# Supplementary material for: Context-dependent effects of CDKN2A and other 9p21 gene losses during the evolution of esophageal cancer
Source: Nat Cancer. 2025 Jan 3;6(1):158–74. doi: 10.1038/s43018-024-00876-0 (PMC11779637; doi:10.1038/s43018-024-00876-0)
Supplement: Supplementary file 2 — Supplementary Table 1: Samples used in the study. Supplementary Table 2: Curated list of EAC canonical drivers. Supplementary Table 3: Results of logistic regression analysis. Supplementary Table 4: Oligos used in the study. Supplementary Table 5: Survival analysis of patients with 9p21 co-damaged genes. Supplementary Table 6: Dysregulated pathways in 9p21 LoF samples. Supplementary Table 7: Immune infiltration in 9p21 LoF and wild-type samples. Supplementary Table 8: Literature support for the effect of 9p21 gene LoF on immune infiltration. Supplementary Table 9: EACs used for RNAScope-Imaging mass cytometry. Supplementary Table 10: Markers used for RNAScope-Imaging mass cytometry. Supplementary Table 11: Causal models associated with decreased keratinization. [file 43018_2024_876_MOESM2_ESM.xlsx]

## Sheet: List of Supplementary Tables
List of Supplementary Tables
Table S1	Samples used in the study
Table S2	Curated list of EAC canonical drivers
Table S3	Results of logistic regression analysis
Table S4	Oligos used in the study
Table S5	Survival analysis of patients with 9p21 co-damaged genes
Table S6	Dysregulated pathways in 9p21 LoF samples
Table S7	Immune infiltration in 9p21 LoF and wild type samples
Table S8	Literature support for the effect of 9p21 gene LoF on immune infiltration
Table S9	EACs used for RNAScope-Imaging mass cytometry
Table S10	Markers used for RNAScope-Imaging mass cytometry
Table S11	Causal models associated with decreased keratinisation

## Sheet: Table S1
Table S1: Samples used in the study
Legend: For each dataset, the source, reference, type of data and number of samples are provided. Part of the samples from UoC were sequenced for this study. The EGA accession IDs for the UoC datasets are also provided. For methylation data, only samples with methylation and RNAseq data were considered. EAC, Esophageal Adenocarcinoma; P-BE, Progressor Barrett’s Esophagus; NP-BE, Non-progressor Ba…
Disease type	Source	Reference	Type of data	Samples (n)	EGA accession ID	Total	Sex (% male)
EAC	UoC	[33-36]	WGS	706	EGAD00001011191, EGAD00001006083	1032	0.86
	TCGA	[32]	WES	73	NA
	MSKCC	[6,37,38]	Gene panel	253	NA
	UoC	[33-36]	RNA sequencing	264	EGAD00001011190	337	0.86
	TCGA	[32]	RNA sequencing	73	NA
	TCGA	[32]	Methylation	72	NA	256	0.85
	UoC	[40]	Methylation	184	EGAD00010001822
P-BE	UoC	[43-44]	WGS, shallow WGS	210	EGAD00001011191, EGAD00001011189	257	0.85
	FHCRC	[15,42]	WGS/WES	47	NA
	UoC	[43]	RNA sequencing	108	EGAD00001011190	108	0.81
	UoC	[40,43]	Methylation	38	EGAD00010001838, EGAD00010001972	38	0.84
NP-BE	UoC	[43-44]	WGS, shallow WGS	62	EGAD00001011191, EGAD00001011189	99	0.81
	FHCRC	[15]	WGS	37	NA
	UoC	[43]	RNA sequencing	22	EGAD00001011190	22	0.77
	UoC	[40,43]	Methylation	19	EGAD00010001838, EGAD00010001972	19	0.79
BE-EAC pairs	UoC	[34,35,43]	WGS	86	EGAD00001011191, EGAD00001006083	86	0.86

## Sheet: Table S2
Table S2: Curated list of EAC canonical drivers
Legend: EAC canonical drivers were collected and manually reviewed from the Network of Cancer Genes database (NCG7.1, http://www. network-cancer-genes.org)1 and other references as indicated in the table. The mode of action and frequency in EAC, P-BE and NP-BE are reported for each driver. EAC, Esophageal Adenocarcinoma; P-BE, Progressor Barrett’s esophagus; NP-BE, Non-progressor Barrett’s esopha…
EAC canonical driver	Mode of action	Reference	Frequency in EAC (n = 1032)	Frequency in P-BE (n = 257)	Frequency in NP-BE (n = 99)	Cell cycle regulator
APC	tumour suppressor	[1]	6.49225	3.89105	0	No
ARID1A	tumour suppressor	[1]	12.5	12.8405	14.1414	No
ARID1B	tumour suppressor	[1]	2.22868	1.94553	3.0303	No
ARID2	tumour suppressor	[1]	2.51938	3.11284	1.0101	No
ATM	tumour suppressor	[41]	3.68217	1.16732	1.0101	No
AXIN1	tumour suppressor	[1]	1.64729	0	0	No
B2M	tumour suppressor	[1]	0.872093	0	0	No
BRAF	oncogene	[1]	1.06589	0.389105	1.0101	No
CCND1	oncogene	[41]	12.5969	1.16732	0	Yes
CCND3	oncogene	[94]	8.13953	1.55642	0	Yes
CCNE1	oncogene	[41]	10.562	0	0	Yes
CDH1	tumour suppressor	[1]	1.84109	0.389105	0	No
CDK6	oncogene	[41]	12.1124	2.33463	0	Yes
CDKN1B	tumour suppressor	[1]	0.484496	0.77821	0	No
CDKN2A	tumour suppressor	[1]	24.8062	43.9689	61.6162	Yes
CTNNB1	oncogene	[1]	2.71318	1.16732	0	No
EGFR	oncogene	[41]	9.10853	1.94553	0	No
ELF3	tumour suppressor	[1]	0.968992	1.16732	0	No
EPHA3	other	[1]	2.51938	2.33463	0	No
ERBB2	oncogene	[1]	20.155	8.94942	0	No
FBXW7	tumour suppressor	[1]	3.48837	1.55642	2.0202	No
FGFR2	oncogene	[41]	2.42248	1.16732	0	No
FLCN	tumour suppressor	[95]	0.290698	0	0	No
FOXA1	oncogene	[21]	1.45349	0.77821	0	No
JAK1	oncogene	[1]	1.06589	0	0	No
KDM6A	tumour suppressor	[1]	2.13178	0.389105	0	No
KMT2C	tumour suppressor	[96]	3.29457	3.11284	2.0202	No
KRAS	oncogene	[1]	19.2829	0.77821	0	No
MAP2K4	other	[95]	1.55039	0.389105	0	No
MAP3K1	tumour suppressor	[1]	1.55039	0.77821	0	No
MDM2	oncogene	[41]	5.42636	0	0	Yes
MET	oncogene	[41]	4.16667	0.389105	0	No
MYC	oncogene	[41]	15.1163	1.16732	0	No
MYD88	oncogene	[1]	0.581395	0	0	No
NOTCH1	tumour suppressor	[1]	5.13566	1.94553	1.0101	No
PBRM1	tumour suppressor	[1]	2.51938	1.16732	0	No
PIK3CA	oncogene	[1]	7.55814	0	0	No
PIK3R1	tumour suppressor	[1]	0.678295	0	0	No
PPM1D	oncogene	[1]	1.74419	0.389105	0	No
PRDM1	tumour suppressor	[95]	0.581395	0.389105	0	No
PTEN	tumour suppressor	[1]	3.00388	0	1.0101	No
PTPRD	tumour suppressor	[41]	3.48837	1.55642	0	No
RB1	tumour suppressor	[95]	1.55039	0.77821	0	Yes
RNF43	tumour suppressor	[1]	3.48837	0	0	No
RUNX1	tumour suppressor	[41]	3.77907	2.72374	1.0101	No
SDHB	tumour suppressor	[95]	0.0968992	0	0	No
SH2B3	tumour suppressor	[95]	0.387597	0	0	No
SMAD4	tumour suppressor	[1]	13.5659	1.55642	0	No
SMARCA4	tumour suppressor	[1]	6.39535	8.94942	2.0202	No
STAG2	tumour suppressor	[94]	0.678295	0.389105	0	No
STK11	tumour suppressor	[1]	1.35659	0	0	No
TGFBR2	tumour suppressor	[1]	1.84109	0	1.0101	No
TP53	TP53	[1]	75.4845	29.1829	0	Yes
ZFHX3	tumour suppressor	[1]	2.61628	0	1.0101	No

## Sheet: Table S3
Table S3: Results of logistic regression analysis
Legend: Two logistic regression models were compared to assess the effect of CDKN2A LoF in EAC initiation. Model 1 assumed that only TP53 LoF has a role in cancer initiation, while model 2 assumed that both TP53 and CDKN2A LoF contributed to cancer initiation. The observed number of P-BEs with CDKN2A and TP53 LoF and the corresponding odds of progressions (P-BEs/total) were calculated from the en…
Genomic status		Observed values			Expected P-BEs (n)		β coefficents; p-value; odds
TP53	CDKN2A	P-BE (n)	Total BEs (n)	Odds of progression	Model 1	Model 2	Model 1	Model 2
LoF	LoF	29	29	1	29	29	β_TP53 = 4.41; p = 6x10-13; odds = 82.27	β_TP53 = 4.36 ; p = 2x10-12; odds = 78.26 β_CDKN2A = -0.62; p= 0.01; odds = 0.46
LoF	wt	46	46	1	46	46
wt	LoF	84	145	0.58	94	84
wt	wt	98	136	0.72	88	98
Total		257	356	0.72	257	257

## Sheet: Table S4
Table S4: Oligos used in the study
Legend: Reported are the DNA and RNA sequences of the oligos used in this study. rt-qPCR = real-time quantitative PCR; NA = not applicable
Experiment	Gene/Protein	Oligo	Sequence	Gene exon	Catalogue number (Manufacturer)
TP53 CRISPR editing	Protein ID: NP_000537	sgRNA1	CGCUAUCUGAGCAGCGCUCA	exon 5	CRISPR718498_SGM (Invitrogen)
		sgRNA2	CUCGGAUAAGAUGCUGAGGA	exon 6	CRISPR718517_SGM (Invitrogen)
Genomic PCR	TP53	Forward	TCGTCGGCAGCGTCAGATGTGTATAAGAGACAGCAACTCTGTCTCCTTCCTCTTC	exon 5	Custom made (IDT)
		Reverse	GTCTCGTGGGCTCGGAGATGTGTATAAGAGACAGACTGACAACCACCCTTAACC	exon 6	Custom made (IDT)
rt-qPCR (gene expression)	CDKN2A	NA	NA	exon 2-3	Hs00923894_m1 (Life Technologies)
	TP53	NA	NA	exon 5-6	Hs01034254_g1 (Life Technologies)
	ACTB	Forward	GGCACCCAGCACAATGAAG	exon 5	Custom made (Merck)
		Reverse	CATACTCCTGCTTGCTGATCCA	exon 6	Custom made (Merck)
		Probe	TAM - CTCCTCCTGAGCGCAAGTACTCCGTG - BHQ2	exon 6	Custom made (Merck)

## Sheet: Table S5
Table S5: Survival analysis of patients with 9p21 co-damaged genes
Legend: Kaplan-Meire survival analysis was used to test the impact on survival of co-damaged 9p.21 genes as compared to patients with no alterations in this locus . Only ten expressed genes were considered (CDKN2B, CDKN2A, MTAP, IFNE, IFNA1, IFNA8, IFNA2, IFNA13, IFNA6, KLHL9). EAC patients into nine groups sharing the same mutation and copy number profile in these genes. Statistical significance…
Co-damaged genes	Gene IDs	EAC patients (n)	% over the total (779)	p-value	FDR
VW	CDKN2B, CDKN2A	119	15.276	0.0832118	0.0875006
UV	MTAP, CDKN2A	102	13.0937	0.051868	0.077802
UVW	MTAP, CDKN2A, CDKN2B	91	11.6816	0.0376585	0.077802
VWX	CDKN2A, CDKN2B, DMRTA1	62	7.95892	0.0875006	0.0875006
TUV	IFNE, MTAP, CDKN2A	55	7.06033	0.0310029	0.077802
UVWX	MTAP, CDKN2A, CDKN2B, DMRTA1	53	6.80359	0.0678225	0.0872003
TUVW	IFNE, MTAP, CDKN2A, CDKN2B	52	6.67522	0.0287377	0.077802
NOPQRSTUV	KLHL9, IFNA6, IFNA13, IFNA2, IFNA8, IFNA1, IFNE, MTAP, CDKN2A	45	5.77664	0.0236635	0.077802
NOPQRSTUVW	KLHL9, IFNA6, IFNA13, IFNA2, IFNA8, IFNA1, IFNE, MTAP, CDKN2A, CDKN2B	43	5.5199	0.0437047	0.077802

## Sheet: Table S6
Table S6: Dysregulated pathways in 9p21 LoF samples
Legend: Pre-ranked gene set enrichment analysis (GSEA) was performed using 1353 pathways from MSigDB Hallmark (n=50) and Reactome (n=1303). Four groups (Groups 1- 4) were defined for EAC (n=337), P-BE (n=108) and NP-BE (n=22) based on the loss of function of status of the 9p21 genes CDKN2B, CDKN2A, MTAP, IFNE and KLHL9 (Methods). For each disease type and group, shown are: the number of samples; …
Disease type	Group	Samples (n)	Dysregulated pathway	Pathway size (n)	Source	NES	FDR	LE genes (n)	LE Genes, FC	Biological process in Figure 3
NP-BE	1	15	Allograft rejection	186	MsigDB H50	-1.87669	0.000132549	74	(KLRD1, 0.335; FCGR2B, 0.399; CCR1, 0.41; LY86, 0.436; THY1, 0.442; IRF4, 0.464; CD79A, 0.467; KRT1, 0.475; F2R, 0.517; GZMA, 0.523; SRGN, 0.536; HLA-DOB, 0.549; B2M, 0.557; TGFB2, 0.558; CD8A, 0.558; GPR65, 0.563; PTPRC, 0.57; ST8SIA4, 0.585; HLA-DQA1, 0.601; CCR2, 0.606; CXCL13, 0.606; CD86, 0.609; CD8B, 0.626; PRF1, 0.634; CD80, 0.637; TRAT1, 0.64; IL11, 0.644; HLA-DOA, 0.646; CD3G, 0.652; TLR…	Immune response
NP-BE	1	15	Antimicrobial peptides	39	Reactome	-2.3718	1.7474834545918e-06	17	(RNASE7, 0.036; S100A8, 0.092; S100A9, 0.103; DEFB103B, 0.123; CTSG, 0.152; PI3, 0.324; BPIFB2, 0.326; PGLYRP3, 0.363; PGLYRP4, 0.374; BPIFB1, 0.465; ITLN1, 0.467; RNASE6, 0.494; GNLY, 0.517; DEFB4A, 0.538; SEMG1, 0.603; CCR2, 0.606; REG3A, 0.635)	Immune response
NP-BE	1	15	Downstream TCR signaling	89	Reactome	-1.98354	0.000356766	46	(HLA-DPA1, 0.574; PSMA2, 0.584; HLA-DQA1, 0.601; HLA-DQB1, 0.621; TRAT1, 0.64; CD3G, 0.652; PSMD10, 0.675; CD3D, 0.688; UBE2D1, 0.689; PSMA4, 0.705; PSMA1, 0.71; CD247, 0.71; SKP1, 0.71; CD4, 0.716; UBE2N, 0.723; HLA-DQA2, 0.723; PSMD8, 0.727; PIK3R2, 0.734; PSMA3, 0.742; HLA-DPB1, 0.747; PSMA6, 0.752; BCL10, 0.763; PSMB2, 0.765; PSMA5, 0.766; CHUK, 0.769; SEM1, 0.773; UBA52, 0.776; HLA-DRA, 0.77…	Immune response
NP-BE	1	15	Immunoregulatory interactions between a Lymphoid and a non-Lymphoid cell	96	Reactome	-1.84776	0.00202707	33	(FCGR3A, 0.271; PILRA, 0.289; KLRD1, 0.335; RAET1E, 0.379; FCGR2B, 0.399; KLRC1, 0.414; SLAMF7, 0.437; LILRB4, 0.49; TYROBP, 0.521; B2M, 0.557; CD8A, 0.558; LILRB5, 0.563; SIGLEC12, 0.573; SLAMF6, 0.574; COLEC12, 0.603; ICAM2, 0.619; ITGA4, 0.625; CD8B, 0.626; CD3G, 0.652; KLRF1, 0.653; CXADR, 0.671; CD1A, 0.673; CD3D, 0.688; LAIR1, 0.693; CD200R1, 0.702; SIGLEC1, 0.705; CD247, 0.71; SH2D1A, 0.71…	Immune response
NP-BE	1	15	Influenza Infection	147	Reactome	-1.84756	0.00294333	85	(RPS27L, 0.522; POLR2K, 0.54; RPS27, 0.601; RPL39L, 0.626; RPS29, 0.645; RPL39, 0.664; RPL26L1, 0.696; RPL27, 0.7; RPL35A, 0.708; POLR2J, 0.709; NDC1, 0.723; RPL36AL, 0.723; RPL31, 0.73; RPS13, 0.736; POLR2I, 0.747; RPL30, 0.75; HSPA1A, 0.753; RPL22L1, 0.754; NUP54, 0.756; RPS4Y1, 0.756; RPS21, 0.76; DNAJC3, 0.76; RPL34, 0.765; RPS7, 0.768; CLTC, 0.775; UBA52, 0.776; RPS15A, 0.78; RPS18, 0.785; R…	Immune response
NP-BE	1	15	Interferon gamma response	195	MsigDB H50	-1.74938	0.00168343	72	(GBP6, 0.076; TNFAIP6, 0.335; P2RY14, 0.388; FGL2, 0.434; SLAMF7, 0.437; IRF4, 0.464; CD38, 0.476; BST2, 0.479; CXCL10, 0.48; CXCL11, 0.519; GZMA, 0.523; B2M, 0.557; IFIT1, 0.57; DDX60, 0.576; PSMA2, 0.584; ST8SIA4, 0.585; HLA-DQA1, 0.601; IFI27, 0.603; CD86, 0.609; SRI, 0.626; OAS2, 0.635; MX2, 0.662; C1S, 0.672; IFI44L, 0.678; MARCHF1, 0.684; IL10RA, 0.693; IFIT2, 0.703; SSPN, 0.706; ARL4A, 0.7…	Immune response
NP-BE	1	15	MYC targets V1	199	MsigDB H50	-1.90266	0.000101105	112	(PSMA2, 0.584; SNRPG, 0.603; ERH, 0.616; PRDX4, 0.636; VBP1, 0.658; UBE2E1, 0.667; HSPE1, 0.673; AP3S1, 0.679; PRDX3, 0.684; EIF4E, 0.695; LSM2, 0.695; H2AZ1, 0.698; PSMA4, 0.705; MAD2L1, 0.708; PSMA1, 0.71; COX5A, 0.717; PSMD8, 0.727; GLO1, 0.731; PRPS2, 0.737; SNRPD2, 0.745; NDUFAB1, 0.746; PSMA6, 0.752; EIF1AX, 0.764; NME1, 0.765; PSMB2, 0.765; RPL34, 0.765; YWHAQ, 0.767; SNRPB2, 0.768; PTGES3…	Cell Cycle Regulation
NP-BE	1	15	Neutrophil degranulation	427	Reactome	-1.97771	9.22721884566571e-09	139	(DSG1, 0.03; SERPINB3, 0.051; S100A8, 0.092; S100A9, 0.103; CTSG, 0.152; S100A12, 0.158; CRISP3, 0.17; PKP1, 0.177; CSTB, 0.215; CXCR2, 0.232; ORM1, 0.3; HBB, 0.318; TNFAIP6, 0.335; FCER1G, 0.378; SERPINB12, 0.384; CLEC12A, 0.429; FGL2, 0.434; FCGR2A, 0.448; PTX3, 0.455; KRT1, 0.475; BST2, 0.479; CD53, 0.499; TYROBP, 0.521; VNN1, 0.54; FABP5, 0.54; SIRPB1, 0.544; MNDA, 0.551; PPBP, 0.556; B2M, 0.…	Immune response
NP-BE	1	15	Oxidative phosphorylation	200	MsigDB H50	-2.23631	6.89111553330474e-08	113	(COX7A2, 0.495; NDUFA4, 0.536; UQCR11, 0.56; NDUFB4, 0.565; ATP5PF, 0.568; COX7B, 0.58; ATP5MF, 0.586; UQCR10, 0.601; CYCS, 0.612; NDUFB3, 0.613; COX6A1, 0.614; MPC1, 0.63; ATP6V1F, 0.638; LDHB, 0.64; NDUFA5, 0.648; UQCRQ, 0.656; ATP6V0E1, 0.672; NDUFV2, 0.672; COX7C, 0.673; NDUFA6, 0.676; ATP5MC3, 0.676; SDHD, 0.682; PRDX3, 0.684; NDUFA2, 0.685; NDUFB8, 0.687; NDUFB1, 0.687; ATP6V0B, 0.694; MGST…	Metabolism
NP-BE	1	15	Protein secretion	94	MsigDB H50	-2.08131	0.000132549	56	(TSPAN8, 0.596; CTSC, 0.609; GALC, 0.634; TMED2, 0.666; YIPF6, 0.672; AP3S1, 0.679; SCAMP1, 0.681; RAB2A, 0.688; COPB1, 0.691; TMED10, 0.693; LAMP2, 0.694; TPD52, 0.696; SNAP23, 0.699; TMX1, 0.705; SSPN, 0.706; SNX2, 0.732; ARFGAP3, 0.736; VAMP7, 0.739; SEC24D, 0.746; COPB2, 0.758; VAMP3, 0.759; CLN5, 0.759; STX7, 0.759; RPS6KA3, 0.762; RAB14, 0.763; STX12, 0.771; ADAM10, 0.771; RAB5A, 0.774; CLT…	NA
NP-BE	1	15	Surfactant metabolism	26	Reactome	-1.98172	0.0075161	4	(PGA4, 0.02; PGA3, 0.031; PGA5, 0.035; SFTPA2, 0.344)	Metabolism
NP-BE	1	15	TCR signaling	111	Reactome	-1.83301	0.00738154	52	(PAK3, 0.522; PTPRC, 0.57; HLA-DPA1, 0.574; PSMA2, 0.584; HLA-DQA1, 0.601; HLA-DQB1, 0.621; TRAT1, 0.64; CD3G, 0.652; PSMD10, 0.675; CD3D, 0.688; PSMA4, 0.705; PSMA1, 0.71; CD247, 0.71; SKP1, 0.71; CD4, 0.716; UBE2N, 0.723; HLA-DQA2, 0.723; ENAH, 0.727; PSMD8, 0.727; PIK3R2, 0.734; PSMA3, 0.742; LCP2, 0.747; HLA-DPB1, 0.747; PSMA6, 0.752; BCL10, 0.763; PSMB2, 0.765; PSMA5, 0.766; CHUK, 0.769; SEM…	Immune response
NP-BE	1	15	The citric acid (TCA) cycle and respiratory electron transport	157	Reactome	-2.26187	3.65778414843617e-08	78	(LDHC, 0.313; NDUFA4, 0.536; UQCR11, 0.56; NDUFB4, 0.565; ATP5PF, 0.568; COX7B, 0.58; ATP5MF, 0.586; UQCR10, 0.601; CYCS, 0.612; NDUFB3, 0.613; COX6A1, 0.614; MPC1, 0.63; LDHB, 0.64; NDUFA5, 0.648; MPC2, 0.656; UQCRQ, 0.656; NDUFA12, 0.665; NDUFV2, 0.672; COX7C, 0.673; NDUFA6, 0.676; ATP5MC3, 0.676; SDHD, 0.682; NDUFA2, 0.685; NDUFB8, 0.687; NDUFB1, 0.687; NDUFA13, 0.692; PDK1, 0.7; ATP5PB, 0.701…	Metabolism
NP-BE	1	15	Translation	279	Reactome	-2.04099	1.20610648944613e-07	171	(MRPS36, 0.512; RPS27L, 0.522; SEC61G, 0.549; SPCS1, 0.551; EEF1E1, 0.592; RPS27, 0.601; SEC61B, 0.603; SEC11C, 0.606; SRP9, 0.614; RPL39L, 0.626; MRPS35, 0.626; SPCS3, 0.642; RPS29, 0.645; MRPL13, 0.655; TRAM1, 0.661; RPL39, 0.664; SRP19, 0.666; SPCS2, 0.674; SSR4, 0.687; EIF4E, 0.695; RPL26L1, 0.696; MRPL50, 0.698; MRPL22, 0.699; RPL27, 0.7; RPL35A, 0.708; RPL36AL, 0.723; MRPL51, 0.727; RPL31, …	Metabolism
NP-BE	1	15	Wnt beta catenin signaling	41	MsigDB H50	1.79546	0.00571328	13	(DKK4, 3.702; JAG2, 1.997; NOTCH4, 1.982; WNT1, 1.824; HDAC5, 1.594; CCND2, 1.582; KAT2A, 1.513; NOTCH1, 1.441; AXIN1, 1.429; PPARD, 1.416; NCOR2, 1.411; CSNK1E, 1.406; DLL1, 1.405)	Signal transduction
NP-BE	1	15	Xenobiotics	16	Reactome	2.13935	0.000511871	8	(CYP1A1, 5.308; CYP2E1, 2.066; CYP2A6, 1.957; CYP2D6, 1.78; CYP2C19, 1.764; CYP2C8, 1.669; CYP2C9, 1.637; CYP3A4, 1.578)	Metabolism
NP-BE	1	15	Epithelial mesenchymal transition	197	MsigDB H50	-2.21277	1.087787714685e-07	63	(PCOLCE2, 0.083; SGCG, 0.165; CDH2, 0.183; GREM1, 0.254; LUM, 0.257; ECM1, 0.331; MFAP5, 0.332; EDIL3, 0.359; SGCD, 0.374; SPOCK1, 0.4; THBS2, 0.402; MATN3, 0.404; DCN, 0.409; FN1, 0.439; THY1, 0.442; MYL9, 0.445; PTX3, 0.455; ACTA2, 0.459; LGALS1, 0.502; POSTN, 0.508; COL12A1, 0.523; TFPI2, 0.523; COMP, 0.524; FSTL1, 0.546; LOX, 0.555; CXCL6, 0.564; CALD1, 0.566; DPYSL3, 0.581; EMP3, 0.585; FERM…	Development
NP-BE	1	15	Formation of the cornified envelope	78	Reactome	-2.82925	1.10196759273036e-16	39	(DSG1, 0.03; KRT6C, 0.03; FLG, 0.032; KRT6B, 0.041; IVL, 0.053; SPRR1A, 0.058; CSTA, 0.059; KRT4, 0.06; LCE3D, 0.06; KRT6A, 0.065; KRT14, 0.066; SPINK6, 0.074; KRT13, 0.074; SPRR3, 0.1; SPINK5, 0.136; RPTN, 0.138; KRT16, 0.138; TGM1, 0.153; KLK5, 0.164; LCE3E, 0.168; TGM5, 0.171; PKP1, 0.177; KRT78, 0.252; KLK13, 0.256; SPRR2D, 0.266; DSC3, 0.277; SPRR1B, 0.288; DSG3, 0.289; SPRR2G, 0.317; PI3, 0…	Development
NP-BE	1	15	Keratinization	80	Reactome	-2.83782	2.49657375595956e-16	39	(DSG1, 0.03; KRT6C, 0.03; FLG, 0.032; KRT6B, 0.041; IVL, 0.053; SPRR1A, 0.058; CSTA, 0.059; KRT4, 0.06; LCE3D, 0.06; KRT6A, 0.065; KRT14, 0.066; SPINK6, 0.074; KRT13, 0.074; SPRR3, 0.1; SPINK5, 0.136; RPTN, 0.138; KRT16, 0.138; TGM1, 0.153; KLK5, 0.164; LCE3E, 0.168; TGM5, 0.171; PKP1, 0.177; KRT78, 0.252; KLK13, 0.256; SPRR2D, 0.266; DSC3, 0.277; SPRR1B, 0.288; DSG3, 0.289; SPRR2G, 0.317; PI3, 0…	Development
NP-BE	2	5	ADORA2B mediated anti-inflammatory cytokines production	90	Reactome	1.8147	0.00211024	37	(HTR4, 5.717; GPR25, 3.973; ADCYAP1, 3.768; HTR6, 3.708; IL6, 3.592; LHB, 3.379; GIPR, 3.195; NPSR1, 3.062; ADCY4, 2.798; POMC, 2.572; VIP, 2.559; CALCB, 2.376; GPR150, 2.365; HTR7, 2.314; PTGIR, 2.278; MC1R, 2.266; GNB3, 2.201; ADCYAP1R1, 2.164; GIP, 1.942; CRHR2, 1.845; PRKAR1B, 1.826; GCG, 1.783; SCTR, 1.765; ADCY5, 1.72; VIPR1, 1.713; INSL3, 1.692; GNAZ, 1.671; ADM2, 1.637; DRD1, 1.607; ADCY6…	Immune response
NP-BE	2	5	Allograft rejection	186	MsigDB H50	-1.69877	0.00165794	71	(CD79A, 0.309; CCL22, 0.348; PF4, 0.355; GZMA, 0.356; GPR65, 0.373; F2R, 0.374; ST8SIA4, 0.385; HLA-DOB, 0.395; SRGN, 0.399; PTPRC, 0.435; IRF4, 0.44; CCL11, 0.442; THY1, 0.445; RPL39, 0.45; CD8A, 0.45; KLRD1, 0.454; FASLG, 0.458; FCGR2B, 0.459; CCR1, 0.468; IL1B, 0.47; CDKN2A, 0.475; TRAT1, 0.483; DEGS1, 0.484; UBE2D1, 0.487; CD8B, 0.496; CD86, 0.5; CCL2, 0.51; B2M, 0.51; CCR2, 0.523; CCR5, 0.53…	Immune response
NP-BE	2	5	Amyloid fiber formation	70	Reactome	-2.08138	0.000458487	37	(FGA, 0.18; ODAM, 0.266; H2AC7, 0.268; SEMG1, 0.274; TTR, 0.279; H3C12, 0.402; H2BU1, 0.479; H2AZ1, 0.503; H2BC21, 0.504; H2BC5, 0.505; LTF, 0.51; B2M, 0.51; TSPAN33, 0.519; H2BC4, 0.521; H4C11, 0.538; LYZ, 0.539; PSENEN, 0.544; ITM2B, 0.551; TGFBI, 0.553; H2BC11, 0.56; UBA52, 0.563; H4C3, 0.568; H3-3A, 0.588; H2BC12, 0.596; H4C8, 0.606; H2BC15, 0.61; RPS27A, 0.616; H2AC20, 0.62; UBE2L6, 0.632; H…	Metabolism
NP-BE	2	5	Androgen response	98	MsigDB H50	-1.87083	0.00101528	50	(BMPR1B, 0.397; ELL2, 0.477; SPCS3, 0.49; ELOVL5, 0.505; B2M, 0.51; TNFAIP8, 0.518; DBI, 0.522; GUCY1A1, 0.549; SRP19, 0.55; TMEM50A, 0.551; SLC38A2, 0.557; UBE2J1, 0.564; HMGCS1, 0.564; GNAI3, 0.58; TPD52, 0.584; SELENOP, 0.597; ACSL3, 0.601; DNAJB9, 0.603; SCD, 0.614; MAK, 0.619; MYL12A, 0.624; SGK1, 0.629; PGM3, 0.643; ITGAV, 0.644; LMAN1, 0.648; APPBP2, 0.653; IDI1, 0.653; RPS6KA3, 0.664; VAP…	Signal transduction
NP-BE	2	5	Anti-inflammatory response favouring Leishmania parasite infection	123	Reactome	1.64902	0.0061883	45	(HTR4, 5.717; DPEP1, 4.207; GPR25, 3.973; ADCYAP1, 3.768; HTR6, 3.708; IL6, 3.592; LHB, 3.379; GIPR, 3.195; ADCY4, 2.798; GGT1, 2.778; POMC, 2.572; VIP, 2.559; CALCB, 2.376; GPR150, 2.365; HTR7, 2.314; PTGIR, 2.278; MC1R, 2.266; GNB3, 2.201; ADCYAP1R1, 2.164; PLCG1, 1.97; GIP, 1.942; ITPR3, 1.903; RHBDF2, 1.898; CRHR2, 1.845; PRKAR1B, 1.826; GCG, 1.783; SCTR, 1.765; GGT5, 1.732; ADCY5, 1.72; VIPR…	Immune response
NP-BE	2	5	Antigen processing-Cross presentation	91	Reactome	-1.76847	0.00839611	41	(PSMA2, 0.402; SEC61G, 0.466; LY96, 0.475; SEC61B, 0.495; B2M, 0.51; BTK, 0.53; PSMD10, 0.557; TLR4, 0.559; CTSV, 0.562; UBA52, 0.563; SNAP23, 0.582; PSMD8, 0.595; PSMA4, 0.597; CYBB, 0.602; RPS27A, 0.616; SEM1, 0.619; VAMP3, 0.622; PSMA1, 0.626; LNPEP, 0.64; ITGAV, 0.644; PSMA3, 0.65; PSMB2, 0.661; TLR1, 0.673; PSMB1, 0.68; PSMD12, 0.682; PSMB6, 0.69; CHUK, 0.69; PSMD6, 0.694; PSMA6, 0.705; VAMP…	Immune response
NP-BE	2	5	Antimicrobial peptides	39	Reactome	-2.2616	2.82064886933693e-05	17	(DEFB103B, 0.008; DEFA6, 0.048; RNASE7, 0.06; DEFA5, 0.104; REG3A, 0.163; S100A9, 0.181; BPIFB1, 0.192; S100A8, 0.197; DEFB4A, 0.249; SEMG1, 0.274; PGLYRP4, 0.358; RNASE6, 0.379; PLA2G2A, 0.437; GNLY, 0.507; LTF, 0.51; CCR2, 0.523; LYZ, 0.539)	Immune response
NP-BE	2	5	B-WICH complex positively regulates rRNA expression	56	Reactome	-1.81669	0.00404961	29	(H2AC7, 0.268; POLR2K, 0.381; H3C12, 0.402; H2AZ1, 0.503; H2BC21, 0.504; H2BC5, 0.505; H2BC4, 0.521; H4C11, 0.538; H2BC11, 0.56; H4C3, 0.568; H3-3A, 0.588; H2BC12, 0.596; H4C8, 0.606; H2BC15, 0.61; H2AC20, 0.62; H3C14, 0.644; TAF1B, 0.655; H2AZ2, 0.665; POLR1F, 0.666; H4-16, 0.67; DDX21, 0.675; H2BC13, 0.7; SMARCA5, 0.702; H2AC6, 0.717; TAF1D, 0.731; DEK, 0.742; POLR1D, 0.746; POLR1G, 0.749; H3C4…	NA
NP-BE	2	5	Cell Cycle Checkpoints	260	Reactome	-1.84076	2.23611877003496e-05	130	(RPS27, 0.346; PSMA2, 0.402; ITGB3BP, 0.461; CDK1, 0.469; CDKN2A, 0.475; DYNLL1, 0.477; H2BU1, 0.479; UBE2D1, 0.487; MAD2L1, 0.498; H2BC21, 0.504; H2BC5, 0.505; SKA2, 0.505; H2BC4, 0.521; RFC3, 0.537; H4C11, 0.538; PPP2CA, 0.548; YWHAQ, 0.55; BIRC5, 0.555; PSMD10, 0.557; H2BC11, 0.56; ANAPC15, 0.563; UBA52, 0.563; H4C3, 0.568; YWHAZ, 0.573; UBE2V2, 0.582; CENPA, 0.584; BRCC3, 0.59; UBE2N, 0.591; …	Cell Cycle Regulation
NP-BE	2	5	Class B/2 (Secretin family receptors)	71	Reactome	1.77581	0.0091711	22	(WNT11, 6.374; UCN3, 5.595; ADCYAP1, 3.768; GIPR, 3.195; WNT1, 2.954; WNT3, 2.718; VIP, 2.559; UCN, 2.41; CALCB, 2.376; GNB3, 2.201; ADCYAP1R1, 2.164; WNT8B, 2.107; WNT10B, 2.047; GIP, 1.942; CRHR2, 1.845; GCG, 1.783; SCTR, 1.765; PTCH2, 1.72; VIPR1, 1.713; FZD10, 1.644; ADM2, 1.637; GLP1R, 1.596)	Signal transduction
NP-BE	2	5	Cytochrome P450 - arranged by substrate type	51	Reactome	1.97154	0.00103067	20	(CYP1A1, 13.569; CYP4F8, 6.583; CYP4F2, 4.851; CYP2C19, 2.942; CYP2D6, 2.915; CYP2C8, 2.845; CYP26C1, 2.67; CYP4F11, 2.648; CYP2C9, 2.645; CYP3A4, 2.587; POMC, 2.572; CYP1B1, 2.563; CYP26B1, 2.145; CYP27A1, 1.957; CYP4F12, 1.83; NR1H4, 1.807; CYP4F3, 1.766; CYP51A1, 1.667; CYP2C18, 1.66; CYP2A6, 1.641)	Metabolism
NP-BE	2	5	Defensins	11	Reactome	-2.11678	0.000357532	4	(DEFB103B, 0.008; DEFA6, 0.048; DEFA5, 0.104; DEFB4A, 0.249)	Immune response
NP-BE	2	5	Downstream TCR signaling	89	Reactome	-1.84884	0.00127746	57	(PSMA2, 0.402; TRAT1, 0.483; UBE2D1, 0.487; HLA-DPA1, 0.535; HLA-DQA1, 0.536; PSMD10, 0.557; UBA52, 0.563; UBE2N, 0.591; CD3G, 0.593; PSMD8, 0.595; PSMA4, 0.597; RPS27A, 0.616; SEM1, 0.619; SKP1, 0.619; PSMA1, 0.626; PIK3R2, 0.636; CD3D, 0.646; PSMA3, 0.65; TAB2, 0.66; PSMB2, 0.661; BCL10, 0.672; UBE2D2, 0.677; PSMB1, 0.68; PSMD12, 0.682; PTEN, 0.686; PSMB6, 0.69; CHUK, 0.69; PSMD6, 0.694; HLA-DR…	Immune response
NP-BE	2	5	E2F targets	200	MsigDB H50	-1.64025	0.0046462	88	(UBE2T, 0.391; DCK, 0.427; CKS2, 0.446; CDK1, 0.469; CDKN3, 0.473; CDKN2A, 0.475; ASF1A, 0.482; MAD2L1, 0.498; DEPDC1, 0.501; H2AZ1, 0.503; CKS1B, 0.506; PRDX4, 0.523; CSE1L, 0.528; RFC3, 0.537; NUDT21, 0.538; BIRC5, 0.555; ANP32E, 0.563; KPNA2, 0.566; NME1, 0.568; MTHFD2, 0.582; DLGAP5, 0.605; IPO7, 0.611; DSCC1, 0.617; CBX5, 0.622; RAN, 0.623; BRCA2, 0.626; PRPS1, 0.627; SYNCRIP, 0.628; CCNB2, …	Cell Cycle Regulation
NP-BE	2	5	ER-Phagosome pathway	78	Reactome	-1.74983	0.00484673	36	(PSMA2, 0.402; SEC61G, 0.466; LY96, 0.475; SEC61B, 0.495; B2M, 0.51; BTK, 0.53; PSMD10, 0.557; TLR4, 0.559; UBA52, 0.563; SNAP23, 0.582; PSMD8, 0.595; PSMA4, 0.597; RPS27A, 0.616; SEM1, 0.619; VAMP3, 0.622; PSMA1, 0.626; PSMA3, 0.65; PSMB2, 0.661; TLR1, 0.673; PSMB1, 0.68; PSMD12, 0.682; PSMB6, 0.69; CHUK, 0.69; PSMD6, 0.694; PSMA6, 0.705; VAMP8, 0.714; PSMA5, 0.72; PSMD14, 0.727; PSMC6, 0.728; P…	Immune response
NP-BE	2	5	ESR-mediated signaling	183	Reactome	-1.56788	0.00688727	60	(EPGN, 0.135; H2AC7, 0.268; POLR2K, 0.381; H3C12, 0.402; GNG5, 0.421; S1PR3, 0.427; H2BU1, 0.479; ERBB4, 0.488; MMP2, 0.488; H2AZ1, 0.503; H2BC21, 0.504; H2BC5, 0.505; H2BC4, 0.521; H4C11, 0.538; EREG, 0.549; H2BC11, 0.56; KPNA2, 0.566; POLR2J, 0.567; H4C3, 0.568; KRAS, 0.568; CAV1, 0.574; GTF2A1, 0.575; HSP90AA1, 0.577; GNAI3, 0.58; H3-3A, 0.588; PGR, 0.59; H2BC12, 0.596; UHMK1, 0.6; POLR2I, 0.6…	Signal transduction
NP-BE	2	5	G1/S Transition	127	Reactome	-1.68085	0.0039142	62	(PSMA2, 0.402; FBXO5, 0.464; CDK1, 0.469; CKS1B, 0.506; CDK7, 0.538; PPP2CA, 0.548; PSMD10, 0.557; POLE2, 0.558; UBA52, 0.563; PSMD8, 0.595; PSMA4, 0.597; PPP2CB, 0.614; RPS27A, 0.616; SEM1, 0.619; SKP1, 0.619; CCNB1, 0.622; DBF4, 0.623; PSMA1, 0.626; RB1, 0.631; ORC4, 0.635; ORC5, 0.642; PSMA3, 0.65; CDC7, 0.655; PSMB2, 0.661; PCNA, 0.662; RPA3, 0.663; PSMB1, 0.68; PSMD12, 0.682; MCM6, 0.684; DH…	Cell Cycle Regulation
NP-BE	2	5	Gene Silencing by RNA	98	Reactome	-1.85294	0.00103067	51	(H2AC7, 0.268; POLR2K, 0.381; H3C12, 0.402; H2BU1, 0.479; NDC1, 0.496; H2AZ1, 0.503; H2BC21, 0.504; H2BC5, 0.505; H2BC4, 0.521; H4C11, 0.538; NUP54, 0.547; H2BC11, 0.56; POLR2J, 0.567; H4C3, 0.568; TSNAX, 0.576; HSP90AA1, 0.577; H3-3A, 0.588; H2BC12, 0.596; POLR2I, 0.6; H4C8, 0.606; H2BC15, 0.61; H2AC20, 0.62; RAN, 0.623; NUP35, 0.642; H3C14, 0.644; TDRD1, 0.644; TSN, 0.645; NUP58, 0.655; H2AZ2, …	NA
NP-BE	2	5	Host Interactions of HIV factors	126	Reactome	-1.80289	0.000946981	77	(PSMA2, 0.402; NDC1, 0.496; CD8B, 0.496; B2M, 0.51; ELOC, 0.522; RBX1, 0.536; NUP54, 0.547; PSMD10, 0.557; UBA52, 0.563; AP1S3, 0.575; PSMD8, 0.595; PSMA4, 0.597; RPS27A, 0.616; SEM1, 0.619; SKP1, 0.619; RAN, 0.623; PSMA1, 0.626; NPM1, 0.629; AP1S2, 0.639; NUP35, 0.642; PSMA3, 0.65; NUP58, 0.655; PSMB2, 0.661; AP2B1, 0.68; PSMB1, 0.68; PSMD12, 0.682; RAC1, 0.689; PSMB6, 0.69; PSIP1, 0.693; PSMD6,…	Immune response
NP-BE	2	5	Leishmania parasite growth and survival	123	Reactome	1.64902	0.00790354	45	(HTR4, 5.717; DPEP1, 4.207; GPR25, 3.973; ADCYAP1, 3.768; HTR6, 3.708; IL6, 3.592; LHB, 3.379; GIPR, 3.195; ADCY4, 2.798; GGT1, 2.778; POMC, 2.572; VIP, 2.559; CALCB, 2.376; GPR150, 2.365; HTR7, 2.314; PTGIR, 2.278; MC1R, 2.266; GNB3, 2.201; ADCYAP1R1, 2.164; PLCG1, 1.97; GIP, 1.942; ITPR3, 1.903; RHBDF2, 1.898; CRHR2, 1.845; PRKAR1B, 1.826; GCG, 1.783; SCTR, 1.765; GGT5, 1.732; ADCY5, 1.72; VIPR…	Immune response
NP-BE	2	5	M Phase	364	Reactome	-1.54503	0.00129858	169	(H2AC7, 0.268; RPS27, 0.346; MZT1, 0.397; PSMA2, 0.402; H3C12, 0.402; PRKAR2B, 0.423; ITGB3BP, 0.461; FBXO5, 0.464; CDK1, 0.469; DYNLL1, 0.477; H2BU1, 0.479; UBE2D1, 0.487; NDC1, 0.496; MAD2L1, 0.498; RAB2A, 0.501; H2AZ1, 0.503; H2BC21, 0.504; H2BC5, 0.505; SKA2, 0.505; ARPP19, 0.513; H2BC4, 0.521; H4C11, 0.538; NUP54, 0.547; PPP2CA, 0.548; RAB1A, 0.551; BIRC5, 0.555; PSMD10, 0.557; H2BC11, 0.56;…	Cell Cycle Regulation
NP-BE	2	5	Metabolism of amino acids and derivatives	341	Reactome	-1.81094	4.30328129095015e-06	151	(TYRP1, 0.087; SLC6A11, 0.161; MTAP, 0.218; DIO2, 0.272; EEF1E1, 0.321; RPS27, 0.346; PSMA2, 0.402; GADL1, 0.402; RPS27L, 0.414; TDO2, 0.421; APIP, 0.427; RPS29, 0.428; CTH, 0.449; RPL39, 0.45; RPL35A, 0.47; RPL39L, 0.476; ACADSB, 0.49; RPL26, 0.493; RPL27, 0.494; RPS13, 0.495; RIDA, 0.496; ARG2, 0.498; RPL15, 0.506; BHMT, 0.509; RPL30, 0.516; RPL29, 0.516; RPL27A, 0.516; RPS18, 0.522; RPS21, 0.5…	Metabolism
NP-BE	2	5	Mitotic Anaphase	219	Reactome	-1.75026	0.000229225	108	(RPS27, 0.346; PSMA2, 0.402; ITGB3BP, 0.461; CDK1, 0.469; DYNLL1, 0.477; UBE2D1, 0.487; NDC1, 0.496; MAD2L1, 0.498; SKA2, 0.505; NUP54, 0.547; PPP2CA, 0.548; BIRC5, 0.555; PSMD10, 0.557; ANAPC15, 0.563; UBA52, 0.563; CENPA, 0.584; PSMD8, 0.595; CENPQ, 0.595; PSMA4, 0.597; PPP2CB, 0.614; RPS27A, 0.616; VRK1, 0.617; SEM1, 0.619; CCNB1, 0.622; RAN, 0.623; PSMA1, 0.626; CCNB2, 0.63; TNPO1, 0.633; CEN…	Cell Cycle Regulation
NP-BE	2	5	Mitotic Metaphase and Anaphase	220	Reactome	-1.76646	0.000358467	108	(RPS27, 0.346; PSMA2, 0.402; ITGB3BP, 0.461; FBXO5, 0.464; CDK1, 0.469; DYNLL1, 0.477; UBE2D1, 0.487; NDC1, 0.496; MAD2L1, 0.498; SKA2, 0.505; NUP54, 0.547; PPP2CA, 0.548; BIRC5, 0.555; PSMD10, 0.557; ANAPC15, 0.563; UBA52, 0.563; CENPA, 0.584; PSMD8, 0.595; CENPQ, 0.595; PSMA4, 0.597; PPP2CB, 0.614; RPS27A, 0.616; VRK1, 0.617; SEM1, 0.619; CCNB1, 0.622; RAN, 0.623; PSMA1, 0.626; CCNB2, 0.63; TNP…	Cell Cycle Regulation
NP-BE	2	5	Mitotic Prophase	108	Reactome	-1.74286	0.0039142	38	(H2AC7, 0.268; H3C12, 0.402; CDK1, 0.469; H2BU1, 0.479; NDC1, 0.496; RAB2A, 0.501; H2AZ1, 0.503; H2BC21, 0.504; H2BC5, 0.505; ARPP19, 0.513; H2BC4, 0.521; H4C11, 0.538; NUP54, 0.547; PPP2CA, 0.548; RAB1A, 0.551; H2BC11, 0.56; NEK7, 0.565; H4C3, 0.568; H3-3A, 0.588; SMC2, 0.589; H2BC12, 0.596; H4C8, 0.606; H2BC15, 0.61; PPP2CB, 0.614; VRK1, 0.617; H2AC20, 0.62; CCNB1, 0.622; CCNB2, 0.63; CNEP1R1, …	Cell Cycle Regulation
NP-BE	2	5	MTORC1 signaling	199	MsigDB H50	-2.17648	5.51681508440576e-08	101	(FADS2, 0.165; EEF1E1, 0.321; HSPE1, 0.39; FGL2, 0.391; CTH, 0.449; TMEM97, 0.481; ERO1A, 0.483; ELOVL5, 0.505; CTSC, 0.532; SC5D, 0.533; CCNG1, 0.534; UFM1, 0.538; SSR1, 0.546; NAMPT, 0.549; RAB1A, 0.551; SLC7A11, 0.553; ACTR2, 0.556; PDK1, 0.561; IFI30, 0.562; HMGCS1, 0.564; HPRT1, 0.564; ME1, 0.573; CXCR4, 0.579; MTHFD2, 0.582; PPA1, 0.59; SERP1, 0.591; ELOVL6, 0.593; PSMA4, 0.597; SLC2A3, 0.5…	Signal transduction
NP-BE	2	5	MYC targets V1	199	MsigDB H50	-2.70183	1.24338206059179e-16	135	(HSPE1, 0.39; PSMA2, 0.402; SNRPG, 0.419; ERH, 0.423; UBE2E1, 0.428; VBP1, 0.481; PRDX3, 0.496; MAD2L1, 0.498; H2AZ1, 0.503; PRPS2, 0.511; PRDX4, 0.523; LSM2, 0.539; YWHAQ, 0.55; SNRPD2, 0.552; NHP2, 0.553; COX5A, 0.555; EIF4E, 0.56; HPRT1, 0.564; RPL34, 0.565; KPNA2, 0.566; NME1, 0.568; EIF1AX, 0.57; AP3S1, 0.572; GLO1, 0.58; EEF1B2, 0.581; ABCE1, 0.592; RPL14, 0.593; EIF3J, 0.595; PSMD8, 0.595;…	Cell Cycle Regulation
NP-BE	2	5	Negative epigenetic regulation of rRNA expression	75	Reactome	-1.72293	0.00574312	33	(H2AC7, 0.268; POLR2K, 0.381; H3C12, 0.402; H2BU1, 0.479; H2AZ1, 0.503; H2BC21, 0.504; H2BC5, 0.505; H2BC4, 0.521; SAP18, 0.524; CDK7, 0.538; H4C11, 0.538; GTF2H5, 0.553; H2BC11, 0.56; H4C3, 0.568; H3-3A, 0.588; H2BC12, 0.596; H4C8, 0.606; H2BC15, 0.61; H2AC20, 0.62; HDAC2, 0.625; H3C14, 0.644; TAF1B, 0.655; H2AZ2, 0.665; POLR1F, 0.666; H4-16, 0.67; H2BC13, 0.7; SMARCA5, 0.702; H2AC6, 0.717; TAF1…	NA
NP-BE	2	5	Neutrophil degranulation	427	Reactome	-1.79488	1.84862259096467e-06	152	(CRISP3, 0.025; DSG1, 0.065; S100A12, 0.09; SERPINB3, 0.109; FLG2, 0.169; S100A9, 0.181; CSTB, 0.182; CXCR2, 0.192; S100A8, 0.197; TNFAIP6, 0.27; TTR, 0.279; FCER1G, 0.317; FABP5, 0.367; FCGR2A, 0.374; ORM1, 0.375; BST2, 0.389; FGL2, 0.391; MGST1, 0.398; PSMA2, 0.402; S100A11, 0.405; CD53, 0.407; PYGL, 0.413; GGH, 0.415; C3AR1, 0.423; GLIPR1, 0.424; LAMP2, 0.427; PKP1, 0.428; PTPRC, 0.435; RAB31,…	Immune response
NP-BE	2	5	Oxidative phosphorylation	200	MsigDB H50	-2.43371	1.91964639383075e-11	125	(ATP6V1F, 0.375; NDUFA4, 0.376; NDUFB4, 0.405; COX7A2, 0.418; NDUFA5, 0.439; LDHB, 0.439; ATP5PF, 0.446; ATP5MF, 0.456; COX7B, 0.467; UQCR10, 0.475; UQCR11, 0.481; ACADSB, 0.49; PRDX3, 0.496; COX7C, 0.501; CYCS, 0.507; COX6A1, 0.513; ATP5MC2, 0.525; SDHC, 0.525; NDUFB3, 0.535; OAT, 0.54; SDHD, 0.545; NDUFA2, 0.545; ATP6V0E1, 0.548; COX5A, 0.555; NDUFA8, 0.565; ATP5PO, 0.571; DLAT, 0.578; NDUFB8, …	Metabolism
NP-BE	2	5	Protein secretion	94	MsigDB H50	-2.12545	3.98448743139252e-05	51	(LAMP2, 0.427; SCAMP1, 0.462; RAB2A, 0.501; YIPF6, 0.506; TMED2, 0.519; PPT1, 0.531; TMED10, 0.532; CTSC, 0.532; GALC, 0.553; SNX2, 0.559; TMX1, 0.563; ANP32E, 0.563; AP3S1, 0.572; RAB14, 0.578; COPB1, 0.58; SNAP23, 0.582; VAMP7, 0.584; TPD52, 0.584; CAV2, 0.62; RAB5A, 0.62; VAMP3, 0.622; CLN5, 0.641; RAB9A, 0.644; LMAN1, 0.648; ARCN1, 0.648; TSPAN8, 0.648; RAB22A, 0.649; MAPK1, 0.653; ADAM10, 0.…	NA
NP-BE	2	5	Protein ubiquitination	69	Reactome	-2.04642	0.000400667	41	(UBE2T, 0.391; UCHL3, 0.407; UBE2Q2, 0.476; UBE2W, 0.477; UBE2D1, 0.487; H2BC5, 0.505; UBE2K, 0.521; H2BC4, 0.521; H2BC11, 0.56; UBA52, 0.563; HLTF, 0.568; UBE2A, 0.576; UBE2V2, 0.582; UBE2N, 0.591; H2BC12, 0.596; UBE2B, 0.6; H2BC15, 0.61; RPS27A, 0.616; UBE2E3, 0.623; DERL1, 0.661; PCNA, 0.662; BCL10, 0.672; PEX13, 0.672; CTR9, 0.676; UBE2D2, 0.677; UBE2D3, 0.683; RNF152, 0.684; H2BC13, 0.7; PEX…	Metabolism
NP-BE	2	5	Respiratory electron transport, ATP synthesis by chemiosmotic coupling, and heat production by uncoupling proteins.	108	Reactome	-2.50113	7.97891380044592e-10	60	(NDUFA4, 0.376; NDUFB4, 0.405; NDUFA5, 0.439; ATP5PF, 0.446; ATP5MF, 0.456; COX7B, 0.467; UQCR10, 0.475; UQCR11, 0.481; COX7C, 0.501; CYCS, 0.507; COX6A1, 0.513; NDUFA12, 0.522; ATP5MC2, 0.525; SDHC, 0.525; TMEM126B, 0.533; NDUFB3, 0.535; SDHD, 0.545; NDUFA2, 0.545; COX5A, 0.555; NDUFA8, 0.565; ATP5PO, 0.571; NDUFAF2, 0.573; NDUFB8, 0.578; ATP5PB, 0.583; NDUFAF4, 0.583; ATP5MC3, 0.584; UQCRQ, 0.5…	Metabolism
NP-BE	2	5	Rho GTPase cycle	131	Reactome	1.62406	0.00527953	43	(ARHGAP33, 2.91; PLEKHG5, 2.578; ARHGEF2, 2.33; ARHGAP27, 2.307; RHOT2, 2.288; ARHGAP39, 2.235; ARHGEF15, 2.215; ARHGEF10L, 2.162; ARHGEF16, 2.134; ARHGEF1, 2.134; MYO9B, 2.12; ARHGEF40, 2.118; ARHGDIG, 2.085; VAV2, 2.004; RAC3, 2; GMIP, 1.98; NGEF, 1.978; MCF2L, 1.962; ARHGEF19, 1.897; ABR, 1.849; TRIP10, 1.844; ARHGAP44, 1.812; ARAP1, 1.812; OBSCN, 1.798; ARHGAP22, 1.792; ARHGAP45, 1.79; PLEKHG…	Signal transduction
NP-BE	2	5	RHO GTPases activate PKNs	60	Reactome	-1.87417	0.00540474	30	(H2AC7, 0.268; H3C12, 0.402; H2BU1, 0.479; H2AZ1, 0.503; H2BC21, 0.504; H2BC5, 0.505; H2BC4, 0.521; H4C11, 0.538; YWHAQ, 0.55; H2BC11, 0.56; PPP1CB, 0.563; H4C3, 0.568; YWHAZ, 0.573; H3-3A, 0.588; H2BC12, 0.596; H4C8, 0.606; MYL12B, 0.607; H2BC15, 0.61; H2AC20, 0.62; MYL12A, 0.624; H3C14, 0.644; H2AZ2, 0.665; H4-16, 0.67; MYL9, 0.68; RAC1, 0.689; CDC25C, 0.692; YWHAE, 0.692; H2BC13, 0.7; YWHAB, 0…	Signal transduction
NP-BE	2	5	rRNA processing	189	Reactome	-2.27283	4.90718997997558e-09	93	(RPS27, 0.346; NOP10, 0.395; RPS27L, 0.414; RPS29, 0.428; RPL39, 0.45; RPL35A, 0.47; RPL39L, 0.476; RPL31, 0.487; RPL26, 0.493; RPL27, 0.494; RPS13, 0.495; TRMT10C, 0.502; RPL15, 0.506; RPL30, 0.516; RPL29, 0.516; RPL27A, 0.516; RPS18, 0.522; RPS21, 0.529; RPL18A, 0.531; RPL26L1, 0.532; RPL37, 0.535; RPL32, 0.542; RPL38, 0.551; NHP2, 0.553; C1D, 0.555; RPL22L1, 0.561; RPS15A, 0.564; RPL34, 0.565;…	Metabolism
NP-BE	2	5	Surfactant metabolism	26	Reactome	-2.04266	0.00252256	4	(PGA4, 0.028; PGA3, 0.032; PGA5, 0.038; SFTPA2, 0.241)	Metabolism
NP-BE	2	5	The citric acid (TCA) cycle and respiratory electron transport	157	Reactome	-2.34795	4.22853507646655e-09	80	(LDHC, 0.056; NDUFA4, 0.376; NDUFB4, 0.405; NDUFA5, 0.439; LDHB, 0.439; ATP5PF, 0.446; ATP5MF, 0.456; COX7B, 0.467; UQCR10, 0.475; UQCR11, 0.481; COX7C, 0.501; CYCS, 0.507; COX6A1, 0.513; NDUFA12, 0.522; ATP5MC2, 0.525; SDHC, 0.525; MPC2, 0.528; TMEM126B, 0.533; NDUFB3, 0.535; SDHD, 0.545; NDUFA2, 0.545; COX5A, 0.555; PDK1, 0.561; NDUFA8, 0.565; ATP5PO, 0.571; NDUFAF2, 0.573; ME1, 0.573; DLAT, 0.…	Metabolism
NP-BE	2	5	Translation	279	Reactome	-2.72149	8.9560295605084e-22	180	(EEF1E1, 0.321; RPS27, 0.346; MRPS36, 0.361; RPS27L, 0.414; SPCS1, 0.418; RPS29, 0.428; MRPS35, 0.43; EEF1A2, 0.447; RPL39, 0.45; SRP9, 0.463; SEC61G, 0.466; RPL35A, 0.47; SPCS2, 0.472; RPL39L, 0.476; RPL31, 0.487; SPCS3, 0.49; RPL26, 0.493; RPL27, 0.494; SEC61B, 0.495; RPS13, 0.495; MRPL50, 0.504; RPL15, 0.506; RPL30, 0.516; RPL29, 0.516; RPL27A, 0.516; MRPL13, 0.519; RPS18, 0.522; RPS21, 0.529;…	Metabolism
NP-BE	2	5	Xenobiotics	16	Reactome	2.00536	0.00252256	11	(CYP1A1, 13.569; CYP2C19, 2.942; CYP2D6, 2.915; CYP2C8, 2.845; CYP2C9, 2.645; CYP3A4, 2.587; CYP2C18, 1.66; CYP2A6, 1.641; CYP2W1, 1.409; CYP2B6, 1.381; CYP2E1, 1.356)	Metabolism
NP-BE	2	5	Epithelial mesenchymal transition	197	MsigDB H50	-2.04296	2.4820582067844e-06	51	(DKK1, 0.094; LUM, 0.134; CDH2, 0.136; ECM1, 0.172; EDIL3, 0.209; TFPI2, 0.256; POSTN, 0.284; VCAN, 0.297; FMOD, 0.32; GJA1, 0.328; THBS2, 0.345; GREM1, 0.351; SGCD, 0.352; LOX, 0.357; MATN3, 0.364; WNT5A, 0.384; MFAP5, 0.387; CXCL6, 0.387; PCOLCE2, 0.405; EMP3, 0.412; SPOCK1, 0.413; GLIPR1, 0.424; THY1, 0.445; MXRA5, 0.449; SNAI2, 0.455; SGCB, 0.471; CADM1, 0.485; MMP2, 0.488; CDH6, 0.491; ITGB3…	Development
NP-BE	2	5	Formation of the cornified envelope	78	Reactome	-3.01072	1.5140381695252e-18	32	(LCE3D, 0.002; LCE3E, 0.008; SPINK6, 0.028; FLG, 0.033; SPRR2G, 0.039; SPRR2B, 0.045; SPRR1B, 0.046; SPRR2D, 0.056; SPRR1A, 0.059; DSG1, 0.065; RPTN, 0.068; SPRR2A, 0.068; SPRR2E, 0.07; SPRR3, 0.075; KRT6C, 0.076; KRT6B, 0.099; CSTA, 0.099; KRT78, 0.113; IVL, 0.133; SPINK5, 0.134; KRT4, 0.14; KRT6A, 0.165; KRT13, 0.173; SPRR2F, 0.226; KRT16, 0.29; TGM1, 0.331; TGM5, 0.387; PKP1, 0.428; PERP, 0.43…	Development
NP-BE	2	5	Keratinization	80	Reactome	-2.99356	3.31669349375238e-18	32	(LCE3D, 0.002; LCE3E, 0.008; SPINK6, 0.028; FLG, 0.033; SPRR2G, 0.039; SPRR2B, 0.045; SPRR1B, 0.046; SPRR2D, 0.056; SPRR1A, 0.059; DSG1, 0.065; RPTN, 0.068; SPRR2A, 0.068; SPRR2E, 0.07; SPRR3, 0.075; KRT6C, 0.076; KRT6B, 0.099; CSTA, 0.099; KRT78, 0.113; IVL, 0.133; SPINK5, 0.134; KRT4, 0.14; KRT6A, 0.165; KRT13, 0.173; SPRR2F, 0.226; KRT16, 0.29; TGM1, 0.331; TGM5, 0.387; PKP1, 0.428; PERP, 0.43…	Development
NP-BE	2	5	NCAM signaling for neurite out-growth	58	Reactome	1.79079	0.00546593	23	(COL2A1, 6.083; SPTBN5, 4.373; CACNA1I, 3.333; COL5A3, 2.994; COL9A3, 2.449; SPTBN4, 2.417; COL9A2, 2.068; SPTB, 2.016; NRTN, 1.973; HRAS, 1.923; CACNA1D, 1.843; COL4A4, 1.805; AGRN, 1.754; COL6A1, 1.729; COL6A2, 1.716; CACNA1H, 1.658; SPTBN2, 1.624; SRC, 1.575; ARTN, 1.572; COL5A1, 1.57; CACNB1, 1.566; CACNB3, 1.509; CACNA1G, 1.492)	Development
NP-BE	2	5	Regulation of beta-cell development	36	Reactome	1.83232	0.00881522	19	(ONECUT1, 4.673; NEUROD1, 3.739; PKLR, 2.782; SLC2A2, 2.279; PDX1, 2.202; KAT2A, 2.002; ONECUT3, 1.997; HNF1A, 1.764; NKX6-1, 1.753; AKT1, 1.66; NOTCH1, 1.601; GCK, 1.571; NR5A2, 1.515; MAML3, 1.509; INSM1, 1.488; HNF4A, 1.483; AKT2, 1.42; MAMLD1, 1.412; RFX6, 1.408)	Development
NP-BE	3	8	Allograft rejection	186	MsigDB H50	-2.15985	1.07815146931257e-08	77	(KRT1, 0.205; KLRD1, 0.236; LY86, 0.247; CCL13, 0.271; FCGR2B, 0.322; CD79A, 0.328; CCR1, 0.368; IRF4, 0.374; THY1, 0.417; HLA-DQA1, 0.473; HLA-DOA, 0.481; PTPRC, 0.491; CD80, 0.516; GZMA, 0.524; CXCL13, 0.526; FLNA, 0.528; B2M, 0.53; TRAT1, 0.539; CD3G, 0.544; CCR2, 0.549; PRF1, 0.552; SRGN, 0.554; NCR1, 0.556; CD3D, 0.562; CD86, 0.564; TGFB2, 0.569; IL2RB, 0.569; CD8A, 0.576; CD247, 0.576; F2R,…	Immune response
NP-BE	3	8	Binding and Uptake of Ligands by Scavenger Receptors	40	Reactome	-2.11946	0.000346242	15	(JCHAIN, 0.121; HBB, 0.139; MSR1, 0.305; SCARA5, 0.334; CD163, 0.388; HBA2, 0.406; ALB, 0.443; MASP1, 0.446; COLEC12, 0.501; HBA1, 0.501; APOE, 0.52; COLEC11, 0.523; STAB1, 0.61; COL3A1, 0.63; COL1A2, 0.641)	NA
NP-BE	3	8	Complement	188	MsigDB H50	-1.68884	0.0010634	56	(S100A9, 0.23; APOC1, 0.23; ERAP2, 0.28; CR2, 0.29; FN1, 0.315; PLA2G7, 0.321; SERPINB2, 0.329; C1QA, 0.369; HPCAL4, 0.376; FCER1G, 0.395; LTF, 0.406; CR1, 0.445; CA2, 0.445; CTSV, 0.46; C1QC, 0.484; C1S, 0.494; GZMA, 0.524; PIK3CG, 0.567; PIK3R5, 0.604; CP, 0.612; C1R, 0.62; ZEB1, 0.625; CTSC, 0.637; ZFPM2, 0.641; GNG2, 0.643; TFPI2, 0.644; PPP2CB, 0.648; ANG, 0.648; PLAUR, 0.649; ADAM9, 0.652; …	Immune response
NP-BE	3	8	Complement cascade	42	Reactome	-1.95918	0.00846283	21	(CR2, 0.29; C1QA, 0.369; C1QB, 0.414; CR1, 0.445; MASP1, 0.446; CD19, 0.466; C1QC, 0.484; C1S, 0.494; CFHR1, 0.514; COLEC11, 0.523; C3AR1, 0.552; C1R, 0.62; CFH, 0.659; C3, 0.675; SERPING1, 0.738; ELANE, 0.744; C4BPB, 0.768; C7, 0.776; C5AR2, 0.789; C6, 0.807; CD59, 0.815)	Immune response
NP-BE	3	8	Costimulation by the CD28 family	66	Reactome	-1.88155	0.00758735	23	(BTLA, 0.348; HLA-DQB1, 0.35; PAK3, 0.402; HLA-DQA1, 0.473; CD80, 0.516; CD3G, 0.544; CD3D, 0.562; CD86, 0.564; CD247, 0.576; HLA-DPA1, 0.577; CD4, 0.583; CD28, 0.598; AKT3, 0.616; HLA-DQA2, 0.622; HLA-DPB1, 0.636; PPP2CB, 0.648; CD3E, 0.665; CDC42, 0.669; PDCD1LG2, 0.676; CD274, 0.695; ICOS, 0.728; LCK, 0.743; PDCD1, 0.751)	Immune response
NP-BE	3	8	E2F targets	200	MsigDB H50	1.54406	0.00390686	75	(ESPL1, 2.089; KIF18B, 1.662; WEE1, 1.563; TACC3, 1.532; SHMT1, 1.514; UBE2S, 1.505; MYBL2, 1.505; H2AX, 1.502; CDKN2C, 1.486; CIT, 1.484; MKI67, 1.481; LIG1, 1.453; SPC24, 1.444; AURKB, 1.432; MYC, 1.432; GINS4, 1.412; TRIP13, 1.404; CDC25A, 1.395; GINS3, 1.378; CENPM, 1.377; SPAG5, 1.377; HMGA1, 1.369; TP53, 1.36; WDR90, 1.353; UNG, 1.342; PSMC3IP, 1.337; EZH2, 1.336; MXD3, 1.334; CDKN2A, 1.326…	Cell Cycle Regulation
NP-BE	3	8	Elastic fibre formation	42	Reactome	-1.92261	0.00700695	18	(MFAP5, 0.231; FN1, 0.315; ITGA8, 0.468; FBN1, 0.492; TGFB2, 0.569; LTBP1, 0.569; LOX, 0.611; FBLN2, 0.613; FBLN5, 0.617; MFAP4, 0.624; ITGB3, 0.626; EMILIN1, 0.63; ITGAV, 0.632; FBN2, 0.638; EFEMP1, 0.64; LTBP2, 0.686; ITGB1, 0.692; FBLN1, 0.704)	Extracellular matrix organization
NP-BE	3	8	G alpha (i) signalling events	295	Reactome	-1.69579	0.000329311	78	(GNGT1, 0.053; SDR9C7, 0.178; INSL5, 0.219; CCL13, 0.271; CHRM2, 0.293; FPR3, 0.297; NMUR1, 0.341; HSD17B6, 0.357; ANXA1, 0.36; PRKAR2B, 0.366; S1PR3, 0.367; CCR1, 0.368; P2RY14, 0.369; HTR1B, 0.376; CXCL10, 0.387; RGS22, 0.401; P2RY13, 0.402; PTGER3, 0.405; RGS18, 0.406; CNR2, 0.406; SDC2, 0.436; CXCR2, 0.44; CCL20, 0.448; RGS4, 0.472; POMC, 0.483; CXCL11, 0.485; PDE1B, 0.487; AKR1C1, 0.505; CXC…	Signal transduction
NP-BE	3	8	G2M checkpoint	197	MsigDB H50	1.65562	0.00145248	100	(ESPL1, 2.089; SLC7A5, 1.791; E2F2, 1.698; INCENP, 1.627; TLE3, 1.593; TACC3, 1.532; UBE2S, 1.505; MYBL2, 1.505; H2AX, 1.502; CDKN2C, 1.486; MKI67, 1.481; SLC7A1, 1.478; BCL3, 1.475; TGFB1, 1.47; AURKB, 1.432; MYC, 1.432; TROAP, 1.417; CCNF, 1.404; NOTCH2, 1.399; CDC25A, 1.395; RAD54L, 1.392; HMGA1, 1.369; PRC1, 1.357; MEIS1, 1.343; STIL, 1.337; EZH2, 1.336; RASAL2, 1.328; E2F1, 1.316; LMNB1, 1.3…	Cell Cycle Regulation
NP-BE	3	8	Immunoregulatory interactions between a Lymphoid and a non-Lymphoid cell	96	Reactome	-2.29344	6.02750691884279e-08	50	(KLRD1, 0.236; FCGR3A, 0.245; CLEC4G, 0.253; KLRC1, 0.281; FCGR2B, 0.322; PILRA, 0.356; SLAMF7, 0.383; LILRB4, 0.384; SLAMF6, 0.459; LILRB5, 0.462; CD19, 0.466; TYROBP, 0.499; COLEC12, 0.501; SIGLEC12, 0.508; SIGLEC11, 0.509; LAIR1, 0.52; B2M, 0.53; ITGA4, 0.537; CD3G, 0.544; SIGLEC1, 0.549; NCR1, 0.556; CD3D, 0.562; CD8A, 0.576; CD247, 0.576; LILRB1, 0.581; RAET1E, 0.583; KLRB1, 0.603; COL3A1, 0…	Immune response
NP-BE	3	8	Interferon alpha response	96	MsigDB H50	-1.7638	0.00228977	45	(CXCL10, 0.387; RSAD2, 0.434; IFI27, 0.455; DDX60, 0.462; CXCL11, 0.485; C1S, 0.494; B2M, 0.53; BST2, 0.574; CMPK2, 0.621; OASL, 0.625; PROCR, 0.65; RTP4, 0.655; ISG20, 0.686; IFIT2, 0.701; OAS1, 0.71; IFI44L, 0.711; IFIT3, 0.716; IFI44, 0.729; TDRD7, 0.742; CCRL2, 0.747; IFIH1, 0.756; WARS1, 0.758; PSMB9, 0.762; MX1, 0.763; PSMA3, 0.767; UBE2L6, 0.788; PSMB8, 0.79; IFI30, 0.792; ISG15, 0.798; PA…	Immune response
NP-BE	3	8	Interferon gamma response	195	MsigDB H50	-2.06853	1.20790864663854e-07	66	(GBP6, 0.159; TNFAIP6, 0.364; P2RY14, 0.369; IRF4, 0.374; SLAMF7, 0.383; FGL2, 0.384; CXCL10, 0.387; RSAD2, 0.434; IFI27, 0.455; DDX60, 0.462; HLA-DQA1, 0.473; CXCL11, 0.485; IFIT1, 0.492; C1S, 0.494; CD38, 0.501; GZMA, 0.524; B2M, 0.53; CMKLR1, 0.558; CD86, 0.564; IL2RB, 0.569; BST2, 0.574; SRI, 0.588; IL10RA, 0.598; SSPN, 0.61; C1R, 0.62; CMPK2, 0.621; OASL, 0.625; MX2, 0.625; PSMA2, 0.649; OAS…	Immune response
NP-BE	3	8	KRAS signaling up	188	MsigDB H50	-1.68768	0.0010634	54	(ADAMDEC1, 0.188; PCP4, 0.205; CIDEA, 0.248; F13A1, 0.281; TLR8, 0.305; PTPRR, 0.387; CXCL10, 0.387; TMEM158, 0.391; FCER1G, 0.395; HSD11B1, 0.429; CA2, 0.445; CCL20, 0.448; BIRC3, 0.452; LY96, 0.473; TMEM100, 0.475; ALDH1A2, 0.481; ANXA10, 0.486; ITGBL1, 0.528; PPBP, 0.53; AKAP12, 0.544; C3AR1, 0.552; CMKLR1, 0.558; LAPTM5, 0.559; PRKG2, 0.569; GFPT2, 0.576; RBP4, 0.582; MMP9, 0.588; IL10RA, 0.5…	Signal transduction
NP-BE	3	8	MYC targets V2	58	MsigDB H50	1.83987	0.00390686	40	(DUSP2, 2.076; MAP3K6, 1.734; BYSL, 1.523; RRP12, 1.453; MYC, 1.432; MYBBP1A, 1.418; SRM, 1.408; PUS1, 1.373; PPRC1, 1.352; SLC19A1, 1.347; UNG, 1.342; SORD, 1.307; GRWD1, 1.283; TCOF1, 1.261; NOP2, 1.259; MRTO4, 1.255; RCL1, 1.253; PLK1, 1.232; RRP9, 1.23; LAS1L, 1.229; NOP16, 1.226; PPAN, 1.219; AIMP2, 1.217; EXOSC5, 1.213; NOP56, 1.21; MCM5, 1.205; NOC4L, 1.205; IMP4, 1.204; HSPD1, 1.199; IPO4…	Cell Cycle Regulation
NP-BE	3	8	Neutrophil degranulation	427	Reactome	-1.74946	1.25345732149271e-05	143	(CTSG, 0.129; HBB, 0.139; SERPINB3, 0.145; DSG1, 0.156; PKP1, 0.197; S100A8, 0.197; KRT1, 0.205; S100A9, 0.23; PTX3, 0.362; CSTB, 0.364; TNFAIP6, 0.364; S100A7, 0.381; FGL2, 0.384; FCER1G, 0.395; CLEC12A, 0.398; LTF, 0.406; CXCR2, 0.44; CR1, 0.445; CD53, 0.448; SIRPB1, 0.474; FCGR2A, 0.479; VNN1, 0.489; PTPRC, 0.491; RAB9B, 0.494; TYROBP, 0.499; LAIR1, 0.52; PPBP, 0.53; B2M, 0.53; S100P, 0.53; PR…	Immune response
NP-BE	3	8	Oxidative phosphorylation	200	MsigDB H50	-2.0454	2.05665408714801e-07	96	(COX7A2, 0.527; NDUFA4, 0.596; MPC1, 0.597; ATP5PF, 0.6; UQCR11, 0.611; COX7B, 0.622; CYCS, 0.624; UQCR10, 0.636; UQCRQ, 0.643; NDUFB3, 0.656; COX6A1, 0.657; ATP6V0B, 0.666; ATP5MF, 0.667; NDUFV2, 0.674; NDUFB4, 0.684; ETFA, 0.686; NDUFB1, 0.686; MGST3, 0.686; LDHB, 0.694; PHYH, 0.702; OAT, 0.702; ATP6V0E1, 0.704; NDUFA5, 0.711; NDUFA6, 0.713; SDHD, 0.713; ATP5MC3, 0.714; NDUFB6, 0.715; CASP7, 0.…	Metabolism
NP-BE	3	8	P53 pathway	197	MsigDB H50	1.55073	0.00390686	56	(ZNF365, 3.919; IRAG2, 2.779; ATF3, 2.652; NHLH2, 2.599; TPD52L1, 2.588; CDK5R1, 2.545; HBEGF, 2.493; JAG2, 2.149; IER3, 2.044; CCND2, 1.937; ALOX15B, 1.891; PLK3, 1.859; FOS, 1.747; RRAD, 1.708; JUN, 1.695; EPHA2, 1.662; TNFSF9, 1.657; PPP1R15A, 1.637; CEBPA, 1.632; CDH13, 1.609; BAIAP2, 1.578; EPS8L2, 1.573; RHBDF2, 1.562; DDIT4, 1.552; IER5, 1.523; KLK8, 1.506; NOTCH1, 1.5; TGFB1, 1.47; RGS16,…	Cell Cycle Regulation
NP-BE	3	8	Platelet activation, signaling and aggregation	235	Reactome	-1.63743	0.00245095	66	(GNGT1, 0.053; FGA, 0.156; ITIH3, 0.212; DGKB, 0.281; F13A1, 0.281; FN1, 0.315; IGF1, 0.344; FCER1G, 0.395; HGF, 0.417; ALB, 0.443; TRPC6, 0.509; FLNA, 0.528; PPBP, 0.53; SERPINA4, 0.53; A2M, 0.544; SRGN, 0.554; PIK3CG, 0.567; TGFB2, 0.569; F2R, 0.577; TMSB4X, 0.59; GNA15, 0.602; PIK3R5, 0.604; ORM2, 0.611; RAB27B, 0.62; GNG7, 0.621; RARRES2, 0.622; MMRN1, 0.623; ITGB3, 0.626; LEFTY2, 0.63; SELEN…	NA
NP-BE	3	8	Platelet degranulation	114	Reactome	-1.79285	0.00448398	40	(FGA, 0.156; ITIH3, 0.212; F13A1, 0.281; FN1, 0.315; IGF1, 0.344; HGF, 0.417; ALB, 0.443; ISLR, 0.528; FLNA, 0.528; PPBP, 0.53; SERPINA4, 0.53; A2M, 0.544; SRGN, 0.554; TGFB2, 0.569; TMSB4X, 0.59; ORM2, 0.611; RAB27B, 0.62; RARRES2, 0.622; MMRN1, 0.623; ITGB3, 0.626; LEFTY2, 0.63; SELENOP, 0.64; CALM2, 0.672; VEGFD, 0.676; TIMP3, 0.698; PCDH7, 0.7; SPARC, 0.7; CAP1, 0.715; PLEK, 0.716; CD63, 0.73…	NA
NP-BE	3	8	Protein secretion	94	MsigDB H50	-1.75733	0.00212951	49	(TSPAN8, 0.508; GALC, 0.608; SSPN, 0.61; CTSC, 0.637; ARFGAP3, 0.682; AP3S1, 0.7; YIPF6, 0.709; COPB1, 0.709; STX7, 0.714; SEC24D, 0.728; TPD52, 0.728; TMED2, 0.728; SNAP23, 0.73; CD63, 0.73; TMX1, 0.733; TMED10, 0.754; SCAMP1, 0.757; SNX2, 0.759; RAB2A, 0.762; CLN5, 0.764; NAPG, 0.773; STX12, 0.779; VAMP7, 0.784; COPB2, 0.791; CLTC, 0.792; ADAM10, 0.793; VAMP3, 0.793; RPS6KA3, 0.796; BET1, 0.806…	NA
NP-BE	3	8	Regulation of Insulin-like Growth Factor (IGF) transport and uptake by Insulin-like Growth Factor Binding Proteins (IGFBPs)	105	Reactome	-1.84069	0.00575723	25	(CTSG, 0.129; FGA, 0.156; CDH2, 0.204; GZMH, 0.263; AMTN, 0.29; KLK13, 0.308; FN1, 0.315; MATN3, 0.331; IGF1, 0.344; CHRDL1, 0.374; ENAM, 0.429; SDC2, 0.436; LGALS1, 0.437; ALB, 0.443; FSTL1, 0.471; BPIFB2, 0.474; FBN1, 0.492; PRSS23, 0.507; APOE, 0.52; LTBP1, 0.569; CP, 0.612; IGFBP5, 0.631; IGFBP7, 0.645; C3, 0.675; MMP2, 0.675)	Metabolism
NP-BE	3	8	Respiratory electron transport, ATP synthesis by chemiosmotic coupling, and heat production by uncoupling proteins.	108	Reactome	-2.15073	1.20516218906567e-05	68	(NDUFA4, 0.596; ATP5PF, 0.6; UQCR11, 0.611; COX7B, 0.622; CYCS, 0.624; UQCR10, 0.636; UQCRQ, 0.643; NDUFB3, 0.656; COX6A1, 0.657; ATP5MF, 0.667; NDUFV2, 0.674; NDUFB4, 0.684; ETFA, 0.686; NDUFB1, 0.686; COX14, 0.695; NDUFA5, 0.711; NDUFA6, 0.713; SDHD, 0.713; ATP5MC3, 0.714; NDUFB6, 0.715; NDUFA13, 0.717; ATP5PB, 0.732; NDUFB8, 0.738; COQ10B, 0.743; NDUFA12, 0.745; COX7C, 0.749; NDUFB2, 0.75; NDU…	Metabolism
NP-BE	3	8	Response to elevated platelet cytosolic Ca2+	119	Reactome	-1.82462	0.00456316	44	(FGA, 0.156; ITIH3, 0.212; F13A1, 0.281; FN1, 0.315; IGF1, 0.344; HGF, 0.417; ALB, 0.443; ISLR, 0.528; FLNA, 0.528; PPBP, 0.53; SERPINA4, 0.53; A2M, 0.544; SRGN, 0.554; TGFB2, 0.569; TMSB4X, 0.59; ORM2, 0.611; RAB27B, 0.62; RARRES2, 0.622; MMRN1, 0.623; ITGB3, 0.626; LEFTY2, 0.63; SELENOP, 0.64; CALM2, 0.672; VEGFD, 0.676; TIMP3, 0.698; PCDH7, 0.7; SPARC, 0.7; CAP1, 0.715; PLEK, 0.716; CD63, 0.73…	NA
NP-BE	3	8	Smooth Muscle Contraction	35	Reactome	-2.19944	0.000998904	18	(ACTG2, 0.273; ACTA2, 0.291; MYH11, 0.332; MYL9, 0.341; ANXA1, 0.36; LMOD1, 0.376; MYLK, 0.384; TPM2, 0.387; CALD1, 0.481; ANXA6, 0.56; GUCY1B1, 0.585; SORBS1, 0.619; MYL12A, 0.642; MYL12B, 0.657; GUCY1A1, 0.666; CALM2, 0.672; TPM1, 0.696; MYL6, 0.72)	NA
NP-BE	3	8	The citric acid (TCA) cycle and respiratory electron transport	157	Reactome	-2.02727	6.70440288962288e-06	81	(LDHC, 0.555; NDUFA4, 0.596; MPC1, 0.597; ATP5PF, 0.6; UQCR11, 0.611; COX7B, 0.622; CYCS, 0.624; UQCR10, 0.636; UQCRQ, 0.643; NDUFB3, 0.656; COX6A1, 0.657; ATP5MF, 0.667; NDUFV2, 0.674; NDUFB4, 0.684; ETFA, 0.686; NDUFB1, 0.686; MPC2, 0.691; LDHB, 0.694; COX14, 0.695; NDUFA5, 0.711; NDUFA6, 0.713; SDHD, 0.713; ATP5MC3, 0.714; NDUFB6, 0.715; NDUFA13, 0.717; ME1, 0.723; ATP5PB, 0.732; NDUFB8, 0.738…	Metabolism
NP-BE	3	8	Wnt beta catenin signaling	41	MsigDB H50	1.98025	0.00129721	26	(DKK4, 5.04; DKK1, 3.203; JAG2, 2.149; CCND2, 1.937; NOTCH4, 1.784; HDAC5, 1.615; NOTCH1, 1.5; WNT5B, 1.481; MYC, 1.432; KAT2A, 1.389; HEY2, 1.385; DLL1, 1.384; TP53, 1.36; CSNK1E, 1.359; WNT1, 1.324; NCOR2, 1.268; HEY1, 1.242; MAML1, 1.223; PPARD, 1.222; AXIN1, 1.196; SKP2, 1.186; JAG1, 1.172; FZD8, 1.167; DVL2, 1.153; FZD1, 1.144; GNAI1, 1.141)	Signal transduction
NP-BE	3	8	Epithelial mesenchymal transition	197	MsigDB H50	-2.20124	1.56462354645002e-09	85	(SGCG, 0.079; PCOLCE2, 0.139; CDH2, 0.204; MFAP5, 0.231; GREM1, 0.233; LUM, 0.259; ACTA2, 0.291; DCN, 0.294; FN1, 0.315; MATN3, 0.331; SGCD, 0.337; MYL9, 0.341; EDIL3, 0.36; PTX3, 0.362; MYLK, 0.384; TPM2, 0.387; TAGLN, 0.411; THY1, 0.417; LGALS1, 0.437; SFRP1, 0.45; SPOCK1, 0.454; POSTN, 0.467; FSTL1, 0.471; RGS4, 0.472; COL12A1, 0.478; CALD1, 0.481; FBN1, 0.492; DPYSL3, 0.5; CRLF1, 0.503; THBS2…	Development
NP-BE	3	8	Myogenesis	172	MsigDB H50	-1.65588	0.00212951	38	(SGCG, 0.079; CASQ2, 0.131; ACTC1, 0.175; DES, 0.217; TNNI2, 0.218; PTGIS, 0.32; MYH11, 0.332; SGCD, 0.337; IGF1, 0.344; DTNA, 0.364; FXYD1, 0.368; FHL1, 0.374; MYLK, 0.384; TPM2, 0.387; TAGLN, 0.411; PYGM, 0.444; SGCA, 0.465; TNNC1, 0.475; LAMA2, 0.573; FGF2, 0.576; COL6A3, 0.585; CKMT2, 0.601; AGL, 0.61; SSPN, 0.61; SORBS1, 0.619; NQO1, 0.621; COL3A1, 0.63; IGFBP7, 0.645; AEBP1, 0.65; MEF2C, 0.…	Development
NP-BE	4	2	Metabolism of fat-soluble vitamins	40	Reactome	2.11889	0.0012386	15	(APOA1, 30.145; APOC3, 18.586; RBP2, 16.269; APOB, 13.612; LRAT, 3.67; GPC3, 2.387; LPL, 2.348; BCO2, 1.958; TTR, 1.793; BCO1, 1.484; LDLR, 1.46; TTPA, 1.456; LRP1, 1.386; AKR1B10, 1.335; LRP12, 1.329)	Metabolism
NP-BE	4	2	Metabolism of vitamins and cofactors	173	Reactome	1.61731	0.00924875	21	(APOA1, 30.145; CBLIF, 24.077; APOC3, 18.586; RBP2, 16.269; APOB, 13.612; ENPP3, 4.422; LRAT, 3.67; GPC3, 2.387; LPL, 2.348; TCN1, 2.332; SLC46A1, 2.319; BST1, 2.09; BCO2, 1.958; TTR, 1.793; SLC52A1, 1.765; CUBN, 1.604; SLC23A1, 1.603; FASN, 1.54; BCO1, 1.484; LDLR, 1.46; TTPA, 1.456)	Metabolism
NP-BE	4	2	Plasma lipoprotein assembly, remodeling, and clearance	61	Reactome	1.8991	0.00866938	17	(APOA1, 30.145; APOC3, 18.586; APOB, 13.612; MTTP, 8.937; CREB3L3, 4.301; LPL, 2.348; LIPC, 1.908; FURIN, 1.707; ALB, 1.634; CUBN, 1.604; ABCG1, 1.532; LDLR, 1.46; CETP, 1.432; LIPA, 1.379; PCSK6, 1.339; ANGPTL3, 1.308; PCSK9, 1.295)	NA
NP-BE	4	2	Retinoid metabolism and transport	36	Reactome	2.16544	0.00209205	14	(APOA1, 30.145; APOC3, 18.586; RBP2, 16.269; APOB, 13.612; LRAT, 3.67; GPC3, 2.387; LPL, 2.348; BCO2, 1.958; TTR, 1.793; BCO1, 1.484; LDLR, 1.46; LRP1, 1.386; AKR1B10, 1.335; LRP12, 1.329)	Metabolism
NP-BE	4	2	Formation of the cornified envelope	78	Reactome	-2.22993	9.07147141488291e-14	48	(KRT5, 0; SPRR2A, 0; KRT78, 0; SPRR2D, 0; SPRR1A, 0; SPRR2E, 0; IVL, 0; KLK5, 0; LCE3D, 0; SPRR2B, 0; SPRR2F, 0; KRT4, 0; KRT13, 0; KRT6A, 0; SPRR3, 0.001; SPRR1B, 0.001; KRT16, 0.001; KRT14, 0.001; KRT6B, 0.002; KRT6C, 0.002; PKP1, 0.006; KLK13, 0.007; FLG, 0.009; DSC3, 0.015; SPINK6, 0.019; KRT24, 0.023; DSG1, 0.024; SPRR2G, 0.027; LCE3E, 0.027; CSTA, 0.029; TGM1, 0.032; SPINK5, 0.048; KRT17, 0…	Development
NP-BE	4	2	Pancreas beta cells	37	MsigDB H50	2.25468	3.04390282666667e-05	17	(SLC2A2, 12.335; PKLR, 7.779; NEUROD1, 5.169; SCGN, 3.888; NKX2-2, 2.979; CHGA, 2.862; SYT13, 2.693; INSM1, 2.524; SST, 2.485; ABCC8, 2.351; GCK, 2.101; ISL1, 1.644; PDX1, 1.529; FOXA2, 1.526; NEUROG3, 1.448; VDR, 1.445; GCG, 1.439)	Development
EAC	1	85	Antimicrobial peptides	51	Reactome	-1.93995	0.00379172	19	(DEFA3, 0.252; S100A7, 0.253; DEFA6, 0.316; DEFA1, 0.366; DEFA1B, 0.368; ITLN1, 0.375; REG3A, 0.395; REG3G, 0.404; S100A7A, 0.458; DEFA5, 0.494; DEFB103B, 0.506; ELANE, 0.517; SLC11A1, 0.63; CTSG, 0.752; PI3, 0.754; BPI, 0.773; RNASE7, 0.775; BPIFA2, 0.779; PGLYRP3, 0.799)	Immune response
EAC	1	85	Defensins	16	Reactome	-2.09766	0.000282983	6	(DEFA3, 0.252; DEFA6, 0.316; DEFA1, 0.366; DEFA1B, 0.368; DEFA5, 0.494; DEFB103B, 0.506)	Immune response
EAC	1	85	E2F targets	200	MsigDB H50	-1.61266	0.00142724	77	(CDKN2A, 0.366; CCNE1, 0.391; CKS2, 0.772; HMMR, 0.784; DEPDC1, 0.798; CDC25B, 0.805; MYC, 0.807; CIT, 0.813; CENPE, 0.816; DIAPH3, 0.826; DLGAP5, 0.829; DSCC1, 0.836; CDKN3, 0.841; CTPS1, 0.842; CDK1, 0.845; RFC3, 0.852; SPAG5, 0.858; TRIP13, 0.862; PSIP1, 0.876; CDC25A, 0.877; RAD21, 0.877; MAD2L1, 0.878; DEK, 0.88; PNN, 0.885; CSE1L, 0.885; PTTG1, 0.885; BRMS1L, 0.885; SMC1A, 0.885; EXOSC8, 0.…	Cell Cycle Regulation
EAC	1	85	G2M checkpoint	198	MsigDB H50	-1.6207	0.00419548	90	(NDC80, 0.771; CKS2, 0.772; HMMR, 0.784; TTK, 0.789; CDC25B, 0.805; MYC, 0.807; CENPE, 0.816; MT2A, 0.82; BCL3, 0.829; SAP30, 0.833; CDKN3, 0.841; KIF20B, 0.844; CDK1, 0.845; ODF2, 0.85; DBF4, 0.857; SNRPD1, 0.861; SLC12A2, 0.873; NEK2, 0.874; SMC2, 0.875; CENPF, 0.876; CDC25A, 0.877; RAD21, 0.877; MAD2L1, 0.878; EXO1, 0.879; AMD1, 0.882; BUB1, 0.883; PTTG1, 0.885; SMC1A, 0.885; UPF1, 0.886; HSPA…	Cell Cycle Regulation
EAC	1	85	Inflammatory response	198	MsigDB H50	-1.74419	0.000759055	52	(TACR3, 0.349; OSM, 0.487; PROK2, 0.494; MEFV, 0.521; ROS1, 0.559; SLC28A2, 0.562; FFAR2, 0.597; KCNMB2, 0.597; CD70, 0.603; CSF3R, 0.637; MARCO, 0.659; SLC1A2, 0.66; LCK, 0.693; EREG, 0.71; SCN1B, 0.753; CCL24, 0.754; AQP9, 0.756; PDE4B, 0.758; SELE, 0.76; CSF3, 0.777; SLC4A4, 0.784; SERPINE1, 0.786; IL6, 0.789; LCP2, 0.79; GABBR1, 0.79; PTGIR, 0.795; MYC, 0.807; SCARF1, 0.82; IL1B, 0.82; PIK3R5…	Immune response
EAC	1	85	Mitotic Prometaphase	196	Reactome	-1.7011	0.00105384	94	(TUBA3C, 0.432; TUBB2B, 0.654; TUBB2A, 0.723; AKAP9, 0.756; NDC80, 0.771; NUF2, 0.782; SPDL1, 0.789; CENPE, 0.816; HSP90AA1, 0.841; SEH1L, 0.842; KIF18A, 0.843; CDK1, 0.845; ODF2, 0.85; SGO2, 0.853; HAUS6, 0.856; HAUS5, 0.859; CEP131, 0.861; PMF1-BGLAP, 0.863; CENPJ, 0.865; CEP76, 0.865; CDK5RAP2, 0.867; PCNT, 0.867; CKAP5, 0.868; CEP78, 0.87; CEP152, 0.871; TUBB6, 0.874; NEK2, 0.874; SMC2, 0.875…	Cell Cycle Regulation
EAC	1	85	Mitotic spindle	197	MsigDB H50	-1.57306	0.00572868	113	(NDC80, 0.771; TTK, 0.789; MYO9B, 0.816; CENPE, 0.816; FSCN1, 0.818; FGD6, 0.829; DLGAP5, 0.829; TIAM1, 0.837; PLEKHG2, 0.84; KIF20B, 0.844; CDK1, 0.845; ARHGAP4, 0.846; SYNPO, 0.847; RICTOR, 0.856; CEP131, 0.861; CENPJ, 0.865; PREX1, 0.865; PXN, 0.865; CDK5RAP2, 0.867; PCNT, 0.867; CKAP5, 0.868; DOCK4, 0.869; SHROOM2, 0.87; FLNA, 0.873; NEK2, 0.874; CEP192, 0.876; CENPF, 0.876; ECT2, 0.877; TRIO…	Cell Cycle Regulation
EAC	1	85	MYC targets V1	198	MsigDB H50	-1.57661	0.00572868	90	(HSPD1, 0.802; MYC, 0.807; DDX21, 0.825; CTPS1, 0.842; SRPK1, 0.845; IARS1, 0.855; HSPE1, 0.856; EIF1AX, 0.858; SNRPD1, 0.861; CCT2, 0.863; TYMS, 0.864; HNRNPA2B1, 0.866; NCBP1, 0.873; RPL22, 0.877; MAD2L1, 0.878; DEK, 0.88; CBX3, 0.88; UBA2, 0.881; FAM120A, 0.883; IFRD1, 0.89; TCP1, 0.891; HDAC2, 0.892; PABPC1, 0.894; PRDX4, 0.901; CCT5, 0.901; PA2G4, 0.901; SMARCC1, 0.903; EIF2S2, 0.906; CANX, …	Cell Cycle Regulation
EAC	1	85	Neutrophil degranulation	454	Reactome	-1.53779	0.000494555	91	(S100A7, 0.253; DEFA1, 0.366; DEFA1B, 0.368; DSG1, 0.404; ORM1, 0.427; HSPA6, 0.433; ELANE, 0.517; ACLY, 0.575; TTR, 0.585; HBB, 0.586; HSPA1A, 0.598; CEACAM8, 0.616; ADGRG3, 0.624; FCAR, 0.628; CHIT1, 0.628; SLC11A1, 0.63; HK3, 0.649; FCGR3B, 0.663; CHI3L1, 0.663; TCN1, 0.68; HSPA1B, 0.681; ADGRE3, 0.682; CLEC4D, 0.686; PKP1, 0.701; FPR2, 0.717; MPO, 0.719; AZU1, 0.724; CFD, 0.724; PPBP, 0.725; …	Immune response
EAC	1	85	TNFA signaling via NFKB	195	MsigDB H50	-1.88364	3.3771205579373e-05	77	(G0S2, 0.496; TNC, 0.686; GFPT2, 0.696; NR4A1, 0.701; TUBB2A, 0.723; EGR1, 0.724; NR4A3, 0.744; PLEK, 0.757; FOSL1, 0.758; PDE4B, 0.758; CXCL2, 0.764; DUSP2, 0.766; ATF3, 0.769; CXCL3, 0.773; DNAJB4, 0.776; KYNU, 0.783; FOS, 0.783; SERPINE1, 0.786; IL6, 0.789; FOSB, 0.793; IER3, 0.794; AREG, 0.797; EGR3, 0.8; SOCS3, 0.801; ACKR3, 0.802; CXCL1, 0.804; MYC, 0.807; DUSP4, 0.81; NR4A2, 0.815; IER5, 0…	Signal transduction
EAC	1	85	Formation of the cornified envelope	106	Reactome	-2.05354	6.01384418383808e-05	40	(LCE3D, 0.289; KRT14, 0.324; KRT6C, 0.348; KRT24, 0.35; SPRR2D, 0.377; KRT75, 0.401; KRT84, 0.402; DSG1, 0.404; SPINK6, 0.41; KRT6B, 0.435; SPRR2E, 0.446; SPRR1A, 0.463; KRT17, 0.489; LIPK, 0.506; KRT25, 0.52; KRT16, 0.522; SPRR2G, 0.522; SPRR1B, 0.533; SPRR2A, 0.568; SPRR2F, 0.574; KRT79, 0.596; RPTN, 0.619; IVL, 0.621; KRT5, 0.629; KRT6A, 0.648; SPRR2B, 0.649; LCE2B, 0.678; KRT35, 0.692; LIPJ, …	Development
EAC	1	85	Keratinization	119	Reactome	-1.92974	0.000282983	40	(LCE3D, 0.289; KRT14, 0.324; KRT6C, 0.348; KRT24, 0.35; SPRR2D, 0.377; KRT75, 0.401; KRT84, 0.402; DSG1, 0.404; SPINK6, 0.41; KRT6B, 0.435; SPRR2E, 0.446; SPRR1A, 0.463; KRT17, 0.489; LIPK, 0.506; KRT25, 0.52; KRT16, 0.522; SPRR2G, 0.522; SPRR1B, 0.533; SPRR2A, 0.568; SPRR2F, 0.574; KRT79, 0.596; RPTN, 0.619; IVL, 0.621; KRT5, 0.629; KRT6A, 0.648; SPRR2B, 0.649; LCE2B, 0.678; KRT35, 0.692; LIPJ, …	Development
EAC	2	23	Epithelial mesenchymal transition	198	MsigDB H50	1.76113	0.000225816	75	(SPP1, 2.248; GPX7, 1.971; MSX1, 1.948; INHBA, 1.857; DKK1, 1.734; CTHRC1, 1.725; FZD8, 1.69; TIMP1, 1.629; FN1, 1.619; SFRP4, 1.581; SPARC, 1.576; CXCL8, 1.569; LUM, 1.548; CDH6, 1.54; DPYSL3, 1.522; COL4A1, 1.51; FOXC2, 1.499; NID2, 1.496; RGS4, 1.454; GREM1, 1.452; GLIPR1, 1.446; BGN, 1.443; COL5A2, 1.441; POSTN, 1.439; TIMP3, 1.43; CDH11, 1.426; COL12A1, 1.417; IL6, 1.416; FSTL1, 1.414; SGCD,…	Development
EAC	2	23	Interferon alpha response	96	MsigDB H50	1.69957	0.00582303	37	(RSAD2, 1.451; ISG15, 1.413; IFI44L, 1.413; IFIT3, 1.367; C1S, 1.306; IFI44, 1.294; HERC6, 1.287; CCRL2, 1.286; IFI27, 1.269; EPSTI1, 1.259; PARP14, 1.243; ELF1, 1.238; LAMP3, 1.229; CMPK2, 1.217; MX1, 1.217; PROCR, 1.216; PARP9, 1.213; BST2, 1.208; PSMB9, 1.195; SP110, 1.193; RTP4, 1.19; EIF2AK2, 1.186; IFITM3, 1.18; NMI, 1.18; DHX58, 1.166; IFIH1, 1.159; PSMB8, 1.147; IFI35, 1.144; MOV10, 1.136…	Immune response
EAC	2	23	Interferon gamma response	195	MsigDB H50	1.63454	0.000741741	70	(CCL7, 2.754; CCL2, 2.176; TNFAIP6, 2.071; IDO1, 1.6; CD40, 1.592; RSAD2, 1.451; IL6, 1.416; ISG15, 1.413; IFI44L, 1.413; HLA-DQA1, 1.412; VCAM1, 1.38; IFIT3, 1.367; TNFSF10, 1.358; IFIT1, 1.334; XCL1, 1.322; XAF1, 1.32; CFB, 1.313; FCGR1A, 1.312; PTGS2, 1.308; C1S, 1.306; IFI44, 1.294; HERC6, 1.287; IFI27, 1.269; IL2RB, 1.265; EPSTI1, 1.259; PARP14, 1.243; CMPK2, 1.217; MX1, 1.217; BST2, 1.208; …	Immune response
EAC	2	23	KRAS signaling down	185	MsigDB H50	-1.54401	0.00367769	60	(GP2, 0.186; KRT1, 0.23; KCNQ2, 0.269; SNCB, 0.275; ARPP21, 0.279; PAX3, 0.289; ATP4A, 0.31; SLC5A5, 0.365; CAPN9, 0.376; NR4A2, 0.384; CCNA1, 0.43; COL2A1, 0.432; TEX15, 0.435; PCDHB1, 0.441; EPHA5, 0.442; SLC38A3, 0.45; SLC6A3, 0.456; RYR2, 0.461; ZBTB16, 0.495; KRT5, 0.518; TGM1, 0.535; PKP1, 0.539; MEFV, 0.558; WNT16, 0.559; KCNE2, 0.579; ACTC1, 0.589; ARHGDIG, 0.599; TFF2, 0.614; SIDT1, 0.63…	Signal transduction
EAC	2	23	Formation of the cornified envelope	99	Reactome	-1.72911	0.00446105	48	(SPRR2E, 0.208; KRT14, 0.218; KRT1, 0.23; SPRR2B, 0.232; RPTN, 0.253; KRT84, 0.277; KRT24, 0.29; DSG1, 0.29; KRT6C, 0.301; LCE3D, 0.315; LCE3E, 0.339; KRT16, 0.346; KLK13, 0.353; IVL, 0.376; LIPK, 0.416; KRT76, 0.421; SPRR1A, 0.43; SPRR2G, 0.461; SPRR2F, 0.475; FLG, 0.516; KRT5, 0.518; KRT6B, 0.526; TGM1, 0.535; PKP1, 0.539; SPRR2D, 0.548; KRT20, 0.552; DSC2, 0.566; KRT38, 0.568; KRT17, 0.588; KR…	Development
EAC	2	23	Pancreas beta cells	37	MsigDB H50	-1.93491	0.000741741	17	(GCG, 0.077; NKX2-2, 0.168; SST, 0.245; PCSK1, 0.292; PCSK2, 0.329; SCGN, 0.379; NEUROG3, 0.547; SYT13, 0.588; SLC2A2, 0.612; NEUROD1, 0.636; CHGA, 0.638; STXBP1, 0.671; DCX, 0.677; GCK, 0.722; NKX6-1, 0.757; PAX4, 0.762; ISL1, 0.762)	Development
EAC	3	37	Assembly of collagen fibrils and other multimeric structures	61	Reactome	-2.02618	0.000746604	22	(COL11A1, 0.175; MMP20, 0.397; COL1A1, 0.42; COL11A2, 0.426; COL7A1, 0.498; LOX, 0.505; COL24A1, 0.515; COL6A6, 0.517; COL5A3, 0.538; COL3A1, 0.57; COL1A2, 0.58; MMP13, 0.606; COL5A1, 0.608; PXDN, 0.619; COL6A2, 0.625; COL12A1, 0.644; COL6A3, 0.676; COL15A1, 0.676; COL5A2, 0.677; COL6A1, 0.696; LOXL2, 0.699; MMP3, 0.716)	Extracellular matrix organization
EAC	3	37	Collagen biosynthesis and modifying enzymes	66	Reactome	-2.13595	9.9230157856019e-05	36	(COL11A1, 0.175; COL20A1, 0.371; COL1A1, 0.42; COL11A2, 0.426; COL7A1, 0.498; COL24A1, 0.515; COL6A6, 0.517; COL22A1, 0.528; COL5A3, 0.538; COL3A1, 0.57; COL1A2, 0.58; ADAMTS2, 0.583; P3H2, 0.584; COL5A1, 0.608; COL16A1, 0.61; COL6A2, 0.625; COL12A1, 0.644; P4HA3, 0.663; COL6A3, 0.676; COL15A1, 0.676; COL5A2, 0.677; COL13A1, 0.685; COL21A1, 0.688; COL6A1, 0.696; ADAMTS14, 0.7; PLOD2, 0.751; ADAMT…	Extracellular matrix organization
EAC	3	37	Collagen chain trimerization	43	Reactome	-2.1588	6.4576501544541e-05	21	(COL11A1, 0.175; COL20A1, 0.371; COL1A1, 0.42; COL11A2, 0.426; COL7A1, 0.498; COL24A1, 0.515; COL6A6, 0.517; COL22A1, 0.528; COL5A3, 0.538; COL3A1, 0.57; COL1A2, 0.58; COL5A1, 0.608; COL16A1, 0.61; COL6A2, 0.625; COL12A1, 0.644; COL6A3, 0.676; COL15A1, 0.676; COL5A2, 0.677; COL13A1, 0.685; COL21A1, 0.688; COL6A1, 0.696)	Extracellular matrix organization
EAC	3	37	Collagen formation	88	Reactome	-2.13142	1.74389955423344e-05	33	(COL11A1, 0.175; COL20A1, 0.371; MMP20, 0.397; COL1A1, 0.42; COL11A2, 0.426; COL7A1, 0.498; LOX, 0.505; COL24A1, 0.515; COL22A1, 0.528; COL5A3, 0.538; COL3A1, 0.57; COL1A2, 0.58; ADAMTS2, 0.583; P3H2, 0.584; MMP13, 0.606; COL5A1, 0.608; COL16A1, 0.61; PXDN, 0.619; COL6A2, 0.625; COL12A1, 0.644; P4HA3, 0.663; COL6A3, 0.676; COL15A1, 0.676; COL5A2, 0.677; COL13A1, 0.685; COL21A1, 0.688; COL6A1, 0.6…	Extracellular matrix organization
EAC	3	37	Epithelial mesenchymal transition	198	MsigDB H50	-2.09071	3.37442066698254e-08	91	(COL11A1, 0.175; TNFRSF11B, 0.412; COL1A1, 0.42; CDH2, 0.423; GAS1, 0.425; PTHLH, 0.425; IL6, 0.435; MFAP5, 0.47; POSTN, 0.476; COL7A1, 0.498; LOX, 0.505; ADAM12, 0.515; COL5A3, 0.538; THBS2, 0.549; COL3A1, 0.57; BASP1, 0.572; FOXC2, 0.573; COL1A2, 0.58; TGFBI, 0.589; MMP1, 0.589; COMP, 0.592; COL5A1, 0.608; COL16A1, 0.61; THBS1, 0.616; PRRX1, 0.622; COL6A2, 0.625; FAP, 0.625; TNC, 0.633; GREM1, …	Development
EAC	3	37	Antimicrobial peptides	47	Reactome	-2.03695	0.00118869	13	(REG3G, 0.09; DEFA5, 0.095; DEFA3, 0.146; REG3A, 0.154; DEFA1, 0.254; DEFA1B, 0.301; BPIFB4, 0.38; DEFB103B, 0.389; DEFB4B, 0.454; BPI, 0.493; ELANE, 0.51; SLC11A1, 0.533; ITLN1, 0.576)	Immune response
EAC	3	37	Biological oxidations	190	Reactome	1.82033	9.9230157856019e-05	67	(UGT3A1, 10.661; CYP3A4, 3.979; UGT3A2, 3.818; CYP1A1, 2.873; CYP4A11, 2.753; ADH4, 2.705; CYP4B1, 2.586; ADH6, 2.25; GSTM1, 2.088; GLYATL2, 1.969; CYP2B6, 1.939; CES3, 1.798; CYP4F8, 1.748; ACSM1, 1.737; CYP4F2, 1.703; ADH7, 1.665; ALDH3A1, 1.639; SULT1A2, 1.628; ACY3, 1.579; GGT6, 1.572; CYP11A1, 1.558; GSTT2B, 1.555; SULT1E1, 1.518; AOC1, 1.508; CYP24A1, 1.49; SULT4A1, 1.487; PTGIS, 1.455; ADH…	Metabolism
EAC	3	37	Cell Cycle Checkpoints	263	Reactome	-1.62085	0.00776698	114	(CDKN2A, 0.144; CCNE1, 0.455; CCNA1, 0.476; H2BC1, 0.485; NDC80, 0.687; RFC3, 0.697; CDC6, 0.708; NUF2, 0.729; SPDL1, 0.739; SGO2, 0.74; CENPE, 0.742; CDK1, 0.751; SEH1L, 0.764; CENPQ, 0.764; MCM10, 0.766; DBF4, 0.768; EXO1, 0.777; CENPF, 0.779; KIF18A, 0.781; MAD2L1, 0.79; MDC1, 0.799; RAD1, 0.799; BLM, 0.803; PMF1-BGLAP, 0.807; BUB1, 0.811; CLSPN, 0.811; UBE2D1, 0.812; RBBP8, 0.814; ORC6, 0.815…	Cell Cycle Regulation
EAC	3	37	Defensins	14	Reactome	-2.09562	0.00177238	6	(DEFA5, 0.095; DEFA3, 0.146; DEFA1, 0.254; DEFA1B, 0.301; DEFB103B, 0.389; DEFB4B, 0.454)	Immune response
EAC	3	37	E2F targets	200	MsigDB H50	-1.76945	0.00032033	79	(CDKN2A, 0.144; CCNE1, 0.455; DSCC1, 0.636; TOP2A, 0.643; ATAD2, 0.692; RFC3, 0.697; BRCA2, 0.7; DLGAP5, 0.702; CDC25B, 0.721; HMMR, 0.721; DEK, 0.732; CENPE, 0.742; CKS2, 0.749; DIAPH3, 0.749; CDK1, 0.751; CDKN3, 0.751; RAD51AP1, 0.754; DEPDC1, 0.761; MMS22L, 0.761; PDS5B, 0.775; SPAG5, 0.776; BRMS1L, 0.778; RAD21, 0.779; PRIM2, 0.782; CSE1L, 0.786; CIT, 0.789; MAD2L1, 0.79; RAD1, 0.799; EXOSC8,…	Cell Cycle Regulation
EAC	3	37	G2M checkpoint	197	MsigDB H50	-1.65938	0.00313679	95	(TOP2A, 0.643; NDC80, 0.687; TTK, 0.689; BRCA2, 0.7; CDC6, 0.708; CDC25B, 0.721; HMMR, 0.721; NEK2, 0.741; CENPE, 0.742; SMC2, 0.745; CKS2, 0.749; CDK1, 0.751; CDKN3, 0.751; DBF4, 0.768; PDS5B, 0.775; EXO1, 0.777; RAD21, 0.779; CENPF, 0.779; PRIM2, 0.782; MAD2L1, 0.79; KIF20B, 0.79; E2F3, 0.797; ODF2, 0.809; BUB1, 0.811; ORC6, 0.815; RACGAP1, 0.822; FBXO5, 0.825; HIF1A, 0.828; CASP8AP2, 0.835; SL…	Cell Cycle Regulation
EAC	3	37	GPCR ligand binding	360	Reactome	-1.5709	0.00675037	94	(UCN3, 0.211; NPSR1, 0.224; NPY, 0.224; OPRD1, 0.255; TACR3, 0.34; PROK2, 0.419; PTHLH, 0.425; PROK1, 0.428; CCKAR, 0.461; TAAR1, 0.476; GABBR2, 0.485; FFAR2, 0.495; GRM4, 0.507; CCL7, 0.509; APLN, 0.518; FFAR4, 0.53; SSTR5, 0.548; PLPPR3, 0.554; WNT10B, 0.555; FPR2, 0.569; SCT, 0.572; PLPPR5, 0.586; GPRC6A, 0.59; NPFFR1, 0.594; PTGIR, 0.608; UCN2, 0.612; SSTR2, 0.613; NPFFR2, 0.616; CHRM2, 0.619…	Signal transduction
EAC	3	37	Inflammatory response	197	MsigDB H50	-1.82167	0.000224964	67	(TACR3, 0.34; ROS1, 0.385; OSM, 0.41; PROK2, 0.419; IL6, 0.435; CSF3, 0.438; SLC28A2, 0.446; MEFV, 0.464; FFAR2, 0.495; CCL7, 0.509; LCK, 0.531; SELE, 0.532; MARCO, 0.542; AQP9, 0.564; CSF3R, 0.582; SLC1A2, 0.602; CD70, 0.603; PTGIR, 0.608; PDE4B, 0.61; NPFFR2, 0.616; RGS16, 0.624; VIP, 0.629; INHBA, 0.647; KCNMB2, 0.67; CLEC5A, 0.679; DCBLD2, 0.686; FPR1, 0.694; BEST1, 0.704; HAS2, 0.714; LCP2, …	Immune response
EAC	3	37	MET promotes cell motility	40	Reactome	-2.03111	0.00155133	12	(COL11A1, 0.175; COL1A1, 0.42; COL11A2, 0.426; COL24A1, 0.515; COL5A3, 0.538; COL3A1, 0.57; COL1A2, 0.58; COL5A1, 0.608; TNS4, 0.625; COL5A2, 0.677; LAMC3, 0.733; HGF, 0.746)	Signal transduction
EAC	3	37	Phase I - Functionalization of compounds	98	Reactome	2.02836	0.000331533	37	(CYP3A4, 3.979; CYP1A1, 2.873; CYP4A11, 2.753; ADH4, 2.705; CYP4B1, 2.586; ADH6, 2.25; CYP2B6, 1.939; CES3, 1.798; CYP4F8, 1.748; CYP4F2, 1.703; ADH7, 1.665; ALDH3A1, 1.639; CYP11A1, 1.558; AOC1, 1.508; CYP24A1, 1.49; PTGIS, 1.455; ADH1C, 1.45; FMO2, 1.415; FDXR, 1.356; CYP4F12, 1.317; CYP2D6, 1.299; CES2, 1.283; ADH1B, 1.27; ALDH2, 1.268; CYP2C8, 1.262; FMO1, 1.254; CYP4F11, 1.242; CYP2C9, 1.238…	Metabolism
EAC	4	26	Antimicrobial peptides	50	Reactome	-2.05922	0.000713691	24	(S100A7, 0.055; REG3A, 0.07; DEFB103B, 0.121; RNASE7, 0.124; S100A7A, 0.125; DEFA3, 0.176; DEFB4B, 0.24; S100A8, 0.252; CHGA, 0.277; S100A9, 0.295; PGLYRP3, 0.328; BPIFA2, 0.335; DEFA1B, 0.384; DEFB4A, 0.427; DEFA6, 0.433; PLA2G2A, 0.475; PI3, 0.478; DEFA1, 0.581; PGLYRP4, 0.611; ELANE, 0.628; SLC11A1, 0.676; DEFB126, 0.682; DEFB1, 0.719; REG3G, 0.72)	Immune response
EAC	4	26	Cardiac conduction	127	Reactome	1.83224	0.0023733	42	(NPPC, 4.239; KCNJ4, 4.088; CASQ2, 3.844; NKX2-5, 2.759; KCNK2, 2.601; KCNIP1, 2.321; ATP1A3, 2.149; SCN7A, 2.139; KCNK3, 2.034; SCN2B, 2.025; CORIN, 2.019; FGF14, 2.014; FXYD7, 1.994; KCNK15, 1.989; CACNG4, 1.913; CACNG6, 1.899; SLC8A2, 1.868; ATP1A2, 1.839; PLN, 1.816; SCN4B, 1.796; CAMK2B, 1.793; KCNJ14, 1.639; FGF13, 1.619; SCN4A, 1.602; KCNK12, 1.566; KCNK9, 1.547; ATP1B2, 1.532; TNNI3, 1.49…	NA
EAC	4	26	Interleukin-1 family signaling	130	Reactome	-1.93051	0.000226542	20	(IL36RN, 0.034; IL36A, 0.087; IL36G, 0.11; S100A12, 0.225; IL36B, 0.329; IL1RN, 0.381; IL1R2, 0.401; IL1B, 0.499; IL33, 0.55; S100B, 0.667; PTPN13, 0.704; PTPN7, 0.705; IL1A, 0.732; IL37, 0.732; NOD2, 0.735; IL1RL1, 0.76; AGER, 0.783; CASP1, 0.793; IL1RL2, 0.796; MYD88, 0.803)	Immune response
EAC	4	26	Neutrophil degranulation	452	Reactome	-1.80302	5.84249313681264e-07	97	(S100A7, 0.055; DSG1, 0.077; SERPINB12, 0.151; KRT1, 0.184; S100A12, 0.225; ORM1, 0.225; HSPA6, 0.23; CHIT1, 0.249; S100A8, 0.252; CRISP3, 0.289; S100A9, 0.295; FABP5, 0.34; PKP1, 0.364; CSTB, 0.365; DEFA1B, 0.384; ANPEP, 0.397; TTR, 0.419; CXCR2, 0.438; PPBP, 0.477; CD177, 0.552; SERPINA1, 0.557; FLG2, 0.56; HK3, 0.561; FOLR3, 0.563; DEFA1, 0.581; PYGL, 0.581; CDA, 0.581; ADGRG3, 0.582; FCGR3B, …	Immune response
EAC	4	26	Keratinization	112	Reactome	-2.67039	3.47744313009014e-18	55	(SPRR2G, 0.009; SPRR2B, 0.028; SPRR2A, 0.039; SPRR2D, 0.039; SPRR1B, 0.04; SPRR2E, 0.043; SPRR1A, 0.047; KRT6C, 0.049; KRT75, 0.05; LCE3D, 0.05; KRT6B, 0.054; SPRR2F, 0.058; KRT14, 0.064; KRT16, 0.072; DSG1, 0.077; RPTN, 0.094; KRT6A, 0.099; LCE3E, 0.103; KRT78, 0.11; KRT24, 0.112; KLK5, 0.115; KLK12, 0.144; IVL, 0.147; KRT4, 0.15; SPINK6, 0.15; KRT1, 0.184; KRT5, 0.223; KRT76, 0.225; FLG, 0.23; …	Development
P-BE	1	57	Adipogenesis	186	MsigDB H50	1.5993	0.00066244	76	(ACADL, 1.938; FABP4, 1.42; MYLK, 1.407; ENPP2, 1.395; PHYH, 1.313; ARL4A, 1.313; CD302, 1.307; ACADS, 1.301; ITIH5, 1.297; SPARCL1, 1.268; CDKN2C, 1.257; PTGER3, 1.246; COQ5, 1.245; IDH1, 1.245; DHCR7, 1.243; PDCD4, 1.242; TST, 1.24; UQCRC1, 1.236; FZD4, 1.236; CAT, 1.224; JAGN1, 1.217; SCP2, 1.215; HADH, 1.202; QDPR, 1.198; ALDH2, 1.198; DNAJB9, 1.196; GPAM, 1.196; DECR1, 1.193; SSPN, 1.192; DN…	Development
P-BE	1	57	Allograft rejection	179	MsigDB H50	-2.02365	6.64782331066384e-13	88	(CDKN2A, 0.276; KRT1, 0.278; IL12A, 0.346; IL1B, 0.378; CD40LG, 0.421; CD80, 0.432; EREG, 0.451; IL11, 0.46; HLA-DOA, 0.465; CD86, 0.5; CCL19, 0.514; CSF1, 0.539; CXCL9, 0.542; ZAP70, 0.542; HLA-DOB, 0.544; TGFB2, 0.548; IL6, 0.552; HLA-DQA1, 0.561; SPI1, 0.568; IL2RA, 0.58; WAS, 0.591; MMP9, 0.597; LY86, 0.597; MAP4K1, 0.604; INHBA, 0.609; ITGB2, 0.613; NLRP3, 0.619; TGFB1, 0.621; BCAT1, 0.632; …	Immune response
P-BE	1	57	Chemokine receptors bind chemokines	43	Reactome	-1.75871	0.00614139	21	(XCR1, 0.453; CXCL6, 0.487; CXCR2, 0.509; CCL19, 0.514; CCR7, 0.526; CXCL9, 0.542; PPBP, 0.558; CX3CL1, 0.585; CX3CR1, 0.6; CXCL10, 0.602; CCR8, 0.605; CCL22, 0.656; CCR9, 0.678; CXCL2, 0.699; CCR1, 0.724; CCR4, 0.736; CCL21, 0.761; ACKR3, 0.765; CXCL3, 0.779; CXCL1, 0.781; CCL2, 0.795)	Immune response
P-BE	1	57	Estrogen response early	191	MsigDB H50	-1.44563	0.00810004	60	(KRT13, 0.292; SULT2B1, 0.332; AQP3, 0.354; KLK10, 0.356; CALB2, 0.398; KRT15, 0.407; CLIC3, 0.425; TIAM1, 0.449; MPPED2, 0.449; SFN, 0.463; ZNF185, 0.471; EGR3, 0.504; CA12, 0.536; CELSR2, 0.538; PTGES, 0.543; FOXC1, 0.554; KAZN, 0.558; SYT12, 0.563; SYNGR1, 0.572; P2RY2, 0.624; MAST4, 0.635; HSPB8, 0.641; PMAIP1, 0.648; TFAP2C, 0.655; BHLHE40, 0.69; THSD4, 0.695; SLC7A5, 0.696; RHOD, 0.702; SLC…	NA
P-BE	1	57	Fatty acid metabolism	149	MsigDB H50	1.59245	0.00066244	46	(CYP1A1, 4.189; BMPR1B, 3.129; ACADL, 1.938; FABP2, 1.713; VNN1, 1.615; HMGCS2, 1.603; MAOA, 1.573; CA4, 1.531; GPD1, 1.487; ECI2, 1.43; RDH16, 1.419; INMT, 1.377; HSD17B11, 1.333; HPGD, 1.304; ACADS, 1.301; AOC3, 1.286; IDI1, 1.282; EHHADH, 1.277; SUCLG2, 1.274; RDH11, 1.268; IDH1, 1.245; OSTC, 1.228; ACSM3, 1.213; SDHD, 1.21; HADH, 1.202; HADHB, 1.193; DECR1, 1.193; CRYZ, 1.187; SDHA, 1.182; ET…	Metabolism
P-BE	1	57	Generation of second messenger molecules	29	Reactome	-1.81421	0.00927842	17	(HLA-DQA2, 0.406; HLA-DQB2, 0.44; ZAP70, 0.542; HLA-DQA1, 0.561; WAS, 0.591; HLA-DPA1, 0.621; HLA-DPB1, 0.634; ITK, 0.712; LCP2, 0.714; LAT, 0.715; GRAP2, 0.716; LCK, 0.719; EVL, 0.724; HLA-DRA, 0.741; CD4, 0.765; PLCG2, 0.767; CD101, 0.769)	Immune response
P-BE	1	57	IL6 JAK STAT3 signaling	84	MsigDB H50	-1.72354	0.000571689	39	(CRLF2, 0.33; IL1B, 0.378; EBI3, 0.45; CSF2RA, 0.499; CSF1, 0.539; CXCL9, 0.542; IL6, 0.552; PIK3R5, 0.571; IL2RA, 0.58; CXCL10, 0.602; IL9R, 0.604; TGFB1, 0.621; TNFRSF12A, 0.624; IL12RB1, 0.634; CSF3R, 0.644; CD38, 0.653; CD14, 0.658; PIM1, 0.673; TNF, 0.687; TLR2, 0.692; SOCS3, 0.697; CCR1, 0.724; IRF9, 0.734; IL4R, 0.748; CSF2RB, 0.749; IL3RA, 0.754; JUN, 0.759; ITGA4, 0.778; CXCL3, 0.779; CX…	Immune response
P-BE	1	57	Immunoregulatory interactions between a Lymphoid and a non-Lymphoid cell	103	Reactome	-1.91555	6.46474381128535e-06	50	(CD1A, 0.339; RAET1E, 0.403; CD40LG, 0.421; LILRB4, 0.43; LILRB1, 0.435; SFTPD, 0.491; LILRA5, 0.504; CD200R1, 0.516; CD300C, 0.522; CD1C, 0.527; CD300E, 0.533; SIGLEC7, 0.55; SIGLEC1, 0.563; SIGLEC10, 0.572; LAIR1, 0.575; SIGLEC9, 0.578; SH2D1A, 0.581; TREM2, 0.596; ICAM5, 0.611; ITGB2, 0.613; TYROBP, 0.613; ITGB7, 0.614; PILRA, 0.63; FCGR1A, 0.631; FCGR3A, 0.632; CD40, 0.634; CD300A, 0.637; CD3…	Immune response
P-BE	1	57	Inflammatory response	188	MsigDB H50	-1.83611	4.97616532127772e-08	83	(MARCO, 0.36; TNFSF9, 0.375; IL1B, 0.378; CLEC5A, 0.381; GNA15, 0.432; GPR132, 0.449; NOD2, 0.45; EBI3, 0.45; EREG, 0.451; CXCL6, 0.487; OSM, 0.497; RGS1, 0.519; CCR7, 0.526; CSF3, 0.527; CSF1, 0.539; CXCL9, 0.542; MSR1, 0.55; IL6, 0.552; PIK3R5, 0.571; C5AR1, 0.573; SPHK1, 0.58; SERPINE1, 0.582; PROK2, 0.583; CX3CL1, 0.585; PDE4B, 0.587; HBEGF, 0.587; CXCL10, 0.602; INHBA, 0.609; NLRP3, 0.619; P…	Immune response
P-BE	1	57	Interferon gamma response	193	MsigDB H50	-1.56723	0.000589326	89	(GBP6, 0.38; CD86, 0.5; CIITA, 0.521; IFI30, 0.526; CXCL9, 0.542; IL6, 0.552; TNFAIP2, 0.559; HLA-DQA1, 0.561; PDE4B, 0.587; CXCL10, 0.602; ITGB7, 0.614; MX2, 0.62; FCGR1A, 0.631; CD40, 0.634; CD38, 0.653; TNFAIP3, 0.659; IL2RB, 0.661; STAT4, 0.671; PIM1, 0.673; IL10RA, 0.689; CD69, 0.694; IDO1, 0.696; SOCS3, 0.697; ZBP1, 0.706; HELZ2, 0.707; UPP1, 0.709; LCP2, 0.714; NLRC5, 0.714; ST8SIA4, 0.716…	Immune response
P-BE	1	57	Interleukin-4 and Interleukin-13 signaling	97	Reactome	-1.70624	0.00661686	40	(SAA1, 0.29; IL12A, 0.346; IL1B, 0.378; ANXA1, 0.413; ITGAX, 0.463; OSM, 0.497; IL23A, 0.499; IL6, 0.552; JAK3, 0.576; IL13RA2, 0.582; MMP9, 0.597; ITGB2, 0.613; TGFB1, 0.621; IL10, 0.643; ITGAM, 0.644; FSCN1, 0.655; CCL22, 0.656; PIM1, 0.673; TNF, 0.687; LCN2, 0.69; BCL6, 0.694; SOCS3, 0.697; MMP3, 0.7; ALOX5, 0.702; RORA, 0.715; IL1A, 0.723; LAMA5, 0.731; LIF, 0.735; ICAM1, 0.744; IL4R, 0.748; …	Immune response
P-BE	1	57	KRAS signaling down	161	MsigDB H50	-1.74346	1.88784448671066e-06	61	(CALML5, 0.174; CCNA1, 0.206; SCGB1A1, 0.265; SERPINB2, 0.266; ALOX12B, 0.275; KRT1, 0.278; LYPD3, 0.279; KRT4, 0.28; TGM1, 0.286; PKP1, 0.291; KRT13, 0.292; CLDN8, 0.302; CD207, 0.303; KRT5, 0.333; SPRR3, 0.346; EDN2, 0.368; LGALS7, 0.405; KRT15, 0.407; NOS1, 0.418; KLK7, 0.421; CD40LG, 0.421; CD80, 0.432; KLK8, 0.448; ABCG4, 0.456; TENM2, 0.487; TFAP2B, 0.508; TCL1A, 0.511; SPTBN2, 0.517; RYR1,…	Signal transduction
P-BE	1	57	Mitochondrial translation	87	Reactome	2.07281	0.000109866	55	(MRPL35, 1.251; MRPS17, 1.247; MRPL19, 1.214; TSFM, 1.207; MRPL16, 1.154; MRPL47, 1.152; MRPL15, 1.151; MRPL34, 1.151; MRPL44, 1.15; MRPL1, 1.148; MRPS14, 1.143; MRPS16, 1.135; MRPL54, 1.133; MRPL39, 1.13; MRPS18B, 1.129; MRPL42, 1.128; MRPS36, 1.128; MRPL51, 1.124; MRPS9, 1.123; MRPL17, 1.122; MTIF2, 1.121; MRPL41, 1.115; GFM1, 1.113; MRPS35, 1.105; MRPL50, 1.104; MRPL32, 1.103; MRPL33, 1.101; C…	Metabolism
P-BE	1	57	Neutrophil degranulation	423	Reactome	-1.40756	0.00250624	89	(CALML5, 0.174; SERPINB12, 0.183; SERPINB3, 0.243; FLG2, 0.255; KRT1, 0.278; PKP1, 0.291; FABP5, 0.323; CRISP3, 0.35; CD177, 0.358; CSTB, 0.368; CLEC5A, 0.381; S100A9, 0.397; CHIT1, 0.407; S100A12, 0.422; DSG1, 0.429; CR1, 0.433; CHI3L1, 0.446; ITGAX, 0.463; S100A8, 0.485; PLAU, 0.498; CXCR2, 0.509; FCER1G, 0.541; ARHGAP9, 0.551; PPBP, 0.558; JUP, 0.559; S100A11, 0.566; UNC13D, 0.567; SYNGR1, 0.5…	Immune response
P-BE	1	57	Oxidative phosphorylation	184	MsigDB H50	2.20861	1.55745661558193e-10	111	(PHYH, 1.313; PDK4, 1.307; ACADSB, 1.294; MRPL35, 1.251; IDH1, 1.245; SLC25A20, 1.243; UQCRC1, 1.236; MPC1, 1.216; ATP1B1, 1.215; NDUFC2, 1.215; SDHD, 1.21; SLC25A12, 1.209; NNT, 1.202; SLC25A11, 1.198; UQCRFS1, 1.193; HADHB, 1.193; DECR1, 1.193; ISCA1, 1.191; NDUFA5, 1.185; FDX1, 1.184; SDHA, 1.182; ETFDH, 1.182; MGST3, 1.176; COX17, 1.175; SURF1, 1.174; COX7C, 1.172; CYCS, 1.171; PDHB, 1.169; D…	Metabolism
P-BE	1	57	P53 pathway	190	MsigDB H50	-1.57391	0.000819156	72	(RRAD, 0.268; CDKN2A, 0.276; ALOX15B, 0.297; ZNF365, 0.32; TP63, 0.37; CLCA2, 0.373; TNFSF9, 0.375; KRT17, 0.389; KLK8, 0.448; SFN, 0.463; ATF3, 0.469; NHLH2, 0.478; CDKN2B, 0.479; PLK3, 0.501; JAG2, 0.521; EPHA2, 0.523; IFI30, 0.526; SPHK1, 0.58; HBEGF, 0.587; CDK5R1, 0.594; TGFB1, 0.621; RHBDF2, 0.638; TSPYL2, 0.654; BAIAP2, 0.664; RALGDS, 0.68; PPP1R15A, 0.687; GM2A, 0.708; UPP1, 0.709; TRIB3,…	Cell Cycle Regulation
P-BE	1	57	Keratinization	87	Reactome	-2.64073	5.05309928110113e-35	59	(KRT76, 0.126; SPRR2G, 0.161; SPRR2B, 0.174; KRT75, 0.175; FLG, 0.187; IVL, 0.187; KLK5, 0.209; KRT23, 0.209; KRT14, 0.218; TGM5, 0.247; KRT36, 0.259; KRT78, 0.275; KRT1, 0.278; KRT4, 0.28; KRT3, 0.282; TGM1, 0.286; KLK12, 0.288; PKP1, 0.291; KRT13, 0.292; PI3, 0.301; SPRR1A, 0.301; KRT16, 0.302; KRT2, 0.31; SPINK5, 0.315; LCE3A, 0.331; KRT5, 0.333; KRT79, 0.337; KRT6B, 0.343; SPRR3, 0.346; KLK13…	Development
P-BE	1	57	Peptide hormone metabolism	67	Reactome	2.03291	0.00103757	20	(GCG, 13.677; GIP, 4.267; CGA, 2.799; CPB1, 2.523; PCSK2, 1.665; ISL1, 1.658; PAX6, 1.639; PCSK1, 1.612; FFAR4, 1.453; CMA1, 1.426; MYRIP, 1.415; ACE2, 1.415; DPP4, 1.372; ACE, 1.35; CPE, 1.345; BCHE, 1.305; SEC11C, 1.264; MME, 1.234; SPCS1, 1.233; SLC30A6, 1.222)	Metabolism
P-BE	1	57	Peroxisomal protein import	60	Reactome	1.93793	0.00215883	25	(AGXT, 1.89; NUDT7, 1.605; BAAT, 1.433; ECI2, 1.43; SLC27A2, 1.38; ACOX2, 1.317; PHYH, 1.313; PECR, 1.286; EHHADH, 1.277; PEX7, 1.26; IDH1, 1.245; CAT, 1.224; SCP2, 1.215; AMACR, 1.209; UBB, 1.202; AGPS, 1.183; HMGCL, 1.179; DDO, 1.166; ACOT2, 1.163; ACOT4, 1.152; DHRS4, 1.151; CROT, 1.126; PEX13, 1.124; NUDT19, 1.12; HACL1, 1.118)	NA
P-BE	1	57	Protein secretion	94	MsigDB H50	1.72623	0.00130212	60	(ATP1A1, 1.454; TSPAN8, 1.303; TMED2, 1.281; TPD52, 1.27; PAM, 1.252; CD63, 1.249; CTSC, 1.242; COPB1, 1.236; ATP6V1B1, 1.23; LMAN1, 1.22; ANP32E, 1.215; ARFGAP3, 1.21; SSPN, 1.192; SCAMP1, 1.191; RPS6KA3, 1.183; COPB2, 1.179; SEC24D, 1.171; CLN5, 1.17; TMED10, 1.164; CLCN3, 1.156; GOLGA4, 1.154; VAMP4, 1.15; ARFIP1, 1.149; ARCN1, 1.134; STX7, 1.123; TSG101, 1.118; AP3S1, 1.115; KRT18, 1.112; COG…	NA
P-BE	1	57	Signaling by Interleukins	399	Reactome	-1.61113	1.14155365828908e-06	114	(SERPINB2, 0.266; SAA1, 0.29; CRLF2, 0.33; IL20RB, 0.33; IL12A, 0.346; IL36G, 0.353; IL24, 0.38; ANXA1, 0.413; S100A12, 0.422; CD80, 0.432; NOD2, 0.45; EBI3, 0.45; IL21R, 0.453; IL11, 0.46; ITGAX, 0.463; IL34, 0.475; OSM, 0.497; CSF2RA, 0.499; PTPN13, 0.499; IL23A, 0.499; CD86, 0.5; VAV1, 0.507; IL1RN, 0.509; CCL19, 0.514; CSF3, 0.527; IL36RN, 0.538; CSF1, 0.539; IL6, 0.552; HCK, 0.562; MTAP, 0.5…	Immune response
P-BE	1	57	Synthesis of bile acids and bile salts via 7alpha-hydroxycholesterol	22	Reactome	1.96805	0.00432859	10	(NR1H4, 2.026; ABCB11, 1.554; PTGIS, 1.538; AKR1C4, 1.495; BAAT, 1.433; SLC27A2, 1.38; ACOX2, 1.317; AKR1C3, 1.298; SCP2, 1.215; AMACR, 1.209)	Metabolism
P-BE	1	57	Synthesis, secretion, and inactivation of Glucagon-like Peptide-1 (GLP-1)	14	Reactome	2.09432	0.00946791	9	(GCG, 13.677; PAX6, 1.639; PCSK1, 1.612; FFAR4, 1.453; DPP4, 1.372; SEC11C, 1.264; SPCS1, 1.233; SPCS2, 1.174; CDX2, 1.147)	Metabolism
P-BE	1	57	The citric acid (TCA) cycle and respiratory electron transport	141	Reactome	1.99038	1.7365936540644e-05	81	(LDHC, 2.06; MPC2, 1.354; PDK4, 1.307; SUCLG2, 1.274; PDK3, 1.243; UQCRC1, 1.236; MPC1, 1.216; NDUFC2, 1.215; SDHD, 1.21; COX18, 1.206; NNT, 1.202; NDUFA12, 1.201; SCO1, 1.199; UQCRFS1, 1.193; NDUFA5, 1.185; COX14, 1.184; SDHA, 1.182; ETFDH, 1.182; SURF1, 1.174; COX7C, 1.172; CYCS, 1.171; PDHB, 1.169; DLD, 1.164; COX6A1, 1.16; NDUFB3, 1.157; VDAC1, 1.156; IDH2, 1.155; ME1, 1.154; NDUFAF1, 1.152; …	Metabolism
P-BE	1	57	TNFA signaling via NFKB	193	MsigDB H50	-2.01444	5.92489791636158e-13	109	(SERPINB2, 0.266; DUSP2, 0.354; FOSL1, 0.363; DUSP5, 0.367; TNFSF9, 0.375; IL1B, 0.378; CD80, 0.432; FOSB, 0.447; NR4A3, 0.454; NR4A1, 0.462; ATF3, 0.469; CXCL6, 0.487; PLAU, 0.498; IL23A, 0.499; EGR3, 0.504; SLC16A6, 0.506; ZFP36, 0.508; TNC, 0.51; GFPT2, 0.52; CSF1, 0.539; CD83, 0.544; IL6, 0.552; BCL2A1, 0.556; TNFAIP2, 0.559; SPHK1, 0.58; CLCF1, 0.58; SERPINE1, 0.582; PDE4B, 0.587; FJX1, 0.58…	Signal transduction
P-BE	1	57	Pancreas beta cells	37	MsigDB H50	2.73175	2.38046649197213e-10	20	(GCG, 13.677; CHGA, 3.298; INSM1, 2.916; SST, 2.863; NEUROD1, 2.539; NKX2-2, 2.33; ABCC8, 2.142; DCX, 1.696; PCSK2, 1.665; ISL1, 1.658; PAX6, 1.639; PKLR, 1.627; PAX4, 1.621; PCSK1, 1.612; GCK, 1.572; NEUROG3, 1.519; DPP4, 1.372; SCGN, 1.333; NKX6-1, 1.253; SPCS1, 1.233)	Development
P-BE	1	57	Regulation of beta-cell development	37	Reactome	1.93488	0.00261516	11	(INSM1, 2.916; RFX6, 2.573; NEUROD1, 2.539; NKX2-2, 2.33; MAFA, 1.645; PAX6, 1.639; PKLR, 1.627; GCK, 1.572; NEUROG3, 1.519; NKX6-1, 1.253; NR5A2, 1.232)	Development
P-BE	1	57	Regulation of gene expression in beta cells	19	Reactome	2.12305	0.00250624	12	(RFX6, 2.573; NEUROD1, 2.539; NKX2-2, 2.33; MAFA, 1.645; PAX6, 1.639; PKLR, 1.627; GCK, 1.572; NKX6-1, 1.253; HNF4G, 1.161; FOXA3, 1.138; HNF4A, 1.137; FOXA2, 1.134)	Development
P-BE	2	12	Keratinization	87	Reactome	-2.26163	4.65407995838033e-23	54	(SPRR2B, 0; KRT76, 0.018; KRT14, 0.029; SPRR2F, 0.03; KRT24, 0.031; KRT75, 0.043; SPRR2G, 0.047; LCE3A, 0.053; IVL, 0.055; SPRR1B, 0.057; SPRR2D, 0.059; KRT16, 0.064; KRT5, 0.068; SPRR1A, 0.079; KRT1, 0.081; SPRR2E, 0.086; SPRR2A, 0.09; KRT6C, 0.096; SPINK5, 0.098; TGM5, 0.106; PI3, 0.106; KRT6B, 0.107; TGM1, 0.116; KRT13, 0.12; KLK5, 0.121; DSC3, 0.131; KRT3, 0.131; KLK12, 0.132; KRT2, 0.133; LC…	Development
P-BE	2	12	Activation of ATR in response to replication stress	37	Reactome	2.08444	0.00484517	26	(CLSPN, 1.335; MCM2, 1.316; MCM3, 1.243; MCM6, 1.223; MCM5, 1.216; CHEK1, 1.184; MCM10, 1.181; ORC3, 1.174; ATR, 1.171; MCM4, 1.157; MCM8, 1.154; ORC4, 1.143; CDC25C, 1.143; MCM7, 1.137; RPA1, 1.137; DBF4, 1.132; RFC4, 1.121; RFC3, 1.114; RAD1, 1.111; CDC45, 1.106; ORC1, 1.105; ORC2, 1.102; ORC5, 1.101; CDC6, 1.093; CDC25A, 1.089; ATRIP, 1.086)	Cell Cycle Regulation
P-BE	2	12	Allograft rejection	179	MsigDB H50	-1.87237	1.7579337053115e-12	94	(KRT1, 0.081; CDKN2A, 0.124; CXCL13, 0.151; CXCL9, 0.177; CCL22, 0.236; CD40LG, 0.24; IL2RA, 0.24; IL12A, 0.251; MMP9, 0.252; IL1B, 0.278; CD86, 0.309; CD80, 0.327; NOS2, 0.331; HLA-DOA, 0.375; TRAT1, 0.378; LY86, 0.39; CCR1, 0.39; GPR65, 0.403; CD28, 0.41; ITGB2, 0.413; SPI1, 0.422; PRKCB, 0.422; ACHE, 0.438; BCAT1, 0.439; CD3D, 0.44; TGFB2, 0.441; EREG, 0.448; CD7, 0.451; IRF4, 0.451; HLA-DOB, …	Immune response
P-BE	2	12	Antimicrobial peptides	40	Reactome	-1.9059	0.000472714	23	(S100A7, 0.005; DEFB103B, 0.018; DEFB4A, 0.041; S100A7A, 0.05; RNASE7, 0.065; PI3, 0.106; BPIFB1, 0.109; DEFB4B, 0.12; PGLYRP4, 0.156; S100A9, 0.16; PGLYRP3, 0.195; S100A8, 0.252; RNASE6, 0.389; LTF, 0.457; CCR2, 0.463; DEFB1, 0.538; GNLY, 0.553; LCN2, 0.585; SLC11A1, 0.59; CCR6, 0.62; CD4, 0.625; TLR2, 0.635; DEFA6, 0.643)	Immune response
P-BE	2	12	Class A/1 (Rhodopsin-like receptors)	208	Reactome	-1.52606	0.00109939	81	(CXCL5, 0.059; SAA1, 0.084; QRFPR, 0.115; S1PR5, 0.127; CXCL13, 0.151; CXCL9, 0.177; CXCL10, 0.214; CCL22, 0.236; LPAR3, 0.252; CCR7, 0.281; CXCL11, 0.289; PENK, 0.293; C3AR1, 0.302; NTS, 0.309; ANXA1, 0.31; P2RY12, 0.316; HRH2, 0.328; HCAR2, 0.33; NMUR2, 0.333; CYSLTR2, 0.343; P2RY1, 0.343; CXCR2, 0.348; GPR55, 0.367; EDN2, 0.378; FPR2, 0.38; FPR3, 0.382; CCR1, 0.39; GPR65, 0.403; P2RY10, 0.405;…	Signal transduction
P-BE	2	12	Complement	188	MsigDB H50	-1.57269	0.000107675	81	(CR2, 0.102; SERPINB2, 0.137; S100A9, 0.16; APOA4, 0.173; S100A12, 0.173; GZMK, 0.218; CD40LG, 0.24; CR1, 0.245; PCLO, 0.335; C1QA, 0.369; FCER1G, 0.38; PLEK, 0.38; CDA, 0.39; C1QC, 0.398; DUSP5, 0.415; C3, 0.437; MMP13, 0.442; L3MBTL4, 0.444; PIK3R5, 0.455; LTF, 0.457; CA2, 0.467; WAS, 0.469; ITGAM, 0.491; CASP5, 0.492; PLA2G7, 0.511; GZMB, 0.536; DOCK10, 0.542; LCP2, 0.542; PLAT, 0.566; APOC1, …	Immune response
P-BE	2	12	FCGR activation	12	Reactome	-1.75947	0.00840707	7	(HCK, 0.353; FCGR3A, 0.433; FCGR2A, 0.439; FCGR1A, 0.456; CD3G, 0.531; CD247, 0.556; FGR, 0.573)	Immune response
P-BE	2	12	G alpha (i) signalling events	306	Reactome	-1.42329	0.00386588	94	(CXCL5, 0.059; SAA1, 0.084; GABBR2, 0.086; S1PR5, 0.127; CXCL13, 0.151; SDR9C7, 0.169; CXCL9, 0.177; CXCL10, 0.214; LPAR3, 0.252; CCR7, 0.281; CASR, 0.288; CXCL11, 0.289; GNGT1, 0.289; APOC3, 0.29; PENK, 0.293; C3AR1, 0.302; ANXA1, 0.31; P2RY12, 0.316; HCAR2, 0.33; NMUR2, 0.333; RBP1, 0.336; CXCR2, 0.348; GPR55, 0.367; LRAT, 0.373; FPR2, 0.38; FPR3, 0.382; CCR1, 0.39; CX3CR1, 0.42; CNR2, 0.422; P…	Signal transduction
P-BE	2	12	Homologous DNA Pairing and Strand Exchange	41	Reactome	1.97114	0.00795722	25	(BRCA2, 1.446; RMI2, 1.29; BRCA1, 1.245; RAD51AP1, 1.2; CHEK1, 1.184; RAD50, 1.18; BLM, 1.178; XRCC2, 1.173; ATR, 1.171; RAD51D, 1.17; BRIP1, 1.151; RAD51, 1.14; RPA1, 1.137; EXO1, 1.132; BARD1, 1.129; RMI1, 1.124; DNA2, 1.124; RFC4, 1.121; RFC3, 1.114; RAD1, 1.111; TOPBP1, 1.105; RAD51B, 1.09; ATRIP, 1.086; WRN, 1.084; ATM, 1.074)	NA
P-BE	2	12	IL2 STAT5 signaling	189	MsigDB H50	-1.42437	0.00505734	50	(TLR7, 0.192; CXCL10, 0.214; IL2RA, 0.24; PENK, 0.293; TIAM1, 0.293; CD86, 0.309; RRAGD, 0.347; EMP1, 0.354; SELL, 0.355; GPR65, 0.403; ECM1, 0.418; NCS1, 0.436; CD79B, 0.443; IL1RL1, 0.448; IRF4, 0.451; CD48, 0.452; CA2, 0.467; IL2RB, 0.48; CCR4, 0.488; RHOH, 0.492; TNFRSF18, 0.499; HOPX, 0.504; CD83, 0.514; CSF1, 0.524; IL10, 0.533; GADD45B, 0.541; BATF3, 0.56; TNFRSF4, 0.56; GBP4, 0.569; MXD1,…	Immune response
P-BE	2	12	IL6 JAK STAT3 signaling	84	MsigDB H50	-1.59589	0.00237925	46	(EBI3, 0.13; CXCL13, 0.151; CXCL9, 0.177; CXCL10, 0.214; CRLF2, 0.23; IL2RA, 0.24; IL1B, 0.278; CXCL11, 0.289; CCR1, 0.39; CSF2RA, 0.419; PIK3R5, 0.455; CSF3R, 0.511; CNTFR, 0.518; CSF1, 0.524; ITGA4, 0.551; IL12RB1, 0.559; HMOX1, 0.594; PIM1, 0.597; TGFB1, 0.602; CD14, 0.615; IL2RG, 0.634; TLR2, 0.635; IRF9, 0.657; TNFRSF12A, 0.669; IL4R, 0.674; IL6, 0.677; CD38, 0.679; LTB, 0.695; SOCS1, 0.701;…	Immune response
P-BE	2	12	Immunoregulatory interactions between a Lymphoid and a non-Lymphoid cell	103	Reactome	-1.84075	8.91055485558086e-07	60	(CD1A, 0.177; CD40LG, 0.24; LILRB1, 0.259; CD1C, 0.259; LILRB4, 0.27; RAET1E, 0.312; SH2D1A, 0.315; TYROBP, 0.354; CD200R1, 0.355; SELL, 0.355; LILRA5, 0.364; SFTPD, 0.381; SIGLEC10, 0.407; SLAMF6, 0.411; ITGB2, 0.413; SIGLEC9, 0.417; SH2D1B, 0.424; FCGR3A, 0.433; C3, 0.437; CD3D, 0.44; LAIR1, 0.442; CD300C, 0.446; FCGR1A, 0.456; CD96, 0.46; SIGLEC12, 0.474; CD40, 0.479; CD300LF, 0.495; SIGLEC1, …	Immune response
P-BE	2	12	Incretin synthesis, secretion, and inactivation	17	Reactome	2.33541	0.000243791	5	(GCG, 16.702; GIP, 3.918; PCSK1, 1.769; PAX6, 1.604; ISL1, 1.568)	Metabolism
P-BE	2	12	Inflammatory response	188	MsigDB H50	-1.60719	4.00939611716914e-05	83	(EBI3, 0.13; CXCL9, 0.177; CXCL10, 0.214; MARCO, 0.225; CCL22, 0.236; IL1B, 0.278; IL7R, 0.278; CCR7, 0.281; CLEC5A, 0.289; CXCL11, 0.289; C3AR1, 0.302; SELL, 0.355; HPN, 0.359; GNA15, 0.37; MSR1, 0.394; NOD2, 0.396; PDPN, 0.402; ADM, 0.412; SLAMF1, 0.429; CYBB, 0.438; LAMP3, 0.44; CXCL6, 0.441; AQP9, 0.448; EREG, 0.448; CD48, 0.452; PIK3R5, 0.455; PROK2, 0.456; TNFSF9, 0.459; P2RY2, 0.47; CD40, …	Immune response
P-BE	2	12	Interferon alpha response	94	MsigDB H50	-1.59595	0.00123679	50	(CXCL10, 0.214; CXCL11, 0.289; SELL, 0.355; RSAD2, 0.389; LAMP3, 0.44; SAMD9, 0.441; IFI30, 0.444; ISG15, 0.516; DDX60, 0.523; CSF1, 0.524; CMPK2, 0.528; MX1, 0.543; BST2, 0.549; GBP4, 0.569; IFI44L, 0.57; SAMD9L, 0.583; IFI27, 0.596; IFIT3, 0.601; IFIT2, 0.608; OASL, 0.611; HERC6, 0.645; CD74, 0.653; IRF9, 0.657; TRAFD1, 0.669; IL4R, 0.674; UBE2L6, 0.68; RTP4, 0.702; OAS1, 0.717; IRF1, 0.725; HE…	Immune response
P-BE	2	12	Interferon gamma response	193	MsigDB H50	-1.65691	2.28385210143445e-06	103	(IDO1, 0.163; CXCL9, 0.177; GBP6, 0.202; CXCL10, 0.214; CXCL11, 0.289; CD86, 0.309; RSAD2, 0.389; IFIT1, 0.436; IFI30, 0.444; IRF4, 0.451; FCGR1A, 0.456; CD40, 0.479; IL2RB, 0.48; CD274, 0.49; UPP1, 0.495; CD69, 0.495; MX2, 0.511; ISG15, 0.516; HLA-DQA1, 0.519; DDX60, 0.523; CMPK2, 0.528; TNFAIP2, 0.542; LCP2, 0.542; MX1, 0.543; BST2, 0.549; FPR1, 0.562; GBP4, 0.569; IFI44L, 0.57; NAMPT, 0.577; S…	Immune response
P-BE	2	12	KRAS signaling down	161	MsigDB H50	-1.61243	4.00939611716914e-05	67	(CCNA1, 0.065; KRT5, 0.068; KRT1, 0.081; ATP4A, 0.09; TGM1, 0.116; KRT13, 0.12; SERPINB2, 0.137; PKP1, 0.151; SCGB1A1, 0.156; CLDN8, 0.162; KRT15, 0.168; KRT4, 0.185; CD207, 0.192; SPRR3, 0.198; LYPD3, 0.218; CD40LG, 0.24; SLC5A5, 0.243; KLK8, 0.251; TCL1A, 0.266; CALML5, 0.268; NOS1, 0.275; LGALS7, 0.29; ALOX12B, 0.303; KLK7, 0.322; CD80, 0.327; ABCG4, 0.348; EDN2, 0.378; ABCB11, 0.386; RSAD2, 0…	Signal transduction
P-BE	2	12	Neutrophil degranulation	423	Reactome	-1.52496	9.48665233191877e-08	116	(S100A7, 0.005; SERPINB3, 0.067; KRT1, 0.081; CSTB, 0.136; SERPINB12, 0.148; PKP1, 0.151; CRISP3, 0.156; S100A9, 0.16; CD177, 0.162; DSG1, 0.17; S100A12, 0.173; FABP5, 0.205; FLG2, 0.21; CR1, 0.245; MMP9, 0.252; S100A8, 0.252; CALML5, 0.268; CLEC5A, 0.289; C3AR1, 0.302; CD53, 0.302; CXCR2, 0.348; TYROBP, 0.354; SELL, 0.355; CHI3L1, 0.372; FCER1G, 0.38; FPR2, 0.38; SIGLEC14, 0.388; PYGL, 0.39; CDA…	Immune response
P-BE	2	12	P53 pathway	190	MsigDB H50	-1.44057	0.00327167	69	(CDKN2A, 0.124; TP63, 0.126; CDKN2B, 0.139; CLCA2, 0.149; ZNF365, 0.195; ALOX15B, 0.204; RRAD, 0.22; KLK8, 0.251; KRT17, 0.379; NHLH2, 0.382; SFN, 0.419; ZBTB16, 0.431; IFI30, 0.444; TNFSF9, 0.459; UPP1, 0.495; GM2A, 0.54; EPHA2, 0.557; HBEGF, 0.564; MXD1, 0.573; HMOX1, 0.594; PERP, 0.602; TGFB1, 0.602; PHLDA3, 0.616; CDK5R1, 0.62; ABHD4, 0.652; TSPYL2, 0.657; DGKA, 0.659; EPS8L2, 0.662; STOM, 0.…	Cell Cycle Regulation
P-BE	2	12	Peptide ligand-binding receptors	122	Reactome	-1.61314	0.00193404	54	(CXCL5, 0.059; SAA1, 0.084; QRFPR, 0.115; CXCL13, 0.151; CXCL9, 0.177; CXCL10, 0.214; CCL22, 0.236; CCR7, 0.281; CXCL11, 0.289; PENK, 0.293; C3AR1, 0.302; NTS, 0.309; ANXA1, 0.31; NMUR2, 0.333; CXCR2, 0.348; EDN2, 0.378; FPR2, 0.38; FPR3, 0.382; CCR1, 0.39; CX3CR1, 0.42; XCR1, 0.436; C3, 0.437; CXCL6, 0.441; PYY, 0.448; PROK2, 0.456; GAL, 0.457; CCL19, 0.46; CCR2, 0.463; CCR8, 0.464; PPBP, 0.485;…	Signal transduction
P-BE	2	12	Signaling by Interleukins	399	Reactome	-1.48661	7.3200660434758e-06	128	(SAA1, 0.084; IL36G, 0.13; EBI3, 0.13; SERPINB2, 0.137; S100A12, 0.173; IL20RB, 0.21; CXCL10, 0.214; CRLF2, 0.23; CCL22, 0.236; IL2RA, 0.24; MTAP, 0.243; PTPN13, 0.243; IL12A, 0.251; MMP9, 0.252; IL24, 0.258; IL7R, 0.278; FCER2, 0.286; CD86, 0.309; ANXA1, 0.31; IL36A, 0.323; CD80, 0.327; NOS2, 0.331; IL1RN, 0.345; HCK, 0.353; IL13RA2, 0.367; IL36RN, 0.388; CCR1, 0.39; NOD2, 0.396; CSF1R, 0.397; L…	Immune response
P-BE	2	12	TNFA signaling via NFKB	193	MsigDB H50	-1.57905	4.00939611716914e-05	90	(SERPINB2, 0.137; CXCL10, 0.214; IL1B, 0.278; IL7R, 0.278; CXCL11, 0.289; CD80, 0.327; GFPT2, 0.339; PLEK, 0.38; SLC16A6, 0.386; BCL2A1, 0.391; PLAU, 0.413; DUSP5, 0.415; CXCL6, 0.441; TNFSF9, 0.459; TNC, 0.482; CD69, 0.495; CD83, 0.514; CSF1, 0.524; TRIP10, 0.536; GADD45B, 0.541; ZFP36, 0.541; TNFAIP2, 0.542; FOSL1, 0.564; HBEGF, 0.564; MXD1, 0.573; NAMPT, 0.577; INHBA, 0.587; DUSP2, 0.59; PHLDA…	Signal transduction
P-BE	2	12	Pancreas beta cells	37	MsigDB H50	2.33096	4.00939611716914e-05	11	(GCG, 16.702; PKLR, 2.885; INSM1, 2.769; SST, 2.149; CHGA, 2.148; SCGN, 1.778; PCSK1, 1.769; PAX4, 1.688; PAX6, 1.604; ISL1, 1.568; SYT13, 1.505)	Development
P-BE	3	28	Adipogenesis	186	MsigDB H50	1.6873	0.000136892	81	(MYLK, 2.044; SORBS1, 1.606; ACADL, 1.587; FABP4, 1.583; SPARCL1, 1.466; PTGER3, 1.465; ITIH5, 1.436; TST, 1.401; PDCD4, 1.365; ACADS, 1.35; SSPN, 1.332; ITGA7, 1.32; ARL4A, 1.315; UQCRC1, 1.299; PHYH, 1.299; ENPP2, 1.299; IDH1, 1.259; COQ5, 1.254; REEP5, 1.25; DNAJC15, 1.249; ALDH2, 1.246; JAGN1, 1.24; DHCR7, 1.234; ECHS1, 1.225; PGM1, 1.222; G3BP2, 1.221; LAMA4, 1.219; DNAJB9, 1.216; SCP2, 1.21…	Development
P-BE	3	28	Epithelial mesenchymal transition	193	MsigDB H50	1.46375	0.00497944	70	(SFRP4, 2.649; ACTA2, 2.197; TPM2, 2.189; FN1, 2.151; TAGLN, 2.138; MYL9, 2.093; MYLK, 2.044; FLNA, 1.957; SCG2, 1.932; TIMP3, 1.82; FBLN2, 1.743; FZD8, 1.68; PCOLCE2, 1.655; GAS1, 1.642; ELN, 1.629; CALD1, 1.623; DCN, 1.615; DPYSL3, 1.6; TPM1, 1.556; LRRC15, 1.541; RGS4, 1.529; COL8A2, 1.489; FBLN1, 1.483; CRLF1, 1.453; NT5E, 1.45; SPOCK1, 1.448; COL6A2, 1.443; FBN1, 1.426; CDH6, 1.414; TGM2, 1.…	Development
P-BE	3	28	Keratinization	87	Reactome	-2.6259	4.25235321839709e-24	59	(KRT23, 0.129; KRT76, 0.13; KRT14, 0.149; KLK5, 0.15; FLG, 0.25; SPRR2G, 0.257; KRT75, 0.26; KRT36, 0.263; IVL, 0.304; TGM5, 0.325; SPRR2F, 0.331; KRT78, 0.346; KRT17, 0.347; KLK12, 0.349; KRT16, 0.35; PI3, 0.352; PKP1, 0.375; TGM1, 0.399; KRT6B, 0.409; KRTAP3-2, 0.41; RPTN, 0.423; KLK8, 0.447; DSG1, 0.454; KRT4, 0.455; KRT80, 0.457; KRT1, 0.458; KLK13, 0.459; KRT5, 0.459; KRT79, 0.461; KRT86, 0.…	Development
P-BE	3	28	Myogenesis	174	MsigDB H50	1.60234	0.000680493	66	(ACTN3, 3.805; DES, 2.895; MYH11, 2.844; CASQ2, 2.417; PTGIS, 2.411; TPM2, 2.189; TAGLN, 2.138; MYLK, 2.044; SGCA, 2.018; APOD, 1.848; PYGM, 1.746; LDB3, 1.705; AEBP1, 1.656; SPEG, 1.648; CACNA1H, 1.648; NCAM1, 1.627; SORBS1, 1.606; GNAO1, 1.601; FHL1, 1.496; CAMK2B, 1.48; COL6A2, 1.443; CFD, 1.423; SGCD, 1.412; IGF1, 1.399; CKB, 1.382; MRAS, 1.362; SSPN, 1.332; ITGA7, 1.32; FGF2, 1.314; MB, 1.30…	Development
P-BE	3	28	Allograft rejection	179	MsigDB H50	-1.97303	4.56350838492007e-09	78	(CDKN2A, 0.162; CD40LG, 0.351; CD80, 0.394; IL1B, 0.402; CCL19, 0.406; IL12A, 0.425; KRT1, 0.458; IL11, 0.484; EREG, 0.497; ZAP70, 0.506; CXCL9, 0.511; CXCL13, 0.52; HLA-DQA1, 0.531; HLA-DOA, 0.533; IL6, 0.547; TNF, 0.555; NLRP3, 0.559; HLA-DOB, 0.58; CD86, 0.593; IL2RA, 0.593; WAS, 0.596; STAT4, 0.596; CSF1, 0.601; MAP4K1, 0.618; LY86, 0.63; FGR, 0.643; ICAM1, 0.643; IL12RB1, 0.646; CD40, 0.647;…	Immune response
P-BE	3	28	Androgen response	94	MsigDB H50	1.57849	0.0058749	29	(BMPR1B, 3.145; FKBP5, 1.789; INSIG1, 1.653; AKAP12, 1.564; HPGD, 1.524; KLK3, 1.427; NKX3-1, 1.402; TPD52, 1.352; IDI1, 1.343; KRT19, 1.322; KRT8, 1.321; HMGCR, 1.294; SPDEF, 1.268; SEC24D, 1.26; HMGCS1, 1.253; AZGP1, 1.239; LMAN1, 1.217; DNAJB9, 1.216; IQGAP2, 1.208; RPS6KA3, 1.205; ADAMTS1, 1.201; MAP7, 1.201; TMEM50A, 1.19; SCD, 1.189; UBE2J1, 1.176; B2M, 1.175; PGM3, 1.173; DHCR24, 1.17; ACS…	Signal transduction
P-BE	3	28	Antimicrobial peptides	40	Reactome	-1.87652	0.00443165	20	(REG3A, 0.105; DEFB103B, 0.187; BPIFB1, 0.252; RNASE7, 0.307; S100A7, 0.314; PGLYRP3, 0.326; PI3, 0.352; DEFB4A, 0.389; DEFB4B, 0.431; SLC11A1, 0.569; S100A9, 0.588; S100A8, 0.593; CLU, 0.603; S100A7A, 0.614; PGLYRP1, 0.619; PGLYRP4, 0.619; TLR2, 0.7; LCN2, 0.706; GNLY, 0.709; DEFA6, 0.712)	Immune response
P-BE	3	28	Asparagine N-linked glycosylation	280	Reactome	1.48603	0.00379643	103	(B4GALNT2, 3.605; GNE, 1.587; SRD5A3, 1.511; ST6GALNAC1, 1.504; TUBAL3, 1.437; FOLR1, 1.434; MGAT4A, 1.383; MPDU1, 1.383; EDEM3, 1.363; ANK2, 1.355; KDELR3, 1.343; ARFGAP3, 1.341; TMED2, 1.336; NANS, 1.326; ANK3, 1.325; TRAPPC5, 1.324; ST6GALNAC6, 1.323; MGAT2, 1.316; CALR, 1.311; MLEC, 1.307; UBB, 1.299; RPN1, 1.298; OS9, 1.293; TUBA1B, 1.288; PDIA3, 1.287; GFPT1, 1.284; GNPNAT1, 1.28; MIA3, 1.2…	Metabolism
P-BE	3	28	Fatty acid metabolism	149	MsigDB H50	1.50851	0.00496161	51	(CYP1A1, 5.235; BMPR1B, 3.145; AOC3, 1.883; INMT, 1.811; CA4, 1.655; ACADL, 1.587; FABP2, 1.572; HPGD, 1.524; GPD1, 1.495; VNN1, 1.487; MAOA, 1.445; HMGCS2, 1.42; RDH16, 1.379; FABP1, 1.366; ACADS, 1.35; RDH11, 1.348; HSD17B11, 1.347; ECI2, 1.345; IDI1, 1.343; OSTC, 1.289; SDHA, 1.285; EHHADH, 1.272; IDH1, 1.259; HMGCS1, 1.253; ETFDH, 1.246; LGALS1, 1.239; SUCLG2, 1.234; ECHS1, 1.225; ACAT2, 1.21…	Metabolism
P-BE	3	28	IL6 JAK STAT3 signaling	84	MsigDB H50	-1.87991	2.71487885702885e-05	33	(CRLF2, 0.318; IL1B, 0.402; EBI3, 0.473; CXCL9, 0.511; CXCL13, 0.52; CSF2RA, 0.545; IL6, 0.547; TNF, 0.555; PIK3R5, 0.57; CXCL10, 0.576; TNFRSF12A, 0.578; CD38, 0.579; IL2RA, 0.593; CSF1, 0.601; REG1A, 0.611; IL9R, 0.616; CSF3R, 0.631; IL3RA, 0.642; IL12RB1, 0.646; CXCL3, 0.666; CXCL1, 0.68; CSF2RB, 0.689; TLR2, 0.7; TGFB1, 0.705; PIM1, 0.73; CD14, 0.738; IRF9, 0.742; SOCS3, 0.742; JUN, 0.764; MA…	Immune response
P-BE	3	28	Immunoregulatory interactions between a Lymphoid and a non-Lymphoid cell	103	Reactome	-1.90104	0.000121131	52	(CD40LG, 0.351; TREML2, 0.401; CD300E, 0.419; LILRB1, 0.45; LILRB4, 0.471; SFTPD, 0.516; CD1A, 0.517; PILRA, 0.521; RAET1E, 0.526; CD200R1, 0.532; CD300C, 0.533; SH2D1A, 0.549; TREM2, 0.559; SIGLEC7, 0.57; LILRA5, 0.574; LAIR1, 0.578; SIGLEC10, 0.595; ITGB7, 0.601; SIGLEC1, 0.604; LAIR2, 0.62; FCGR3A, 0.623; SIGLEC9, 0.627; CD300A, 0.628; CD33, 0.63; ICAM1, 0.643; CD300LB, 0.645; CD40, 0.647; FCG…	Immune response
P-BE	3	28	Incretin synthesis, secretion, and inactivation	17	Reactome	2.10383	0.00601276	11	(GIP, 3.305; GCG, 2.294; PAX6, 1.822; ISL1, 1.375; DPP4, 1.321; SEC11C, 1.288; SPCS1, 1.258; CDX2, 1.23; PCSK1, 1.196; SPCS2, 1.168; CTNNB1, 1.155)	Metabolism
P-BE	3	28	Inflammatory response	188	MsigDB H50	-1.98036	3.20394022832488e-09	80	(CXCL6, 0.38; TNFSF9, 0.382; GPR132, 0.401; CLEC5A, 0.401; IL1B, 0.402; C5AR1, 0.426; NOD2, 0.446; HPN, 0.46; MARCO, 0.461; EBI3, 0.473; OSM, 0.477; SLC1A2, 0.489; EREG, 0.497; GNA15, 0.5; CXCL9, 0.511; PROK2, 0.518; RGS1, 0.518; SERPINE1, 0.527; SPHK1, 0.532; AQP9, 0.546; IL6, 0.547; PDE4B, 0.549; CSF3, 0.549; OLR1, 0.558; NLRP3, 0.559; PIK3R5, 0.57; MEFV, 0.576; CXCL10, 0.576; TNFRSF9, 0.591; H…	Immune response
P-BE	3	28	Interleukin-4 and Interleukin-13 signaling	97	Reactome	-1.75249	0.00562267	43	(SAA1, 0.324; IL1B, 0.402; ITGAX, 0.42; IL12A, 0.425; MMP1, 0.426; IL23A, 0.455; OSM, 0.477; ANXA1, 0.485; JAK3, 0.514; IL6, 0.547; TNF, 0.555; IL13RA2, 0.569; MMP3, 0.628; IL1A, 0.631; ICAM1, 0.643; IL10, 0.653; MMP9, 0.654; FASLG, 0.662; FSCN1, 0.666; LIF, 0.668; ITGB2, 0.672; TGFB1, 0.705; VEGFA, 0.705; LCN2, 0.706; ITGAM, 0.707; BCL6, 0.71; GATA3, 0.72; ALOX5, 0.724; LAMA5, 0.727; PIM1, 0.73;…	Immune response
P-BE	3	28	Ion homeostasis	49	Reactome	2.07052	0.00136825	28	(CASQ2, 2.417; ATP1A2, 2.137; ATP2A3, 1.661; RYR2, 1.638; CAMK2B, 1.48; ATP1A3, 1.462; SRI, 1.422; PLN, 1.416; ATP1A1, 1.402; CALM3, 1.291; ATP2B2, 1.278; ABCC9, 1.272; ATP1B1, 1.253; CALM2, 1.253; ATP1B2, 1.241; TNNI3, 1.203; ASPH, 1.193; FKBP1B, 1.185; TRPC1, 1.184; FXYD3, 1.173; ATP2A2, 1.166; CAMK2D, 1.162; ATP2B1, 1.151; CAMK2G, 1.15; RYR3, 1.146; CASQ1, 1.145; CALM1, 1.142; FXYD1, 1.14)	NA
P-BE	3	28	KRAS signaling down	161	MsigDB H50	-1.75041	2.71487885702885e-05	55	(TCL1A, 0.124; CCNA1, 0.129; CALML5, 0.205; ATP4A, 0.224; ALOX12B, 0.25; KLK7, 0.331; CD40LG, 0.351; LYPD3, 0.353; EDN2, 0.359; PKP1, 0.375; CD80, 0.394; SERPINB2, 0.398; TGM1, 0.399; SCGB1A1, 0.399; CLDN8, 0.412; CD207, 0.421; KLK8, 0.447; KRT4, 0.455; KRT1, 0.458; KRT5, 0.459; LGALS7, 0.464; PRODH, 0.471; GPR3, 0.48; KRT13, 0.481; KCND1, 0.506; SPRR3, 0.516; TG, 0.525; TENM2, 0.531; PNMT, 0.532…	Signal transduction
P-BE	3	28	Mitochondrial translation initiation	81	Reactome	1.83216	0.00307905	50	(MRPL35, 1.227; MRPL54, 1.212; MRPL19, 1.203; MRPL44, 1.181; MRPS14, 1.181; MRPL41, 1.171; MRPL34, 1.166; MRPL49, 1.161; MRPS16, 1.153; CHCHD1, 1.149; MRPL16, 1.147; AURKAIP1, 1.142; MRPL51, 1.137; MTIF3, 1.128; MRPL23, 1.126; MRPL47, 1.125; MRPL17, 1.113; MRPL36, 1.112; GADD45GIP1, 1.109; MRPS18C, 1.109; MRPS34, 1.104; MRPL30, 1.1; MRPS17, 1.094; MRPS18B, 1.09; MRPL1, 1.088; MRPS18A, 1.087; MRPL…	Metabolism
P-BE	3	28	Oxidative phosphorylation	184	MsigDB H50	2.13594	3.20394022832488e-09	113	(SLC25A20, 1.35; UQCRC1, 1.299; PHYH, 1.299; SDHA, 1.285; COX17, 1.284; TIMM10, 1.262; IDH1, 1.259; ACADSB, 1.259; MPC1, 1.255; ATP1B1, 1.253; ETFDH, 1.246; SLC25A11, 1.245; MRPL35, 1.227; ECHS1, 1.225; NDUFS2, 1.216; UQCRFS1, 1.21; UQCRQ, 1.21; NDUFA1, 1.205; PDHB, 1.202; IDH2, 1.199; COX5B, 1.199; NDUFC2, 1.198; SLC25A3, 1.195; CASP7, 1.185; ETFA, 1.182; SLC25A12, 1.181; COX4I1, 1.179; VDAC1, 1…	Metabolism
P-BE	3	28	P53 pathway	190	MsigDB H50	-1.53443	0.00507839	69	(CDKN2A, 0.162; RRAD, 0.344; KRT17, 0.347; TNFSF9, 0.382; CDKN2B, 0.388; CLCA2, 0.405; ATF3, 0.436; ZNF365, 0.436; KLK8, 0.447; JAG2, 0.457; TP63, 0.49; PLK3, 0.513; SPHK1, 0.532; NHLH2, 0.545; CDK5R1, 0.549; SFN, 0.56; EPHA2, 0.575; RHBDF2, 0.591; HBEGF, 0.592; ABCC5, 0.616; IL1A, 0.631; TRIB3, 0.637; IFI30, 0.638; ADA, 0.639; LIF, 0.668; RALGDS, 0.704; TGFB1, 0.705; GPX2, 0.707; TSPYL2, 0.707; …	Cell Cycle Regulation
P-BE	3	28	Peroxisomal protein import	60	Reactome	1.80141	0.00989724	25	(AGXT, 1.887; SLC27A2, 1.618; NUDT7, 1.617; ECI2, 1.345; ACOX2, 1.327; UBB, 1.299; PHYH, 1.299; EHHADH, 1.272; IDH1, 1.259; AMACR, 1.253; DHRS4, 1.229; ACOT4, 1.222; AGPS, 1.216; HMGCL, 1.215; SCP2, 1.214; ACOT2, 1.199; BAAT, 1.197; PECR, 1.185; PEX7, 1.179; CAT, 1.17; ACAA1, 1.14; GSTK1, 1.134; PEX13, 1.119; ECH1, 1.113; CROT, 1.11)	NA
P-BE	3	28	Protein secretion	94	MsigDB H50	1.95926	4.68914344730541e-05	47	(SH3GL2, 1.56; CD63, 1.425; ATP1A1, 1.402; TSPAN8, 1.356; TPD52, 1.352; ATP6V1B1, 1.346; ARFGAP3, 1.341; TMED2, 1.336; SSPN, 1.332; SEC24D, 1.26; KRT18, 1.255; COPB1, 1.249; CTSC, 1.228; COPB2, 1.227; COPE, 1.224; GOLGA4, 1.222; LMAN1, 1.217; AP3S1, 1.21; ARCN1, 1.206; RPS6KA3, 1.205; TMED10, 1.202; ANP32E, 1.202; CLCN3, 1.186; PAM, 1.184; TSG101, 1.18; YKT6, 1.178; STX7, 1.165; VAMP4, 1.163; ARF…	NA
P-BE	3	28	Signaling by Interleukins	399	Reactome	-1.65571	2.29328980376301e-06	104	(IL36G, 0.297; CRLF2, 0.318; SAA1, 0.324; IL21R, 0.359; CD80, 0.394; SERPINB2, 0.398; CCL19, 0.406; ITGAX, 0.42; IL12A, 0.425; MMP1, 0.426; IL20RB, 0.435; NOD2, 0.446; IL23A, 0.455; IL24, 0.46; EBI3, 0.473; OSM, 0.477; IL11, 0.484; ANXA1, 0.485; S100A12, 0.486; PELI2, 0.496; MTAP, 0.501; JAK3, 0.514; VAV1, 0.516; IL12RB2, 0.516; IL34, 0.523; CSF2RA, 0.545; IL6, 0.547; CSF3, 0.549; IL36RN, 0.549; …	Immune response
P-BE	3	28	Smooth Muscle Contraction	34	Reactome	2.32272	0.000142629	23	(TRIM72, 3.428; MYH11, 2.844; LMOD1, 2.411; ACTA2, 2.197; TPM2, 2.189; ACTG2, 2.124; MYL9, 2.093; MYLK, 2.044; CALD1, 1.623; SORBS1, 1.606; TPM1, 1.556; ITGA1, 1.374; CALM3, 1.291; TLN1, 1.288; CALM2, 1.253; MYL6, 1.25; ANXA6, 1.249; ITGB5, 1.233; TPM4, 1.215; TPM3, 1.189; VCL, 1.173; PXN, 1.155; PAK1, 1.154)	NA
P-BE	3	28	TNFA signaling via NFKB	193	MsigDB H50	-2.19225	3.9614731169928e-15	86	(DUSP2, 0.294; FOSB, 0.334; EGR3, 0.351; CXCL6, 0.38; TNFSF9, 0.382; FOSL1, 0.391; NR4A3, 0.392; CD80, 0.394; SERPINB2, 0.398; IL1B, 0.402; NR4A1, 0.402; DUSP5, 0.421; ATF3, 0.436; IL23A, 0.455; CD83, 0.484; PLAU, 0.495; ZFP36, 0.51; SERPINE1, 0.527; SPHK1, 0.532; SIK1, 0.536; TNFAIP2, 0.539; IL6, 0.547; EGR2, 0.548; PDE4B, 0.549; TNF, 0.555; CXCL2, 0.556; BCL2A1, 0.557; OLR1, 0.558; CXCL10, 0.57…	Signal transduction
P-BE	3	28	TNFs bind their physiological receptors	25	Reactome	-1.89702	0.00307905	15	(TNFSF9, 0.382; TNFSF14, 0.423; TNFRSF4, 0.437; TNFSF8, 0.555; TNFRSF25, 0.576; TNFRSF9, 0.591; TNFRSF18, 0.611; EDARADD, 0.661; FASLG, 0.662; TNFSF11, 0.722; TNFSF15, 0.724; EDA2R, 0.781; CD27, 0.783; TNFRSF17, 0.789; TNFSF13B, 0.791)	Immune response
P-BE	3	28	Pancreas beta cells	37	MsigDB H50	2.39176	1.44964837572699e-05	22	(INSM1, 2.545; NEUROD1, 2.442; PCSK2, 2.405; GCG, 2.294; GCK, 2.084; CHGA, 2.06; NKX6-1, 1.908; DCX, 1.872; PAX6, 1.822; ABCC8, 1.796; NEUROG3, 1.714; SST, 1.668; PAX4, 1.597; NKX2-2, 1.53; ISL1, 1.375; DPP4, 1.321; PKLR, 1.262; SPCS1, 1.258; AKT3, 1.226; SRPRB, 1.224; PCSK1, 1.196; SRP9, 1.188)	Development
P-BE	4	17	Collagen formation	83	Reactome	-1.75995	0.00098952	45	(COL22A1, 0.326; COL26A1, 0.372; COL7A1, 0.382; COL11A2, 0.487; COL19A1, 0.491; COL9A3, 0.538; COL14A1, 0.55; COL8A1, 0.551; COL1A1, 0.564; COL25A1, 0.574; PLEC, 0.578; COL18A1, 0.59; COL27A1, 0.593; COLGALT2, 0.594; COL2A1, 0.595; LOXL4, 0.601; COL8A2, 0.604; ADAMTS2, 0.607; COL16A1, 0.618; COL6A1, 0.622; BMP1, 0.627; COL9A2, 0.641; COL5A3, 0.648; COL6A2, 0.649; COL13A1, 0.655; LAMA3, 0.659; COL…	Extracellular matrix organization
P-BE	4	17	Degradation of the extracellular matrix	126	Reactome	-1.60569	0.0037386	56	(CAPN14, 0.091; FBN3, 0.148; CTRB2, 0.162; ADAMTS8, 0.367; COL26A1, 0.372; ADAMTS16, 0.376; COL7A1, 0.382; ADAMTS18, 0.446; MMP17, 0.457; ADAMTS4, 0.469; MMP19, 0.47; COL11A2, 0.487; COL19A1, 0.491; COL9A3, 0.538; COL14A1, 0.55; COL8A1, 0.551; ADAM8, 0.562; COL1A1, 0.564; ACAN, 0.568; COL25A1, 0.574; COL18A1, 0.59; LAMA5, 0.59; COL2A1, 0.595; COL8A2, 0.604; COL16A1, 0.618; COL6A1, 0.622; BMP1, 0.…	Extracellular matrix organization
P-BE	4	17	Epithelial mesenchymal transition	193	MsigDB H50	-1.58889	0.000113102	102	(FOXC2, 0.173; ECM1, 0.185; DKK1, 0.273; PTHLH, 0.278; COMP, 0.308; TNC, 0.357; PDLIM4, 0.373; COL7A1, 0.382; GREM1, 0.389; GPC1, 0.389; LAMA1, 0.389; OXTR, 0.396; THBS2, 0.403; THBS1, 0.422; INHBA, 0.44; MXRA5, 0.467; SFRP1, 0.468; IL6, 0.472; NNMT, 0.478; SFRP4, 0.485; BGN, 0.5; TGFB1, 0.503; AREG, 0.516; WNT5A, 0.525; THY1, 0.527; PLAUR, 0.536; MYL9, 0.54; SERPINE1, 0.562; COL1A1, 0.564; TPM2,…	Development
P-BE	4	17	Integrin cell surface interactions	79	Reactome	-1.71946	0.00316621	38	(FGA, 0.257; COMP, 0.308; TNC, 0.357; ICAM5, 0.359; COL7A1, 0.382; THBS1, 0.422; ITGA2B, 0.476; FGG, 0.497; COL9A3, 0.538; COL8A1, 0.551; ITGAX, 0.563; COL1A1, 0.564; COL18A1, 0.59; COL2A1, 0.595; COL8A2, 0.604; ICAM1, 0.61; COL16A1, 0.618; COL6A1, 0.622; ITGB7, 0.626; COL9A2, 0.641; COL5A3, 0.648; COL6A2, 0.649; FN1, 0.654; ITGAM, 0.654; COL13A1, 0.655; ITGB2, 0.66; COL9A1, 0.661; AGRN, 0.666; C…	Extracellular matrix organization
P-BE	4	17	Keratinization	87	Reactome	-2.5441	4.38482360844192e-26	55	(KRT76, 0.012; SPRR2B, 0.018; FLG, 0.042; KRT4, 0.058; KRT3, 0.062; SPRR2G, 0.086; IVL, 0.088; KRT13, 0.103; KRT79, 0.104; KRT23, 0.114; KRT1, 0.122; KRT75, 0.133; SPINK5, 0.146; KRT15, 0.153; SPRR1A, 0.158; KRT2, 0.158; SPRR3, 0.168; KRT78, 0.176; KRTAP3-2, 0.194; PPL, 0.206; LCE3E, 0.207; KRT36, 0.207; TGM5, 0.213; TGM1, 0.221; LCE3D, 0.224; PKP1, 0.25; KRT12, 0.256; KLK13, 0.275; KRT80, 0.289;…	Development
P-BE	4	17	Myogenesis	174	MsigDB H50	-1.63985	0.000100216	102	(MYOZ1, 0.233; NOS1, 0.261; TCAP, 0.281; TNNT3, 0.315; EFS, 0.329; PPP1R3C, 0.33; HSPB8, 0.332; TNNT2, 0.374; TNNT1, 0.382; RYR1, 0.413; PPFIA4, 0.423; ACTA1, 0.434; SPHK1, 0.469; CRYAB, 0.482; TGFB1, 0.503; CASQ2, 0.508; PTP4A3, 0.521; ATP2A1, 0.525; MYH11, 0.529; DES, 0.533; PDLIM7, 0.535; DTNA, 0.539; BHLHE40, 0.543; SCHIP1, 0.547; SPEG, 0.549; COL1A1, 0.564; TPM2, 0.566; PTGIS, 0.568; PYGM, 0…	Development
P-BE	4	17	Allograft rejection	179	MsigDB H50	-1.51829	0.0020286	79	(KRT1, 0.122; IL12A, 0.29; IL11, 0.316; CCL19, 0.329; EREG, 0.377; IL1B, 0.408; HLA-DOA, 0.425; INHBA, 0.44; CD40LG, 0.44; TGFB2, 0.443; CSF1, 0.453; IL6, 0.472; CD86, 0.494; TGFB1, 0.503; THY1, 0.527; SPI1, 0.539; HLA-DOB, 0.549; CD80, 0.563; CDKN2A, 0.568; CFP, 0.57; FLNA, 0.57; ZAP70, 0.597; ICAM1, 0.61; CD7, 0.618; LIF, 0.627; ACHE, 0.629; GZMB, 0.635; BCL3, 0.637; NLRP3, 0.641; HLA-DQA1, 0.6…	Immune response
P-BE	4	17	Apical junction	184	MsigDB H50	-1.60483	0.000113102	101	(CLDN8, 0.222; CALB2, 0.245; ALOX15B, 0.31; CDH4, 0.318; CDH8, 0.326; ICAM5, 0.359; NLGN3, 0.395; DSC3, 0.402; JUP, 0.415; PPP2R2C, 0.416; ACTA1, 0.434; FSCN1, 0.454; CD86, 0.494; GRB7, 0.506; FLNC, 0.517; NLGN2, 0.522; THY1, 0.527; MYL9, 0.54; SPEG, 0.549; NRXN2, 0.554; NFASC, 0.576; BAIAP2, 0.576; CERCAM, 0.587; ACTG2, 0.593; ACTC1, 0.594; SORBS3, 0.598; LAYN, 0.607; ICAM1, 0.61; PARD6G, 0.613;…	NA
P-BE	4	17	Apical surface	42	MsigDB H50	-1.69165	0.00565789	10	(LYPD3, 0.202; MAL, 0.231; RHCG, 0.25; HSPB1, 0.301; NTNG1, 0.353; SLC34A3, 0.367; MDGA1, 0.405; ATP6V0A4, 0.442; THY1, 0.527; PLAUR, 0.536)	NA
P-BE	4	17	Estrogen response early	191	MsigDB H50	-1.47293	0.00279598	55	(KRT13, 0.103; KRT15, 0.153; SULT2B1, 0.229; KLK10, 0.241; CALB2, 0.245; EGR3, 0.319; HSPB8, 0.332; SFN, 0.335; CLIC3, 0.361; ZNF185, 0.374; AQP3, 0.376; TIAM1, 0.398; TFAP2C, 0.427; TUBB2B, 0.428; FOXC1, 0.474; SYNGR1, 0.483; SLC24A3, 0.487; CELSR2, 0.501; PTGES, 0.503; KAZN, 0.503; AREG, 0.516; MPPED2, 0.526; BHLHE40, 0.543; CA12, 0.545; RHOD, 0.559; P2RY2, 0.57; KCNK15, 0.57; PDLIM3, 0.574; SL…	NA
P-BE	4	17	Fatty acid metabolism	149	MsigDB H50	1.90671	4.41447448213853e-06	64	(ACADL, 3.125; CYP1A1, 2.727; FABP2, 2.387; VNN1, 2.35; BMPR1B, 2.338; HMGCS2, 2.163; MAOA, 1.849; GPD1, 1.764; ECI2, 1.633; CD36, 1.534; RDH16, 1.532; SDHD, 1.525; DECR1, 1.51; HSD17B11, 1.506; SUCLG2, 1.479; ACSM3, 1.476; HPGD, 1.466; EHHADH, 1.465; SDHC, 1.446; HADHB, 1.403; CRYZ, 1.385; MDH1, 1.384; DLD, 1.384; ACADS, 1.367; OSTC, 1.344; IDH1, 1.337; BCKDHB, 1.318; CPT2, 1.297; FH, 1.282; HAD…	Metabolism
P-BE	4	17	Glyoxylate metabolism and glycine degradation	25	Reactome	2.02065	0.00756487	14	(AGXT, 2.168; PXMP2, 1.416; DLD, 1.384; BCKDHB, 1.318; LIAS, 1.249; DBT, 1.245; PDHB, 1.245; LIPT2, 1.245; NDUFAB1, 1.233; DLAT, 1.214; DHTKD1, 1.193; DDO, 1.182; PDHX, 1.18; LIPT1, 1.173)	Metabolism
P-BE	4	17	Pancreas beta cells	37	MsigDB H50	2.73083	6.40244901748699e-08	20	(GCG, 19.384; CHGA, 6.149; SST, 5.328; NEUROD1, 4.083; INSM1, 3.624; ABCC8, 3.47; NKX2-2, 2.46; ISL1, 2.185; PCSK1, 2.161; DCX, 1.806; PAX4, 1.614; DPP4, 1.601; NEUROG3, 1.515; SCGN, 1.496; SPCS1, 1.445; PAX6, 1.368; PKLR, 1.326; SRP9, 1.323; PAK3, 1.277; SLC2A2, 1.27)	Development
P-BE	4	17	KRAS signaling down	161	MsigDB H50	-1.77082	1.3426061786108e-06	49	(KRT4, 0.058; CALML5, 0.058; KRT13, 0.103; TFAP2B, 0.113; KRT1, 0.122; SERPINB2, 0.14; SCGB1A1, 0.145; KRT15, 0.153; ATP4A, 0.156; SPRR3, 0.168; CD207, 0.193; LYPD3, 0.202; TGM1, 0.221; CLDN8, 0.222; PKP1, 0.25; NOS1, 0.261; ALOX12B, 0.295; KRT5, 0.312; ABCG4, 0.376; EDN2, 0.376; LGALS7, 0.387; GPR3, 0.395; PNMT, 0.402; RIBC2, 0.407; SPTBN2, 0.411; RYR1, 0.413; CDH16, 0.419; CCNA1, 0.428; CD40LG,…	Signal transduction
P-BE	4	17	Metabolism of vitamins and cofactors	168	Reactome	1.60268	0.00444008	52	(APOC3, 8.993; APOB, 6.069; APOA1, 4.639; SLC5A8, 3.732; VNN1, 2.35; TTR, 1.905; GPC3, 1.854; AKR1C4, 1.821; ENPP2, 1.816; RBP2, 1.807; TCN1, 1.749; SLC46A1, 1.616; TCN2, 1.577; NADK2, 1.524; AKR1C3, 1.513; PCCA, 1.436; PANK1, 1.387; ENPP1, 1.377; RFK, 1.375; COQ5, 1.373; BST1, 1.371; NUDT12, 1.371; BTD, 1.36; TPK1, 1.344; IDH1, 1.337; GPC4, 1.331; SPR, 1.327; NT5E, 1.322; RNLS, 1.306; CALM2, 1.2…	Metabolism
P-BE	4	17	Mitochondrial Fatty Acid Beta-Oxidation	34	Reactome	2.13946	0.0013654	21	(ACADL, 3.125; DECR1, 1.51; ACSM3, 1.476; PCCA, 1.436; HADHB, 1.403; ACADS, 1.367; PCTP, 1.327; HADH, 1.272; ACAA2, 1.265; THEM5, 1.247; ACOT13, 1.239; NDUFAB1, 1.233; PCCB, 1.221; ACSF2, 1.185; ACADM, 1.182; HADHA, 1.174; ECHS1, 1.169; MCEE, 1.161; ACOT1, 1.147; THEM4, 1.13; MMAA, 1.13)	Metabolism
P-BE	4	17	Mitochondrial protein import	54	Reactome	1.92444	0.0061736	22	(OTC, 2.043; CHCHD2, 1.398; SLC25A13, 1.385; DNAJC19, 1.355; VDAC1, 1.328; SLC25A12, 1.326; CHCHD7, 1.313; NDUFB8, 1.305; CHCHD4, 1.26; TIMM10B, 1.255; TOMM20, 1.244; TOMM7, 1.242; PMPCB, 1.224; TIMM17A, 1.219; SLC25A4, 1.192; COA6, 1.191; MTX2, 1.188; FXN, 1.179; TIMM9, 1.177; TIMM21, 1.172; CS, 1.166; HSCB, 1.155)	NA
P-BE	4	17	Mitochondrial translation	87	Reactome	2.11641	3.53884197639027e-05	57	(MRPS17, 1.532; MRPS36, 1.472; MRPL35, 1.446; MRPL15, 1.339; MRPL42, 1.324; TSFM, 1.314; MRPL19, 1.277; MRPL39, 1.277; MRPL50, 1.26; MRPS33, 1.257; MRPL51, 1.245; MRPL13, 1.244; MRPL1, 1.239; MTIF2, 1.236; MRPS9, 1.235; MRPL47, 1.221; MRPL22, 1.218; MRPS30, 1.213; MRPL33, 1.211; MRPS25, 1.209; GFM1, 1.207; MRPL24, 1.196; MRPS35, 1.195; MRPL3, 1.18; MRPL16, 1.176; MRPS16, 1.173; MRPL32, 1.17; MRPL…	Metabolism
P-BE	4	17	Mitochondrial translation elongation	81	Reactome	2.04301	0.000165419	38	(MRPS17, 1.532; MRPS36, 1.472; MRPL35, 1.446; MRPL15, 1.339; MRPL42, 1.324; TSFM, 1.314; MRPL19, 1.277; MRPL39, 1.277; MRPL50, 1.26; MRPS33, 1.257; MRPL51, 1.245; MRPL13, 1.244; MRPL1, 1.239; MRPS9, 1.235; MRPL47, 1.221; MRPL22, 1.218; MRPS30, 1.213; MRPL33, 1.211; MRPS25, 1.209; GFM1, 1.207; MRPS35, 1.195; MRPL3, 1.18; MRPL16, 1.176; MRPS16, 1.173; MRPL32, 1.17; MRPL44, 1.167; MRPS14, 1.156; MRP…	Metabolism
P-BE	4	17	Mitochondrial translation initiation	81	Reactome	2.07002	0.000223748	39	(MRPS17, 1.532; MRPS36, 1.472; MRPL35, 1.446; MRPL15, 1.339; MRPL42, 1.324; MRPL19, 1.277; MRPL39, 1.277; MRPL50, 1.26; MRPS33, 1.257; MRPL51, 1.245; MRPL13, 1.244; MRPL1, 1.239; MTIF2, 1.236; MRPS9, 1.235; MRPL47, 1.221; MRPL22, 1.218; MRPS30, 1.213; MRPL33, 1.211; MRPS25, 1.209; MRPL24, 1.196; MRPS35, 1.195; MRPL3, 1.18; MRPL16, 1.176; MRPS16, 1.173; MRPL32, 1.17; MRPL44, 1.167; MTFMT, 1.156; M…	Metabolism
P-BE	4	17	Nonsense Mediated Decay (NMD) independent of the Exon Junction Complex (EJC)	88	Reactome	1.80555	0.0037386	43	(RPS27L, 1.51; RPL22L1, 1.48; RPS23, 1.305; RPL9, 1.268; RPL39, 1.264; RPL35A, 1.26; RPS13, 1.227; RPL21, 1.223; RPS15A, 1.221; RPL10L, 1.206; RPL14, 1.204; RPL26, 1.194; RPS27A, 1.193; RPL15, 1.181; RPL30, 1.178; RPS7, 1.173; RPL32, 1.169; RPL27A, 1.159; RPL39L, 1.158; RPS11, 1.156; RPS27, 1.151; RPS25, 1.15; RPL7, 1.149; RPSA, 1.145; RPL36AL, 1.135; RPL37, 1.134; RPS16, 1.13; NCBP2, 1.128; RPL2…	Metabolism
P-BE	4	17	O-linked glycosylation	99	Reactome	-1.69047	0.00826446	40	(MUC21, 0.119; THSD7B, 0.294; MUC16, 0.364; ADAMTS8, 0.367; ADAMTS16, 0.376; THBS2, 0.403; MUC15, 0.419; THBS1, 0.422; MUC3A, 0.431; ADAMTS18, 0.446; MUC20, 0.46; ADAMTSL4, 0.469; ADAMTS4, 0.469; ST3GAL4, 0.477; GALNT13, 0.485; GALNT14, 0.501; CHST4, 0.51; ADAMTS10, 0.522; SEMA5A, 0.54; ADAMTS12, 0.547; ADAMTSL2, 0.559; ST3GAL1, 0.566; CFP, 0.57; SEMA5B, 0.602; ADAMTS2, 0.607; ADAMTS17, 0.609; AD…	Metabolism
P-BE	4	17	Peptide hormone metabolism	67	Reactome	1.9073	0.0037076	21	(GCG, 19.384; GIP, 6.016; CGA, 2.563; ISL1, 2.185; PCSK1, 2.161; ACE2, 2.006; CPB1, 1.955; MYRIP, 1.788; DPP4, 1.601; SPCS1, 1.445; SEC11C, 1.398; SLC30A6, 1.387; ANPEP, 1.38; PAX6, 1.368; GATA4, 1.345; MBEAT4, 1.344; ATP6AP2, 1.305; SLC30A5, 1.296; ACE, 1.29; SPCS2, 1.286; SLC30A7, 1.273)	Metabolism
P-BE	4	17	Peroxisomal protein import	60	Reactome	2.29988	1.96688261001406e-05	35	(AGXT, 2.168; NUDT7, 1.703; ECI2, 1.633; PECR, 1.538; PHYH, 1.537; EHHADH, 1.465; PEX7, 1.411; CAT, 1.403; SCP2, 1.392; BAAT, 1.367; CROT, 1.351; ACOX2, 1.35; SLC27A2, 1.344; IDH1, 1.337; HACL1, 1.292; AGPS, 1.269; HSD17B4, 1.249; NUDT19, 1.242; PEX2, 1.229; PEX13, 1.21; IDE, 1.202; HMGCL, 1.202; RPS27A, 1.193; ACOT4, 1.189; GNPAT, 1.185; DDO, 1.182; UBB, 1.177; PEX1, 1.17; UBE2D1, 1.164; AMACR, …	NA
P-BE	4	17	Protein secretion	94	MsigDB H50	2.0463	1.95697835312704e-05	67	(ATP1A1, 1.669; TSPAN8, 1.547; CTSC, 1.402; SCAMP1, 1.396; PAM, 1.38; CLN5, 1.374; TMED2, 1.36; LMAN1, 1.338; COPB1, 1.335; TPD52, 1.325; GALC, 1.318; RPS6KA3, 1.285; CLCN3, 1.27; TMED10, 1.269; BET1, 1.244; CD63, 1.23; STX12, 1.227; YIPF6, 1.208; ATP6V1B1, 1.206; COPB2, 1.198; RAB2A, 1.194; SEC24D, 1.189; RAB14, 1.181; ARFIP1, 1.178; VAMP4, 1.177; AP3S1, 1.176; ANP32E, 1.169; ARCN1, 1.168; VAMP3…	NA
P-BE	4	17	Selenocysteine synthesis	85	Reactome	1.97648	0.000262851	44	(RPS27L, 1.51; SEPSECS, 1.495; RPL22L1, 1.48; RPS23, 1.305; RPL9, 1.268; RPL39, 1.264; RPL35A, 1.26; RPS13, 1.227; RPL21, 1.223; RPS15A, 1.221; RPL10L, 1.206; RPL14, 1.204; RPL26, 1.194; RPS27A, 1.193; RPL15, 1.181; RPL30, 1.178; RPS7, 1.173; RPL32, 1.169; RPL27A, 1.159; RPL39L, 1.158; RPS11, 1.156; RPS27, 1.151; RPS25, 1.15; RPL7, 1.149; RPSA, 1.145; SEPHS2, 1.136; PSTK, 1.136; RPL36AL, 1.135; R…	Metabolism
P-BE	4	17	SRP-dependent cotranslational protein targeting to membrane	104	Reactome	2.35417	2.52820989854715e-07	60	(SEC61G, 1.557; RPS27L, 1.51; RPL22L1, 1.48; SPCS1, 1.445; SEC61B, 1.426; SEC11C, 1.398; SRP19, 1.395; SSR1, 1.334; SRP9, 1.323; TRAM1, 1.314; RPS23, 1.305; SPCS2, 1.286; SSR2, 1.283; RPL9, 1.268; RPL39, 1.264; RPL35A, 1.26; RPS13, 1.227; RPL21, 1.223; RPS15A, 1.221; RPL10L, 1.206; RPL14, 1.204; SPCS3, 1.201; RPL26, 1.194; RPS27A, 1.193; SRPRB, 1.187; RPL15, 1.181; RPL30, 1.178; RPS7, 1.173; RPL3…	Metabolism
P-BE	4	17	Surfactant metabolism	25	Reactome	-1.85969	0.00947323	8	(PGA3, 0.059; PGA5, 0.061; PGA4, 0.13; SFTPB, 0.414; CSF2RA, 0.481; LMCD1, 0.525; SFTPD, 0.533; P2RY2, 0.57)	Metabolism
P-BE	4	17	The citric acid (TCA) cycle and respiratory electron transport	141	Reactome	2.64857	8.24155529878816e-13	92	(LDHC, 2.021; PDK4, 1.867; MPC2, 1.546; SDHD, 1.525; CYCS, 1.506; NDUFA5, 1.493; NNT, 1.492; NDUFA4, 1.49; SUCLG2, 1.479; COX7C, 1.477; NDUFA12, 1.453; NDUFB4, 1.446; SDHC, 1.446; COX6A1, 1.432; NDUFB3, 1.429; COX7B, 1.393; DLD, 1.384; UQCR10, 1.373; NDUFAF4, 1.367; COX6C, 1.357; NDUFC2, 1.356; MPC1, 1.332; UQCR11, 1.331; VDAC1, 1.328; COX14, 1.321; PDK1, 1.32; PDK3, 1.314; NDUFB5, 1.313; NDUFB8,…	Metabolism
P-BE	4	17	TNFA signaling via NFKB	193	MsigDB H50	-1.75234	8.19178185828175e-07	100	(SERPINB2, 0.14; FOSL1, 0.18; FOSB, 0.234; DUSP5, 0.245; DUSP2, 0.28; TNFSF9, 0.305; EGR3, 0.319; NR4A3, 0.32; TNC, 0.357; ATF3, 0.358; IL23A, 0.399; NR4A1, 0.404; IL1B, 0.408; CLCF1, 0.436; INHBA, 0.44; TRIP10, 0.444; GFPT2, 0.445; SLC16A6, 0.449; CSF1, 0.453; SPHK1, 0.469; IL6, 0.472; ZFP36, 0.48; PPP1R15A, 0.49; MAFF, 0.495; AREG, 0.516; PLAUR, 0.536; SIK1, 0.539; BHLHE40, 0.543; PHLDA1, 0.546…	Signal transduction

## Sheet: Table S7
Table S7: Immune infiltration in 9p21 LoF and wild type samples
Legend: ConsensusTME81 was used to estimate the abundance of 18 infiltrating immune cell types in NP-BE,P-BE and EAC. The median of the normalised enrichment scores across samples is reported for each cell type and groups. The difference in NES distributions between each group and 9p21 wild type samples was calculated using the two sided Wilcoxon rank sum test adjusted for multiple testing using …
Immune cell signature	NP-BE (n =22)													P-BE (n =108)													EAC (n = 337)
	WT (n = 6)	Group 1 (n = 15)			Group 2 (n = 5)			Group 3 (n =8)			Group 4 (n = 2)			WT (n = 31)	Group 1 (n =57)			Group 2 (n = 12)			Group 3 (n = 28)			Group 4 (n = 17)			WT (n = 184)	Group 1 (n = 85)			Group 2 (n = 23)			Group 3 (n = 37)			Group 4 (n = 26)
	NES	NES	p-value	FDR	NES	p-value	FDR	NES	p-value	FDR	NES	p-value	FDR	NES	NES	p-value	FDR	NES	p-value	FDR	NES	p-value	FDR	NES	p-value	FDR	NES	NES	p-value	FDR	NES	p-value	FDR	NES	p-value	FDR	NES	p-value	FDR
Dendritic cells	0.33523	-0.235297	0.205108	0.510449	-0.259032	0.246753	0.493506	-0.223969	0.181152	0.477676	0.258448	0.857143	1	0.19	-0.09	0.06	0.12	-0.41	0	0.02	0.08	0.34	0.44	-0.08	0.78	0.99	0.08	-0.05	0.73	0.97	-0.02	0.54	0.98	-0.08	0.67	0.88	-0.12	0.41	0.86
M1 macrophages	0.350231	-0.120435	0.112229	0.510449	-0.120435	0.246753	0.493506	-0.246587	0.0812521	0.477676	0.127899	1	1	0.05	-0.09	0.1	0.12	-0.42	0	0.02	0.05	0.4	0.48	0.06	0.99	0.99	0.03	0.01	0.85	0.97	0.04	0.43	0.98	-0.04	0.65	0.88	-0.05	0.56	0.86
M2 macrophages	0.425164	-0.0565692	0.0448548	0.510449	-0.0565692	0.177489	0.493506	-0.352678	0.0592741	0.477676	0.205305	0.428571	1	0.19	-0.11	0.08	0.12	-0.44	0.01	0.02	0.03	0.34	0.44	-0.05	0.8	0.99	0.01	-0.03	0.92	0.97	0.01	0.36	0.98	-0.19	0.78	0.88	-0.24	0.48	0.86
Mast cells	0.434191	-0.236669	0.267212	0.510449	-0.342235	0.125541	0.493506	-0.263885	0.344988	0.477676	0.421341	0.642857	1	0.2	-0.14	0.07	0.12	-0.43	0.01	0.02	-0.04	0.16	0.4	0.01	0.95	0.99	0.04	-0.03	0.51	0.97	0.18	0.56	0.98	-0.1	0.34	0.88	-0.09	0.4	0.86
Plasma cells	0.14066	-0.250227	0.153693	0.510449	-0.49909	0.177489	0.493506	-0.265887	0.141858	0.477676	0.315815	0.857143	1	0.11	-0.11	0.22	0.23	-0.45	0.02	0.02	-0.1	0.5	0.52	0.09	0.84	0.99	-0.09	-0.04	0.44	0.97	-0.16	0.89	0.98	0.03	0.41	0.88	-0.04	0.76	0.91
G MDSCs	0.227069	-0.0629743	0.153693	0.510449	-0.169652	0.0822511	0.493506	-0.0619358	0.228438	0.477676	0.186846	0.857143	1	0.08	0.05	0.84	0.84	-0.14	0.01	0.02	0.07	0.45	0.51	0.07	0.56	0.99	0.01	-0.01	0.74	0.97	0.03	0.93	0.98	-0.04	0.59	0.88	0.1	0.93	0.93
Neutrophils	-0.0209766	-0.166734	0.340299	0.510449	-0.150528	0.246753	0.493506	-0.239529	0.490842	0.519716	0.0985072	1	1	0.12	-0.16	0.04	0.12	-0.41	0.02	0.02	0.02	0.16	0.4	-0.15	0.65	0.99	-0.02	-0.01	0.17	0.97	-0.01	0.74	0.98	-0.17	0.13	0.88	0	0.51	0.86
B cells	0.0489242	-0.253125	0.340299	0.510449	-0.36364	0.428571	0.514286	-0.270323	0.282384	0.477676	0.242507	0.857143	1	0.17	-0.15	0.01	0.09	-0.37	0	0.02	-0.06	0.12	0.4	-0.04	0.39	0.99	-0.05	0.04	0.52	0.97	0.05	0.68	0.98	-0.05	0.59	0.88	0.03	0.91	0.93
Macrophages	0.325655	-0.0968761	0.112229	0.510449	-0.0968761	0.329004	0.514286	-0.236527	0.0812521	0.477676	0.112158	0.857143	1	0.12	-0.15	0.06	0.12	-0.34	0.01	0.02	0.02	0.22	0.4	-0.01	0.74	0.99	0.03	-0.06	0.65	0.97	0.09	0.43	0.98	-0.11	0.34	0.88	-0.07	0.67	0.86
Monocytes	0.155317	-0.159301	0.3023	0.510449	-0.0821351	0.428571	0.514286	-0.344273	0.344988	0.477676	0.11889	0.857143	1	0.03	-0.12	0.08	0.12	-0.42	0.01	0.02	-0.02	0.33	0.44	-0.09	0.76	0.99	0	-0.03	0.61	0.97	0.01	0.57	0.98	-0.03	0.52	0.88	-0.08	0.44	0.86
T cells CD4	0.126664	-0.0257953	0.340299	0.510449	-0.0010939	0.428571	0.514286	-0.217725	0.282384	0.477676	0.288082	0.857143	1	0.07	-0.13	0.05	0.12	-0.44	0.01	0.02	-0.09	0.12	0.4	-0.01	0.88	0.99	0	-0.05	0.84	0.97	0.05	0.71	0.98	0.06	0.82	0.88	-0.27	0.67	0.86
Cytotoxic cells	0.17546	-0.128991	0.205108	0.510449	-0.128991	0.329004	0.514286	-0.184602	0.181152	0.477676	0.183881	1	1	-0.08	0.11	0.16	0.19	-0.41	0.04	0.04	0.05	0.22	0.4	0.35	0.72	0.99	0.01	-0.09	0.8	0.97	-0.1	0.57	0.98	0.31	0.53	0.88	-0.16	0.4	0.86
M MDSCs	-0.00173645	-0.0596986	0.518686	0.518686	-0.0936476	0.246753	0.493506	0.117572	0.851815	0.851815	0.120111	1	1	0.16	-0.04	0.01	0.09	-0.17	0	0.02	-0.01	0.25	0.42	-0.06	0.11	0.99	0.01	-0.06	0.52	0.97	-0.17	0.54	0.98	-0.06	0.85	0.88	0.01	0.56	0.86
Eosinophils	0.0171099	-0.272187	0.518686	0.518686	-0.346306	0.246753	0.493506	-0.285026	0.490842	0.519716	0.425386	0.285714	1	0.11	-0.14	0.18	0.2	-0.46	0.02	0.02	0.09	0.52	0.52	0.01	0.95	0.99	0.08	-0.03	0.24	0.97	-0.03	0.74	0.98	-0.07	0.11	0.88	0.01	0.86	0.93
T cells CD8	0.123414	-0.123032	0.380916	0.518686	-0.194268	0.428571	0.514286	-0.212452	0.344988	0.477676	0.328989	0.857143	1	0.1	-0.06	0.08	0.12	-0.45	0.01	0.02	-0.02	0.2	0.4	0.11	0.97	0.99	-0.03	-0.1	0.95	0.97	0.09	0.98	0.98	0.2	0.56	0.88	-0.22	0.46	0.86
T cells gamma delta	-0.0259094	-0.185079	0.518686	0.518686	-0.194467	0.536797	0.568373	-0.287569	0.344988	0.477676	0.410773	0.428571	1	0.15	-0.04	0.04	0.12	-0.46	0.01	0.02	-0.07	0.09	0.4	0.14	0.89	0.99	0.03	0	0.97	0.97	0.06	0.85	0.98	0.1	0.69	0.88	-0.27	0.45	0.86
NK cells	0.0454844	-0.131973	0.470183	0.518686	-0.230976	0.536797	0.568373	-0.166512	0.413586	0.496304	0.375661	0.857143	1	0.1	-0.02	0.07	0.12	-0.42	0.02	0.02	-0.09	0.13	0.4	0.22	0.95	0.99	-0.03	0.03	0.92	0.97	0.09	0.83	0.98	0.2	0.56	0.88	-0.19	0.41	0.86
T regulatory cells	-0.0259824	-0.0554628	0.518686	0.518686	-0.0554628	0.662338	0.662338	-0.191125	0.413586	0.496304	0.218884	0.857143	1	-0.02	-0.13	0.09	0.12	-0.4	0.02	0.03	-0.14	0.11	0.4	0.04	0.72	0.99	-0.03	0	0.81	0.97	0.04	0.56	0.98	0.22	0.88	0.88	-0.27	0.65	0.86

## Sheet: Table S8
Table S8: Literature support for the effect of 9p21 gene LoF on immune infiltration
Legend: Changes in the abundance of immune cells observed due to loss of 9p21 genes in various cancers have been curated from the literature and reported along with the type of immune cells, cancer type and the literature sources.
Immune cell population	Observations from literature	Cancer type	References
CD8+ T cells	Lower infiltration in the IFN LoF and MTAP LoF than CDKN2A LoF and 9p21 wt samples	Pancreatic cancer; high grade serous ovarian cancer; breast cancer; melanoma,	[8-11,62-63,97]
CD4+ T cells	Lower infiltration in the IFN LoF, CDKN2A LoF and MTAP LoF than 9p21 wt samples	Pancreatic cancer; high grade serous ovarian cancer; breast cancer; melanoma,	[9-11,62-63,98]
T reg cell	Higher infiltration in IFNE LoF than CDKN2A LoF and 9p21 wt samples	High grade serous ovarian cancer	[10]
MDSCs	Higher infiltration in IFN LoF than CDKN2A LoF and 9p21 wt samples	High grade serous ovarian cancer, pancreatic cancer	[9-10]
B cells	Higher infiltration in CDKN2A LoF than 9p21 wt samples	Hepatocellular carcinoma, pancreatic cancer	[9,98]
NK cells	Lower infiltration in IFNE LoF than CDKN2A LoF and 9p21 wt samples Lower infiltration in CDKN2A LoF and MTAP LoF than 9p21 wt samples	High grade serous ovarian cancer, Breast cancer, Melanoma	[10-11,63]
Dendritic cells	Lower infiltration in IFN LoF, CDKN2A LoF and MTAP LoF than 9p21 wt samples	High grade serous ovarian cancer; Breast cancer, Hepatocellular carcinoma, various cancers; Melanoma	[10-11,62-63,98]
Neutrophils	Lower infiltration in CDKN2A LoF than 9p21 wt samples	Hepatocellular carcinoma	[98]

## Sheet: Table S9
Table S9: EACs used for RNAScope-Imaging mass cytometry
Legend: For each sample, 9p21 status, differentiation, grade and stage of the tumour are reported. EAC, oesophageal adenocarcinoma; LoF, loss of function; WT, wild type. EACs in groups 2 and 4 were pooled together to form group 1.
Sample name	Group	Genomic alteration of 9p21 locus	Differentiation status	Tumour grade	Stage
EAC1	1 and 2	CDKN2A-IFNE LoF	poor	high	StageIV
EAC3	1 and 2	CDKN2A-IFNE LoF	moderate to poor	high	StageIII
EAC4	1 and 2	CDKN2A-IFNE LoF	moderate to poor	high	StageIII
EAC6	1 and 2	CDKN2A-IFNE LoF	moderate	low	StageIII
EAC8	wild type	9p21 WT	poor	high	StageIII
EAC9	wild type	9p21 WT	poor	high	StageIV
EAC11	wild type	9p21 WT	moderate to well	low	StageI
EAC13	1 and 4	CDKN2A LoF	not known	not known	StageIV
EAC14	1 and 4	CDKN2A LoF	moderate to poor	high	StageI
EAC10	1 and 4	CDKN2A LoF	poor	high	StageIV

[truncated: 3 more sheets: Table S10, Table S11, References]
