# Supplementary material for: Context-dependent effects of CDKN2A and other 9p21 gene losses during the evolution of esophageal cancer
Source: Nat Cancer. 2025 Jan 3;6(1):158–74. doi: 10.1038/s43018-024-00876-0 (PMC11779637; doi:10.1038/s43018-024-00876-0)
Supplement: Supplementary file 3 — Numerical source data. [file 43018_2024_876_MOESM3_ESM.xlsx]

## Sheet: Figure_1B
Sample	Cohort (n)	TP53	CDKN2A	NOTCH1	ARID1A	SMARCA4	SMAD4	KRAS	EGFR	PIK3CA	APC	ERBB2	CDK6	CCND1	MYC	CCNE1	CCND3	MDM2
f0e5bb894	UoC (706)	SNVs/Indel	SNVs/Indel	Wild type	Wild type	Wild type	Wild type	Wild type	Wild type	Wild type	Wild type	SNVs/Indel	Wild type	Amplification	Wild type	Wild type	Wild type	Wild type
ea9ee2acb	UoC (706)	SNVs/Indel	SNVs/Indel	Wild type	Wild type	Wild type	Wild type	Wild type	Wild type	Wild type	Wild type	Amplification	Wild type	Amplification	Amplification	Wild type	Wild type	Wild type
89bab9e7f	UoC (706)	SNVs/Indel	SNVs/Indel	Wild type	SNVs/Indel	Wild type	Wild type	Wild type	Wild type	Wild type	Wild type	Amplification	Wild type	Wild type	Amplification	Wild type	Wild type	Wild type
16f3200d0	UoC (706)	SNVs/Indel	SNVs/Indel	SNVs/Indel	Wild type	Wild type	Wild type	Wild type	Wild type	Wild type	Wild type	Amplification	Amplification	Wild type	Amplification	Wild type	Wild type	Wild type
f9b321ca7	UoC (706)	SNVs/Indel	SNVs/Indel	Wild type	Wild type	Wild type	Wild type	Wild type	Wild type	Wild type	Wild type	Amplification	Wild type	Wild type	Amplification	Wild type	Amplification	Wild type
57b7a98ac	UoC (706)	SNVs/Indel	SNVs/Indel	Wild type	Wild type	Wild type	Wild type	Wild type	Wild type	Wild type	Wild type	Amplification	Wild type	Wild type	Amplification	Wild type	Wild type	Wild type
e98422b6e	UoC (706)	SNVs/Indel	SNVs/Indel	Wild type	Wild type	Wild type	Homodel	Wild type	Wild type	Wild type	Wild type	Amplification	Wild type	Wild type	Wild type	Wild type	Wild type	Wild type
4a1132bd3	UoC (706)	SNVs/Indel	SNVs/Indel	Wild type	Wild type	Wild type	Wild type	Wild type	Wild type	Wild type	Wild type	Amplification	Wild type	Wild type	Wild type	Wild type	Amplification	Wild type
TCGA-L5-A8NG	TCGA (73)	SNVs/Indel	SNVs/Indel	Wild type	Wild type	Wild type	Wild type	Wild type	Wild type	Wild type	Wild type	Amplification	Wild type	Wild type	Wild type	Wild type	Amplification	Wild type
7873d357d	UoC (706)	SNVs/Indel	SNVs/Indel	Wild type	Wild type	Wild type	Wild type	Wild type	Wild type	SNVs/Indel	Wild type	Amplification	Wild type	Wild type	Wild type	Wild type	Wild type	Wild type
5ba2bfc82	UoC (706)	SNVs/Indel	SNVs/Indel	Wild type	Wild type	Wild type	Wild type	Wild type	Wild type	Wild type	Wild type	Amplification	Wild type	Wild type	Wild type	Wild type	Wild type	Wild type
TCGA-R6-A8WC	TCGA (73)	SNVs/Indel	SNVs/Indel	Wild type	Wild type	Wild type	Wild type	Wild type	Wild type	Wild type	Wild type	Amplification	Wild type	Wild type	Wild type	Wild type	Wild type	Wild type
4f659330e	UoC (706)	SNVs/Indel	SNVs/Indel	Wild type	Wild type	Wild type	Homodel	SNVs/Indel	Wild type	Wild type	Wild type	Wild type	Wild type	Wild type	Amplification	Wild type	Amplification	Wild type
fca831cd5	UoC (706)	SNVs/Indel	SNVs/Indel	Wild type	Wild type	Wild type	Wild type	SNVs/Indel	Wild type	Wild type	Wild type	Wild type	Wild type	Wild type	Wild type	Wild type	Wild type	Wild type
efffc70b8	UoC (706)	SNVs/Indel	SNVs/Indel	Wild type	Wild type	Wild type	Wild type	SNVs/Indel	Wild type	Wild type	Wild type	Wild type	Wild type	Wild type	Wild type	Wild type	Wild type	Wild type
6da40d823	UoC (706)	SNVs/Indel	SNVs/Indel	Wild type	Wild type	Wild type	Wild type	Amplification	Wild type	Wild type	Wild type	Wild type	Wild type	Wild type	Amplification	Wild type	Wild type	Wild type
c74b76432	UoC (706)	SNVs/Indel	SNVs/Indel	Wild type	Wild type	Wild type	Wild type	Amplification	Wild type	Wild type	Wild type	Wild type	Wild type	Wild type	Amplification	Wild type	Wild type	Wild type
0bde7a9c5	UoC (706)	SNVs/Indel	SNVs/Indel	Wild type	Wild type	Wild type	Wild type	Amplification	Wild type	Wild type	SNVs/Indel	Wild type	Amplification	Wild type	Wild type	Wild type	Wild type	Wild type
78a21864a	UoC (706)	SNVs/Indel	SNVs/Indel	Wild type	Wild type	SNVs/Indel	Wild type	Amplification	Amplification	Wild type	Wild type	Wild type	Wild type	Wild type	Wild type	Wild type	Wild type	Wild type
fc9a6db44	UoC (706)	SNVs/Indel	SNVs/Indel	Wild type	Wild type	Wild type	Wild type	Amplification	Wild type	Wild type	Wild type	Wild type	Wild type	Wild type	Wild type	Wild type	Wild type	Wild type
7ca7845fe	UoC (706)	SNVs/Indel	SNVs/Indel	Wild type	Wild type	Wild type	Wild type	Amplification	Wild type	Wild type	Wild type	Wild type	Wild type	Wild type	Wild type	Wild type	Wild type	Wild type
a6cc44cba	UoC (706)	SNVs/Indel	SNVs/Indel	Wild type	Wild type	Wild type	Wild type	Amplification	Wild type	Wild type	Wild type	Wild type	Wild type	Wild type	Wild type	Wild type	Wild type	Wild type
TCGA-JY-A93D	TCGA (73)	SNVs/Indel	SNVs/Indel	Wild type	Wild type	Wild type	Wild type	Amplification	Wild type	Wild type	Wild type	Wild type	Wild type	Wild type	Wild type	Wild type	Wild type	Wild type
1776ba1eb	UoC (706)	SNVs/Indel	SNVs/Indel	Wild type	Wild type	Wild type	Wild type	Amplification	Wild type	Wild type	Wild type	Wild type	Wild type	Wild type	Wild type	Wild type	Wild type	Wild type
a29375231	UoC (706)	SNVs/Indel	SNVs/Indel	Wild type	Wild type	Wild type	Homodel	Wild type	Amplification	Wild type	Wild type	Wild type	Wild type	Amplification	Amplification	Wild type	Wild type	Wild type
582a58518	UoC (706)	SNVs/Indel	SNVs/Indel	Wild type	Wild type	Wild type	Wild type	Wild type	Wild type	Wild type	Wild type	Wild type	Wild type	Amplification	Amplification	Wild type	Wild type	Wild type
TCGA-2H-A9GQ	TCGA (73)	SNVs/Indel	SNVs/Indel	Wild type	Wild type	Wild type	Wild type	Wild type	Wild type	Wild type	Wild type	Wild type	Wild type	Wild type	Amplification	Wild type	Wild type	Wild type
fbcc66da7	UoC (706)	SNVs/Indel	SNVs/Indel	Wild type	SNVs/Indel	Wild type	SNVs/Indel	Wild type	Wild type	Wild type	Wild type	Wild type	Wild type	Wild type	Wild type	Wild type	Wild type	Wild type
34dbf2ee9	UoC (706)	SNVs/Indel	SNVs/Indel	Wild type	SNVs/Indel	Wild type	SNVs/Indel	Wild type	Wild type	Wild type	Wild type	Wild type	Wild type	Wild type	Wild type	Wild type	Wild type	Wild type
e0b6c14f4	UoC (706)	SNVs/Indel	SNVs/Indel	Wild type	Wild type	Wild type	Wild type	Wild type	Wild type	Wild type	Wild type	Wild type	Amplification	Amplification	Wild type	Wild type	Wild type	Wild type
92cefde85	UoC (706)	SNVs/Indel	SNVs/Indel	Wild type	SNVs/Indel	Wild type	Wild type	Wild type	Wild type	Wild type	Wild type	Wild type	Amplification	Wild type	Wild type	Wild type	Wild type	Wild type
1653fc362	UoC (706)	SNVs/Indel	SNVs/Indel	Wild type	SNVs/Indel	Wild type	Wild type	Wild type	Wild type	Amplification	Wild type	Wild type	Wild type	Wild type	Wild type	Wild type	Wild type	Wild type
37b56a8f3	UoC (706)	SNVs/Indel	SNVs/Indel	Wild type	SNVs/Indel	Wild type	Wild type	Wild type	Wild type	Wild type	Wild type	Wild type	Wild type	Wild type	Wild type	Wild type	Wild type	Wild type
b207ab03c	UoC (706)	SNVs/Indel	SNVs/Indel	Wild type	SNVs/Indel	Wild type	Wild type	Wild type	Wild type	Wild type	Wild type	Wild type	Wild type	Wild type	Wild type	Wild type	Wild type	Wild type
67cb9bc91	UoC (706)	SNVs/Indel	SNVs/Indel	Wild type	Wild type	Wild type	Wild type	Wild type	Wild type	Wild type	Wild type	Wild type	Amplification	Wild type	Wild type	Wild type	Wild type	Wild type
d483a0d60	UoC (706)	SNVs/Indel	SNVs/Indel	Wild type	Wild type	Wild type	Wild type	Wild type	Wild type	Wild type	Wild type	Wild type	Amplification	Wild type	Wild type	Wild type	Wild type	Wild type
ffe2e6c27	UoC (706)	SNVs/Indel	SNVs/Indel	Wild type	Wild type	Wild type	Wild type	Wild type	Amplification	SNVs/Indel	Wild type	Wild type	Wild type	Wild type	Wild type	Wild type	Wild type	Wild type
823eddf54	UoC (706)	SNVs/Indel	SNVs/Indel	Wild type	Wild type	Wild type	Wild type	Wild type	Amplification	Wild type	Wild type	Wild type	Wild type	Wild type	Wild type	Wild type	Wild type	Wild type
dad677864	UoC (706)	SNVs/Indel	SNVs/Indel	Wild type	Wild type	Wild type	Wild type	Wild type	Amplification	Wild type	Wild type	Wild type	Wild type	Wild type	Wild type	Wild type	Wild type	Wild type
ec7c039d2	UoC (706)	SNVs/Indel	SNVs/Indel	Wild type	Wild type	Wild type	Wild type	Wild type	Amplification	Wild type	Wild type	Wild type	Wild type	Wild type	Wild type	Wild type	Wild type	Wild type
7ae50f527	UoC (706)	SNVs/Indel	SNVs/Indel	Wild type	Wild type	Wild type	Wild type	Wild type	Wild type	Wild type	Wild type	Wild type	Wild type	Wild type	Wild type	Wild type	Amplification	Wild type
ba008d842	UoC (706)	SNVs/Indel	SNVs/Indel	Wild type	Wild type	Wild type	Wild type	Wild type	Wild type	Amplification	Wild type	Wild type	Wild type	Wild type	Wild type	Wild type	Wild type	Amplification
2ebb7adee	UoC (706)	SNVs/Indel	SNVs/Indel	Wild type	Wild type	Wild type	Wild type	Wild type	Wild type	Wild type	SNVs/Indel	Wild type	Wild type	Wild type	Wild type	Wild type	Wild type	Wild type
TCGA-L5-A4OO	TCGA (73)	SNVs/Indel	SNVs/Indel	Wild type	Wild type	Wild type	Wild type	Wild type	Wild type	Wild type	Wild type	Wild type	Wild type	Wild type	Wild type	Wild type	Wild type	Amplification
625721c0e	UoC (706)	SNVs/Indel	SNVs/Indel	Wild type	Wild type	Wild type	Wild type	Wild type	Wild type	Wild type	Wild type	Wild type	Wild type	Wild type	Wild type	Wild type	Wild type	Wild type
f0b27a5c1	UoC (706)	SNVs/Indel	SNVs/Indel	Wild type	Wild type	Wild type	Wild type	Wild type	Wild type	Wild type	Wild type	Wild type	Wild type	Wild type	Wild type	Wild type	Wild type	Wild type
69acfce1b	UoC (706)	SNVs/Indel	SNVs/Indel	Wild type	Wild type	Wild type	Wild type	Wild type	Wild type	Wild type	Wild type	Wild type	Wild type	Wild type	Wild type	Wild type	Wild type	Wild type
e3271ccee	UoC (706)	SNVs/Indel	Methylation	Wild type	Wild type	Wild type	SNVs/Indel	Wild type	Wild type	Wild type	Wild type	Wild type	Wild type	Wild type	Wild type	Wild type	Wild type	Wild type
24bacec57	UoC (706)	SNVs/Indel	Homodel	Wild type	Wild type	Wild type	Wild type	Wild type	Wild type	Wild type	SNVs/Indel	SNVs/Indel	Wild type	Wild type	Wild type	Wild type	Wild type	Wild type
TCGA-R6-A8WG	TCGA (73)	SNVs/Indel	Homodel	Wild type	Wild type	Wild type	Wild type	Wild type	Wild type	Wild type	Wild type	SNVs/Indel	Wild type	Wild type	Wild type	Wild type	Wild type	Wild type
5dc4cf7cf	UoC (706)	SNVs/Indel	Homodel	Wild type	Wild type	Wild type	Wild type	Amplification	Wild type	Wild type	Wild type	Amplification	Wild type	Wild type	Amplification	Wild type	Wild type	Wild type
6ba738d1b	UoC (706)	SNVs/Indel	Homodel	SNVs/Indel	Wild type	Wild type	Wild type	Amplification	Wild type	Wild type	Wild type	Amplification	Amplification	Wild type	Wild type	Wild type	Wild type	Wild type
3ab7a7b5f	UoC (706)	SNVs/Indel	Homodel	Wild type	Wild type	Wild type	Homodel	Wild type	Wild type	Wild type	Wild type	Amplification	Wild type	Wild type	Amplification	Amplification	Wild type	Wild type
TCGA-JY-A6FB	TCGA (73)	SNVs/Indel	Homodel	Wild type	Wild type	SNVs/Indel	Wild type	Wild type	Wild type	Wild type	Wild type	Amplification	Wild type	Wild type	Amplification	Wild type	Amplification	Wild type
d36f85415	UoC (706)	SNVs/Indel	Homodel	Wild type	Wild type	Wild type	Wild type	Wild type	Wild type	SNVs/Indel	Wild type	Amplification	Wild type	Wild type	Amplification	Wild type	Wild type	Wild type
da859c8e9	UoC (706)	SNVs/Indel	Homodel	Wild type	Wild type	Wild type	Wild type	Wild type	Wild type	Wild type	SNVs/Indel	Amplification	Wild type	Wild type	Amplification	Wild type	Wild type	Wild type
985acc6a7	UoC (706)	SNVs/Indel	Homodel	Wild type	Wild type	SNVs/Indel	Wild type	Wild type	Wild type	Wild type	Wild type	Amplification	Wild type	Wild type	Amplification	Wild type	Wild type	Wild type
375287943	UoC (706)	SNVs/Indel	Homodel	Wild type	Wild type	Wild type	Wild type	Wild type	Wild type	Wild type	Wild type	Amplification	Wild type	Wild type	Wild type	Amplification	Amplification	Wild type
3cfe27e0c	UoC (706)	SNVs/Indel	Homodel	Wild type	Wild type	Wild type	Wild type	Wild type	Wild type	Wild type	Wild type	Amplification	Wild type	Wild type	Wild type	Amplification	Wild type	Wild type
60371515e	UoC (706)	SNVs/Indel	Homodel	Wild type	Wild type	Wild type	Wild type	Wild type	Wild type	Wild type	Wild type	Amplification	Wild type	Wild type	Wild type	Wild type	Amplification	Wild type
7138a8187	UoC (706)	SNVs/Indel	Homodel	Wild type	Wild type	Wild type	Wild type	Wild type	Wild type	Amplification	Wild type	Amplification	Wild type	Wild type	Wild type	Wild type	Wild type	Wild type
a11e64951	UoC (706)	SNVs/Indel	Homodel	Wild type	Wild type	SNVs/Indel	Wild type	Wild type	Wild type	Wild type	Wild type	Amplification	Wild type	Wild type	Wild type	Wild type	Wild type	Wild type
6b923e620	UoC (706)	SNVs/Indel	Homodel	Wild type	Wild type	Wild type	Wild type	Wild type	Wild type	Wild type	Wild type	Amplification	Wild type	Wild type	Wild type	Wild type	Wild type	Wild type
TCGA-L5-A8NJ	TCGA (73)	SNVs/Indel	Homodel	Wild type	Wild type	Wild type	Wild type	Wild type	Wild type	Wild type	Wild type	Amplification	Wild type	Wild type	Wild type	Wild type	Wild type	Wild type
TCGA-V5-AASW	TCGA (73)	SNVs/Indel	Homodel	Wild type	Wild type	Wild type	Wild type	Wild type	Wild type	Wild type	Wild type	Amplification	Wild type	Wild type	Wild type	Wild type	Wild type	Wild type
257c59264	UoC (706)	SNVs/Indel	Homodel	Wild type	Wild type	Wild type	Wild type	Wild type	Wild type	Wild type	Wild type	Amplification	Wild type	Wild type	Wild type	Wild type	Wild type	Wild type
7a376ec15	UoC (706)	SNVs/Indel	Homodel	Wild type	Wild type	Wild type	SNVs/Indel	SNVs/Indel	Wild type	Wild type	Wild type	Wild type	Wild type	Wild type	Wild type	Wild type	Wild type	Wild type
97530512f	UoC (706)	SNVs/Indel	Homodel	Wild type	Wild type	Wild type	Wild type	Amplification	Wild type	Wild type	Wild type	Wild type	Wild type	Wild type	Amplification	Wild type	Amplification	Wild type
64bd3d290	UoC (706)	SNVs/Indel	Homodel	Wild type	Wild type	Wild type	SNVs/Indel	Amplification	Wild type	Wild type	Wild type	Wild type	Wild type	Wild type	Wild type	Wild type	Wild type	Wild type
b8b2821ff	UoC (706)	SNVs/Indel	Homodel	Wild type	Wild type	Wild type	Wild type	Amplification	Wild type	Wild type	Wild type	Wild type	Wild type	Amplification	Wild type	Wild type	Wild type	Wild type
42a2b2ad8	UoC (706)	SNVs/Indel	Homodel	Wild type	SNVs/Indel	Wild type	Wild type	Amplification	Wild type	Wild type	Wild type	Wild type	Wild type	Wild type	Wild type	Wild type	Wild type	Wild type
8812182da	UoC (706)	SNVs/Indel	Homodel	Wild type	Wild type	Wild type	Wild type	Amplification	Wild type	Wild type	Wild type	Wild type	Amplification	Wild type	Wild type	Wild type	Amplification	Wild type
d399b2fe8	UoC (706)	SNVs/Indel	Homodel	Wild type	Wild type	Wild type	Wild type	Amplification	Wild type	Wild type	Wild type	Wild type	Amplification	Wild type	Wild type	Wild type	Wild type	Wild type
4e7133d22	UoC (706)	SNVs/Indel	Homodel	Wild type	Wild type	Wild type	Wild type	Amplification	Amplification	Wild type	Wild type	Wild type	Wild type	Wild type	Wild type	Wild type	Wild type	Wild type
86017cbde	UoC (706)	SNVs/Indel	Homodel	Wild type	Wild type	Wild type	Wild type	Amplification	Wild type	Amplification	Wild type	Wild type	Wild type	Wild type	Wild type	Wild type	Amplification	Wild type
7e66a482c	UoC (706)	SNVs/Indel	Homodel	Wild type	Wild type	Wild type	Wild type	Amplification	Wild type	SNVs/Indel	Wild type	Wild type	Wild type	Wild type	Wild type	Wild type	Wild type	Wild type
6e3e72a71	UoC (706)	SNVs/Indel	Homodel	Wild type	Wild type	Wild type	Wild type	Amplification	Wild type	Wild type	Wild type	Wild type	Wild type	Wild type	Wild type	Wild type	Wild type	Wild type
fcc7b6daf	UoC (706)	SNVs/Indel	Homodel	Wild type	SNVs/Indel	Wild type	SNVs/Indel	Wild type	Wild type	Wild type	SNVs/Indel	Wild type	Wild type	Wild type	Amplification	Wild type	Wild type	Wild type
e3c882402	UoC (706)	SNVs/Indel	Homodel	Wild type	Wild type	Wild type	SNVs/Indel	Wild type	Wild type	Wild type	Wild type	Wild type	Wild type	Wild type	Amplification	Wild type	Wild type	Wild type
26f2fa25e	UoC (706)	SNVs/Indel	Homodel	Wild type	Wild type	SNVs/Indel	Wild type	Wild type	Amplification	Wild type	Wild type	Wild type	Wild type	Amplification	Amplification	Wild type	Wild type	Wild type
2bad03c19	UoC (706)	SNVs/Indel	Homodel	Wild type	SNVs/Indel	Wild type	Wild type	Wild type	Wild type	SNVs/Indel	Wild type	Wild type	Wild type	Wild type	Amplification	Wild type	Wild type	Wild type
d2588a7ed	UoC (706)	SNVs/Indel	Homodel	Wild type	Wild type	Wild type	Wild type	Wild type	Wild type	Wild type	Wild type	Wild type	Amplification	Wild type	Amplification	Wild type	Wild type	Wild type
640af42bc	UoC (706)	SNVs/Indel	Homodel	Wild type	Wild type	Wild type	Wild type	Wild type	Wild type	Wild type	Wild type	Wild type	Wild type	Wild type	Amplification	Wild type	Amplification	Wild type
21c3e02f4	UoC (706)	SNVs/Indel	Homodel	Wild type	Wild type	Wild type	Wild type	Wild type	Wild type	SNVs/Indel	Wild type	Wild type	Wild type	Wild type	Amplification	Wild type	Wild type	Wild type
66a2d0738	UoC (706)	SNVs/Indel	Homodel	Wild type	Wild type	Wild type	Wild type	Wild type	Wild type	Wild type	Wild type	Wild type	Wild type	Wild type	Amplification	Wild type	Wild type	Wild type
e20913fae	UoC (706)	SNVs/Indel	Homodel	Wild type	Wild type	Wild type	Wild type	Wild type	Wild type	Wild type	Wild type	Wild type	Wild type	Wild type	Amplification	Wild type	Wild type	Wild type
92e63aeec	UoC (706)	SNVs/Indel	Homodel	Wild type	SNVs/Indel	Wild type	SNVs/Indel	Wild type	Wild type	Wild type	Wild type	Wild type	Wild type	Amplification	Wild type	Wild type	Wild type	Wild type
83e5f80b1	UoC (706)	SNVs/Indel	Homodel	Wild type	Wild type	Wild type	SNVs/Indel	Wild type	Wild type	Wild type	Wild type	Wild type	Wild type	Amplification	Wild type	Wild type	Wild type	Wild type
9ea99e16e	UoC (706)	SNVs/Indel	Homodel	Wild type	Wild type	Wild type	SNVs/Indel	Wild type	Wild type	Wild type	Wild type	Wild type	Amplification	Wild type	Wild type	Wild type	Wild type	Wild type
5b557890e	UoC (706)	SNVs/Indel	Homodel	Wild type	Wild type	Wild type	SNVs/Indel	Wild type	Wild type	Wild type	Wild type	Wild type	Wild type	Wild type	Wild type	Wild type	Wild type	Wild type
6e3abcccf	UoC (706)	SNVs/Indel	Homodel	Wild type	Wild type	Wild type	SNVs/Indel	Wild type	Wild type	Wild type	Wild type	Wild type	Wild type	Wild type	Wild type	Wild type	Wild type	Wild type
3b5faf7fa	UoC (706)	SNVs/Indel	Homodel	Wild type	Wild type	Wild type	Homodel	Wild type	Amplification	Wild type	Wild type	Wild type	Wild type	Amplification	Wild type	Amplification	Wild type	Wild type
4441444a8	UoC (706)	SNVs/Indel	Homodel	Wild type	SNVs/Indel	Wild type	Homodel	Wild type	Wild type	SNVs/Indel	SNVs/Indel	Wild type	Wild type	Wild type	Wild type	Wild type	Wild type	Wild type
b0d1263ea	UoC (706)	SNVs/Indel	Homodel	Wild type	Wild type	Wild type	Homodel	Wild type	Wild type	Wild type	Wild type	Wild type	Wild type	Wild type	Wild type	Wild type	Wild type	Wild type
0a85375cb	UoC (706)	SNVs/Indel	Homodel	Wild type	Wild type	Wild type	Homodel	Wild type	Wild type	Wild type	Wild type	Wild type	Wild type	Wild type	Wild type	Wild type	Wild type	Wild type
5fe63c5af	UoC (706)	SNVs/Indel	Homodel	Wild type	SNVs/Indel	Wild type	Wild type	Wild type	Wild type	Amplification	Wild type	Wild type	Wild type	Amplification	Wild type	Wild type	Wild type	Wild type
e308def3a	UoC (706)	SNVs/Indel	Homodel	Wild type	Wild type	SNVs/Indel	Wild type	Wild type	Wild type	Wild type	Wild type	Wild type	Wild type	Amplification	Wild type	Wild type	Wild type	Wild type
767a66449	UoC (706)	SNVs/Indel	Homodel	Wild type	Wild type	Wild type	Wild type	Wild type	Wild type	Wild type	Wild type	Wild type	Wild type	Amplification	Wild type	Wild type	Wild type	Wild type
a672f9244	UoC (706)	SNVs/Indel	Homodel	Wild type	SNVs/Indel	Wild type	Wild type	Wild type	Wild type	Wild type	Wild type	Wild type	Wild type	Wild type	Wild type	Wild type	Wild type	Wild type
3f09772b9	UoC (706)	SNVs/Indel	Homodel	Wild type	SNVs/Indel	Wild type	Wild type	Wild type	Wild type	Wild type	Wild type	Wild type	Wild type	Wild type	Wild type	Wild type	Wild type	Wild type
cb69d1fba	UoC (706)	SNVs/Indel	Homodel	Wild type	Wild type	Wild type	Wild type	Wild type	SNVs/Indel	Wild type	Wild type	Wild type	Amplification	Wild type	Wild type	Wild type	Amplification	Wild type
70145187b	UoC (706)	SNVs/Indel	Homodel	Wild type	Wild type	Wild type	Wild type	Wild type	Amplification	Wild type	Wild type	Wild type	Amplification	Wild type	Wild type	Wild type	Amplification	Wild type
f711fb39e	UoC (706)	SNVs/Indel	Homodel	Wild type	Wild type	Wild type	Wild type	Wild type	Amplification	Wild type	Wild type	Wild type	Amplification	Wild type	Wild type	Wild type	Wild type	Wild type
875bfbff4	UoC (706)	SNVs/Indel	Homodel	Wild type	Wild type	Wild type	Wild type	Wild type	Wild type	SNVs/Indel	Wild type	Wild type	Amplification	Wild type	Wild type	Wild type	Wild type	Wild type
fea8e6717	UoC (706)	SNVs/Indel	Homodel	Wild type	Wild type	SNVs/Indel	Wild type	Wild type	Wild type	Wild type	Wild type	Wild type	Amplification	Wild type	Wild type	Wild type	Wild type	Wild type
5d753c98c	UoC (706)	SNVs/Indel	Homodel	Wild type	Wild type	Wild type	Wild type	Wild type	Wild type	Wild type	Wild type	Wild type	Amplification	Wild type	Wild type	Wild type	Wild type	Wild type
ad911862a	UoC (706)	SNVs/Indel	Homodel	Wild type	Wild type	Wild type	Wild type	Wild type	Wild type	Wild type	Wild type	Wild type	Amplification	Wild type	Wild type	Wild type	Wild type	Wild type
2e9faf288	UoC (706)	SNVs/Indel	Homodel	Wild type	Wild type	Wild type	Wild type	Wild type	Wild type	Wild type	Wild type	Wild type	Amplification	Wild type	Wild type	Wild type	Wild type	Wild type
8e7b04ed4	UoC (706)	SNVs/Indel	Homodel	Wild type	Wild type	Wild type	Wild type	Wild type	Amplification	Wild type	Wild type	Wild type	Wild type	Wild type	Wild type	Amplification	Wild type	Wild type
8034cb668	UoC (706)	SNVs/Indel	Homodel	Wild type	Wild type	Wild type	Wild type	Wild type	Amplification	Wild type	Wild type	Wild type	Wild type	Wild type	Wild type	Amplification	Wild type	Wild type
e8c62d34a	UoC (706)	SNVs/Indel	Homodel	Wild type	Wild type	Wild type	Wild type	Wild type	Amplification	Wild type	Wild type	Wild type	Wild type	Wild type	Wild type	Amplification	Wild type	Wild type
815b14fc8	UoC (706)	SNVs/Indel	Homodel	Wild type	Wild type	Wild type	Wild type	Wild type	SNVs/Indel	Wild type	Wild type	Wild type	Wild type	Wild type	Wild type	Wild type	Wild type	Wild type
d905f253b	UoC (706)	SNVs/Indel	Homodel	Wild type	Wild type	Wild type	Wild type	Wild type	Amplification	Wild type	Wild type	Wild type	Wild type	Wild type	Wild type	Wild type	Wild type	Wild type
6729b3146	UoC (706)	SNVs/Indel	Homodel	Wild type	Wild type	Wild type	Wild type	Wild type	Wild type	Wild type	Wild type	Wild type	Wild type	Wild type	Wild type	Wild type	Amplification	Wild type
TCGA-S8-A6BV	TCGA (73)	SNVs/Indel	Homodel	Wild type	Wild type	Wild type	Wild type	Wild type	Wild type	Wild type	Wild type	Wild type	Wild type	Wild type	Wild type	Wild type	Amplification	Wild type
96395be68	UoC (706)	SNVs/Indel	Homodel	Wild type	Wild type	Wild type	Wild type	Wild type	Wild type	Wild type	Wild type	Wild type	Wild type	Wild type	Wild type	Wild type	Amplification	Wild type
4a0cad0b0	UoC (706)	SNVs/Indel	Homodel	Wild type	Wild type	Wild type	Wild type	Wild type	Wild type	SNVs/Indel	Wild type	Wild type	Wild type	Wild type	Wild type	Wild type	Wild type	Wild type
d0f07dbe5	UoC (706)	SNVs/Indel	Homodel	Wild type	Wild type	Wild type	Wild type	Wild type	Wild type	Wild type	SNVs/Indel	Wild type	Wild type	Wild type	Wild type	Wild type	Wild type	Wild type
e068bb52d	UoC (706)	SNVs/Indel	Homodel	Wild type	Wild type	Wild type	Wild type	Wild type	Wild type	Wild type	Wild type	Wild type	Wild type	Wild type	Wild type	Wild type	Wild type	Wild type
e1b2d7684	UoC (706)	SNVs/Indel	Homodel	Wild type	Wild type	Wild type	Wild type	Wild type	Wild type	Wild type	Wild type	Wild type	Wild type	Wild type	Wild type	Wild type	Wild type	Wild type
a291ec924	UoC (706)	SNVs/Indel	Homodel	Wild type	Wild type	Wild type	Wild type	Wild type	Wild type	Wild type	Wild type	Wild type	Wild type	Wild type	Wild type	Wild type	Wild type	Wild type
c663059a3	UoC (706)	SNVs/Indel	Homodel	Wild type	Wild type	Wild type	Wild type	Wild type	Wild type	Wild type	Wild type	Wild type	Wild type	Wild type	Wild type	Wild type	Wild type	Wild type
88bbe83f6	UoC (706)	SNVs/Indel	Homodel	Wild type	Wild type	Wild type	Wild type	Wild type	Wild type	Wild type	Wild type	Wild type	Wild type	Wild type	Wild type	Wild type	Wild type	Wild type
abd72ff6c	UoC (706)	SNVs/Indel	Homodel	Wild type	Wild type	Wild type	Wild type	Wild type	Wild type	Wild type	Wild type	Wild type	Wild type	Wild type	Wild type	Wild type	Wild type	Wild type
b9c930ab6	UoC (706)	SNVs/Indel	Homodel	Wild type	Wild type	Wild type	Wild type	Wild type	Wild type	Wild type	Wild type	Wild type	Wild type	Wild type	Wild type	Wild type	Wild type	Wild type
0a60808f0	UoC (706)	SNVs/Indel	Homodel	Wild type	Wild type	Wild type	Wild type	Wild type	Wild type	Wild type	Wild type	Wild type	Wild type	Wild type	Wild type	Wild type	Wild type	Wild type
1f57b334e	UoC (706)	SNVs/Indel	Homodel	Wild type	Wild type	Wild type	Wild type	Wild type	Wild type	Wild type	Wild type	Wild type	Wild type	Wild type	Wild type	Wild type	Wild type	Wild type
12247dcf3	UoC (706)	SNVs/Indel	Homodel	Wild type	Wild type	Wild type	Wild type	Wild type	Wild type	Wild type	Wild type	Wild type	Wild type	Wild type	Wild type	Wild type	Wild type	Wild type
c5952a637	UoC (706)	SNVs/Indel	Homodel	Wild type	Wild type	Wild type	Wild type	Wild type	Wild type	Wild type	Wild type	Wild type	Wild type	Wild type	Wild type	Wild type	Wild type	Wild type
d4e800c00	UoC (706)	SNVs/Indel	Homodel	Wild type	Wild type	Wild type	Wild type	Wild type	Wild type	Wild type	Wild type	Wild type	Wild type	Wild type	Wild type	Wild type	Wild type	Wild type
d8a4d13ab	UoC (706)	SNVs/Indel	Homodel	Wild type	Wild type	Wild type	Wild type	Wild type	Wild type	Wild type	Wild type	Wild type	Wild type	Wild type	Wild type	Wild type	Wild type	Wild type
fb3b80812	UoC (706)	SNVs/Indel	Homodel	Wild type	Wild type	Wild type	Wild type	Wild type	Wild type	Wild type	Wild type	Wild type	Wild type	Wild type	Wild type	Wild type	Wild type	Wild type
0b6e16480	UoC (706)	SNVs/Indel	Wild type	Wild type	Wild type	Wild type	Wild type	SNVs/Indel	Wild type	SNVs/Indel	Wild type	SNVs/Indel	Wild type	Wild type	Amplification	Wild type	Wild type	Wild type
a25ba6991	UoC (706)	SNVs/Indel	Wild type	Wild type	Wild type	Wild type	SNVs/Indel	Wild type	Wild type	Wild type	SNVs/Indel	SNVs/Indel	Wild type	Wild type	Amplification	Amplification	Wild type	Wild type
a504c27a1	UoC (706)	SNVs/Indel	Wild type	Wild type	Wild type	Wild type	Wild type	Wild type	Wild type	Wild type	Wild type	SNVs/Indel	Wild type	Amplification	Amplification	Wild type	Wild type	Wild type
TCGA-2H-A9GH	TCGA (73)	SNVs/Indel	Wild type	Wild type	Wild type	Wild type	Wild type	Wild type	Wild type	Wild type	Wild type	SNVs/Indel	Amplification	Wild type	Amplification	Amplification	Wild type	Wild type
f751ad9c5	UoC (706)	SNVs/Indel	Wild type	Wild type	SNVs/Indel	Wild type	SNVs/Indel	Wild type	Wild type	Wild type	SNVs/Indel	SNVs/Indel	Wild type	Wild type	Wild type	Wild type	Wild type	Wild type
5d0094894	UoC (706)	SNVs/Indel	Wild type	Wild type	Homodel	Wild type	SNVs/Indel	Wild type	Wild type	Wild type	Wild type	SNVs/Indel	Wild type	Wild type	Wild type	Wild type	Wild type	Wild type
5a14b5248	UoC (706)	SNVs/Indel	Wild type	Wild type	Wild type	Wild type	Wild type	Wild type	Wild type	Wild type	Wild type	SNVs/Indel	Wild type	Amplification	Wild type	Wild type	Wild type	Amplification
adcfdf622	UoC (706)	SNVs/Indel	Wild type	Wild type	Wild type	Wild type	Wild type	Wild type	Wild type	Wild type	Wild type	SNVs/Indel	Wild type	Amplification	Wild type	Wild type	Wild type	Wild type
TCGA-L5-A4OU	TCGA (73)	SNVs/Indel	Wild type	Wild type	Wild type	Wild type	Wild type	Amplification	Wild type	Wild type	Wild type	Amplification	Amplification	Amplification	Wild type	Wild type	Wild type	Wild type
8d2e40d78	UoC (706)	SNVs/Indel	Wild type	Wild type	Wild type	Wild type	Wild type	Amplification	Wild type	SNVs/Indel	Wild type	Amplification	Wild type	Wild type	Wild type	Wild type	Wild type	Wild type
069aafe57	UoC (706)	SNVs/Indel	Wild type	Wild type	Wild type	Wild type	Wild type	Amplification	Wild type	Wild type	Wild type	Amplification	Wild type	Wild type	Wild type	Wild type	Wild type	Amplification
fff28d604	UoC (706)	SNVs/Indel	Wild type	Wild type	Wild type	Wild type	Wild type	Amplification	Wild type	Wild type	Wild type	Amplification	Wild type	Wild type	Wild type	Wild type	Wild type	Wild type
283bc39bc	UoC (706)	SNVs/Indel	Wild type	Wild type	Wild type	Wild type	Wild type	Amplification	Wild type	Wild type	Wild type	Amplification	Wild type	Wild type	Wild type	Wild type	Wild type	Wild type
f837f5031	UoC (706)	SNVs/Indel	Wild type	Wild type	Wild type	Wild type	SNVs/Indel	Wild type	Wild type	Wild type	Wild type	Amplification	Amplification	Wild type	Amplification	Wild type	Amplification	Wild type
TCGA-L5-A88V	TCGA (73)	SNVs/Indel	Wild type	Wild type	Wild type	Wild type	Wild type	Wild type	Amplification	Wild type	SNVs/Indel	Amplification	Wild type	Amplification	Amplification	Wild type	Wild type	Wild type
3709a5a3c	UoC (706)	SNVs/Indel	Wild type	Wild type	Wild type	Wild type	Wild type	Wild type	Wild type	Wild type	Wild type	Amplification	Wild type	Amplification	Amplification	Wild type	Wild type	Wild type
158cfbabc	UoC (706)	SNVs/Indel	Wild type	Wild type	Wild type	Wild type	Wild type	Wild type	Wild type	Wild type	Wild type	Amplification	Wild type	Wild type	Amplification	Amplification	Amplification	Wild type
a114d905e	UoC (706)	SNVs/Indel	Wild type	Wild type	Wild type	Wild type	Wild type	Wild type	Wild type	Wild type	Wild type	Amplification	Wild type	Wild type	Amplification	Amplification	Wild type	Wild type
b36a54f39	UoC (706)	SNVs/Indel	Wild type	Wild type	Wild type	Wild type	Wild type	Wild type	Wild type	Wild type	Wild type	Amplification	Wild type	Wild type	Amplification	Wild type	Wild type	Wild type
74854df07	UoC (706)	SNVs/Indel	Wild type	Wild type	Wild type	Wild type	Wild type	Wild type	Wild type	Wild type	Wild type	Amplification	Wild type	Wild type	Amplification	Wild type	Wild type	Wild type
5a6c12d7e	UoC (706)	SNVs/Indel	Wild type	Wild type	Wild type	Wild type	Wild type	Wild type	Wild type	Wild type	Wild type	Amplification	Wild type	Wild type	Amplification	Wild type	Wild type	Wild type
350f647ea	UoC (706)	SNVs/Indel	Wild type	Wild type	Wild type	Wild type	Wild type	Wild type	Wild type	Wild type	Wild type	Amplification	Wild type	Wild type	Amplification	Wild type	Wild type	Wild type
TCGA-L5-A4OQ	TCGA (73)	SNVs/Indel	Wild type	Wild type	Wild type	Wild type	Wild type	Wild type	Wild type	Wild type	Wild type	Amplification	Wild type	Wild type	Amplification	Wild type	Wild type	Wild type
1a7f4e2b2	UoC (706)	SNVs/Indel	Wild type	Wild type	Wild type	Wild type	SNVs/Indel	Wild type	Wild type	Wild type	Wild type	Amplification	Wild type	Wild type	Wild type	Wild type	Wild type	Wild type
6b340cf77	UoC (706)	SNVs/Indel	Wild type	Wild type	Wild type	Wild type	Homodel	Wild type	Wild type	Wild type	Wild type	Amplification	Wild type	Wild type	Wild type	Amplification	Amplification	Wild type
f9d19a40c	UoC (706)	SNVs/Indel	Wild type	Wild type	Wild type	Wild type	Homodel	Wild type	Wild type	Wild type	Wild type	Amplification	Wild type	Wild type	Wild type	Wild type	Wild type	Wild type
0df54561b	UoC (706)	SNVs/Indel	Wild type	Wild type	Wild type	Wild type	Wild type	Wild type	Amplification	Wild type	Wild type	Amplification	Wild type	Amplification	Wild type	Wild type	Wild type	Wild type
fd3c269ac	UoC (706)	SNVs/Indel	Wild type	Wild type	SNVs/Indel	Wild type	Wild type	Wild type	Amplification	Wild type	Wild type	Amplification	Wild type	Wild type	Wild type	Wild type	Wild type	Wild type
TCGA-L5-A8NL	TCGA (73)	SNVs/Indel	Wild type	Wild type	SNVs/Indel	Wild type	Wild type	Wild type	Wild type	Wild type	Wild type	Amplification	Wild type	Wild type	Wild type	Wild type	Wild type	Wild type
7fcadaf8b	UoC (706)	SNVs/Indel	Wild type	Wild type	SNVs/Indel	Wild type	Wild type	Wild type	Wild type	Wild type	Wild type	Amplification	Wild type	Wild type	Wild type	Wild type	Wild type	Wild type
TCGA-IC-A6RE	TCGA (73)	SNVs/Indel	Wild type	Wild type	Wild type	SNVs/Indel	Wild type	Wild type	Wild type	SNVs/Indel	Wild type	Amplification	Amplification	Wild type	Wild type	Amplification	Wild type	Wild type
f943aaf3c	UoC (706)	SNVs/Indel	Wild type	Wild type	Wild type	Wild type	Wild type	Wild type	Amplification	Wild type	Wild type	Amplification	Amplification	Wild type	Wild type	Wild type	Wild type	Wild type
5e8016e0d	UoC (706)	SNVs/Indel	Wild type	Wild type	Wild type	Wild type	Wild type	Wild type	Wild type	Wild type	Wild type	Amplification	Amplification	Wild type	Wild type	Wild type	Amplification	Wild type
TCGA-L5-A4OW	TCGA (73)	SNVs/Indel	Wild type	Wild type	Wild type	Wild type	Wild type	Wild type	Wild type	SNVs/Indel	Wild type	Amplification	Amplification	Wild type	Wild type	Wild type	Wild type	Wild type
4f7206365	UoC (706)	SNVs/Indel	Wild type	Wild type	Wild type	Wild type	Wild type	Wild type	Wild type	Wild type	Wild type	Amplification	Amplification	Wild type	Wild type	Wild type	Wild type	Wild type
f46615999	UoC (706)	SNVs/Indel	Wild type	Wild type	Wild type	Wild type	Wild type	Wild type	Wild type	Wild type	Wild type	Amplification	Amplification	Wild type	Wild type	Wild type	Wild type	Wild type
2e84eea0e	UoC (706)	SNVs/Indel	Wild type	Wild type	Wild type	Wild type	Wild type	Wild type	Wild type	Wild type	Wild type	Amplification	Wild type	Wild type	Wild type	Amplification	Amplification	Wild type
54b73a928	UoC (706)	SNVs/Indel	Wild type	Wild type	Wild type	Wild type	Wild type	Wild type	Wild type	SNVs/Indel	Wild type	Amplification	Wild type	Wild type	Wild type	Amplification	Wild type	Wild type
ede9d5169	UoC (706)	SNVs/Indel	Wild type	Wild type	Wild type	Wild type	Wild type	Wild type	Wild type	Wild type	Wild type	Amplification	Wild type	Wild type	Wild type	Amplification	Wild type	Wild type
cda8761be	UoC (706)	SNVs/Indel	Wild type	Wild type	Wild type	Wild type	Wild type	Wild type	Wild type	Wild type	Wild type	Amplification	Wild type	Wild type	Wild type	Amplification	Wild type	Wild type
fadb396bc	UoC (706)	SNVs/Indel	Wild type	Wild type	Wild type	Wild type	Wild type	Wild type	Wild type	Wild type	Wild type	Amplification	Wild type	Wild type	Wild type	Amplification	Wild type	Wild type
d91afc2f2	UoC (706)	SNVs/Indel	Wild type	Wild type	Wild type	Wild type	Wild type	Wild type	Wild type	Wild type	Wild type	Amplification	Wild type	Wild type	Wild type	Amplification	Wild type	Wild type
7f7a57bd9	UoC (706)	SNVs/Indel	Wild type	Wild type	Wild type	Wild type	Wild type	Wild type	Wild type	Wild type	Wild type	Amplification	Wild type	Wild type	Wild type	Amplification	Wild type	Wild type
b9c6a8e35	UoC (706)	SNVs/Indel	Wild type	Wild type	Wild type	Wild type	Wild type	Wild type	Wild type	Wild type	Wild type	Amplification	Wild type	Wild type	Wild type	Amplification	Wild type	Wild type
TCGA-R6-A8W5	TCGA (73)	SNVs/Indel	Wild type	Wild type	Wild type	Wild type	Wild type	Wild type	Wild type	Wild type	Wild type	Amplification	Wild type	Wild type	Wild type	Amplification	Wild type	Wild type
3fd961132	UoC (706)	SNVs/Indel	Wild type	Wild type	Wild type	Wild type	Wild type	Wild type	Wild type	Wild type	Wild type	Amplification	Wild type	Wild type	Wild type	Amplification	Wild type	Wild type
6c92f8b77	UoC (706)	SNVs/Indel	Wild type	Wild type	Wild type	Wild type	Wild type	Wild type	Wild type	Wild type	Wild type	Amplification	Wild type	Wild type	Wild type	Amplification	Wild type	Wild type
450b76863	UoC (706)	SNVs/Indel	Wild type	Wild type	Wild type	Wild type	Wild type	Wild type	Wild type	Wild type	Wild type	Amplification	Wild type	Wild type	Wild type	Amplification	Wild type	Wild type
6e6ffd2fa	UoC (706)	SNVs/Indel	Wild type	Wild type	Wild type	Wild type	Wild type	Wild type	SNVs/Indel	Wild type	SNVs/Indel	Amplification	Wild type	Wild type	Wild type	Wild type	Wild type	Wild type
20b4d892f	UoC (706)	SNVs/Indel	Wild type	Wild type	Wild type	Wild type	Wild type	Wild type	Wild type	Wild type	Wild type	Amplification	Wild type	Wild type	Wild type	Wild type	Amplification	Wild type
da39706c9	UoC (706)	SNVs/Indel	Wild type	Wild type	Wild type	Wild type	Wild type	Wild type	Wild type	SNVs/Indel	SNVs/Indel	Amplification	Wild type	Wild type	Wild type	Wild type	Wild type	Wild type
16ecc4c79	UoC (706)	SNVs/Indel	Wild type	Wild type	Wild type	Wild type	Wild type	Wild type	Wild type	Wild type	SNVs/Indel	Amplification	Wild type	Wild type	Wild type	Wild type	Wild type	Wild type
d3012eb5c	UoC (706)	SNVs/Indel	Wild type	SNVs/Indel	Wild type	Wild type	Wild type	Wild type	Wild type	Wild type	Wild type	Amplification	Wild type	Wild type	Wild type	Wild type	Wild type	Wild type
eceb44da1	UoC (706)	SNVs/Indel	Wild type	Wild type	Wild type	Wild type	Wild type	Wild type	Wild type	Wild type	Wild type	Amplification	Wild type	Wild type	Wild type	Wild type	Wild type	Wild type
1b2666062	UoC (706)	SNVs/Indel	Wild type	Wild type	Wild type	Wild type	Wild type	Wild type	Wild type	Wild type	Wild type	Amplification	Wild type	Wild type	Wild type	Wild type	Wild type	Wild type
dbdc97310	UoC (706)	SNVs/Indel	Wild type	Wild type	Wild type	Wild type	Wild type	Wild type	Wild type	Wild type	Wild type	Amplification	Wild type	Wild type	Wild type	Wild type	Wild type	Wild type
fa37be852	UoC (706)	SNVs/Indel	Wild type	Wild type	Wild type	Wild type	Wild type	Wild type	Wild type	Wild type	Wild type	Amplification	Wild type	Wild type	Wild type	Wild type	Wild type	Wild type
d06edce9b	UoC (706)	SNVs/Indel	Wild type	Wild type	Wild type	Wild type	Wild type	Wild type	Wild type	Wild type	Wild type	Amplification	Wild type	Wild type	Wild type	Wild type	Wild type	Wild type
604eb83f1	UoC (706)	SNVs/Indel	Wild type	Wild type	Wild type	Wild type	Wild type	Wild type	Wild type	Wild type	Wild type	Amplification	Wild type	Wild type	Wild type	Wild type	Wild type	Wild type
e7af9a8f5	UoC (706)	SNVs/Indel	Wild type	Wild type	Wild type	Wild type	Wild type	Wild type	Wild type	Wild type	Wild type	Amplification	Wild type	Wild type	Wild type	Wild type	Wild type	Wild type
46289e477	UoC (706)	SNVs/Indel	Wild type	Wild type	Wild type	Wild type	Wild type	Wild type	Wild type	Wild type	Wild type	Amplification	Wild type	Wild type	Wild type	Wild type	Wild type	Wild type
1abf4349b	UoC (706)	SNVs/Indel	Wild type	Wild type	Wild type	Wild type	Wild type	Wild type	Wild type	Wild type	Wild type	Amplification	Wild type	Wild type	Wild type	Wild type	Wild type	Wild type
66b579b67	UoC (706)	SNVs/Indel	Wild type	Wild type	Wild type	Wild type	Wild type	Wild type	Wild type	Wild type	Wild type	Amplification	Wild type	Wild type	Wild type	Wild type	Wild type	Wild type
94cf9c15b	UoC (706)	SNVs/Indel	Wild type	Wild type	Wild type	Wild type	Wild type	Wild type	Wild type	Wild type	Wild type	Amplification	Wild type	Wild type	Wild type	Wild type	Wild type	Wild type
c5470714d	UoC (706)	SNVs/Indel	Wild type	Wild type	Wild type	Wild type	Wild type	Wild type	Wild type	Wild type	Wild type	Amplification	Wild type	Wild type	Wild type	Wild type	Wild type	Wild type
21201b61e	UoC (706)	SNVs/Indel	Wild type	Wild type	Wild type	Wild type	Wild type	Wild type	Wild type	Wild type	Wild type	Amplification	Wild type	Wild type	Wild type	Wild type	Wild type	Wild type
77e647a05	UoC (706)	SNVs/Indel	Wild type	Wild type	Wild type	Wild type	Wild type	Wild type	Wild type	Wild type	Wild type	Amplification	Wild type	Wild type	Wild type	Wild type	Wild type	Wild type
04b6b19b8	UoC (706)	SNVs/Indel	Wild type	Wild type	Wild type	Wild type	Wild type	Wild type	Wild type	Wild type	Wild type	Amplification	Wild type	Wild type	Wild type	Wild type	Wild type	Wild type
efc5e9dc9	UoC (706)	SNVs/Indel	Wild type	Wild type	Wild type	Wild type	Wild type	Wild type	Wild type	Wild type	Wild type	Amplification	Wild type	Wild type	Wild type	Wild type	Wild type	Wild type
46e490c97	UoC (706)	SNVs/Indel	Wild type	Wild type	Wild type	Wild type	Wild type	Wild type	Wild type	Wild type	Wild type	Amplification	Wild type	Wild type	Wild type	Wild type	Wild type	Wild type
TCGA-JY-A938	TCGA (73)	SNVs/Indel	Wild type	Wild type	Wild type	Wild type	Wild type	Wild type	Wild type	Wild type	Wild type	Amplification	Wild type	Wild type	Wild type	Wild type	Wild type	Wild type
TCGA-V5-A7RE	TCGA (73)	SNVs/Indel	Wild type	Wild type	Wild type	Wild type	Wild type	Wild type	Wild type	Wild type	Wild type	Amplification	Wild type	Wild type	Wild type	Wild type	Wild type	Wild type
TCGA-VR-AA4D	TCGA (73)	SNVs/Indel	Wild type	Wild type	Wild type	Wild type	Wild type	Wild type	Wild type	Wild type	Wild type	Amplification	Wild type	Wild type	Wild type	Wild type	Wild type	Wild type
d82a8c024	UoC (706)	SNVs/Indel	Wild type	Wild type	Wild type	Wild type	Wild type	Wild type	Wild type	Wild type	Wild type	Amplification	Wild type	Wild type	Wild type	Wild type	Wild type	Wild type
1958e3fe4	UoC (706)	SNVs/Indel	Wild type	Wild type	Wild type	Wild type	Wild type	Wild type	Wild type	Wild type	Wild type	Amplification	Wild type	Wild type	Wild type	Wild type	Wild type	Wild type
03e7a6e35	UoC (706)	SNVs/Indel	Wild type	Wild type	Wild type	Wild type	Wild type	Wild type	Wild type	Wild type	Wild type	Amplification	Wild type	Wild type	Wild type	Wild type	Wild type	Wild type
4b9474ab1	UoC (706)	SNVs/Indel	Wild type	Wild type	Wild type	Wild type	Wild type	Wild type	Wild type	Wild type	Wild type	Amplification	Wild type	Wild type	Wild type	Wild type	Wild type	Wild type
aa0d11420	UoC (706)	SNVs/Indel	Wild type	Wild type	Wild type	Wild type	Wild type	Wild type	Wild type	Wild type	Wild type	Amplification	Wild type	Wild type	Wild type	Wild type	Wild type	Wild type
29d537cdd	UoC (706)	SNVs/Indel	Wild type	Wild type	Wild type	Wild type	Wild type	Wild type	Wild type	Wild type	Wild type	Amplification	Wild type	Wild type	Wild type	Wild type	Wild type	Wild type
1791449d2	UoC (706)	SNVs/Indel	Wild type	Wild type	Wild type	Wild type	Wild type	Wild type	Wild type	Wild type	Wild type	Amplification	Wild type	Wild type	Wild type	Wild type	Wild type	Wild type
96abdb3df	UoC (706)	SNVs/Indel	Wild type	Wild type	Wild type	Wild type	SNVs/Indel	SNVs/Indel	Wild type	Wild type	Wild type	Wild type	Wild type	Wild type	Amplification	Wild type	Wild type	Wild type
af2e66fc3	UoC (706)	SNVs/Indel	Wild type	Wild type	Wild type	Wild type	Wild type	SNVs/Indel	Wild type	Wild type	Wild type	Wild type	Wild type	Amplification	Amplification	Wild type	Wild type	Wild type
TCGA-L5-A4OE	TCGA (73)	SNVs/Indel	Wild type	Wild type	SNVs/Indel	Wild type	SNVs/Indel	SNVs/Indel	Wild type	Wild type	Wild type	Wild type	Wild type	Wild type	Wild type	Wild type	Wild type	Wild type
6045efd15	UoC (706)	SNVs/Indel	Wild type	Wild type	Wild type	Wild type	SNVs/Indel	SNVs/Indel	Wild type	SNVs/Indel	Wild type	Wild type	Wild type	Wild type	Wild type	Wild type	Wild type	Wild type
04616fe60	UoC (706)	SNVs/Indel	Wild type	Wild type	Wild type	Wild type	SNVs/Indel	SNVs/Indel	Wild type	SNVs/Indel	Wild type	Wild type	Wild type	Wild type	Wild type	Wild type	Wild type	Wild type
729ae39c6	UoC (706)	SNVs/Indel	Wild type	Wild type	Wild type	Wild type	SNVs/Indel	SNVs/Indel	Wild type	Wild type	SNVs/Indel	Wild type	Wild type	Wild type	Wild type	Wild type	Wild type	Wild type
3abbfc149	UoC (706)	SNVs/Indel	Wild type	Wild type	Wild type	Wild type	SNVs/Indel	SNVs/Indel	Wild type	Wild type	Wild type	Wild type	Wild type	Wild type	Wild type	Wild type	Wild type	Wild type
92f5771b0	UoC (706)	SNVs/Indel	Wild type	SNVs/Indel	SNVs/Indel	Wild type	Wild type	SNVs/Indel	Wild type	Wild type	Wild type	Wild type	SNVs/Indel	Wild type	Wild type	Wild type	Wild type	Wild type
9b0e5f00d	UoC (706)	SNVs/Indel	Wild type	Wild type	SNVs/Indel	Wild type	Wild type	SNVs/Indel	Wild type	Wild type	SNVs/Indel	Wild type	Wild type	Wild type	Wild type	Wild type	Wild type	Wild type
b0eb9438e	UoC (706)	SNVs/Indel	Wild type	Wild type	SNVs/Indel	Wild type	Wild type	SNVs/Indel	Wild type	Wild type	Wild type	Wild type	Wild type	Wild type	Wild type	Wild type	Wild type	Wild type
d1d692f97	UoC (706)	SNVs/Indel	Wild type	Wild type	Wild type	Wild type	Wild type	SNVs/Indel	Wild type	Wild type	Wild type	Wild type	Wild type	Wild type	Wild type	Wild type	Wild type	Wild type
TCGA-L5-A8NT	TCGA (73)	SNVs/Indel	Wild type	Wild type	Wild type	Wild type	Wild type	SNVs/Indel	Wild type	Wild type	Wild type	Wild type	Wild type	Wild type	Wild type	Wild type	Wild type	Wild type
ffec2a7d8	UoC (706)	SNVs/Indel	Wild type	Wild type	Wild type	Wild type	SNVs/Indel	Amplification	Wild type	Amplification	Wild type	Wild type	Wild type	Amplification	Amplification	Wild type	Wild type	Wild type
b31a257ce	UoC (706)	SNVs/Indel	Wild type	Wild type	Wild type	Wild type	SNVs/Indel	Amplification	Wild type	Wild type	Wild type	Wild type	Wild type	Amplification	Amplification	Wild type	Wild type	Wild type
4e8a9e9de	UoC (706)	SNVs/Indel	Wild type	Wild type	Wild type	Wild type	SNVs/Indel	Amplification	Wild type	Wild type	Wild type	Wild type	Wild type	Wild type	Amplification	Wild type	Wild type	Wild type
be9687927	UoC (706)	SNVs/Indel	Wild type	Wild type	Wild type	Wild type	Homodel	Amplification	Wild type	Wild type	Wild type	Wild type	Wild type	Wild type	Amplification	Wild type	Wild type	Wild type
c68720506	UoC (706)	SNVs/Indel	Wild type	Wild type	SNVs/Indel	Wild type	Wild type	Amplification	Amplification	Wild type	Wild type	Wild type	Wild type	Amplification	Amplification	Wild type	Wild type	Wild type
69445a60b	UoC (706)	SNVs/Indel	Wild type	Wild type	Wild type	Wild type	Wild type	Amplification	Wild type	Wild type	Wild type	Wild type	Wild type	Amplification	Amplification	Wild type	Wild type	Wild type
TCGA-2H-A9GR	TCGA (73)	SNVs/Indel	Wild type	Wild type	SNVs/Indel	Wild type	Wild type	Amplification	Amplification	Wild type	Wild type	Wild type	Wild type	Wild type	Amplification	Wild type	Wild type	Wild type
639da7c0e	UoC (706)	SNVs/Indel	Wild type	Wild type	Wild type	Wild type	Wild type	Amplification	Wild type	Wild type	Wild type	Wild type	Amplification	Wild type	Amplification	Wild type	Amplification	Wild type
03037cb67	UoC (706)	SNVs/Indel	Wild type	Wild type	Wild type	Wild type	Wild type	Amplification	Wild type	Wild type	Wild type	Wild type	Amplification	Wild type	Amplification	Wild type	Wild type	Wild type
493bf7322	UoC (706)	SNVs/Indel	Wild type	Wild type	Wild type	Wild type	Wild type	Amplification	Wild type	Wild type	Wild type	Wild type	Wild type	Wild type	Amplification	Wild type	Wild type	Wild type
8debf2cb5	UoC (706)	SNVs/Indel	Wild type	Wild type	Wild type	Wild type	Wild type	Amplification	Wild type	Wild type	Wild type	Wild type	Wild type	Wild type	Amplification	Wild type	Wild type	Wild type
e28ac921f	UoC (706)	SNVs/Indel	Wild type	Wild type	Wild type	Wild type	Wild type	Amplification	Wild type	Wild type	Wild type	Wild type	Wild type	Wild type	Amplification	Wild type	Wild type	Wild type
5508a1953	UoC (706)	SNVs/Indel	Wild type	Wild type	Wild type	Wild type	Wild type	Amplification	Wild type	Wild type	Wild type	Wild type	Wild type	Wild type	Amplification	Wild type	Wild type	Wild type
TCGA-IG-A4QS	TCGA (73)	SNVs/Indel	Wild type	Wild type	Wild type	Wild type	Wild type	Amplification	Wild type	Wild type	Wild type	Wild type	Wild type	Wild type	Amplification	Wild type	Wild type	Wild type
1871a4662	UoC (706)	SNVs/Indel	Wild type	Wild type	Wild type	Wild type	Wild type	Amplification	Wild type	Wild type	Wild type	Wild type	Wild type	Wild type	Amplification	Wild type	Wild type	Wild type
87e7bd70a	UoC (706)	SNVs/Indel	Wild type	Wild type	SNVs/Indel	Wild type	SNVs/Indel	Amplification	Wild type	SNVs/Indel	Wild type	Wild type	Wild type	Wild type	Wild type	Wild type	Wild type	Wild type
639c6f5a4	UoC (706)	SNVs/Indel	Wild type	Wild type	SNVs/Indel	Wild type	SNVs/Indel	Amplification	Wild type	Wild type	Wild type	Wild type	Wild type	Wild type	Wild type	Wild type	Wild type	Wild type
2a20a6519	UoC (706)	SNVs/Indel	Wild type	Wild type	Wild type	SNVs/Indel	SNVs/Indel	Amplification	Wild type	Wild type	Wild type	Wild type	Wild type	Wild type	Wild type	Amplification	Wild type	Wild type
29c92c826	UoC (706)	SNVs/Indel	Wild type	Wild type	Wild type	Wild type	SNVs/Indel	Amplification	Wild type	Wild type	Wild type	Wild type	Wild type	Wild type	Wild type	Wild type	Wild type	Wild type
7b32d7b4f	UoC (706)	SNVs/Indel	Wild type	Wild type	Wild type	Wild type	SNVs/Indel	Amplification	Wild type	Wild type	Wild type	Wild type	Wild type	Wild type	Wild type	Wild type	Wild type	Wild type
e9302f889	UoC (706)	SNVs/Indel	Wild type	Wild type	Wild type	Wild type	SNVs/Indel	Amplification	Wild type	Wild type	Wild type	Wild type	Wild type	Wild type	Wild type	Wild type	Wild type	Wild type
TCGA-L5-A4OT	TCGA (73)	SNVs/Indel	Wild type	Wild type	Wild type	Wild type	Homodel	Amplification	Wild type	Wild type	Wild type	Wild type	Wild type	Wild type	Wild type	Wild type	Wild type	Wild type
5321f79ed	UoC (706)	SNVs/Indel	Wild type	Wild type	Wild type	Wild type	Homodel	Amplification	Wild type	Wild type	Wild type	Wild type	Wild type	Wild type	Wild type	Wild type	Wild type	Wild type
15ebf6a68	UoC (706)	SNVs/Indel	Wild type	Wild type	Wild type	Wild type	Homodel	Amplification	Wild type	Wild type	Wild type	Wild type	Wild type	Wild type	Wild type	Wild type	Wild type	Wild type
e47a532bb	UoC (706)	SNVs/Indel	Wild type	Wild type	Wild type	Wild type	Homodel	Amplification	Wild type	Wild type	Wild type	Wild type	Wild type	Wild type	Wild type	Wild type	Wild type	Wild type
cb6204c30	UoC (706)	SNVs/Indel	Wild type	Wild type	Wild type	Wild type	Wild type	Amplification	Amplification	Wild type	Wild type	Wild type	Amplification	Amplification	Wild type	Amplification	Amplification	Wild type
f44e0972c	UoC (706)	SNVs/Indel	Wild type	Wild type	Wild type	Wild type	Wild type	Amplification	Wild type	Wild type	Wild type	Wild type	Amplification	Amplification	Wild type	Wild type	Wild type	Wild type
9fe4684a2	UoC (706)	SNVs/Indel	Wild type	Wild type	Wild type	Wild type	Wild type	Amplification	Wild type	Wild type	Wild type	Wild type	Amplification	Amplification	Wild type	Wild type	Wild type	Wild type
dee48b7aa	UoC (706)	SNVs/Indel	Wild type	Wild type	Wild type	Wild type	Wild type	Amplification	SNVs/Indel	Wild type	Wild type	Wild type	Wild type	Amplification	Wild type	Wild type	Wild type	Wild type
bb045204c	UoC (706)	SNVs/Indel	Wild type	Wild type	Wild type	Wild type	Wild type	Amplification	Wild type	Wild type	Wild type	Wild type	Wild type	Amplification	Wild type	Wild type	Wild type	Amplification
76c9e4b9a	UoC (706)	SNVs/Indel	Wild type	SNVs/Indel	Wild type	Wild type	Wild type	Amplification	Wild type	Wild type	Wild type	Wild type	Wild type	Amplification	Wild type	Wild type	Wild type	Wild type
cd65d105e	UoC (706)	SNVs/Indel	Wild type	Wild type	Wild type	Wild type	Wild type	Amplification	Wild type	Wild type	Wild type	Wild type	Wild type	Amplification	Wild type	Wild type	Wild type	Wild type
2abea9834	UoC (706)	SNVs/Indel	Wild type	Wild type	Wild type	Wild type	Wild type	Amplification	Wild type	Wild type	Wild type	Wild type	Wild type	Amplification	Wild type	Wild type	Wild type	Wild type
0c8958d7b	UoC (706)	SNVs/Indel	Wild type	Wild type	SNVs/Indel	Wild type	Wild type	Amplification	Wild type	Amplification	Wild type	Wild type	Wild type	Wild type	Wild type	Wild type	Wild type	Wild type
2210bc79b	UoC (706)	SNVs/Indel	Wild type	Wild type	SNVs/Indel	Wild type	Wild type	Amplification	Wild type	Wild type	Wild type	Wild type	Wild type	Wild type	Wild type	Wild type	Wild type	Wild type
826cb806c	UoC (706)	SNVs/Indel	Wild type	Wild type	Wild type	Wild type	Wild type	Amplification	Wild type	Wild type	SNVs/Indel	Wild type	Amplification	Wild type	Wild type	Wild type	Amplification	Wild type
a575fa3a0	UoC (706)	SNVs/Indel	Wild type	Wild type	Wild type	Wild type	Wild type	Amplification	Wild type	Wild type	Wild type	Wild type	Amplification	Wild type	Wild type	Wild type	Wild type	Amplification
3d9f6a63a	UoC (706)	SNVs/Indel	Wild type	SNVs/Indel	Wild type	Wild type	Wild type	Amplification	Wild type	Wild type	Wild type	Wild type	Amplification	Wild type	Wild type	Wild type	Wild type	Wild type
1395dc4ab	UoC (706)	SNVs/Indel	Wild type	Wild type	Wild type	Wild type	Wild type	Amplification	Wild type	Wild type	Wild type	Wild type	Amplification	Wild type	Wild type	Wild type	Wild type	Wild type
3681b57c4	UoC (706)	SNVs/Indel	Wild type	Wild type	Wild type	Wild type	Wild type	Amplification	Wild type	Wild type	Wild type	Wild type	Amplification	Wild type	Wild type	Wild type	Wild type	Wild type
8e4d0a4d3	UoC (706)	SNVs/Indel	Wild type	Wild type	Wild type	Wild type	Wild type	Amplification	Wild type	Wild type	Wild type	Wild type	Wild type	Wild type	Wild type	Amplification	Amplification	Wild type
513a077ab	UoC (706)	SNVs/Indel	Wild type	Wild type	Wild type	Wild type	Wild type	Amplification	Wild type	Amplification	Wild type	Wild type	Wild type	Wild type	Wild type	Amplification	Wild type	Wild type
3fff03c9f	UoC (706)	SNVs/Indel	Wild type	Wild type	Wild type	Wild type	Wild type	Amplification	Wild type	Wild type	Wild type	Wild type	Wild type	Wild type	Wild type	Amplification	Wild type	Wild type
887c41c3b	UoC (706)	SNVs/Indel	Wild type	Wild type	Wild type	Wild type	Wild type	Amplification	Wild type	Wild type	Wild type	Wild type	Wild type	Wild type	Wild type	Amplification	Wild type	Wild type
3acd7b5ce	UoC (706)	SNVs/Indel	Wild type	Wild type	Wild type	Wild type	Wild type	Amplification	Wild type	Wild type	Wild type	Wild type	Wild type	Wild type	Wild type	Amplification	Wild type	Wild type
70224ed44	UoC (706)	SNVs/Indel	Wild type	SNVs/Indel	Wild type	Wild type	Wild type	Amplification	Amplification	Wild type	Wild type	Wild type	Wild type	Wild type	Wild type	Wild type	Wild type	Wild type
a46434e58	UoC (706)	SNVs/Indel	Wild type	Wild type	Wild type	SNVs/Indel	Wild type	Amplification	Wild type	Wild type	Wild type	Wild type	Wild type	Wild type	Wild type	Wild type	Amplification	Wild type
3ecd9b003	UoC (706)	SNVs/Indel	Wild type	Wild type	Wild type	Wild type	Wild type	Amplification	Wild type	Wild type	Wild type	Wild type	Wild type	Wild type	Wild type	Wild type	Amplification	Wild type
b8bfd2905	UoC (706)	SNVs/Indel	Wild type	Wild type	Wild type	Wild type	Wild type	Amplification	Wild type	Wild type	Wild type	Wild type	Wild type	Wild type	Wild type	Wild type	Amplification	Wild type
cd34a2626	UoC (706)	SNVs/Indel	Wild type	Wild type	Wild type	Wild type	Wild type	Amplification	Wild type	Wild type	Wild type	Wild type	Wild type	Wild type	Wild type	Wild type	Amplification	Wild type
e225fb7c1	UoC (706)	SNVs/Indel	Wild type	Wild type	Wild type	Wild type	Wild type	Amplification	Wild type	Wild type	Wild type	Wild type	Wild type	Wild type	Wild type	Wild type	Amplification	Wild type
a2bf88aa7	UoC (706)	SNVs/Indel	Wild type	Wild type	Wild type	Wild type	Wild type	Amplification	Wild type	Wild type	Wild type	Wild type	Wild type	Wild type	Wild type	Wild type	Amplification	Wild type
5fe64ce86	UoC (706)	SNVs/Indel	Wild type	Wild type	Wild type	Wild type	Wild type	Amplification	Wild type	SNVs/Indel	Wild type	Wild type	Wild type	Wild type	Wild type	Wild type	Wild type	Wild type
7e5fe5468	UoC (706)	SNVs/Indel	Wild type	Wild type	Wild type	Wild type	Wild type	Amplification	Wild type	Amplification	Wild type	Wild type	Wild type	Wild type	Wild type	Wild type	Wild type	Wild type
5bfe33809	UoC (706)	SNVs/Indel	Wild type	Wild type	Wild type	SNVs/Indel	Wild type	Amplification	Wild type	Wild type	Wild type	Wild type	Wild type	Wild type	Wild type	Wild type	Wild type	Wild type
89b5c9629	UoC (706)	SNVs/Indel	Wild type	Wild type	Wild type	Wild type	Wild type	Amplification	Wild type	Wild type	Wild type	Wild type	Wild type	Wild type	Wild type	Wild type	Wild type	Amplification
6b3917db4	UoC (706)	SNVs/Indel	Wild type	SNVs/Indel	Wild type	Wild type	Wild type	Amplification	Wild type	Wild type	Wild type	Wild type	Wild type	Wild type	Wild type	Wild type	Wild type	Wild type
b83276e27	UoC (706)	SNVs/Indel	Wild type	Wild type	Wild type	Wild type	Wild type	Amplification	Wild type	Wild type	Wild type	Wild type	Wild type	Wild type	Wild type	Wild type	Wild type	Wild type
86068b946	UoC (706)	SNVs/Indel	Wild type	Wild type	Wild type	Wild type	Wild type	Amplification	Wild type	Wild type	Wild type	Wild type	Wild type	Wild type	Wild type	Wild type	Wild type	Wild type
e4b80679f	UoC (706)	SNVs/Indel	Wild type	Wild type	Wild type	Wild type	Wild type	Amplification	Wild type	Wild type	Wild type	Wild type	Wild type	Wild type	Wild type	Wild type	Wild type	Wild type
ffedffc3c	UoC (706)	SNVs/Indel	Wild type	Wild type	Wild type	Wild type	Wild type	Amplification	Wild type	Wild type	Wild type	Wild type	Wild type	Wild type	Wild type	Wild type	Wild type	Wild type
99ab26351	UoC (706)	SNVs/Indel	Wild type	Wild type	Wild type	Wild type	Wild type	Amplification	Wild type	Wild type	Wild type	Wild type	Wild type	Wild type	Wild type	Wild type	Wild type	Wild type
TCGA-L7-A6VZ	TCGA (73)	SNVs/Indel	Wild type	Wild type	Wild type	Wild type	Wild type	Amplification	Wild type	Wild type	Wild type	Wild type	Wild type	Wild type	Wild type	Wild type	Wild type	Wild type
TCGA-ZR-A9CJ	TCGA (73)	SNVs/Indel	Wild type	Wild type	Wild type	Wild type	Wild type	Amplification	Wild type	Wild type	Wild type	Wild type	Wild type	Wild type	Wild type	Wild type	Wild type	Wild type
7fe6a4964	UoC (706)	SNVs/Indel	Wild type	Wild type	Wild type	Wild type	Wild type	Amplification	Wild type	Wild type	Wild type	Wild type	Wild type	Wild type	Wild type	Wild type	Wild type	Wild type
b48f3b8f2	UoC (706)	SNVs/Indel	Wild type	Wild type	Wild type	Wild type	Wild type	Amplification	Wild type	Wild type	Wild type	Wild type	Wild type	Wild type	Wild type	Wild type	Wild type	Wild type
4fdfef5cf	UoC (706)	SNVs/Indel	Wild type	Wild type	Wild type	Wild type	Wild type	Amplification	Wild type	Wild type	Wild type	Wild type	Wild type	Wild type	Wild type	Wild type	Wild type	Wild type
70ce8868c	UoC (706)	SNVs/Indel	Wild type	Wild type	Wild type	Wild type	Wild type	Amplification	Wild type	Wild type	Wild type	Wild type	Wild type	Wild type	Wild type	Wild type	Wild type	Wild type
ffeb8c1a1	UoC (706)	SNVs/Indel	Wild type	Wild type	Wild type	Wild type	Wild type	Amplification	Wild type	Wild type	Wild type	Wild type	Wild type	Wild type	Wild type	Wild type	Wild type	Wild type
8a35d108e	UoC (706)	SNVs/Indel	Wild type	Wild type	Wild type	Wild type	Wild type	Amplification	Wild type	Wild type	Wild type	Wild type	Wild type	Wild type	Wild type	Wild type	Wild type	Wild type
b87e55cef	UoC (706)	SNVs/Indel	Wild type	Wild type	Wild type	Wild type	Wild type	Amplification	Wild type	Wild type	Wild type	Wild type	Wild type	Wild type	Wild type	Wild type	Wild type	Wild type
d41765eaa	UoC (706)	SNVs/Indel	Wild type	Wild type	Wild type	Wild type	Homodel	Wild type	Amplification	Wild type	Wild type	Wild type	Wild type	Wild type	Amplification	Wild type	Wild type	Wild type
TCGA-V5-A7RB	TCGA (73)	SNVs/Indel	Wild type	Wild type	Wild type	Wild type	Homodel	Wild type	Amplification	Wild type	Wild type	Wild type	Wild type	Wild type	Amplification	Wild type	Wild type	Wild type
41db2179d	UoC (706)	SNVs/Indel	Wild type	Wild type	Wild type	Wild type	Homodel	Wild type	Wild type	Wild type	Wild type	Wild type	Wild type	Wild type	Amplification	Wild type	Wild type	Wild type
7f0630d49	UoC (706)	SNVs/Indel	Wild type	Wild type	Wild type	Wild type	Wild type	Wild type	Amplification	Wild type	Wild type	Wild type	Amplification	Amplification	Amplification	Wild type	Wild type	Wild type
1aa5c1b7d	UoC (706)	SNVs/Indel	Wild type	Wild type	Wild type	Wild type	Wild type	Wild type	Wild type	Wild type	Wild type	Wild type	Amplification	Amplification	Amplification	Wild type	Wild type	Wild type
02453f630	UoC (706)	SNVs/Indel	Wild type	Wild type	Wild type	Wild type	Wild type	Wild type	Wild type	Wild type	Wild type	Wild type	Amplification	Amplification	Amplification	Wild type	Wild type	Wild type
66d29a68f	UoC (706)	SNVs/Indel	Wild type	Wild type	Wild type	Wild type	Wild type	Wild type	Amplification	Wild type	Wild type	Wild type	Wild type	Amplification	Amplification	Wild type	Amplification	Wild type
7c73cc544	UoC (706)	SNVs/Indel	Wild type	Wild type	Wild type	Wild type	Wild type	Wild type	Amplification	Wild type	Wild type	Wild type	Wild type	Amplification	Amplification	Wild type	Wild type	Wild type
5b04c05bf	UoC (706)	SNVs/Indel	Wild type	Wild type	Wild type	Wild type	Wild type	Wild type	Wild type	Wild type	Wild type	Wild type	Wild type	Amplification	Amplification	Wild type	Wild type	Wild type
26d51bb9b	UoC (706)	SNVs/Indel	Wild type	Wild type	Wild type	Wild type	Wild type	Wild type	Wild type	Wild type	Wild type	Wild type	Wild type	Amplification	Amplification	Wild type	Wild type	Wild type
43964f503	UoC (706)	SNVs/Indel	Wild type	Wild type	Wild type	Wild type	Wild type	Wild type	Wild type	Wild type	Wild type	Wild type	Wild type	Amplification	Amplification	Wild type	Wild type	Wild type
d9b28bce2_a	UoC (706)	SNVs/Indel	Wild type	Wild type	SNVs/Indel	SNVs/Indel	Wild type	Wild type	Wild type	Wild type	Wild type	Wild type	Amplification	Wild type	Amplification	Wild type	Wild type	Wild type
TCGA-L5-A4OJ	TCGA (73)	SNVs/Indel	Wild type	Wild type	SNVs/Indel	Wild type	Wild type	Wild type	Amplification	Wild type	Wild type	Wild type	Wild type	Wild type	Amplification	Wild type	Wild type	Wild type
580f02295	UoC (706)	SNVs/Indel	Wild type	Wild type	SNVs/Indel	Wild type	Wild type	Wild type	Wild type	Wild type	Wild type	Wild type	Wild type	Wild type	Amplification	Wild type	Wild type	Wild type
5da22e009	UoC (706)	SNVs/Indel	Wild type	Wild type	Wild type	Wild type	Wild type	Wild type	Wild type	Wild type	Wild type	Wild type	Amplification	Wild type	Amplification	Amplification	Wild type	Wild type
TCGA-L5-A8NH	TCGA (73)	SNVs/Indel	Wild type	Wild type	Wild type	Wild type	Wild type	Wild type	Amplification	Wild type	Wild type	Wild type	Amplification	Wild type	Amplification	Wild type	Amplification	Wild type
TCGA-R6-A8W8	TCGA (73)	SNVs/Indel	Wild type	Wild type	Wild type	Wild type	Wild type	Wild type	Amplification	Wild type	Wild type	Wild type	Amplification	Wild type	Amplification	Wild type	Amplification	Wild type
0c596e131	UoC (706)	SNVs/Indel	Wild type	Wild type	Wild type	Wild type	Wild type	Wild type	Amplification	Wild type	Wild type	Wild type	Amplification	Wild type	Amplification	Wild type	Wild type	Wild type
fb00842bd	UoC (706)	SNVs/Indel	Wild type	Wild type	Wild type	Wild type	Wild type	Wild type	Wild type	Wild type	Wild type	Wild type	Amplification	Wild type	Amplification	Wild type	Amplification	Wild type
398e77278	UoC (706)	SNVs/Indel	Wild type	Wild type	Wild type	Wild type	Wild type	Wild type	Wild type	Wild type	Wild type	Wild type	Amplification	Wild type	Amplification	Wild type	Amplification	Wild type
674447974	UoC (706)	SNVs/Indel	Wild type	Wild type	Wild type	Wild type	Wild type	Wild type	Wild type	Wild type	SNVs/Indel	Wild type	Amplification	Wild type	Amplification	Wild type	Wild type	Wild type
76fc1cfd4	UoC (706)	SNVs/Indel	Wild type	Wild type	Wild type	Wild type	Wild type	Wild type	Wild type	Wild type	Wild type	Wild type	Amplification	Wild type	Amplification	Wild type	Wild type	Wild type
e3120ebea	UoC (706)	SNVs/Indel	Wild type	Wild type	Wild type	Wild type	Wild type	Wild type	Wild type	Wild type	Wild type	Wild type	Amplification	Wild type	Amplification	Wild type	Wild type	Wild type
4f47f6288	UoC (706)	SNVs/Indel	Wild type	SNVs/Indel	Wild type	Wild type	Wild type	Wild type	Wild type	Wild type	Wild type	Wild type	Wild type	Wild type	Amplification	Amplification	Wild type	Wild type
c2d64ae0a	UoC (706)	SNVs/Indel	Wild type	SNVs/Indel	Wild type	Wild type	Wild type	Wild type	Wild type	Wild type	Wild type	Wild type	Wild type	Wild type	Amplification	Amplification	Wild type	Wild type
8b8bfea3a	UoC (706)	SNVs/Indel	Wild type	Wild type	Wild type	Wild type	Wild type	Wild type	Wild type	Wild type	Wild type	Wild type	Wild type	Wild type	Amplification	Amplification	Wild type	Wild type
908457166	UoC (706)	SNVs/Indel	Wild type	Wild type	Wild type	Wild type	Wild type	Wild type	Wild type	Wild type	Wild type	Wild type	Wild type	Wild type	Amplification	Amplification	Wild type	Wild type
0be16d4bd	UoC (706)	SNVs/Indel	Wild type	Wild type	Wild type	Wild type	Wild type	Wild type	Wild type	Wild type	Wild type	Wild type	Wild type	Wild type	Amplification	Amplification	Wild type	Wild type
d0fa7f8f9	UoC (706)	SNVs/Indel	Wild type	Wild type	Wild type	Wild type	Wild type	Wild type	Wild type	Wild type	Wild type	Wild type	Wild type	Wild type	Amplification	Amplification	Wild type	Wild type
a32f20566	UoC (706)	SNVs/Indel	Wild type	Wild type	Wild type	Wild type	Wild type	Wild type	Amplification	Wild type	Wild type	Wild type	Wild type	Wild type	Amplification	Wild type	Amplification	Wild type
5efa2bbba	UoC (706)	SNVs/Indel	Wild type	Wild type	Wild type	Wild type	Wild type	Wild type	Amplification	Wild type	Wild type	Wild type	Wild type	Wild type	Amplification	Wild type	Wild type	Wild type
cdbcf2fc8	UoC (706)	SNVs/Indel	Wild type	Wild type	Wild type	Wild type	Wild type	Wild type	Amplification	Wild type	Wild type	Wild type	Wild type	Wild type	Amplification	Wild type	Wild type	Wild type
5ecb377ad	UoC (706)	SNVs/Indel	Wild type	Wild type	Wild type	Wild type	Wild type	Wild type	Wild type	Wild type	Wild type	Wild type	Wild type	Wild type	Amplification	Wild type	Amplification	Wild type
ceb8fe089	UoC (706)	SNVs/Indel	Wild type	Wild type	Wild type	Wild type	Wild type	Wild type	Wild type	Wild type	Wild type	Wild type	Wild type	Wild type	Amplification	Wild type	Amplification	Wild type
0723f0d9f	UoC (706)	SNVs/Indel	Wild type	Wild type	Wild type	SNVs/Indel	Wild type	Wild type	Wild type	Wild type	Wild type	Wild type	Wild type	Wild type	Amplification	Wild type	Wild type	Wild type
2638c364b	UoC (706)	SNVs/Indel	Wild type	Wild type	Wild type	Wild type	Wild type	Wild type	Wild type	Wild type	Wild type	Wild type	Wild type	Wild type	Amplification	Wild type	Wild type	Wild type
85b73e907	UoC (706)	SNVs/Indel	Wild type	Wild type	Wild type	Wild type	Wild type	Wild type	Wild type	Wild type	Wild type	Wild type	Wild type	Wild type	Amplification	Wild type	Wild type	Wild type
040c323ac	UoC (706)	SNVs/Indel	Wild type	Wild type	Wild type	Wild type	Wild type	Wild type	Wild type	Wild type	Wild type	Wild type	Wild type	Wild type	Amplification	Wild type	Wild type	Wild type
d9b28bce2_b	UoC (706)	SNVs/Indel	Wild type	Wild type	Wild type	Wild type	Wild type	Wild type	Wild type	Wild type	Wild type	Wild type	Wild type	Wild type	Amplification	Wild type	Wild type	Wild type
TCGA-2H-A9GL	TCGA (73)	SNVs/Indel	Wild type	Wild type	Wild type	Wild type	Wild type	Wild type	Wild type	Wild type	Wild type	Wild type	Wild type	Wild type	Amplification	Wild type	Wild type	Wild type
TCGA-L5-A43C	TCGA (73)	SNVs/Indel	Wild type	Wild type	Wild type	Wild type	Wild type	Wild type	Wild type	Wild type	Wild type	Wild type	Wild type	Wild type	Amplification	Wild type	Wild type	Wild type
TCGA-R6-A6L4	TCGA (73)	SNVs/Indel	Wild type	Wild type	Wild type	Wild type	Wild type	Wild type	Wild type	Wild type	Wild type	Wild type	Wild type	Wild type	Amplification	Wild type	Wild type	Wild type
f42281020	UoC (706)	SNVs/Indel	Wild type	Wild type	Wild type	Wild type	Wild type	Wild type	Wild type	Wild type	Wild type	Wild type	Wild type	Wild type	Amplification	Wild type	Wild type	Wild type
cdb7558b3	UoC (706)	SNVs/Indel	Wild type	Wild type	Wild type	Wild type	Wild type	Wild type	Wild type	Wild type	Wild type	Wild type	Wild type	Wild type	Amplification	Wild type	Wild type	Wild type
ba9c1d3b5	UoC (706)	SNVs/Indel	Wild type	Wild type	Wild type	Wild type	Wild type	Wild type	Wild type	Wild type	Wild type	Wild type	Wild type	Wild type	Amplification	Wild type	Wild type	Wild type
76d9fb0e6	UoC (706)	SNVs/Indel	Wild type	Wild type	Wild type	Wild type	Wild type	Wild type	Wild type	Wild type	Wild type	Wild type	Wild type	Wild type	Amplification	Wild type	Wild type	Wild type
acf69aa66	UoC (706)	SNVs/Indel	Wild type	Wild type	Wild type	Wild type	SNVs/Indel	Wild type	Wild type	Wild type	Wild type	Wild type	Wild type	Amplification	Wild type	Amplification	Wild type	Wild type
0f4a8719d	UoC (706)	SNVs/Indel	Wild type	Wild type	Wild type	Wild type	SNVs/Indel	Wild type	Amplification	Wild type	Wild type	Wild type	Wild type	Amplification	Wild type	Wild type	Wild type	Wild type
712aa4687	UoC (706)	SNVs/Indel	Wild type	Wild type	Wild type	Wild type	SNVs/Indel	Wild type	Amplification	Wild type	Wild type	Wild type	Wild type	Amplification	Wild type	Wild type	Wild type	Wild type
27766c234	UoC (706)	SNVs/Indel	Wild type	Wild type	SNVs/Indel	Wild type	SNVs/Indel	Wild type	Wild type	Wild type	Wild type	Wild type	Amplification	Wild type	Wild type	Wild type	Wild type	Wild type
05fb093d1	UoC (706)	SNVs/Indel	Wild type	Wild type	SNVs/Indel	Wild type	SNVs/Indel	Wild type	Wild type	Wild type	Wild type	Wild type	Wild type	Wild type	Wild type	Wild type	Wild type	Wild type
0985a2e91	UoC (706)	SNVs/Indel	Wild type	Wild type	SNVs/Indel	Wild type	SNVs/Indel	Wild type	Wild type	Wild type	Wild type	Wild type	Wild type	Wild type	Wild type	Wild type	Wild type	Wild type
a753fb902	UoC (706)	SNVs/Indel	Wild type	Wild type	SNVs/Indel	Wild type	SNVs/Indel	Wild type	Wild type	Wild type	Wild type	Wild type	Wild type	Wild type	Wild type	Wild type	Wild type	Wild type
9a498e8b1	UoC (706)	SNVs/Indel	Wild type	Wild type	Wild type	SNVs/Indel	SNVs/Indel	Wild type	Wild type	Wild type	Wild type	Wild type	Amplification	Wild type	Wild type	Wild type	Wild type	Wild type
9883b3fa0	UoC (706)	SNVs/Indel	Wild type	SNVs/Indel	Wild type	Wild type	SNVs/Indel	Wild type	Wild type	Wild type	Wild type	Wild type	Amplification	Wild type	Wild type	Wild type	Wild type	Wild type
70d958f9e	UoC (706)	SNVs/Indel	Wild type	Wild type	Wild type	Wild type	SNVs/Indel	Wild type	Wild type	Wild type	Wild type	Wild type	Wild type	Wild type	Wild type	Amplification	Wild type	Wild type
TCGA-JY-A93C	TCGA (73)	SNVs/Indel	Wild type	Wild type	Wild type	Wild type	SNVs/Indel	Wild type	SNVs/Indel	Wild type	Wild type	Wild type	Wild type	Wild type	Wild type	Wild type	Wild type	Wild type
5dccbd390	UoC (706)	SNVs/Indel	Wild type	Wild type	Wild type	Wild type	SNVs/Indel	Wild type	Amplification	Wild type	Wild type	Wild type	Wild type	Wild type	Wild type	Wild type	Amplification	Wild type
701fa3d4c	UoC (706)	SNVs/Indel	Wild type	Wild type	Wild type	Wild type	SNVs/Indel	Wild type	Wild type	SNVs/Indel	Wild type	Wild type	Wild type	Wild type	Wild type	Wild type	Amplification	Wild type
bc79d401d	UoC (706)	SNVs/Indel	Wild type	Wild type	Wild type	Wild type	SNVs/Indel	Wild type	Wild type	Wild type	Wild type	Wild type	Wild type	Wild type	Wild type	Wild type	Amplification	Wild type
217290062	UoC (706)	SNVs/Indel	Wild type	Wild type	Wild type	Wild type	SNVs/Indel	Wild type	Wild type	Wild type	Wild type	Wild type	Wild type	Wild type	Wild type	Wild type	Amplification	Wild type
TCGA-R6-A6KZ	TCGA (73)	SNVs/Indel	Wild type	Wild type	Wild type	Wild type	SNVs/Indel	Wild type	Wild type	SNVs/Indel	Wild type	Wild type	Wild type	Wild type	Wild type	Wild type	Wild type	Wild type
f3e697844	UoC (706)	SNVs/Indel	Wild type	Wild type	Wild type	Wild type	SNVs/Indel	Wild type	Wild type	SNVs/Indel	Wild type	Wild type	Wild type	Wild type	Wild type	Wild type	Wild type	Wild type
6c53d8df4	UoC (706)	SNVs/Indel	Wild type	Wild type	Wild type	Wild type	SNVs/Indel	Wild type	Wild type	Wild type	SNVs/Indel	Wild type	Wild type	Wild type	Wild type	Wild type	Wild type	Wild type
18ca78d45	UoC (706)	SNVs/Indel	Wild type	Wild type	Wild type	Wild type	SNVs/Indel	Wild type	Wild type	Wild type	Wild type	Wild type	Wild type	Wild type	Wild type	Wild type	Wild type	Wild type
TCGA-2H-A9GN	TCGA (73)	SNVs/Indel	Wild type	Wild type	Wild type	Wild type	SNVs/Indel	Wild type	Wild type	Wild type	Wild type	Wild type	Wild type	Wild type	Wild type	Wild type	Wild type	Wild type
TCGA-L5-A4OR	TCGA (73)	SNVs/Indel	Wild type	Wild type	Wild type	Wild type	SNVs/Indel	Wild type	Wild type	Wild type	Wild type	Wild type	Wild type	Wild type	Wild type	Wild type	Wild type	Wild type
TCGA-VR-A8EQ	TCGA (73)	SNVs/Indel	Wild type	Wild type	Wild type	Wild type	SNVs/Indel	Wild type	Wild type	Wild type	Wild type	Wild type	Wild type	Wild type	Wild type	Wild type	Wild type	Wild type
38344aa74	UoC (706)	SNVs/Indel	Wild type	Wild type	Wild type	Wild type	SNVs/Indel	Wild type	Wild type	Wild type	Wild type	Wild type	Wild type	Wild type	Wild type	Wild type	Wild type	Wild type
cc918e359	UoC (706)	SNVs/Indel	Wild type	Wild type	Wild type	Wild type	SNVs/Indel	Wild type	Wild type	Wild type	Wild type	Wild type	Wild type	Wild type	Wild type	Wild type	Wild type	Wild type
9f1c8dc43	UoC (706)	SNVs/Indel	Wild type	Wild type	Wild type	Wild type	SNVs/Indel	Wild type	Wild type	Wild type	Wild type	Wild type	Wild type	Wild type	Wild type	Wild type	Wild type	Wild type
8fa0d17c9	UoC (706)	SNVs/Indel	Wild type	Wild type	Wild type	Wild type	SNVs/Indel	Wild type	Wild type	Wild type	Wild type	Wild type	Wild type	Wild type	Wild type	Wild type	Wild type	Wild type
efab5fcee	UoC (706)	SNVs/Indel	Wild type	Wild type	Wild type	Wild type	SNVs/Indel	Wild type	Wild type	Wild type	Wild type	Wild type	Wild type	Wild type	Wild type	Wild type	Wild type	Wild type
6e270bf02	UoC (706)	SNVs/Indel	Wild type	Wild type	Wild type	Wild type	SNVs/Indel	Wild type	Wild type	Wild type	Wild type	Wild type	Wild type	Wild type	Wild type	Wild type	Wild type	Wild type
7c965565b	UoC (706)	SNVs/Indel	Wild type	Wild type	Wild type	Wild type	Homodel	Wild type	Wild type	Wild type	Wild type	Wild type	Wild type	Amplification	Wild type	Amplification	Wild type	Wild type
bb12d9bb2	UoC (706)	SNVs/Indel	Wild type	Wild type	Wild type	Wild type	Homodel	Wild type	Wild type	Wild type	Wild type	Wild type	Wild type	Amplification	Wild type	Wild type	Wild type	Wild type
61aa1e867	UoC (706)	SNVs/Indel	Wild type	Wild type	SNVs/Indel	Wild type	Homodel	Wild type	Wild type	Wild type	Wild type	Wild type	Wild type	Wild type	Wild type	Wild type	Wild type	Amplification
f0404cb35	UoC (706)	SNVs/Indel	Wild type	Wild type	Wild type	Wild type	Homodel	Wild type	SNVs/Indel	SNVs/Indel	Wild type	Wild type	Wild type	Wild type	Wild type	Wild type	Amplification	Wild type
c7bfd214f	UoC (706)	SNVs/Indel	Wild type	Wild type	Wild type	Wild type	Homodel	Wild type	Wild type	Amplification	Wild type	Wild type	Wild type	Wild type	Wild type	Wild type	Amplification	Wild type
TCGA-2H-A9GK	TCGA (73)	SNVs/Indel	Wild type	Wild type	Wild type	Wild type	Homodel	Wild type	Wild type	Amplification	Wild type	Wild type	Wild type	Wild type	Wild type	Wild type	Amplification	Wild type
c72589bc8	UoC (706)	SNVs/Indel	Wild type	Wild type	Wild type	Wild type	Homodel	Wild type	Wild type	Wild type	SNVs/Indel	Wild type	Wild type	Wild type	Wild type	Wild type	Wild type	Wild type
d4524f903	UoC (706)	SNVs/Indel	Wild type	Wild type	Wild type	SNVs/Indel	Homodel	Wild type	Wild type	Wild type	Wild type	Wild type	Wild type	Wild type	Wild type	Wild type	Wild type	Wild type
48bba8066	UoC (706)	SNVs/Indel	Wild type	Wild type	Wild type	Wild type	Homodel	Wild type	Wild type	Wild type	Wild type	Wild type	Wild type	Wild type	Wild type	Wild type	Wild type	Wild type
d40d194d9	UoC (706)	SNVs/Indel	Wild type	Wild type	Wild type	Wild type	Homodel	Wild type	Wild type	Wild type	Wild type	Wild type	Wild type	Wild type	Wild type	Wild type	Wild type	Wild type
ad1144985	UoC (706)	SNVs/Indel	Wild type	Wild type	Wild type	Wild type	Homodel	Wild type	Wild type	Wild type	Wild type	Wild type	Wild type	Wild type	Wild type	Wild type	Wild type	Wild type
87aebaab1	UoC (706)	SNVs/Indel	Wild type	Wild type	SNVs/Indel	Wild type	Wild type	Wild type	Amplification	Wild type	Wild type	Wild type	Amplification	Amplification	Wild type	Wild type	Wild type	Wild type
eeec562d1	UoC (706)	SNVs/Indel	Wild type	Wild type	SNVs/Indel	Wild type	Wild type	Wild type	Wild type	Wild type	Wild type	Wild type	Wild type	Amplification	Wild type	Wild type	Wild type	Wild type
bd1f49af4	UoC (706)	SNVs/Indel	Wild type	Wild type	Wild type	Wild type	Wild type	Wild type	Wild type	Amplification	Wild type	Wild type	Amplification	Amplification	Wild type	Wild type	Wild type	Wild type
8cf58ec6a	UoC (706)	SNVs/Indel	Wild type	Wild type	Wild type	Wild type	Wild type	Wild type	Wild type	Wild type	Wild type	Wild type	Amplification	Amplification	Wild type	Wild type	Wild type	Wild type
47c4c85db	UoC (706)	SNVs/Indel	Wild type	Wild type	Wild type	Wild type	Wild type	Wild type	Wild type	Wild type	Wild type	Wild type	Amplification	Amplification	Wild type	Wild type	Wild type	Wild type
63e247323	UoC (706)	SNVs/Indel	Wild type	Wild type	Wild type	Wild type	Wild type	Wild type	Wild type	Wild type	Wild type	Wild type	Amplification	Amplification	Wild type	Wild type	Wild type	Wild type
41e985aa5	UoC (706)	SNVs/Indel	Wild type	Wild type	Wild type	Wild type	Wild type	Wild type	Wild type	Wild type	Wild type	Wild type	Amplification	Amplification	Wild type	Wild type	Wild type	Wild type
TCGA-JY-A93E	TCGA (73)	SNVs/Indel	Wild type	Wild type	Wild type	Wild type	Wild type	Wild type	Wild type	Wild type	Wild type	Wild type	Amplification	Amplification	Wild type	Wild type	Wild type	Wild type
b8b7637a8	UoC (706)	SNVs/Indel	Wild type	Wild type	Wild type	Wild type	Wild type	Wild type	Wild type	Wild type	Wild type	Wild type	Wild type	Amplification	Wild type	Amplification	Wild type	Wild type
870e93691	UoC (706)	SNVs/Indel	Wild type	Wild type	Wild type	Wild type	Wild type	Wild type	Amplification	Wild type	Wild type	Wild type	Wild type	Amplification	Wild type	Wild type	Wild type	Wild type
TCGA-L5-A8NW	TCGA (73)	SNVs/Indel	Wild type	Wild type	Wild type	Wild type	Wild type	Wild type	Wild type	SNVs/Indel	Wild type	Wild type	Wild type	Amplification	Wild type	Wild type	Wild type	Wild type
0c6dec712	UoC (706)	SNVs/Indel	Wild type	Wild type	Wild type	Wild type	Wild type	Wild type	Wild type	SNVs/Indel	Wild type	Wild type	Wild type	Amplification	Wild type	Wild type	Wild type	Wild type
TCGA-L5-A8NV	TCGA (73)	SNVs/Indel	Wild type	Wild type	Wild type	Wild type	Wild type	Wild type	Wild type	Amplification	Wild type	Wild type	Wild type	Amplification	Wild type	Wild type	Wild type	Wild type
46ef3d4db	UoC (706)	SNVs/Indel	Wild type	Wild type	Wild type	Wild type	Wild type	Wild type	Wild type	Wild type	SNVs/Indel	Wild type	Wild type	Amplification	Wild type	Wild type	Wild type	Wild type
62731af34	UoC (706)	SNVs/Indel	Wild type	Wild type	Wild type	Wild type	Wild type	Wild type	Wild type	Wild type	Wild type	Wild type	Wild type	Amplification	Wild type	Wild type	Wild type	Wild type
39402fc51	UoC (706)	SNVs/Indel	Wild type	Wild type	Wild type	Wild type	Wild type	Wild type	Wild type	Wild type	Wild type	Wild type	Wild type	Amplification	Wild type	Wild type	Wild type	Wild type
862394623	UoC (706)	SNVs/Indel	Wild type	Wild type	Wild type	Wild type	Wild type	Wild type	Wild type	Wild type	Wild type	Wild type	Wild type	Amplification	Wild type	Wild type	Wild type	Wild type
71311839d	UoC (706)	SNVs/Indel	Wild type	Wild type	Wild type	Wild type	Wild type	Wild type	Wild type	Wild type	Wild type	Wild type	Wild type	Amplification	Wild type	Wild type	Wild type	Wild type
310c15dac	UoC (706)	SNVs/Indel	Wild type	Wild type	Wild type	Wild type	Wild type	Wild type	Wild type	Wild type	Wild type	Wild type	Wild type	Amplification	Wild type	Wild type	Wild type	Wild type
34f4a1f2b	UoC (706)	SNVs/Indel	Wild type	Wild type	Wild type	Wild type	Wild type	Wild type	Wild type	Wild type	Wild type	Wild type	Wild type	Amplification	Wild type	Wild type	Wild type	Wild type
e477e3136	UoC (706)	SNVs/Indel	Wild type	Wild type	Wild type	Wild type	Wild type	Wild type	Wild type	Wild type	Wild type	Wild type	Wild type	Amplification	Wild type	Wild type	Wild type	Wild type
0cee7e0cf	UoC (706)	SNVs/Indel	Wild type	Wild type	Wild type	Wild type	Wild type	Wild type	Wild type	Wild type	Wild type	Wild type	Wild type	Amplification	Wild type	Wild type	Wild type	Wild type
TCGA-L5-A8NI	TCGA (73)	SNVs/Indel	Wild type	Wild type	Wild type	Wild type	Wild type	Wild type	Wild type	Wild type	Wild type	Wild type	Wild type	Amplification	Wild type	Wild type	Wild type	Wild type
TCGA-R6-A6DN	TCGA (73)	SNVs/Indel	Wild type	Wild type	Wild type	Wild type	Wild type	Wild type	Wild type	Wild type	Wild type	Wild type	Wild type	Amplification	Wild type	Wild type	Wild type	Wild type
TCGA-R6-A6XQ	TCGA (73)	SNVs/Indel	Wild type	Wild type	Wild type	Wild type	Wild type	Wild type	Wild type	Wild type	Wild type	Wild type	Wild type	Amplification	Wild type	Wild type	Wild type	Wild type
a65430734	UoC (706)	SNVs/Indel	Wild type	Wild type	Wild type	Wild type	Wild type	Wild type	Wild type	Wild type	Wild type	Wild type	Wild type	Amplification	Wild type	Wild type	Wild type	Wild type
9e84b160a	UoC (706)	SNVs/Indel	Wild type	Wild type	Wild type	Wild type	Wild type	Wild type	Wild type	Wild type	Wild type	Wild type	Wild type	Amplification	Wild type	Wild type	Wild type	Wild type
6bb03952b	UoC (706)	SNVs/Indel	Wild type	Wild type	SNVs/Indel	Wild type	Wild type	Wild type	Wild type	Wild type	Wild type	Wild type	Amplification	Wild type	Wild type	Wild type	Wild type	Wild type
444866aec	UoC (706)	SNVs/Indel	Wild type	Wild type	SNVs/Indel	Wild type	Wild type	Wild type	Wild type	Wild type	Wild type	Wild type	Amplification	Wild type	Wild type	Wild type	Wild type	Wild type
238cdb161	UoC (706)	SNVs/Indel	Wild type	Wild type	SNVs/Indel	Wild type	Wild type	Wild type	Wild type	Wild type	Wild type	Wild type	Amplification	Wild type	Wild type	Wild type	Wild type	Wild type
6666fd464	UoC (706)	SNVs/Indel	Wild type	Wild type	SNVs/Indel	Wild type	Wild type	Wild type	Wild type	Wild type	Wild type	Wild type	Wild type	Wild type	Wild type	Amplification	Wild type	Wild type
fb7630da0	UoC (706)	SNVs/Indel	Wild type	Wild type	SNVs/Indel	Wild type	Wild type	Wild type	Amplification	Wild type	Wild type	Wild type	Wild type	Wild type	Wild type	Wild type	Wild type	Wild type
adef0e9ec	UoC (706)	SNVs/Indel	Wild type	Wild type	SNVs/Indel	SNVs/Indel	Wild type	Wild type	Wild type	SNVs/Indel	SNVs/Indel	Wild type	Wild type	Wild type	Wild type	Wild type	Wild type	Wild type
29b39fa54	UoC (706)	SNVs/Indel	Wild type	Wild type	SNVs/Indel	Wild type	Wild type	Wild type	Wild type	SNVs/Indel	Wild type	Wild type	Wild type	Wild type	Wild type	Wild type	Wild type	Wild type
5db38d1d8	UoC (706)	SNVs/Indel	Wild type	SNVs/Indel	SNVs/Indel	Wild type	Wild type	Wild type	Wild type	Amplification	Wild type	Wild type	Wild type	Wild type	Wild type	Wild type	Wild type	Wild type
b9ea87e34	UoC (706)	SNVs/Indel	Wild type	Wild type	SNVs/Indel	SNVs/Indel	Wild type	Wild type	Wild type	Wild type	SNVs/Indel	Wild type	Wild type	Wild type	Wild type	Wild type	Wild type	Wild type
bc79e2fab	UoC (706)	SNVs/Indel	Wild type	Wild type	SNVs/Indel	Wild type	Wild type	Wild type	Wild type	Wild type	SNVs/Indel	Wild type	Wild type	Wild type	Wild type	Wild type	Wild type	Wild type
d24acdce6	UoC (706)	SNVs/Indel	Wild type	Wild type	SNVs/Indel	SNVs/Indel	Wild type	Wild type	Wild type	Wild type	Wild type	Wild type	Wild type	Wild type	Wild type	Wild type	Wild type	Wild type
4400030f9	UoC (706)	SNVs/Indel	Wild type	Wild type	SNVs/Indel	SNVs/Indel	Wild type	Wild type	Wild type	Wild type	Wild type	Wild type	Wild type	Wild type	Wild type	Wild type	Wild type	Wild type
beb05056c	UoC (706)	SNVs/Indel	Wild type	Wild type	SNVs/Indel	Wild type	Wild type	Wild type	Wild type	Wild type	Wild type	Wild type	Wild type	Wild type	Wild type	Wild type	Wild type	Amplification
a624a0c1c	UoC (706)	SNVs/Indel	Wild type	Wild type	SNVs/Indel	Wild type	Wild type	Wild type	Wild type	Wild type	Wild type	Wild type	Wild type	Wild type	Wild type	Wild type	Wild type	Wild type
b79580c5b	UoC (706)	SNVs/Indel	Wild type	Wild type	SNVs/Indel	Wild type	Wild type	Wild type	Wild type	Wild type	Wild type	Wild type	Wild type	Wild type	Wild type	Wild type	Wild type	Wild type
856ab6587	UoC (706)	SNVs/Indel	Wild type	Wild type	SNVs/Indel	Wild type	Wild type	Wild type	Wild type	Wild type	Wild type	Wild type	Wild type	Wild type	Wild type	Wild type	Wild type	Wild type
48140cb1d	UoC (706)	SNVs/Indel	Wild type	Wild type	SNVs/Indel	Wild type	Wild type	Wild type	Wild type	Wild type	Wild type	Wild type	Wild type	Wild type	Wild type	Wild type	Wild type	Wild type
6dbb23b5b	UoC (706)	SNVs/Indel	Wild type	Wild type	SNVs/Indel	Wild type	Wild type	Wild type	Wild type	Wild type	Wild type	Wild type	Wild type	Wild type	Wild type	Wild type	Wild type	Wild type
a3cb977c0	UoC (706)	SNVs/Indel	Wild type	Wild type	SNVs/Indel	Wild type	Wild type	Wild type	Wild type	Wild type	Wild type	Wild type	Wild type	Wild type	Wild type	Wild type	Wild type	Wild type
a3b92e881	UoC (706)	SNVs/Indel	Wild type	Wild type	SNVs/Indel	Wild type	Wild type	Wild type	Wild type	Wild type	Wild type	Wild type	Wild type	Wild type	Wild type	Wild type	Wild type	Wild type
0b64dd9e1	UoC (706)	SNVs/Indel	Wild type	Wild type	SNVs/Indel	Wild type	Wild type	Wild type	Wild type	Wild type	Wild type	Wild type	Wild type	Wild type	Wild type	Wild type	Wild type	Wild type
TCGA-L5-A4OX	TCGA (73)	SNVs/Indel	Wild type	Wild type	SNVs/Indel	Wild type	Wild type	Wild type	Wild type	Wild type	Wild type	Wild type	Wild type	Wild type	Wild type	Wild type	Wild type	Wild type
b7540e1d2	UoC (706)	SNVs/Indel	Wild type	Wild type	SNVs/Indel	Wild type	Wild type	Wild type	Wild type	Wild type	Wild type	Wild type	Wild type	Wild type	Wild type	Wild type	Wild type	Wild type
8bb02ce92	UoC (706)	SNVs/Indel	Wild type	Wild type	SNVs/Indel	Wild type	Wild type	Wild type	Wild type	Wild type	Wild type	Wild type	Wild type	Wild type	Wild type	Wild type	Wild type	Wild type
f8a084f18	UoC (706)	SNVs/Indel	Wild type	Wild type	Wild type	Wild type	Wild type	Wild type	Amplification	Wild type	Wild type	Wild type	Amplification	Wild type	Wild type	Amplification	Wild type	Wild type
0963f143c	UoC (706)	SNVs/Indel	Wild type	Wild type	Wild type	Wild type	Wild type	Wild type	Wild type	Wild type	Wild type	Wild type	Amplification	Wild type	Wild type	Amplification	Wild type	Wild type
900fdae05	UoC (706)	SNVs/Indel	Wild type	Wild type	Wild type	Wild type	Wild type	Wild type	Wild type	Wild type	Wild type	Wild type	Amplification	Wild type	Wild type	Amplification	Wild type	Wild type
9994b9bcd	UoC (706)	SNVs/Indel	Wild type	Wild type	Wild type	SNVs/Indel	Wild type	Wild type	Amplification	Wild type	SNVs/Indel	Wild type	Amplification	Wild type	Wild type	Wild type	Wild type	Wild type
2567f5779	UoC (706)	SNVs/Indel	Wild type	Wild type	Wild type	Wild type	Wild type	Wild type	Amplification	Wild type	Wild type	Wild type	Amplification	Wild type	Wild type	Wild type	Wild type	Wild type
5108af817	UoC (706)	SNVs/Indel	Wild type	Wild type	Wild type	Wild type	Wild type	Wild type	Wild type	Wild type	Wild type	Wild type	Amplification	Wild type	Wild type	Wild type	Amplification	Wild type
e692cad27	UoC (706)	SNVs/Indel	Wild type	Wild type	Wild type	Wild type	Wild type	Wild type	Wild type	Wild type	Wild type	Wild type	Amplification	Wild type	Wild type	Wild type	Amplification	Wild type
2cd38ee9d	UoC (706)	SNVs/Indel	Wild type	SNVs/Indel	Wild type	Wild type	Wild type	Wild type	Wild type	SNVs/Indel	Wild type	Wild type	Amplification	Wild type	Wild type	Wild type	Wild type	Wild type
75e7a2d79	UoC (706)	SNVs/Indel	Wild type	Wild type	Wild type	Wild type	Wild type	Wild type	Wild type	SNVs/Indel	Wild type	Wild type	Amplification	Wild type	Wild type	Wild type	Wild type	Wild type
eeed56715	UoC (706)	SNVs/Indel	Wild type	Wild type	Wild type	Wild type	Wild type	Wild type	Wild type	Wild type	SNVs/Indel	Wild type	Amplification	Wild type	Wild type	Wild type	Wild type	Wild type
a7376de8b	UoC (706)	SNVs/Indel	Wild type	Wild type	Wild type	SNVs/Indel	Wild type	Wild type	Wild type	Wild type	Wild type	Wild type	Amplification	Wild type	Wild type	Wild type	Wild type	Wild type
fb1c71971	UoC (706)	SNVs/Indel	Wild type	Wild type	Wild type	Wild type	Wild type	Wild type	Wild type	Wild type	Wild type	Wild type	Amplification	Wild type	Wild type	Wild type	Wild type	Wild type
f741eb745	UoC (706)	SNVs/Indel	Wild type	Wild type	Wild type	Wild type	Wild type	Wild type	Wild type	Wild type	Wild type	Wild type	Amplification	Wild type	Wild type	Wild type	Wild type	Wild type
36b945ee0	UoC (706)	SNVs/Indel	Wild type	Wild type	Wild type	Wild type	Wild type	Wild type	Wild type	Wild type	Wild type	Wild type	Amplification	Wild type	Wild type	Wild type	Wild type	Wild type
a5cf51ceb	UoC (706)	SNVs/Indel	Wild type	Wild type	Wild type	Wild type	Wild type	Wild type	Wild type	Wild type	Wild type	Wild type	Amplification	Wild type	Wild type	Wild type	Wild type	Wild type
490ae7348	UoC (706)	SNVs/Indel	Wild type	Wild type	Wild type	Wild type	Wild type	Wild type	Wild type	Wild type	Wild type	Wild type	Amplification	Wild type	Wild type	Wild type	Wild type	Wild type
94649c5b2	UoC (706)	SNVs/Indel	Wild type	Wild type	Wild type	Wild type	Wild type	Wild type	Wild type	Wild type	Wild type	Wild type	Amplification	Wild type	Wild type	Wild type	Wild type	Wild type
40386f4d5	UoC (706)	SNVs/Indel	Wild type	Wild type	Wild type	Wild type	Wild type	Wild type	Wild type	Wild type	Wild type	Wild type	Amplification	Wild type	Wild type	Wild type	Wild type	Wild type
0e5e7475f	UoC (706)	SNVs/Indel	Wild type	Wild type	Wild type	Wild type	Wild type	Wild type	Wild type	Wild type	Wild type	Wild type	Amplification	Wild type	Wild type	Wild type	Wild type	Wild type
7d9612b5b	UoC (706)	SNVs/Indel	Wild type	Wild type	Wild type	Wild type	Wild type	Wild type	Wild type	Wild type	Wild type	Wild type	Amplification	Wild type	Wild type	Wild type	Wild type	Wild type
TCGA-2H-A9GO	TCGA (73)	SNVs/Indel	Wild type	Wild type	Wild type	Wild type	Wild type	Wild type	Wild type	Wild type	Wild type	Wild type	Amplification	Wild type	Wild type	Wild type	Wild type	Wild type
f8b3f47b0	UoC (706)	SNVs/Indel	Wild type	Wild type	Wild type	Wild type	Wild type	Wild type	Wild type	Wild type	Wild type	Wild type	Amplification	Wild type	Wild type	Wild type	Wild type	Wild type
d2736f3a3	UoC (706)	SNVs/Indel	Wild type	Wild type	Wild type	Wild type	Wild type	Wild type	Wild type	Wild type	Wild type	Wild type	Amplification	Wild type	Wild type	Wild type	Wild type	Wild type
04feb20b0	UoC (706)	SNVs/Indel	Wild type	Wild type	Wild type	Wild type	Wild type	Wild type	Wild type	Wild type	Wild type	Wild type	Amplification	Wild type	Wild type	Wild type	Wild type	Wild type
997182d49	UoC (706)	SNVs/Indel	Wild type	Wild type	Wild type	Wild type	Wild type	Wild type	Amplification	Wild type	Wild type	Wild type	Wild type	Wild type	Wild type	Amplification	Wild type	Amplification
a3688c009	UoC (706)	SNVs/Indel	Wild type	Wild type	Wild type	Wild type	Wild type	Wild type	Wild type	Wild type	Wild type	Wild type	Wild type	Wild type	Wild type	Amplification	Amplification	Wild type
TCGA-JY-A6FH	TCGA (73)	SNVs/Indel	Wild type	Wild type	Wild type	Wild type	Wild type	Wild type	Wild type	SNVs/Indel	SNVs/Indel	Wild type	Wild type	Wild type	Wild type	Amplification	Wild type	Wild type
d05303a53	UoC (706)	SNVs/Indel	Wild type	Wild type	Wild type	SNVs/Indel	Wild type	Wild type	Wild type	Wild type	Wild type	Wild type	Wild type	Wild type	Wild type	Amplification	Wild type	Wild type
e690adbb9	UoC (706)	SNVs/Indel	Wild type	Wild type	Wild type	Wild type	Wild type	Wild type	Wild type	Wild type	Wild type	Wild type	Wild type	Wild type	Wild type	Amplification	Wild type	Wild type
3180f8e34	UoC (706)	SNVs/Indel	Wild type	Wild type	Wild type	Wild type	Wild type	Wild type	Wild type	Wild type	Wild type	Wild type	Wild type	Wild type	Wild type	Amplification	Wild type	Wild type
57a0663fa	UoC (706)	SNVs/Indel	Wild type	Wild type	Wild type	Wild type	Wild type	Wild type	Wild type	Wild type	Wild type	Wild type	Wild type	Wild type	Wild type	Amplification	Wild type	Wild type
2c6216458	UoC (706)	SNVs/Indel	Wild type	Wild type	Wild type	Wild type	Wild type	Wild type	Wild type	Wild type	Wild type	Wild type	Wild type	Wild type	Wild type	Amplification	Wild type	Wild type
32f6dd0cf	UoC (706)	SNVs/Indel	Wild type	Wild type	Wild type	Wild type	Wild type	Wild type	Wild type	Wild type	Wild type	Wild type	Wild type	Wild type	Wild type	Amplification	Wild type	Wild type
752170f0d	UoC (706)	SNVs/Indel	Wild type	Wild type	Wild type	Wild type	Wild type	Wild type	Wild type	Wild type	Wild type	Wild type	Wild type	Wild type	Wild type	Amplification	Wild type	Wild type
2d757385b	UoC (706)	SNVs/Indel	Wild type	Wild type	Wild type	Wild type	Wild type	Wild type	Wild type	Wild type	Wild type	Wild type	Wild type	Wild type	Wild type	Amplification	Wild type	Wild type
87da2f92c	UoC (706)	SNVs/Indel	Wild type	Wild type	Wild type	Wild type	Wild type	Wild type	Wild type	Wild type	Wild type	Wild type	Wild type	Wild type	Wild type	Amplification	Wild type	Wild type
37d543070	UoC (706)	SNVs/Indel	Wild type	Wild type	Wild type	Wild type	Wild type	Wild type	Wild type	Wild type	Wild type	Wild type	Wild type	Wild type	Wild type	Amplification	Wild type	Wild type
d48cde4ed	UoC (706)	SNVs/Indel	Wild type	Wild type	Wild type	Wild type	Wild type	Wild type	Wild type	Wild type	Wild type	Wild type	Wild type	Wild type	Wild type	Amplification	Wild type	Wild type
8208e34f9	UoC (706)	SNVs/Indel	Wild type	Wild type	Wild type	Wild type	Wild type	Wild type	Wild type	Wild type	Wild type	Wild type	Wild type	Wild type	Wild type	Amplification	Wild type	Wild type
e3806a66e	UoC (706)	SNVs/Indel	Wild type	Wild type	Wild type	Wild type	Wild type	Wild type	Wild type	Wild type	Wild type	Wild type	Wild type	Wild type	Wild type	Amplification	Wild type	Wild type
ebb906810	UoC (706)	SNVs/Indel	Wild type	Wild type	Wild type	Wild type	Wild type	Wild type	Amplification	Wild type	SNVs/Indel	Wild type	Wild type	Wild type	Wild type	Wild type	Amplification	Wild type
ddbe3673f	UoC (706)	SNVs/Indel	Wild type	SNVs/Indel	Wild type	Wild type	Wild type	Wild type	Amplification	Wild type	Wild type	Wild type	Wild type	Wild type	Wild type	Wild type	Wild type	Wild type
81ed35f07	UoC (706)	SNVs/Indel	Wild type	Wild type	Wild type	Wild type	Wild type	Wild type	Amplification	Wild type	Wild type	Wild type	Wild type	Wild type	Wild type	Wild type	Wild type	Wild type
141c4e0d1	UoC (706)	SNVs/Indel	Wild type	Wild type	Wild type	Wild type	Wild type	Wild type	Amplification	Wild type	Wild type	Wild type	Wild type	Wild type	Wild type	Wild type	Wild type	Wild type
ec3960b75	UoC (706)	SNVs/Indel	Wild type	Wild type	Wild type	Wild type	Wild type	Wild type	Amplification	Wild type	Wild type	Wild type	Wild type	Wild type	Wild type	Wild type	Wild type	Wild type
d4c95d741	UoC (706)	SNVs/Indel	Wild type	Wild type	Wild type	Wild type	Wild type	Wild type	Amplification	Wild type	Wild type	Wild type	Wild type	Wild type	Wild type	Wild type	Wild type	Wild type
484335598	UoC (706)	SNVs/Indel	Wild type	Wild type	Wild type	Wild type	Wild type	Wild type	Amplification	Wild type	Wild type	Wild type	Wild type	Wild type	Wild type	Wild type	Wild type	Wild type
c954fcf01	UoC (706)	SNVs/Indel	Wild type	Wild type	Wild type	Wild type	Wild type	Wild type	Amplification	Wild type	Wild type	Wild type	Wild type	Wild type	Wild type	Wild type	Wild type	Wild type
66c14ba22	UoC (706)	SNVs/Indel	Wild type	Wild type	Wild type	Wild type	Wild type	Wild type	Amplification	Wild type	Wild type	Wild type	Wild type	Wild type	Wild type	Wild type	Wild type	Wild type
1eb70f19a	UoC (706)	SNVs/Indel	Wild type	Wild type	Wild type	Wild type	Wild type	Wild type	Wild type	Wild type	SNVs/Indel	Wild type	Wild type	Wild type	Wild type	Wild type	Amplification	Wild type
TCGA-V5-AASX	TCGA (73)	SNVs/Indel	Wild type	Wild type	Wild type	Wild type	Wild type	Wild type	Wild type	Wild type	SNVs/Indel	Wild type	Wild type	Wild type	Wild type	Wild type	Amplification	Wild type
9c1aa33d8	UoC (706)	SNVs/Indel	Wild type	Wild type	Wild type	Wild type	Wild type	Wild type	Wild type	Wild type	Wild type	Wild type	Wild type	Wild type	Wild type	Wild type	Amplification	Wild type
TCGA-L5-A4ON	TCGA (73)	SNVs/Indel	Wild type	Wild type	Wild type	Wild type	Wild type	Wild type	Wild type	Wild type	Wild type	Wild type	Wild type	Wild type	Wild type	Wild type	Amplification	Wild type
TCGA-L5-A88Y	TCGA (73)	SNVs/Indel	Wild type	Wild type	Wild type	Wild type	Wild type	Wild type	Wild type	Wild type	Wild type	Wild type	Wild type	Wild type	Wild type	Wild type	Amplification	Wild type
f3ff3bc6b	UoC (706)	SNVs/Indel	Wild type	Wild type	Wild type	Wild type	Wild type	Wild type	Wild type	SNVs/Indel	Wild type	Wild type	Wild type	Wild type	Wild type	Wild type	Wild type	Wild type
cbb3fe135	UoC (706)	SNVs/Indel	Wild type	Wild type	Wild type	Wild type	Wild type	Wild type	Wild type	SNVs/Indel	Wild type	Wild type	Wild type	Wild type	Wild type	Wild type	Wild type	Wild type
3d2fee3d7	UoC (706)	SNVs/Indel	Wild type	Wild type	Wild type	Wild type	Wild type	Wild type	Wild type	SNVs/Indel	Wild type	Wild type	Wild type	Wild type	Wild type	Wild type	Wild type	Wild type
559cea0ac	UoC (706)	SNVs/Indel	Wild type	Wild type	Wild type	Wild type	Wild type	Wild type	Wild type	SNVs/Indel	Wild type	Wild type	Wild type	Wild type	Wild type	Wild type	Wild type	Wild type
c17bf44d1	UoC (706)	SNVs/Indel	Wild type	Wild type	Wild type	Wild type	Wild type	Wild type	Wild type	SNVs/Indel	Wild type	Wild type	Wild type	Wild type	Wild type	Wild type	Wild type	Wild type
TCGA-R6-A6DQ	TCGA (73)	SNVs/Indel	Wild type	Wild type	Wild type	Wild type	Wild type	Wild type	Wild type	Amplification	Wild type	Wild type	Wild type	Wild type	Wild type	Wild type	Wild type	Wild type
957f3903f	UoC (706)	SNVs/Indel	Wild type	Wild type	Wild type	Wild type	Wild type	Wild type	Wild type	Wild type	SNVs/Indel	Wild type	Wild type	Wild type	Wild type	Wild type	Wild type	Amplification
7bc2eb9cb	UoC (706)	SNVs/Indel	Wild type	Wild type	Wild type	Wild type	Wild type	Wild type	Wild type	Wild type	SNVs/Indel	Wild type	Wild type	Wild type	Wild type	Wild type	Wild type	Wild type
0f48df246	UoC (706)	SNVs/Indel	Wild type	Wild type	Wild type	Wild type	Wild type	Wild type	Wild type	Wild type	SNVs/Indel	Wild type	Wild type	Wild type	Wild type	Wild type	Wild type	Wild type
e4831d0fe	UoC (706)	SNVs/Indel	Wild type	Wild type	Wild type	Wild type	Wild type	Wild type	Wild type	Wild type	SNVs/Indel	Wild type	Wild type	Wild type	Wild type	Wild type	Wild type	Wild type
6e8fdfbc1	UoC (706)	SNVs/Indel	Wild type	Wild type	Wild type	Wild type	Wild type	Wild type	Wild type	Wild type	SNVs/Indel	Wild type	Wild type	Wild type	Wild type	Wild type	Wild type	Wild type
cafa1c4cb	UoC (706)	SNVs/Indel	Wild type	Wild type	Wild type	Wild type	Wild type	Wild type	Wild type	Wild type	SNVs/Indel	Wild type	Wild type	Wild type	Wild type	Wild type	Wild type	Wild type
c38c7f036	UoC (706)	SNVs/Indel	Wild type	Wild type	Wild type	Wild type	Wild type	Wild type	Wild type	Wild type	Homodel	Wild type	Wild type	Wild type	Wild type	Wild type	Wild type	Wild type
fbfc6db2b	UoC (706)	SNVs/Indel	Wild type	Wild type	Wild type	SNVs/Indel	Wild type	Wild type	Wild type	Wild type	Wild type	Wild type	Wild type	Wild type	Wild type	Wild type	Wild type	Wild type
75ce1bd6d	UoC (706)	SNVs/Indel	Wild type	Wild type	Wild type	SNVs/Indel	Wild type	Wild type	Wild type	Wild type	Wild type	Wild type	Wild type	Wild type	Wild type	Wild type	Wild type	Wild type
ee95705ca	UoC (706)	SNVs/Indel	Wild type	SNVs/Indel	Wild type	Wild type	Wild type	Wild type	Wild type	Wild type	Wild type	Wild type	Wild type	Wild type	Wild type	Wild type	Wild type	Amplification
809f380be	UoC (706)	SNVs/Indel	Wild type	SNVs/Indel	Wild type	Wild type	Wild type	Wild type	Wild type	Wild type	Wild type	Wild type	Wild type	Wild type	Wild type	Wild type	Wild type	Wild type
00e5e53d7	UoC (706)	SNVs/Indel	Wild type	SNVs/Indel	Wild type	Wild type	Wild type	Wild type	Wild type	Wild type	Wild type	Wild type	Wild type	Wild type	Wild type	Wild type	Wild type	Wild type
5d3174b10	UoC (706)	SNVs/Indel	Wild type	SNVs/Indel	Wild type	Wild type	Wild type	Wild type	Wild type	Wild type	Wild type	Wild type	Wild type	Wild type	Wild type	Wild type	Wild type	Wild type
688c6f0b2	UoC (706)	SNVs/Indel	Wild type	SNVs/Indel	Wild type	Wild type	Wild type	Wild type	Wild type	Wild type	Wild type	Wild type	Wild type	Wild type	Wild type	Wild type	Wild type	Wild type
767f6feb5	UoC (706)	SNVs/Indel	Wild type	SNVs/Indel	Wild type	Wild type	Wild type	Wild type	Wild type	Wild type	Wild type	Wild type	Wild type	Wild type	Wild type	Wild type	Wild type	Wild type
bd8b41d77	UoC (706)	SNVs/Indel	Wild type	Wild type	Wild type	Wild type	Wild type	Wild type	Wild type	Wild type	Wild type	Wild type	Wild type	Wild type	Wild type	Wild type	Wild type	Wild type
932be7813	UoC (706)	SNVs/Indel	Wild type	Wild type	Wild type	Wild type	Wild type	Wild type	Wild type	Wild type	Wild type	Wild type	Wild type	Wild type	Wild type	Wild type	Wild type	Wild type
736816540	UoC (706)	SNVs/Indel	Wild type	Wild type	Wild type	Wild type	Wild type	Wild type	Wild type	Wild type	Wild type	Wild type	Wild type	Wild type	Wild type	Wild type	Wild type	Wild type
2a7d03d9b	UoC (706)	SNVs/Indel	Wild type	Wild type	Wild type	Wild type	Wild type	Wild type	Wild type	Wild type	Wild type	Wild type	Wild type	Wild type	Wild type	Wild type	Wild type	Wild type
94c34e247	UoC (706)	SNVs/Indel	Wild type	Wild type	Wild type	Wild type	Wild type	Wild type	Wild type	Wild type	Wild type	Wild type	Wild type	Wild type	Wild type	Wild type	Wild type	Wild type
2368c29b6	UoC (706)	SNVs/Indel	Wild type	Wild type	Wild type	Wild type	Wild type	Wild type	Wild type	Wild type	Wild type	Wild type	Wild type	Wild type	Wild type	Wild type	Wild type	Wild type
298220242	UoC (706)	SNVs/Indel	Wild type	Wild type	Wild type	Wild type	Wild type	Wild type	Wild type	Wild type	Wild type	Wild type	Wild type	Wild type	Wild type	Wild type	Wild type	Wild type
5e49d3e75	UoC (706)	SNVs/Indel	Wild type	Wild type	Wild type	Wild type	Wild type	Wild type	Wild type	Wild type	Wild type	Wild type	Wild type	Wild type	Wild type	Wild type	Wild type	Wild type
a6d223164	UoC (706)	SNVs/Indel	Wild type	Wild type	Wild type	Wild type	Wild type	Wild type	Wild type	Wild type	Wild type	Wild type	Wild type	Wild type	Wild type	Wild type	Wild type	Wild type
9bede39d7	UoC (706)	SNVs/Indel	Wild type	Wild type	Wild type	Wild type	Wild type	Wild type	Wild type	Wild type	Wild type	Wild type	Wild type	Wild type	Wild type	Wild type	Wild type	Wild type
c8520defc	UoC (706)	SNVs/Indel	Wild type	Wild type	Wild type	Wild type	Wild type	Wild type	Wild type	Wild type	Wild type	Wild type	Wild type	Wild type	Wild type	Wild type	Wild type	Wild type
250e75e0c	UoC (706)	SNVs/Indel	Wild type	Wild type	Wild type	Wild type	Wild type	Wild type	Wild type	Wild type	Wild type	Wild type	Wild type	Wild type	Wild type	Wild type	Wild type	Wild type
b26feac50	UoC (706)	SNVs/Indel	Wild type	Wild type	Wild type	Wild type	Wild type	Wild type	Wild type	Wild type	Wild type	Wild type	Wild type	Wild type	Wild type	Wild type	Wild type	Wild type
7d8254a43	UoC (706)	SNVs/Indel	Wild type	Wild type	Wild type	Wild type	Wild type	Wild type	Wild type	Wild type	Wild type	Wild type	Wild type	Wild type	Wild type	Wild type	Wild type	Wild type
70f91704e	UoC (706)	SNVs/Indel	Wild type	Wild type	Wild type	Wild type	Wild type	Wild type	Wild type	Wild type	Wild type	Wild type	Wild type	Wild type	Wild type	Wild type	Wild type	Wild type
0289a1f38	UoC (706)	SNVs/Indel	Wild type	Wild type	Wild type	Wild type	Wild type	Wild type	Wild type	Wild type	Wild type	Wild type	Wild type	Wild type	Wild type	Wild type	Wild type	Wild type
ab989ee52	UoC (706)	SNVs/Indel	Wild type	Wild type	Wild type	Wild type	Wild type	Wild type	Wild type	Wild type	Wild type	Wild type	Wild type	Wild type	Wild type	Wild type	Wild type	Wild type
93db044aa	UoC (706)	SNVs/Indel	Wild type	Wild type	Wild type	Wild type	Wild type	Wild type	Wild type	Wild type	Wild type	Wild type	Wild type	Wild type	Wild type	Wild type	Wild type	Wild type
aa65a09b4	UoC (706)	SNVs/Indel	Wild type	Wild type	Wild type	Wild type	Wild type	Wild type	Wild type	Wild type	Wild type	Wild type	Wild type	Wild type	Wild type	Wild type	Wild type	Wild type
929bd4be9	UoC (706)	SNVs/Indel	Wild type	Wild type	Wild type	Wild type	Wild type	Wild type	Wild type	Wild type	Wild type	Wild type	Wild type	Wild type	Wild type	Wild type	Wild type	Wild type
a548137db	UoC (706)	SNVs/Indel	Wild type	Wild type	Wild type	Wild type	Wild type	Wild type	Wild type	Wild type	Wild type	Wild type	Wild type	Wild type	Wild type	Wild type	Wild type	Wild type
5b45e0020	UoC (706)	SNVs/Indel	Wild type	Wild type	Wild type	Wild type	Wild type	Wild type	Wild type	Wild type	Wild type	Wild type	Wild type	Wild type	Wild type	Wild type	Wild type	Wild type
b1e3464f5	UoC (706)	SNVs/Indel	Wild type	Wild type	Wild type	Wild type	Wild type	Wild type	Wild type	Wild type	Wild type	Wild type	Wild type	Wild type	Wild type	Wild type	Wild type	Wild type
d9ae1705c	UoC (706)	SNVs/Indel	Wild type	Wild type	Wild type	Wild type	Wild type	Wild type	Wild type	Wild type	Wild type	Wild type	Wild type	Wild type	Wild type	Wild type	Wild type	Wild type
934fe8480	UoC (706)	SNVs/Indel	Wild type	Wild type	Wild type	Wild type	Wild type	Wild type	Wild type	Wild type	Wild type	Wild type	Wild type	Wild type	Wild type	Wild type	Wild type	Wild type
0690f4911	UoC (706)	SNVs/Indel	Wild type	Wild type	Wild type	Wild type	Wild type	Wild type	Wild type	Wild type	Wild type	Wild type	Wild type	Wild type	Wild type	Wild type	Wild type	Wild type
ababdefc8	UoC (706)	SNVs/Indel	Wild type	Wild type	Wild type	Wild type	Wild type	Wild type	Wild type	Wild type	Wild type	Wild type	Wild type	Wild type	Wild type	Wild type	Wild type	Wild type
d297f88c6	UoC (706)	SNVs/Indel	Wild type	Wild type	Wild type	Wild type	Wild type	Wild type	Wild type	Wild type	Wild type	Wild type	Wild type	Wild type	Wild type	Wild type	Wild type	Wild type
ec1b7dd05	UoC (706)	SNVs/Indel	Wild type	Wild type	Wild type	Wild type	Wild type	Wild type	Wild type	Wild type	Wild type	Wild type	Wild type	Wild type	Wild type	Wild type	Wild type	Wild type
8901e06df	UoC (706)	SNVs/Indel	Wild type	Wild type	Wild type	Wild type	Wild type	Wild type	Wild type	Wild type	Wild type	Wild type	Wild type	Wild type	Wild type	Wild type	Wild type	Wild type
4853570ea	UoC (706)	SNVs/Indel	Wild type	Wild type	Wild type	Wild type	Wild type	Wild type	Wild type	Wild type	Wild type	Wild type	Wild type	Wild type	Wild type	Wild type	Wild type	Wild type
97a8da910	UoC (706)	SNVs/Indel	Wild type	Wild type	Wild type	Wild type	Wild type	Wild type	Wild type	Wild type	Wild type	Wild type	Wild type	Wild type	Wild type	Wild type	Wild type	Wild type
7b0547496	UoC (706)	SNVs/Indel	Wild type	Wild type	Wild type	Wild type	Wild type	Wild type	Wild type	Wild type	Wild type	Wild type	Wild type	Wild type	Wild type	Wild type	Wild type	Wild type
3ff515d0b	UoC (706)	SNVs/Indel	Wild type	Wild type	Wild type	Wild type	Wild type	Wild type	Wild type	Wild type	Wild type	Wild type	Wild type	Wild type	Wild type	Wild type	Wild type	Wild type
832394f24	UoC (706)	SNVs/Indel	Wild type	Wild type	Wild type	Wild type	Wild type	Wild type	Wild type	Wild type	Wild type	Wild type	Wild type	Wild type	Wild type	Wild type	Wild type	Wild type
c70a5489c	UoC (706)	SNVs/Indel	Wild type	Wild type	Wild type	Wild type	Wild type	Wild type	Wild type	Wild type	Wild type	Wild type	Wild type	Wild type	Wild type	Wild type	Wild type	Wild type
TCGA-L5-A4OG	TCGA (73)	SNVs/Indel	Wild type	Wild type	Wild type	Wild type	Wild type	Wild type	Wild type	Wild type	Wild type	Wild type	Wild type	Wild type	Wild type	Wild type	Wild type	Wild type
TCGA-L5-A891	TCGA (73)	SNVs/Indel	Wild type	Wild type	Wild type	Wild type	Wild type	Wild type	Wild type	Wild type	Wild type	Wild type	Wild type	Wild type	Wild type	Wild type	Wild type	Wild type
TCGA-L5-A8NS	TCGA (73)	SNVs/Indel	Wild type	Wild type	Wild type	Wild type	Wild type	Wild type	Wild type	Wild type	Wild type	Wild type	Wild type	Wild type	Wild type	Wild type	Wild type	Wild type
6b5067457	UoC (706)	SNVs/Indel	Wild type	Wild type	Wild type	Wild type	Wild type	Wild type	Wild type	Wild type	Wild type	Wild type	Wild type	Wild type	Wild type	Wild type	Wild type	Wild type
771051e58	UoC (706)	SNVs/Indel	Wild type	Wild type	Wild type	Wild type	Wild type	Wild type	Wild type	Wild type	Wild type	Wild type	Wild type	Wild type	Wild type	Wild type	Wild type	Wild type
e2ca22034	UoC (706)	SNVs/Indel	Wild type	Wild type	Wild type	Wild type	Wild type	Wild type	Wild type	Wild type	Wild type	Wild type	Wild type	Wild type	Wild type	Wild type	Wild type	Wild type
80ef2dc3a	UoC (706)	SNVs/Indel	Wild type	Wild type	Wild type	Wild type	Wild type	Wild type	Wild type	Wild type	Wild type	Wild type	Wild type	Wild type	Wild type	Wild type	Wild type	Wild type
56486710d	UoC (706)	SNVs/Indel	Wild type	Wild type	Wild type	Wild type	Wild type	Wild type	Wild type	Wild type	Wild type	Wild type	Wild type	Wild type	Wild type	Wild type	Wild type	Wild type
5506c0aa4	UoC (706)	SNVs/Indel	Wild type	Wild type	Wild type	Wild type	Wild type	Wild type	Wild type	Wild type	Wild type	Wild type	Wild type	Wild type	Wild type	Wild type	Wild type	Wild type
9144df5d3	UoC (706)	SNVs/Indel	Wild type	Wild type	Wild type	Wild type	Wild type	Wild type	Wild type	Wild type	Wild type	Wild type	Wild type	Wild type	Wild type	Wild type	Wild type	Wild type
ef3eb8a93	UoC (706)	SNVs/Indel	Wild type	Wild type	Wild type	Wild type	Wild type	Wild type	Wild type	Wild type	Wild type	Wild type	Wild type	Wild type	Wild type	Wild type	Wild type	Wild type
30faced8a	UoC (706)	SNVs/Indel	Wild type	Wild type	Wild type	Wild type	Wild type	Wild type	Wild type	Wild type	Wild type	Wild type	Wild type	Wild type	Wild type	Wild type	Wild type	Wild type
4a1eab27e	UoC (706)	SNVs/Indel	Wild type	Wild type	Wild type	Wild type	Wild type	Wild type	Wild type	Wild type	Wild type	Wild type	Wild type	Wild type	Wild type	Wild type	Wild type	Wild type
459474357	UoC (706)	SNVs/Indel	Wild type	Wild type	Wild type	Wild type	Wild type	Wild type	Wild type	Wild type	Wild type	Wild type	Wild type	Wild type	Wild type	Wild type	Wild type	Wild type
edac86eb9	UoC (706)	SNVs/Indel	Wild type	Wild type	Wild type	Wild type	Wild type	Wild type	Wild type	Wild type	Wild type	Wild type	Wild type	Wild type	Wild type	Wild type	Wild type	Wild type
be9162257	UoC (706)	SNVs/Indel	Wild type	Wild type	Wild type	Wild type	Wild type	Wild type	Wild type	Wild type	Wild type	Wild type	Wild type	Wild type	Wild type	Wild type	Wild type	Wild type
66fe3d762	UoC (706)	SNVs/Indel	Wild type	Wild type	Wild type	Wild type	Wild type	Wild type	Wild type	Wild type	Wild type	Wild type	Wild type	Wild type	Wild type	Wild type	Wild type	Wild type
432cf8bca	UoC (706)	SNVs/Indel	Wild type	Wild type	Wild type	Wild type	Wild type	Wild type	Wild type	Wild type	Wild type	Wild type	Wild type	Wild type	Wild type	Wild type	Wild type	Wild type
ed57add98	UoC (706)	SNVs/Indel	Wild type	Wild type	Wild type	Wild type	Wild type	Wild type	Wild type	Wild type	Wild type	Wild type	Wild type	Wild type	Wild type	Wild type	Wild type	Wild type
80a954bba	UoC (706)	SNVs/Indel	Wild type	Wild type	Wild type	Wild type	Wild type	Wild type	Wild type	Wild type	Wild type	Wild type	Wild type	Wild type	Wild type	Wild type	Wild type	Wild type
fef5388f0	UoC (706)	SNVs/Indel	Wild type	Wild type	Wild type	Wild type	Wild type	Wild type	Wild type	Wild type	Wild type	Wild type	Wild type	Wild type	Wild type	Wild type	Wild type	Wild type
60c45a7da	UoC (706)	SNVs/Indel	Wild type	Wild type	Wild type	Wild type	Wild type	Wild type	Wild type	Wild type	Wild type	Wild type	Wild type	Wild type	Wild type	Wild type	Wild type	Wild type
35a0a3049	UoC (706)	SNVs/Indel	Wild type	Wild type	Wild type	Wild type	Wild type	Wild type	Wild type	Wild type	Wild type	Wild type	Wild type	Wild type	Wild type	Wild type	Wild type	Wild type
00acfce2f	UoC (706)	SNVs/Indel	Wild type	Wild type	Wild type	Wild type	Wild type	Wild type	Wild type	Wild type	Wild type	Wild type	Wild type	Wild type	Wild type	Wild type	Wild type	Wild type
cb737093f	UoC (706)	SNVs/Indel	Wild type	Wild type	Wild type	Wild type	Wild type	Wild type	Wild type	Wild type	Wild type	Wild type	Wild type	Wild type	Wild type	Wild type	Wild type	Wild type
35daab102	UoC (706)	SNVs/Indel	Wild type	Wild type	Wild type	Wild type	Wild type	Wild type	Wild type	Wild type	Wild type	Wild type	Wild type	Wild type	Wild type	Wild type	Wild type	Wild type
0922fcb4d	UoC (706)	SNVs/Indel	Wild type	Wild type	Wild type	Wild type	Wild type	Wild type	Wild type	Wild type	Wild type	Wild type	Wild type	Wild type	Wild type	Wild type	Wild type	Wild type
288598f7e	UoC (706)	SNVs/Indel	Wild type	Wild type	Wild type	Wild type	Wild type	Wild type	Wild type	Wild type	Wild type	Wild type	Wild type	Wild type	Wild type	Wild type	Wild type	Wild type
365829ef5	UoC (706)	Homodel	Wild type	Wild type	Wild type	Wild type	Wild type	Wild type	Wild type	Wild type	Wild type	Wild type	Wild type	Amplification	Amplification	Wild type	Amplification	Wild type
648b43348	UoC (706)	Homodel	Wild type	SNVs/Indel	Wild type	Wild type	Wild type	Wild type	Wild type	Wild type	Wild type	Wild type	Wild type	Wild type	Amplification	Amplification	Wild type	Wild type
91b806330	UoC (706)	Homodel	Wild type	Wild type	Wild type	Wild type	SNVs/Indel	Wild type	Wild type	Wild type	Wild type	Wild type	Amplification	Wild type	Wild type	Wild type	Wild type	Wild type
8eaf6e7cd	UoC (706)	Wild type	SNVs/Indel	Wild type	Wild type	Wild type	SNVs/Indel	Wild type	Wild type	Wild type	Wild type	Amplification	Wild type	Amplification	Wild type	Wild type	Wild type	Wild type
TCGA-M9-A5M8	TCGA (73)	Wild type	SNVs/Indel	Wild type	Wild type	Wild type	Wild type	Wild type	Wild type	Wild type	Wild type	Amplification	Wild type	Wild type	Wild type	Wild type	Wild type	Wild type
25e28ea26	UoC (706)	Wild type	SNVs/Indel	Wild type	Wild type	Wild type	Wild type	Amplification	Wild type	Wild type	Wild type	Wild type	Wild type	Amplification	Wild type	Wild type	Wild type	Wild type
913ce613b	UoC (706)	Wild type	SNVs/Indel	Wild type	Wild type	Wild type	Wild type	Amplification	Wild type	Wild type	Wild type	Wild type	Wild type	Wild type	Wild type	Wild type	Wild type	Wild type
06aa3e8ba	UoC (706)	Wild type	SNVs/Indel	Wild type	Homodel	Wild type	SNVs/Indel	Wild type	Wild type	Wild type	Wild type	Wild type	Wild type	Wild type	Wild type	Wild type	Wild type	Wild type
cfb4c3f27	UoC (706)	Wild type	SNVs/Indel	SNVs/Indel	Wild type	Wild type	Wild type	Wild type	Wild type	Wild type	Wild type	Wild type	Amplification	Wild type	Wild type	Wild type	Wild type	Wild type
c9ca23759	UoC (706)	Wild type	SNVs/Indel	Wild type	Wild type	Wild type	Wild type	Wild type	Wild type	Wild type	Wild type	Wild type	Wild type	Wild type	Wild type	Amplification	Wild type	Wild type
c5f1b6f71	UoC (706)	Wild type	SNVs/Indel	Wild type	Wild type	SNVs/Indel	Wild type	Wild type	Wild type	Wild type	Wild type	Wild type	Wild type	Wild type	Wild type	Wild type	Wild type	Wild type
6136fd416	UoC (706)	Wild type	SNVs/Indel	Wild type	Wild type	Wild type	Wild type	Wild type	Wild type	Wild type	Wild type	Wild type	Wild type	Wild type	Wild type	Wild type	Wild type	Amplification
c4577b943	UoC (706)	Wild type	SNVs/Indel	Wild type	Wild type	Wild type	Wild type	Wild type	Wild type	Wild type	Wild type	Wild type	Wild type	Wild type	Wild type	Wild type	Wild type	Wild type
90687ad9d	UoC (706)	Wild type	Methylation	Wild type	Wild type	Wild type	Wild type	Wild type	Wild type	Wild type	Wild type	SNVs/Indel	Wild type	Wild type	Wild type	Wild type	Wild type	Wild type
TCGA-Q9-A6FW	TCGA (73)	Wild type	Homodel	Wild type	Wild type	Wild type	SNVs/Indel	Wild type	Wild type	Wild type	Wild type	Amplification	Wild type	Wild type	Wild type	Wild type	Wild type	Wild type
TCGA-2H-A9GF	TCGA (73)	Wild type	Homodel	Wild type	SNVs/Indel	Wild type	Wild type	Wild type	Amplification	Wild type	Wild type	Amplification	Wild type	Wild type	Wild type	Wild type	Wild type	Wild type
e4eff69a9	UoC (706)	Wild type	Homodel	Wild type	Wild type	Wild type	Wild type	Wild type	Wild type	Wild type	Wild type	Amplification	Wild type	Wild type	Wild type	Amplification	Wild type	Wild type
b8ce819fc	UoC (706)	Wild type	Homodel	Wild type	Wild type	Wild type	Wild type	Wild type	Wild type	Wild type	Wild type	Amplification	Wild type	Wild type	Wild type	Wild type	Wild type	Amplification
TCGA-2H-A9GI	TCGA (73)	Wild type	Homodel	Wild type	Wild type	Wild type	Wild type	Wild type	Wild type	Wild type	Wild type	Amplification	Wild type	Wild type	Wild type	Wild type	Wild type	Wild type
596c8faf7	UoC (706)	Wild type	Homodel	Wild type	Wild type	Wild type	Wild type	Wild type	Wild type	Wild type	Wild type	Amplification	Wild type	Wild type	Wild type	Wild type	Wild type	Wild type
0c18dae92	UoC (706)	Wild type	Homodel	Wild type	Wild type	Wild type	SNVs/Indel	SNVs/Indel	Wild type	Wild type	Wild type	Wild type	Wild type	Wild type	Wild type	Wild type	Wild type	Amplification
dc28fc658	UoC (706)	Wild type	Homodel	Wild type	SNVs/Indel	Wild type	Wild type	SNVs/Indel	Wild type	Wild type	Wild type	Wild type	Wild type	Wild type	Wild type	Wild type	Wild type	Wild type
a75a28c07	UoC (706)	Wild type	Homodel	SNVs/Indel	Wild type	Wild type	Wild type	SNVs/Indel	Wild type	Wild type	Wild type	Wild type	Wild type	Wild type	Wild type	Wild type	Wild type	Wild type
953dec19d	UoC (706)	Wild type	Homodel	Wild type	Wild type	Wild type	Wild type	SNVs/Indel	Wild type	Wild type	Wild type	Wild type	Wild type	Wild type	Wild type	Wild type	Wild type	Wild type
ce9a52664	UoC (706)	Wild type	Homodel	SNVs/Indel	Wild type	Wild type	Wild type	Amplification	Wild type	Wild type	Wild type	Wild type	Wild type	Amplification	Wild type	Wild type	Wild type	Amplification
9dbb90a23	UoC (706)	Wild type	Homodel	SNVs/Indel	SNVs/Indel	Wild type	Wild type	Amplification	Wild type	Wild type	Wild type	Wild type	Wild type	Wild type	Wild type	Wild type	Wild type	Wild type
0055e71c7	UoC (706)	Wild type	Homodel	Wild type	Wild type	Wild type	Wild type	Amplification	Wild type	Wild type	Wild type	Wild type	Wild type	Wild type	Wild type	Wild type	Wild type	Wild type
71d5a935b	UoC (706)	Wild type	Homodel	Wild type	Wild type	Wild type	Homodel	Wild type	Wild type	Wild type	Wild type	Wild type	Wild type	Wild type	Amplification	Wild type	Wild type	Wild type
492baa585	UoC (706)	Wild type	Homodel	Wild type	Homodel	Wild type	Wild type	Wild type	Wild type	Wild type	Wild type	Wild type	Wild type	Wild type	Amplification	Wild type	Wild type	Wild type
29a625999	UoC (706)	Wild type	Homodel	Wild type	Wild type	Wild type	Wild type	Wild type	Amplification	Wild type	Wild type	Wild type	Wild type	Wild type	Amplification	Wild type	Wild type	Wild type
29aee1dbe	UoC (706)	Wild type	Homodel	Wild type	Wild type	Wild type	Wild type	Wild type	Wild type	Wild type	Wild type	Wild type	Wild type	Wild type	Amplification	Wild type	Wild type	Wild type
c3665bc6f	UoC (706)	Wild type	Homodel	Wild type	Wild type	Wild type	SNVs/Indel	Wild type	Wild type	Wild type	Wild type	Wild type	Wild type	Amplification	Wild type	Wild type	Wild type	Wild type
7f03ba2fd	UoC (706)	Wild type	Homodel	Wild type	SNVs/Indel	SNVs/Indel	SNVs/Indel	Wild type	Wild type	Wild type	Wild type	Wild type	Wild type	Wild type	Wild type	Wild type	Wild type	Wild type
6be55759a	UoC (706)	Wild type	Homodel	Wild type	Wild type	SNVs/Indel	SNVs/Indel	Wild type	Wild type	Wild type	Wild type	Wild type	Wild type	Wild type	Wild type	Wild type	Amplification	Wild type
d74d36850	UoC (706)	Wild type	Homodel	Wild type	Wild type	Wild type	Homodel	Wild type	Wild type	Wild type	Wild type	Wild type	Wild type	Amplification	Wild type	Wild type	Wild type	Amplification
fe1e56e91	UoC (706)	Wild type	Homodel	Wild type	Wild type	Wild type	Homodel	Wild type	Wild type	Wild type	Wild type	Wild type	Amplification	Wild type	Wild type	Wild type	Wild type	Wild type
cb938cf52	UoC (706)	Wild type	Homodel	Wild type	SNVs/Indel	Wild type	Wild type	Wild type	Amplification	Amplification	Wild type	Wild type	Wild type	Amplification	Wild type	Wild type	Wild type	Wild type
60a8253f1	UoC (706)	Wild type	Homodel	Wild type	Wild type	Wild type	Wild type	Wild type	Wild type	SNVs/Indel	Wild type	Wild type	Wild type	Amplification	Wild type	Wild type	Wild type	Wild type
29b372cac	UoC (706)	Wild type	Homodel	Wild type	Wild type	Wild type	Wild type	Wild type	Wild type	Wild type	SNVs/Indel	Wild type	Wild type	Amplification	Wild type	Wild type	Wild type	Wild type
e1ab389f5	UoC (706)	Wild type	Homodel	Wild type	Wild type	SNVs/Indel	Wild type	Wild type	Wild type	Wild type	Wild type	Wild type	Wild type	Amplification	Wild type	Wild type	Wild type	Amplification
e6c11c6fb	UoC (706)	Wild type	Homodel	Wild type	Wild type	SNVs/Indel	Wild type	Wild type	Wild type	Wild type	Wild type	Wild type	Wild type	Amplification	Wild type	Wild type	Wild type	Wild type
b095be882	UoC (706)	Wild type	Homodel	Wild type	Wild type	SNVs/Indel	Wild type	Wild type	Wild type	Wild type	Wild type	Wild type	Wild type	Amplification	Wild type	Wild type	Wild type	Wild type
c4576ef69	UoC (706)	Wild type	Homodel	Wild type	Wild type	Wild type	Wild type	Wild type	Wild type	Wild type	Wild type	Wild type	Wild type	Amplification	Wild type	Wild type	Wild type	Amplification
6a52e81f5	UoC (706)	Wild type	Homodel	Wild type	Wild type	Wild type	Wild type	Wild type	Wild type	Wild type	Wild type	Wild type	Wild type	Amplification	Wild type	Wild type	Wild type	Amplification
660c9e00a	UoC (706)	Wild type	Homodel	Wild type	SNVs/Indel	Wild type	Wild type	Wild type	Wild type	Wild type	Wild type	Wild type	Wild type	Wild type	Wild type	Wild type	Wild type	Wild type
33213ed76	UoC (706)	Wild type	Homodel	Wild type	SNVs/Indel	Wild type	Wild type	Wild type	Wild type	Wild type	Wild type	Wild type	Wild type	Wild type	Wild type	Wild type	Wild type	Wild type
9b03b9e1b	UoC (706)	Wild type	Homodel	Wild type	SNVs/Indel	Wild type	Wild type	Wild type	Wild type	Wild type	Wild type	Wild type	Wild type	Wild type	Wild type	Wild type	Wild type	Wild type
f766c67a2	UoC (706)	Wild type	Homodel	Wild type	SNVs/Indel	Wild type	Wild type	Wild type	Wild type	Wild type	Wild type	Wild type	Wild type	Wild type	Wild type	Wild type	Wild type	Wild type
77977ef04	UoC (706)	Wild type	Homodel	Wild type	Wild type	Wild type	Wild type	Wild type	Wild type	Wild type	Wild type	Wild type	Amplification	Wild type	Wild type	Wild type	Wild type	Amplification
e2aeac309	UoC (706)	Wild type	Homodel	Wild type	Wild type	Wild type	Wild type	Wild type	Wild type	Wild type	Wild type	Wild type	Amplification	Wild type	Wild type	Wild type	Wild type	Amplification
b27786b76	UoC (706)	Wild type	Homodel	Wild type	Wild type	Wild type	Wild type	Wild type	Wild type	Wild type	Wild type	Wild type	Amplification	Wild type	Wild type	Wild type	Wild type	Wild type
7848bd725	UoC (706)	Wild type	Homodel	Wild type	Wild type	Wild type	Wild type	Wild type	Wild type	Wild type	Wild type	Wild type	Wild type	Wild type	Wild type	Amplification	Wild type	Amplification
de3b220bf	UoC (706)	Wild type	Homodel	Wild type	Wild type	Wild type	Wild type	Wild type	Amplification	Wild type	Wild type	Wild type	Wild type	Wild type	Wild type	Wild type	Wild type	Wild type
251e8f9e3	UoC (706)	Wild type	Homodel	Wild type	Wild type	Wild type	Wild type	Wild type	Wild type	Amplification	Wild type	Wild type	Wild type	Wild type	Wild type	Wild type	Wild type	Wild type
6d2f4e01b	UoC (706)	Wild type	Homodel	Wild type	Wild type	Wild type	Wild type	Wild type	Wild type	Wild type	SNVs/Indel	Wild type	Wild type	Wild type	Wild type	Wild type	Wild type	Wild type
445fe324c	UoC (706)	Wild type	Homodel	Wild type	Wild type	SNVs/Indel	Wild type	Wild type	Wild type	Wild type	Wild type	Wild type	Wild type	Wild type	Wild type	Wild type	Wild type	Wild type
e4ba04d76	UoC (706)	Wild type	Homodel	Wild type	Wild type	SNVs/Indel	Wild type	Wild type	Wild type	Wild type	Wild type	Wild type	Wild type	Wild type	Wild type	Wild type	Wild type	Wild type
5653075df	UoC (706)	Wild type	Homodel	Wild type	Wild type	Wild type	Wild type	Wild type	Wild type	Wild type	Wild type	Wild type	Wild type	Wild type	Wild type	Wild type	Wild type	Amplification
fe0b3ead4	UoC (706)	Wild type	Homodel	Wild type	Wild type	Wild type	Wild type	Wild type	Wild type	Wild type	Wild type	Wild type	Wild type	Wild type	Wild type	Wild type	Wild type	Amplification
078773cc3	UoC (706)	Wild type	Homodel	Wild type	Wild type	Wild type	Wild type	Wild type	Wild type	Wild type	Wild type	Wild type	Wild type	Wild type	Wild type	Wild type	Wild type	Amplification
9eb4ff818	UoC (706)	Wild type	Homodel	SNVs/Indel	Wild type	Wild type	Wild type	Wild type	Wild type	Wild type	Wild type	Wild type	Wild type	Wild type	Wild type	Wild type	Wild type	Wild type
04f3767cc	UoC (706)	Wild type	Homodel	Wild type	Wild type	Wild type	Wild type	Wild type	Wild type	Wild type	Wild type	Wild type	Wild type	Wild type	Wild type	Wild type	Wild type	Wild type
c60ea332a	UoC (706)	Wild type	Homodel	Wild type	Wild type	Wild type	Wild type	Wild type	Wild type	Wild type	Wild type	Wild type	Wild type	Wild type	Wild type	Wild type	Wild type	Wild type
ebf7ea541	UoC (706)	Wild type	Homodel	Wild type	Wild type	Wild type	Wild type	Wild type	Wild type	Wild type	Wild type	Wild type	Wild type	Wild type	Wild type	Wild type	Wild type	Wild type
e84d029db	UoC (706)	Wild type	Homodel	Wild type	Wild type	Wild type	Wild type	Wild type	Wild type	Wild type	Wild type	Wild type	Wild type	Wild type	Wild type	Wild type	Wild type	Wild type
d2f9a56f0	UoC (706)	Wild type	Homodel	Wild type	Wild type	Wild type	Wild type	Wild type	Wild type	Wild type	Wild type	Wild type	Wild type	Wild type	Wild type	Wild type	Wild type	Wild type
bdd4bcbed	UoC (706)	Wild type	Homodel	Wild type	Wild type	Wild type	Wild type	Wild type	Wild type	Wild type	Wild type	Wild type	Wild type	Wild type	Wild type	Wild type	Wild type	Wild type
a7e6decaf	UoC (706)	Wild type	Wild type	Wild type	Wild type	Wild type	Wild type	Amplification	Amplification	Wild type	Wild type	SNVs/Indel	Amplification	Wild type	Wild type	Wild type	Wild type	Wild type
f3c6585c8	UoC (706)	Wild type	Wild type	Wild type	Wild type	Wild type	Wild type	Wild type	Wild type	Wild type	Wild type	SNVs/Indel	Wild type	Wild type	Wild type	Wild type	Wild type	Wild type
3677fc279	UoC (706)	Wild type	Wild type	Wild type	Wild type	Wild type	Wild type	SNVs/Indel	Wild type	SNVs/Indel	Wild type	Amplification	Wild type	Wild type	Amplification	Wild type	Wild type	Amplification
eb2129a38	UoC (706)	Wild type	Wild type	Wild type	Wild type	Wild type	Wild type	SNVs/Indel	Wild type	Wild type	Wild type	Amplification	Wild type	Wild type	Amplification	Wild type	Wild type	Wild type
290d0ca5c	UoC (706)	Wild type	Wild type	Wild type	Wild type	Wild type	Wild type	Amplification	Wild type	Wild type	Wild type	Amplification	Wild type	Wild type	Amplification	Wild type	Wild type	Wild type
7cb74681c	UoC (706)	Wild type	Wild type	Wild type	Wild type	Wild type	Wild type	Amplification	Wild type	Wild type	Wild type	Amplification	Wild type	Wild type	Amplification	Wild type	Wild type	Wild type
cb5a5cc03	UoC (706)	Wild type	Wild type	Wild type	Wild type	Wild type	Wild type	Wild type	Wild type	Wild type	Wild type	Amplification	Wild type	Amplification	Amplification	Wild type	Amplification	Wild type
e5c42fa30	UoC (706)	Wild type	Wild type	Wild type	Wild type	Wild type	Wild type	Wild type	Wild type	Wild type	Wild type	Amplification	Wild type	Wild type	Amplification	Amplification	Wild type	Wild type
022659a2e	UoC (706)	Wild type	Wild type	Wild type	Wild type	Wild type	Wild type	Wild type	Wild type	Wild type	Wild type	Amplification	Wild type	Wild type	Amplification	Wild type	Wild type	Wild type
39967f206	UoC (706)	Wild type	Wild type	Wild type	SNVs/Indel	Wild type	SNVs/Indel	Wild type	Wild type	Wild type	Wild type	Amplification	Wild type	Amplification	Wild type	Wild type	Amplification	Wild type
74ffea604	UoC (706)	Wild type	Wild type	Wild type	Wild type	Wild type	Wild type	Wild type	Wild type	Wild type	Wild type	Amplification	Wild type	Wild type	Wild type	Amplification	Wild type	Wild type
TCGA-L5-A8NR	TCGA (73)	Wild type	Wild type	Wild type	Wild type	Wild type	Wild type	Wild type	Wild type	Wild type	Wild type	Amplification	Wild type	Wild type	Wild type	Amplification	Wild type	Wild type
e371d3d80	UoC (706)	Wild type	Wild type	Wild type	Wild type	Wild type	Wild type	Wild type	Wild type	Wild type	Wild type	Amplification	Wild type	Wild type	Wild type	Wild type	Wild type	Amplification
c4c62c28a	UoC (706)	Wild type	Wild type	Wild type	Wild type	Wild type	Wild type	Wild type	Wild type	Wild type	Wild type	Amplification	Wild type	Wild type	Wild type	Wild type	Wild type	Wild type
11524e868	UoC (706)	Wild type	Wild type	Wild type	Wild type	Wild type	Wild type	Wild type	Wild type	Wild type	Wild type	Amplification	Wild type	Wild type	Wild type	Wild type	Wild type	Wild type
50da2d6b3	UoC (706)	Wild type	Wild type	Wild type	Wild type	Wild type	Wild type	Wild type	Wild type	Wild type	Wild type	Amplification	Wild type	Wild type	Wild type	Wild type	Wild type	Wild type
614cc93bb	UoC (706)	Wild type	Wild type	Wild type	Wild type	Wild type	Wild type	Wild type	Wild type	Wild type	Wild type	Amplification	Wild type	Wild type	Wild type	Wild type	Wild type	Wild type
cf8b408a7	UoC (706)	Wild type	Wild type	Wild type	Wild type	Wild type	Wild type	Wild type	Wild type	Wild type	Wild type	Amplification	Wild type	Wild type	Wild type	Wild type	Wild type	Wild type
6ddc6b0eb	UoC (706)	Wild type	Wild type	Wild type	SNVs/Indel	SNVs/Indel	SNVs/Indel	SNVs/Indel	Wild type	SNVs/Indel	Wild type	Wild type	Wild type	Wild type	Wild type	Wild type	Wild type	Wild type
d5f6a018c	UoC (706)	Wild type	Wild type	Wild type	SNVs/Indel	Wild type	Wild type	SNVs/Indel	SNVs/Indel	Wild type	Wild type	Wild type	Wild type	Wild type	Wild type	Wild type	Wild type	Wild type
58109bce6	UoC (706)	Wild type	Wild type	Wild type	SNVs/Indel	Wild type	Wild type	SNVs/Indel	Wild type	SNVs/Indel	Wild type	Wild type	Wild type	Wild type	Wild type	Wild type	Wild type	Wild type
8fd78f482	UoC (706)	Wild type	Wild type	SNVs/Indel	SNVs/Indel	Wild type	Wild type	SNVs/Indel	Wild type	Wild type	SNVs/Indel	Wild type	Wild type	Wild type	Wild type	Wild type	Wild type	Wild type
b2f3a00c6	UoC (706)	Wild type	Wild type	Wild type	SNVs/Indel	Wild type	Wild type	SNVs/Indel	Wild type	Wild type	Wild type	Wild type	Wild type	Wild type	Wild type	Wild type	Wild type	Wild type
9aa3acd19	UoC (706)	Wild type	Wild type	Wild type	SNVs/Indel	Wild type	Wild type	SNVs/Indel	Wild type	Wild type	Wild type	Wild type	Wild type	Wild type	Wild type	Wild type	Wild type	Wild type
6de777c2a	UoC (706)	Wild type	Wild type	Wild type	Wild type	SNVs/Indel	Wild type	SNVs/Indel	Wild type	Wild type	Wild type	Wild type	Wild type	Wild type	Wild type	Amplification	Wild type	Wild type
da18c31db	UoC (706)	Wild type	Wild type	Wild type	Wild type	Wild type	Wild type	SNVs/Indel	Amplification	SNVs/Indel	Wild type	Wild type	Wild type	Wild type	Wild type	Wild type	Wild type	Wild type
c95add458	UoC (706)	Wild type	Wild type	Wild type	Wild type	Wild type	Wild type	SNVs/Indel	Wild type	SNVs/Indel	Wild type	Wild type	Wild type	Wild type	Wild type	Wild type	Wild type	Amplification
c92b6c3dc	UoC (706)	Wild type	Wild type	Wild type	Wild type	Wild type	Wild type	SNVs/Indel	Wild type	Wild type	SNVs/Indel	Wild type	Wild type	Wild type	Wild type	Wild type	Wild type	Wild type
3d2fe7bef	UoC (706)	Wild type	Wild type	Wild type	Wild type	SNVs/Indel	Wild type	SNVs/Indel	Wild type	Wild type	Wild type	Wild type	Wild type	Wild type	Wild type	Wild type	Wild type	Wild type
c9db481ed	UoC (706)	Wild type	Wild type	Wild type	Wild type	Wild type	Wild type	SNVs/Indel	Wild type	Wild type	Wild type	Wild type	Wild type	Wild type	Wild type	Wild type	Wild type	Wild type
06b180435	UoC (706)	Wild type	Wild type	Wild type	Wild type	Wild type	Wild type	SNVs/Indel	Wild type	Wild type	Wild type	Wild type	Wild type	Wild type	Wild type	Wild type	Wild type	Wild type
d065daff8	UoC (706)	Wild type	Wild type	Wild type	Wild type	Wild type	Wild type	SNVs/Indel	Wild type	Wild type	Wild type	Wild type	Wild type	Wild type	Wild type	Wild type	Wild type	Wild type
aed32e1e7	UoC (706)	Wild type	Wild type	Wild type	Wild type	Wild type	Homodel	Amplification	Wild type	Wild type	Wild type	Wild type	Wild type	Amplification	Amplification	Wild type	Amplification	Wild type
6da5c064f	UoC (706)	Wild type	Wild type	Wild type	Wild type	Wild type	Wild type	Amplification	Wild type	Wild type	Wild type	Wild type	Wild type	Amplification	Amplification	Wild type	Wild type	Wild type
TCGA-R6-A6XG	TCGA (73)	Wild type	Wild type	Wild type	Wild type	Wild type	Wild type	Amplification	SNVs/Indel	Wild type	Wild type	Wild type	Wild type	Wild type	Amplification	Wild type	Wild type	Wild type
17c659187	UoC (706)	Wild type	Wild type	Wild type	Wild type	Wild type	Wild type	Amplification	Wild type	Wild type	Wild type	Wild type	Wild type	Wild type	Amplification	Wild type	Wild type	Wild type
afd3f0c53	UoC (706)	Wild type	Wild type	Wild type	Wild type	Wild type	Wild type	Amplification	Wild type	Wild type	Wild type	Wild type	Amplification	Amplification	Wild type	Wild type	Wild type	Amplification
8ec9d907c	UoC (706)	Wild type	Wild type	Wild type	Wild type	Wild type	Wild type	Amplification	Wild type	Wild type	Wild type	Wild type	Wild type	Wild type	Wild type	Wild type	Wild type	Wild type
69f1b2078	UoC (706)	Wild type	Wild type	Wild type	Wild type	Wild type	Wild type	Amplification	Wild type	Wild type	Wild type	Wild type	Wild type	Wild type	Wild type	Wild type	Wild type	Wild type
02d3c7c00	UoC (706)	Wild type	Wild type	Wild type	Wild type	Wild type	Wild type	Amplification	Wild type	Wild type	Wild type	Wild type	Wild type	Wild type	Wild type	Wild type	Wild type	Wild type
8303c32a7	UoC (706)	Wild type	Wild type	Wild type	Wild type	Wild type	SNVs/Indel	Wild type	Amplification	Wild type	Wild type	Wild type	Wild type	Wild type	Amplification	Wild type	Wild type	Wild type
ab48348ac	UoC (706)	Wild type	Wild type	Wild type	Wild type	Wild type	Wild type	Wild type	Wild type	Wild type	SNVs/Indel	Wild type	Wild type	Wild type	Amplification	Amplification	Wild type	Wild type
aacbb2aa0	UoC (706)	Wild type	Wild type	Wild type	Wild type	Wild type	Wild type	Wild type	Wild type	Wild type	Wild type	Wild type	Wild type	Wild type	Amplification	Amplification	Wild type	Wild type
02cc37502	UoC (706)	Wild type	Wild type	Wild type	Wild type	Wild type	Wild type	Wild type	Wild type	Wild type	Wild type	Wild type	Wild type	Wild type	Amplification	Amplification	Wild type	Wild type
206327a32	UoC (706)	Wild type	Wild type	Wild type	Wild type	Wild type	Wild type	Wild type	Wild type	Wild type	Wild type	Wild type	Wild type	Wild type	Amplification	Amplification	Wild type	Wild type
ef236a08e	UoC (706)	Wild type	Wild type	Wild type	Wild type	Wild type	Wild type	Wild type	Wild type	Wild type	Wild type	Wild type	Wild type	Wild type	Amplification	Amplification	Wild type	Wild type
0de0307fe	UoC (706)	Wild type	Wild type	Wild type	Wild type	Wild type	Wild type	Wild type	Wild type	Wild type	SNVs/Indel	Wild type	Wild type	Wild type	Amplification	Wild type	Amplification	Wild type
335a0dc4a	UoC (706)	Wild type	Wild type	Wild type	Wild type	Wild type	Wild type	Wild type	Wild type	Wild type	Wild type	Wild type	Wild type	Wild type	Amplification	Wild type	Amplification	Wild type
TCGA-2H-A9GM	TCGA (73)	Wild type	Wild type	Wild type	Wild type	Wild type	Wild type	Wild type	Wild type	Wild type	Wild type	Wild type	Wild type	Wild type	Amplification	Wild type	Amplification	Wild type
bb03a57a2	UoC (706)	Wild type	Wild type	SNVs/Indel	Wild type	SNVs/Indel	Wild type	Wild type	Wild type	Wild type	Wild type	Wild type	Wild type	Wild type	Amplification	Wild type	Wild type	Wild type
602b856b5	UoC (706)	Wild type	Wild type	Wild type	Wild type	Wild type	Wild type	Wild type	Wild type	Wild type	Wild type	Wild type	Wild type	Wild type	Amplification	Wild type	Wild type	Wild type
TCGA-L5-A4OH	TCGA (73)	Wild type	Wild type	Wild type	Wild type	Wild type	Wild type	Wild type	Wild type	Wild type	Wild type	Wild type	Wild type	Wild type	Amplification	Wild type	Wild type	Wild type
abe0a2a74	UoC (706)	Wild type	Wild type	Wild type	Wild type	Wild type	Wild type	Wild type	Wild type	Wild type	Wild type	Wild type	Wild type	Wild type	Amplification	Wild type	Wild type	Wild type
ec1086015	UoC (706)	Wild type	Wild type	Wild type	Wild type	Wild type	SNVs/Indel	Wild type	Wild type	Wild type	Wild type	Wild type	Wild type	Amplification	Wild type	Wild type	Wild type	Wild type
577ecc292	UoC (706)	Wild type	Wild type	SNVs/Indel	SNVs/Indel	SNVs/Indel	SNVs/Indel	Wild type	Wild type	Wild type	Wild type	Wild type	Wild type	Wild type	Wild type	Wild type	Wild type	Wild type
2613d0db5	UoC (706)	Wild type	Wild type	Wild type	Wild type	Wild type	SNVs/Indel	Wild type	Wild type	Wild type	Wild type	Wild type	Wild type	Wild type	Wild type	Wild type	Wild type	Wild type
c313c88fb	UoC (706)	Wild type	Wild type	Wild type	Wild type	Wild type	Homodel	Wild type	Wild type	Amplification	Wild type	Wild type	Wild type	Amplification	Wild type	Wild type	Wild type	Wild type
e4e15116e	UoC (706)	Wild type	Wild type	Wild type	Wild type	Wild type	Homodel	Wild type	Wild type	Wild type	SNVs/Indel	Wild type	Wild type	Wild type	Wild type	Wild type	Wild type	Wild type
134b51c64	UoC (706)	Wild type	Wild type	Wild type	SNVs/Indel	SNVs/Indel	Wild type	Wild type	Wild type	Wild type	Wild type	Wild type	Wild type	Amplification	Wild type	Wild type	Wild type	Wild type
62d006ea1	UoC (706)	Wild type	Wild type	Wild type	Wild type	Wild type	Wild type	Wild type	Wild type	Wild type	Wild type	Wild type	Amplification	Amplification	Wild type	Wild type	Wild type	Amplification
2747cb2bd	UoC (706)	Wild type	Wild type	Wild type	Wild type	Wild type	Wild type	Wild type	Wild type	Wild type	Wild type	Wild type	Amplification	Amplification	Wild type	Wild type	Wild type	Amplification
TCGA-L5-A8NF	TCGA (73)	Wild type	Wild type	Wild type	Wild type	Wild type	Wild type	Wild type	Wild type	Wild type	Wild type	Wild type	Amplification	Amplification	Wild type	Wild type	Wild type	Amplification
64565a24a	UoC (706)	Wild type	Wild type	Wild type	Wild type	Wild type	Wild type	Wild type	Amplification	Wild type	Wild type	Wild type	Wild type	Amplification	Wild type	Wild type	Wild type	Wild type
ac37eb43a	UoC (706)	Wild type	Wild type	Wild type	Wild type	Wild type	Wild type	Wild type	Wild type	Wild type	Wild type	Wild type	Wild type	Amplification	Wild type	Wild type	Amplification	Wild type
730015334	UoC (706)	Wild type	Wild type	Wild type	Wild type	Wild type	Wild type	Wild type	Wild type	Wild type	SNVs/Indel	Wild type	Wild type	Amplification	Wild type	Wild type	Wild type	Amplification
a8abb113e	UoC (706)	Wild type	Wild type	Wild type	Wild type	Wild type	Wild type	Wild type	Wild type	Wild type	Wild type	Wild type	Wild type	Amplification	Wild type	Wild type	Wild type	Amplification
f0a60d6e4	UoC (706)	Wild type	Wild type	Wild type	Wild type	Wild type	Wild type	Wild type	Wild type	Wild type	Wild type	Wild type	Wild type	Amplification	Wild type	Wild type	Wild type	Wild type
4b835a2c9	UoC (706)	Wild type	Wild type	Wild type	Wild type	Wild type	Wild type	Wild type	Wild type	Wild type	Wild type	Wild type	Wild type	Amplification	Wild type	Wild type	Wild type	Wild type
a59804475	UoC (706)	Wild type	Wild type	Wild type	Wild type	Wild type	Wild type	Wild type	Wild type	Wild type	Wild type	Wild type	Wild type	Amplification	Wild type	Wild type	Wild type	Wild type
80f413de9	UoC (706)	Wild type	Wild type	Wild type	SNVs/Indel	Wild type	Wild type	Wild type	Wild type	Wild type	Wild type	Wild type	Amplification	Wild type	Wild type	Wild type	Wild type	Wild type
e5bce2d83	UoC (706)	Wild type	Wild type	Wild type	SNVs/Indel	Wild type	Wild type	Wild type	Wild type	Wild type	SNVs/Indel	Wild type	Wild type	Wild type	Wild type	Amplification	Wild type	Wild type
b5487a371	UoC (706)	Wild type	Wild type	Wild type	SNVs/Indel	Wild type	Wild type	Wild type	Amplification	Wild type	Wild type	Wild type	Wild type	Wild type	Wild type	Wild type	Wild type	Amplification
db8bd4b1a	UoC (706)	Wild type	Wild type	Wild type	SNVs/Indel	Wild type	Wild type	Wild type	Wild type	Wild type	Wild type	Wild type	Wild type	Wild type	Wild type	Wild type	Amplification	Wild type
8793b7894	UoC (706)	Wild type	Wild type	Wild type	SNVs/Indel	Wild type	Wild type	Wild type	Wild type	SNVs/Indel	Wild type	Wild type	Wild type	Wild type	Wild type	Wild type	Wild type	Wild type
45d679e5a	UoC (706)	Wild type	Wild type	SNVs/Indel	SNVs/Indel	SNVs/Indel	Wild type	Wild type	Wild type	Wild type	SNVs/Indel	Wild type	Wild type	Wild type	Wild type	Wild type	Wild type	Wild type
99a5de132	UoC (706)	Wild type	Wild type	Wild type	SNVs/Indel	Wild type	Wild type	Wild type	Wild type	Wild type	SNVs/Indel	Wild type	Wild type	Wild type	Wild type	Wild type	Wild type	Wild type
33770e7a2	UoC (706)	Wild type	Wild type	Wild type	SNVs/Indel	Wild type	Wild type	Wild type	Wild type	Wild type	SNVs/Indel	Wild type	Wild type	Wild type	Wild type	Wild type	Wild type	Wild type
aaf797b82	UoC (706)	Wild type	Wild type	Wild type	SNVs/Indel	Wild type	Wild type	Wild type	Wild type	Wild type	SNVs/Indel	Wild type	Wild type	Wild type	Wild type	Wild type	Wild type	Wild type
8c2c7b950	UoC (706)	Wild type	Wild type	Wild type	SNVs/Indel	SNVs/Indel	Wild type	Wild type	Wild type	Wild type	Wild type	Wild type	Wild type	Wild type	Wild type	Wild type	Wild type	Wild type
d7858b21b	UoC (706)	Wild type	Wild type	Wild type	SNVs/Indel	SNVs/Indel	Wild type	Wild type	Wild type	Wild type	Wild type	Wild type	Wild type	Wild type	Wild type	Wild type	Wild type	Wild type
ca5d2c191	UoC (706)	Wild type	Wild type	Wild type	SNVs/Indel	Wild type	Wild type	Wild type	Wild type	Wild type	Wild type	Wild type	Wild type	Wild type	Wild type	Wild type	Wild type	Wild type
8f456a908	UoC (706)	Wild type	Wild type	Wild type	SNVs/Indel	Wild type	Wild type	Wild type	Wild type	Wild type	Wild type	Wild type	Wild type	Wild type	Wild type	Wild type	Wild type	Wild type
b5217a260	UoC (706)	Wild type	Wild type	Wild type	SNVs/Indel	Wild type	Wild type	Wild type	Wild type	Wild type	Wild type	Wild type	Wild type	Wild type	Wild type	Wild type	Wild type	Wild type
TCGA-RE-A7BO	TCGA (73)	Wild type	Wild type	Wild type	SNVs/Indel	Wild type	Wild type	Wild type	Wild type	Wild type	Wild type	Wild type	Wild type	Wild type	Wild type	Wild type	Wild type	Wild type
3ff03763c	UoC (706)	Wild type	Wild type	Wild type	Homodel	Wild type	Wild type	Wild type	Amplification	Wild type	Wild type	Wild type	Wild type	Wild type	Wild type	Wild type	Wild type	Wild type
bbac0528c	UoC (706)	Wild type	Wild type	Wild type	Wild type	Wild type	Wild type	Wild type	Amplification	SNVs/Indel	Wild type	Wild type	Amplification	Wild type	Wild type	Wild type	Wild type	Wild type
b384683d8	UoC (706)	Wild type	Wild type	Wild type	Wild type	Wild type	Wild type	Wild type	Wild type	Wild type	Wild type	Wild type	Amplification	Wild type	Wild type	Wild type	Amplification	Wild type
691be6996	UoC (706)	Wild type	Wild type	Wild type	Wild type	Wild type	Wild type	Wild type	Wild type	Wild type	SNVs/Indel	Wild type	Amplification	Wild type	Wild type	Wild type	Wild type	Wild type
3f033a231	UoC (706)	Wild type	Wild type	Wild type	Wild type	Wild type	Wild type	Wild type	Wild type	Wild type	Wild type	Wild type	Amplification	Wild type	Wild type	Wild type	Wild type	Amplification
b31dbb31a	UoC (706)	Wild type	Wild type	Wild type	Wild type	Wild type	Wild type	Wild type	Wild type	Wild type	Wild type	Wild type	Amplification	Wild type	Wild type	Wild type	Wild type	Wild type
ca7711a37	UoC (706)	Wild type	Wild type	Wild type	Wild type	Wild type	Wild type	Wild type	Wild type	Wild type	Wild type	Wild type	Amplification	Wild type	Wild type	Wild type	Wild type	Wild type
e6f859f4f	UoC (706)	Wild type	Wild type	Wild type	Wild type	Wild type	Wild type	Wild type	Wild type	Wild type	Wild type	Wild type	Amplification	Wild type	Wild type	Wild type	Wild type	Wild type
TCGA-L5-A8NE	TCGA (73)	Wild type	Wild type	Wild type	Wild type	Wild type	Wild type	Wild type	Wild type	Wild type	Wild type	Wild type	Wild type	Wild type	Wild type	Amplification	Wild type	Amplification
95efeed47	UoC (706)	Wild type	Wild type	Wild type	Wild type	Wild type	Wild type	Wild type	Wild type	Wild type	Wild type	Wild type	Wild type	Wild type	Wild type	Amplification	Wild type	Wild type
65563f8e7	UoC (706)	Wild type	Wild type	Wild type	Wild type	Wild type	Wild type	Wild type	Wild type	Wild type	Wild type	Wild type	Wild type	Wild type	Wild type	Amplification	Wild type	Wild type
314b3b441	UoC (706)	Wild type	Wild type	Wild type	Wild type	Wild type	Wild type	Wild type	Wild type	Wild type	Wild type	Wild type	Wild type	Wild type	Wild type	Amplification	Wild type	Wild type
TCGA-L5-A4OS	TCGA (73)	Wild type	Wild type	Wild type	Wild type	Wild type	Wild type	Wild type	Wild type	Wild type	Wild type	Wild type	Wild type	Wild type	Wild type	Amplification	Wild type	Wild type
f3918486d	UoC (706)	Wild type	Wild type	Wild type	Wild type	Wild type	Wild type	Wild type	Wild type	Wild type	Wild type	Wild type	Wild type	Wild type	Wild type	Amplification	Wild type	Wild type
717c0ec0d	UoC (706)	Wild type	Wild type	Wild type	Wild type	Wild type	Wild type	Wild type	Amplification	Wild type	Wild type	Wild type	Wild type	Wild type	Wild type	Wild type	Wild type	Wild type
04e7cbcad	UoC (706)	Wild type	Wild type	Wild type	Wild type	Wild type	Wild type	Wild type	Wild type	Wild type	Wild type	Wild type	Wild type	Wild type	Wild type	Wild type	Amplification	Amplification
d20a89efc	UoC (706)	Wild type	Wild type	Wild type	Wild type	Wild type	Wild type	Wild type	Wild type	Wild type	Wild type	Wild type	Wild type	Wild type	Wild type	Wild type	Amplification	Wild type
133e21428	UoC (706)	Wild type	Wild type	Wild type	Wild type	Wild type	Wild type	Wild type	Wild type	Wild type	Wild type	Wild type	Wild type	Wild type	Wild type	Wild type	Amplification	Wild type
bd0b25935	UoC (706)	Wild type	Wild type	Wild type	Wild type	Wild type	Wild type	Wild type	Wild type	Amplification	Wild type	Wild type	Wild type	Wild type	Wild type	Wild type	Wild type	Wild type
TCGA-L5-A8NN	TCGA (73)	Wild type	Wild type	Wild type	Wild type	Wild type	Wild type	Wild type	Wild type	Wild type	SNVs/Indel	Wild type	Wild type	Wild type	Wild type	Wild type	Wild type	Wild type
5ef2dbc6e	UoC (706)	Wild type	Wild type	SNVs/Indel	Wild type	SNVs/Indel	Wild type	Wild type	Wild type	Wild type	Wild type	Wild type	Wild type	Wild type	Wild type	Wild type	Wild type	Wild type
27daa3627	UoC (706)	Wild type	Wild type	Wild type	Wild type	SNVs/Indel	Wild type	Wild type	Wild type	Wild type	Wild type	Wild type	Wild type	Wild type	Wild type	Wild type	Wild type	Wild type
6904b15af	UoC (706)	Wild type	Wild type	Wild type	Wild type	SNVs/Indel	Wild type	Wild type	Wild type	Wild type	Wild type	Wild type	Wild type	Wild type	Wild type	Wild type	Wild type	Wild type
3d6f94f34	UoC (706)	Wild type	Wild type	Wild type	Wild type	Wild type	Wild type	Wild type	Wild type	Wild type	Wild type	Wild type	Wild type	Wild type	Wild type	Wild type	Wild type	Amplification
b5ac3e448	UoC (706)	Wild type	Wild type	Wild type	Wild type	Wild type	Wild type	Wild type	Wild type	Wild type	Wild type	Wild type	Wild type	Wild type	Wild type	Wild type	Wild type	Amplification
a307c661f	UoC (706)	Wild type	Wild type	Wild type	Wild type	Wild type	Wild type	Wild type	Wild type	Wild type	Wild type	Wild type	Wild type	Wild type	Wild type	Wild type	Wild type	Amplification
ebb888c43	UoC (706)	Wild type	Wild type	Wild type	Wild type	Wild type	Wild type	Wild type	Wild type	Wild type	Wild type	Wild type	Wild type	Wild type	Wild type	Wild type	Wild type	Amplification
89cc2856c	UoC (706)	Wild type	Wild type	SNVs/Indel	Wild type	Wild type	Wild type	Wild type	Wild type	Wild type	Wild type	Wild type	Wild type	Wild type	Wild type	Wild type	Wild type	Wild type
e93d48436	UoC (706)	Wild type	Wild type	SNVs/Indel	Wild type	Wild type	Wild type	Wild type	Wild type	Wild type	Wild type	Wild type	Wild type	Wild type	Wild type	Wild type	Wild type	Wild type
ff1ae3388	UoC (706)	Wild type	Wild type	Wild type	Wild type	Wild type	Wild type	Wild type	Wild type	Wild type	Wild type	Wild type	Wild type	Wild type	Wild type	Wild type	Wild type	Wild type
f12cb40ba	UoC (706)	Wild type	Wild type	Wild type	Wild type	Wild type	Wild type	Wild type	Wild type	Wild type	Wild type	Wild type	Wild type	Wild type	Wild type	Wild type	Wild type	Wild type
b2e760141	UoC (706)	Wild type	Wild type	Wild type	Wild type	Wild type	Wild type	Wild type	Wild type	Wild type	Wild type	Wild type	Wild type	Wild type	Wild type	Wild type	Wild type	Wild type
cd056b00c	UoC (706)	Wild type	Wild type	Wild type	Wild type	Wild type	Wild type	Wild type	Wild type	Wild type	Wild type	Wild type	Wild type	Wild type	Wild type	Wild type	Wild type	Wild type
d79836f11	UoC (706)	Wild type	Wild type	Wild type	Wild type	Wild type	Wild type	Wild type	Wild type	Wild type	Wild type	Wild type	Wild type	Wild type	Wild type	Wild type	Wild type	Wild type
c4053e960	UoC (706)	Wild type	Wild type	Wild type	Wild type	Wild type	Wild type	Wild type	Wild type	Wild type	Wild type	Wild type	Wild type	Wild type	Wild type	Wild type	Wild type	Wild type
TCGA-L5-A4OF	TCGA (73)	Wild type	Wild type	Wild type	Wild type	Wild type	Wild type	Wild type	Wild type	Wild type	Wild type	Wild type	Wild type	Wild type	Wild type	Wild type	Wild type	Wild type
66af59b0d	UoC (706)	Wild type	Wild type	Wild type	Wild type	Wild type	Wild type	Wild type	Wild type	Wild type	Wild type	Wild type	Wild type	Wild type	Wild type	Wild type	Wild type	Wild type
637545992	UoC (706)	Wild type	Wild type	Wild type	Wild type	Wild type	Wild type	Wild type	Wild type	Wild type	Wild type	Wild type	Wild type	Wild type	Wild type	Wild type	Wild type	Wild type
TCGA-L5-A4OP	TCGA (73)	Wild type	Wild type	Wild type	Wild type	Wild type	Wild type	Wild type	Wild type	Wild type	Wild type	Wild type	Wild type	Wild type	Wild type	Wild type	Wild type	Wild type
db31fa7c8	UoC (706)	Wild type	Wild type	Wild type	Wild type	Wild type	Wild type	Wild type	Wild type	Wild type	Wild type	Wild type	Wild type	Wild type	Wild type	Wild type	Wild type	Wild type
73f510889	UoC (706)	Wild type	Wild type	Wild type	Wild type	Wild type	Wild type	Wild type	Wild type	Wild type	Wild type	Wild type	Wild type	Wild type	Wild type	Wild type	Wild type	Wild type
9bc97847e	UoC (706)	Wild type	Wild type	Wild type	Wild type	Wild type	Wild type	Wild type	Wild type	Wild type	Wild type	Wild type	Wild type	Wild type	Wild type	Wild type	Wild type	Wild type
0a90e804a	UoC (706)	Wild type	Wild type	Wild type	Wild type	Wild type	Wild type	Wild type	Wild type	Wild type	Wild type	Wild type	Wild type	Wild type	Wild type	Wild type	Wild type	Wild type
23b4e52e3	UoC (706)	Wild type	Wild type	Wild type	Wild type	Wild type	Wild type	Wild type	Wild type	Wild type	Wild type	Wild type	Wild type	Wild type	Wild type	Wild type	Wild type	Wild type
86c633a43	UoC (706)	Wild type	Wild type	Wild type	Wild type	Wild type	Wild type	Wild type	Wild type	Wild type	Wild type	Wild type	Wild type	Wild type	Wild type	Wild type	Wild type	Wild type
425b9ea61	UoC (706)	Wild type	Wild type	Wild type	Wild type	Wild type	Wild type	Wild type	Wild type	Wild type	Wild type	Wild type	Wild type	Wild type	Wild type	Wild type	Wild type	Wild type
f00bf10ff	UoC (706)	Wild type	Wild type	Wild type	Wild type	Wild type	Wild type	Wild type	Wild type	Wild type	Wild type	Wild type	Wild type	Wild type	Wild type	Wild type	Wild type	Wild type
bf9bdc838	UoC (706)	Wild type	Wild type	Wild type	Wild type	Wild type	Wild type	Wild type	Wild type	Wild type	Wild type	Wild type	Wild type	Wild type	Wild type	Wild type	Wild type	Wild type
43776438d	UoC (706)	Wild type	Wild type	Wild type	Wild type	Wild type	Wild type	Wild type	Wild type	Wild type	Wild type	Wild type	Wild type	Wild type	Wild type	Wild type	Wild type	Wild type
ff17d702f	UoC (706)	Wild type	Wild type	Wild type	Wild type	Wild type	Wild type	Wild type	Wild type	Wild type	Wild type	Wild type	Wild type	Wild type	Wild type	Wild type	Wild type	Wild type
9c4df4e50	UoC (706)	Wild type	Wild type	Wild type	Wild type	Wild type	Wild type	Wild type	Wild type	Wild type	Wild type	Wild type	Wild type	Wild type	Wild type	Wild type	Wild type	Wild type
2fb1c6063	UoC (706)	Wild type	Wild type	Wild type	Wild type	Wild type	Wild type	Wild type	Wild type	Wild type	Wild type	Wild type	Wild type	Wild type	Wild type	Wild type	Wild type	Wild type
eb01c179c	UoC (706)	Wild type	Wild type	Wild type	Wild type	Wild type	Wild type	Wild type	Wild type	Wild type	Wild type	Wild type	Wild type	Wild type	Wild type	Wild type	Wild type	Wild type
932e83995	UoC (706)	Wild type	Wild type	Wild type	Wild type	Wild type	Wild type	Wild type	Wild type	Wild type	Wild type	Wild type	Wild type	Wild type	Wild type	Wild type	Wild type	Wild type
071d0791a	UoC (706)	Wild type	Wild type	Wild type	Wild type	Wild type	Wild type	Wild type	Wild type	Wild type	Wild type	Wild type	Wild type	Wild type	Wild type	Wild type	Wild type	Wild type
c4a9bc403	UoC (706)	Wild type	Wild type	Wild type	Wild type	Wild type	Wild type	Wild type	Wild type	Wild type	Wild type	Wild type	Wild type	Wild type	Wild type	Wild type	Wild type	Wild type
1527bc8b5	UoC (706)	Wild type	Wild type	Wild type	Wild type	Wild type	Wild type	Wild type	Wild type	Wild type	Wild type	Wild type	Wild type	Wild type	Wild type	Wild type	Wild type	Wild type
TCGA-L5-A8NU	TCGA (73)	Wild type	Wild type	Wild type	Wild type	Wild type	Wild type	Wild type	Wild type	Wild type	Wild type	Wild type	Wild type	Wild type	Wild type	Wild type	Wild type	Wild type
P-0005312-T01-IM5	MSKCC (253)	SNVs/Indel	SNVs/Indel	Wild type	Wild type	Amplification	SNVs/Indel	Wild type	Wild type	Wild type	SNVs/Indel	SNVs/Indel	Wild type	Wild type	Wild type	Wild type	Wild type	Wild type
P-0036485-T01-IM6	MSKCC (253)	SNVs/Indel	SNVs/Indel	Wild type	SNVs/Indel	SNVs/Indel	Wild type	Wild type	Wild type	Wild type	SNVs/Indel	SNVs/Indel	Wild type	Wild type	Wild type	Wild type	Wild type	Wild type
P-0034369-T01-IM6	MSKCC (253)	SNVs/Indel	SNVs/Indel	Wild type	SNVs/Indel	Wild type	Wild type	Wild type	Wild type	Wild type	Wild type	SNVs/Indel	Wild type	Wild type	Wild type	Wild type	Wild type	Wild type
P-0010220-T01-IM5	MSKCC (253)	SNVs/Indel	SNVs/Indel	SNVs/Indel	Wild type	Wild type	Wild type	Amplification	Wild type	Wild type	Wild type	Amplification	Wild type	Wild type	Wild type	Wild type	Wild type	Wild type
P-0007572-T01-IM5	MSKCC (253)	SNVs/Indel	SNVs/Indel	Wild type	Wild type	Wild type	Wild type	Amplification	Wild type	Wild type	Wild type	Amplification	Wild type	Wild type	Wild type	Wild type	Wild type	Wild type
P-0043994-T01-IM6	MSKCC (253)	SNVs/Indel	SNVs/Indel	Wild type	Wild type	Wild type	Wild type	Wild type	Wild type	Wild type	Wild type	Amplification	Wild type	Wild type	Amplification	Wild type	Amplification	Wild type
P-0002801-T01-IM3	MSKCC (253)	SNVs/Indel	SNVs/Indel	Wild type	Wild type	Wild type	SNVs/Indel	Wild type	Wild type	Wild type	Wild type	Amplification	Wild type	Wild type	Wild type	SNVs/Indel	Wild type	Wild type
P-0006448-T01-IM5	MSKCC (253)	SNVs/Indel	SNVs/Indel	Wild type	SNVs/Indel	Wild type	Wild type	Wild type	Wild type	Wild type	Wild type	Amplification	Wild type	Amplification	Wild type	Wild type	Wild type	Wild type
P-0021235-T01-IM6	MSKCC (253)	SNVs/Indel	SNVs/Indel	Wild type	Wild type	Wild type	Wild type	Wild type	Wild type	Wild type	Wild type	Amplification	Wild type	Wild type	Wild type	Wild type	Amplification	Wild type
P-0003536-T02-IM5	MSKCC (253)	SNVs/Indel	SNVs/Indel	Wild type	Wild type	Wild type	Wild type	Wild type	Wild type	Wild type	Wild type	Amplification	Wild type	Wild type	Wild type	Wild type	Wild type	SNVs/Indel
P-0002044-T01-IM3	MSKCC (253)	SNVs/Indel	SNVs/Indel	Wild type	Wild type	Wild type	Wild type	Wild type	Wild type	Wild type	Wild type	Amplification	Wild type	Wild type	Wild type	Wild type	Wild type	Wild type
P-0000716-T01-IM3	MSKCC (253)	SNVs/Indel	SNVs/Indel	Wild type	Wild type	Wild type	Wild type	Wild type	Wild type	Wild type	Wild type	Amplification	Wild type	Wild type	Wild type	Wild type	Wild type	Wild type
P-0016187-T01-IM6	MSKCC (253)	SNVs/Indel	SNVs/Indel	Wild type	SNVs/Indel	Wild type	Wild type	SNVs/Indel	Wild type	SNVs/Indel	Wild type	Wild type	Wild type	Wild type	Wild type	Wild type	Wild type	Wild type
P-0000225-T01-IM3	MSKCC (253)	SNVs/Indel	SNVs/Indel	Wild type	Wild type	Wild type	Wild type	Amplification	Wild type	Wild type	Wild type	Wild type	Wild type	SNVs/Indel	Wild type	Wild type	Wild type	Wild type
P-0009563-T01-IM5	MSKCC (253)	SNVs/Indel	SNVs/Indel	Wild type	Wild type	Wild type	Wild type	Amplification	Wild type	SNVs/Indel	Wild type	Wild type	Wild type	Wild type	Wild type	Wild type	Wild type	Wild type
P-0005767-T02-IM5	MSKCC (253)	SNVs/Indel	SNVs/Indel	Amplification	Wild type	SNVs/Indel	Wild type	Amplification	Wild type	Wild type	Wild type	Wild type	Wild type	Wild type	Wild type	Wild type	Wild type	Wild type
P-0032592-T01-IM6	MSKCC (253)	SNVs/Indel	SNVs/Indel	Wild type	Wild type	Wild type	Wild type	Amplification	Wild type	Wild type	Wild type	Wild type	Wild type	Wild type	Wild type	Wild type	Wild type	Wild type
P-0028491-T01-IM6	MSKCC (253)	SNVs/Indel	SNVs/Indel	Wild type	Wild type	Wild type	Wild type	Amplification	Wild type	Wild type	Wild type	Wild type	Wild type	Wild type	Wild type	Wild type	Wild type	Wild type
P-0003078-T01-IM5	MSKCC (253)	SNVs/Indel	SNVs/Indel	Wild type	Wild type	Wild type	Wild type	Amplification	Wild type	Wild type	Wild type	Wild type	Wild type	Wild type	Wild type	Wild type	Wild type	Wild type
P-0006748-T01-IM5	MSKCC (253)	SNVs/Indel	SNVs/Indel	Wild type	Wild type	Wild type	Wild type	Amplification	Wild type	Wild type	Wild type	Wild type	Wild type	Wild type	Wild type	Wild type	Wild type	Wild type
P-0034542-T01-IM6	MSKCC (253)	SNVs/Indel	SNVs/Indel	Wild type	Wild type	Wild type	SNVs/Indel	Wild type	Amplification	Wild type	Wild type	Wild type	Wild type	Wild type	Amplification	Wild type	Wild type	Wild type
P-0043612-T01-IM6	MSKCC (253)	SNVs/Indel	SNVs/Indel	Wild type	Wild type	SNVs/Indel	Wild type	Wild type	Wild type	Wild type	Wild type	Wild type	Wild type	Amplification	Amplification	Wild type	Amplification	Wild type
P-0032275-T01-IM6	MSKCC (253)	SNVs/Indel	SNVs/Indel	Wild type	Wild type	Wild type	Wild type	Wild type	Wild type	Wild type	Wild type	Wild type	Wild type	Wild type	Amplification	Wild type	Wild type	Wild type
P-0026760-T01-IM6	MSKCC (253)	SNVs/Indel	SNVs/Indel	Wild type	Wild type	Wild type	Wild type	Wild type	Wild type	Wild type	Wild type	Wild type	Wild type	Wild type	Amplification	Wild type	Wild type	Wild type
P-0034515-T01-IM6	MSKCC (253)	SNVs/Indel	SNVs/Indel	Wild type	Wild type	Wild type	Wild type	Wild type	Wild type	Wild type	Wild type	Wild type	Wild type	Wild type	Amplification	Wild type	Wild type	Wild type
P-0038461-T01-IM6	MSKCC (253)	SNVs/Indel	SNVs/Indel	Wild type	Wild type	SNVs/Indel	SNVs/Indel	Wild type	Wild type	Wild type	Wild type	Wild type	Wild type	Wild type	Wild type	Wild type	Wild type	Wild type
P-0022144-T01-IM6	MSKCC (253)	SNVs/Indel	SNVs/Indel	Wild type	Wild type	Wild type	Wild type	Wild type	Wild type	Wild type	Wild type	Wild type	Wild type	Amplification	Wild type	Wild type	Wild type	Wild type
P-0003894-T01-IM5	MSKCC (253)	SNVs/Indel	SNVs/Indel	Wild type	SNVs/Indel	Wild type	Wild type	Wild type	Amplification	Wild type	Wild type	Wild type	Wild type	Wild type	Wild type	Wild type	Wild type	Wild type
P-0027254-T01-IM6	MSKCC (253)	SNVs/Indel	SNVs/Indel	Wild type	SNVs/Indel	Wild type	Wild type	Wild type	Wild type	Wild type	Wild type	Wild type	Wild type	Wild type	Wild type	Wild type	Wild type	Wild type
P-0023373-T01-IM6	MSKCC (253)	SNVs/Indel	SNVs/Indel	Wild type	Wild type	Wild type	Wild type	Wild type	Wild type	Wild type	Wild type	Wild type	SNVs/Indel	Wild type	Wild type	Wild type	Amplification	Wild type
P-0002454-T01-IM3	MSKCC (253)	SNVs/Indel	SNVs/Indel	Wild type	Wild type	Wild type	Wild type	Wild type	Amplification	Wild type	Wild type	Wild type	Amplification	Wild type	Wild type	Wild type	Wild type	Wild type
P-0006519-T01-IM5	MSKCC (253)	SNVs/Indel	SNVs/Indel	SNVs/Indel	Wild type	Wild type	Wild type	Wild type	Wild type	Wild type	Wild type	Wild type	Amplification	Wild type	Wild type	Wild type	Amplification	Wild type
P-0000444-T02-IM5	MSKCC (253)	SNVs/Indel	SNVs/Indel	Wild type	Wild type	Wild type	Wild type	Wild type	Wild type	SNVs/Indel	Wild type	Wild type	Wild type	Wild type	Wild type	Wild type	Wild type	Wild type
P-0028931-T01-IM6	MSKCC (253)	SNVs/Indel	SNVs/Indel	Wild type	Wild type	SNVs/Indel	Wild type	Wild type	Wild type	Wild type	Wild type	Wild type	Wild type	Wild type	Wild type	Wild type	Wild type	Wild type
P-0001194-T01-IM3	MSKCC (253)	SNVs/Indel	SNVs/Indel	Wild type	Wild type	SNVs/Indel	Wild type	Wild type	Wild type	Wild type	Wild type	Wild type	Wild type	Wild type	Wild type	Wild type	Wild type	Wild type
P-0004016-T01-IM5	MSKCC (253)	SNVs/Indel	SNVs/Indel	Wild type	Wild type	Wild type	Wild type	Wild type	Wild type	Wild type	Wild type	Wild type	Wild type	Wild type	Wild type	Wild type	Wild type	Wild type
P-0022952-T01-IM6	MSKCC (253)	SNVs/Indel	SNVs/Indel	Wild type	Wild type	Wild type	Wild type	Wild type	Wild type	Wild type	Wild type	Wild type	Wild type	Wild type	Wild type	Wild type	Wild type	Wild type
P-0042136-T01-IM6	MSKCC (253)	SNVs/Indel	SNVs/Indel	Wild type	Wild type	Wild type	Wild type	Wild type	Wild type	Wild type	Wild type	Wild type	Wild type	Wild type	Wild type	Wild type	Wild type	Wild type
P-0035875-T01-IM6	MSKCC (253)	SNVs/Indel	SNVs/Indel	Wild type	Wild type	Wild type	Wild type	Wild type	Wild type	Wild type	Wild type	Wild type	Wild type	Wild type	Wild type	Wild type	Wild type	Wild type
P-0032852-T01-IM6	MSKCC (253)	SNVs/Indel	SNVs/Indel	Wild type	Wild type	Wild type	Wild type	Wild type	Wild type	Wild type	Wild type	Wild type	Wild type	Wild type	Wild type	Wild type	Wild type	Wild type
P-0003914-T01-IM3	MSKCC (253)	SNVs/Indel	SNVs/Indel	Wild type	Wild type	Wild type	Wild type	Wild type	Wild type	Wild type	Wild type	Wild type	Wild type	Wild type	Wild type	Wild type	Wild type	Wild type
P-0007903-T01-IM5	MSKCC (253)	SNVs/Indel	SNVs/Indel	Wild type	Wild type	Wild type	Wild type	Wild type	Wild type	Wild type	Wild type	Wild type	Wild type	Wild type	Wild type	Wild type	Wild type	Wild type
P-0000977-T01-IM3	MSKCC (253)	SNVs/Indel	SNVs/Indel	Wild type	Wild type	Wild type	Wild type	Wild type	Wild type	Wild type	Wild type	Wild type	Wild type	Wild type	Wild type	Wild type	Wild type	Wild type
P-0002710-T01-IM3	MSKCC (253)	SNVs/Indel	SNVs/Indel	Wild type	Wild type	Wild type	Wild type	Wild type	Wild type	Wild type	Wild type	Wild type	Wild type	Wild type	Wild type	Wild type	Wild type	Wild type
P-0038857-T01-IM6	MSKCC (253)	SNVs/Indel	Homodel	Wild type	Wild type	Wild type	Wild type	Wild type	Wild type	Wild type	Wild type	Amplification	Wild type	Wild type	Wild type	Wild type	Wild type	Wild type
P-0000112-T01-IM3	MSKCC (253)	SNVs/Indel	Homodel	Wild type	Wild type	Wild type	SNVs/Indel	Wild type	Wild type	Wild type	Wild type	Wild type	Amplification	Wild type	Wild type	Wild type	Wild type	Wild type
P-0003477-T01-IM5	MSKCC (253)	SNVs/Indel	Homodel	Wild type	Wild type	Wild type	Homodel	Wild type	Wild type	Wild type	Wild type	Wild type	Wild type	Wild type	Wild type	Wild type	Wild type	Wild type
P-0037621-T01-IM6	MSKCC (253)	SNVs/Indel	Homodel	Wild type	Wild type	Wild type	Wild type	Wild type	Wild type	Wild type	Wild type	Wild type	Amplification	Amplification	Wild type	Wild type	Wild type	Wild type
P-0043614-T01-IM6	MSKCC (253)	SNVs/Indel	Homodel	Wild type	Wild type	Wild type	Wild type	Wild type	Amplification	Wild type	SNVs/Indel	Wild type	Wild type	Wild type	Wild type	Wild type	Wild type	Wild type
P-0001077-T01-IM3	MSKCC (253)	SNVs/Indel	Homodel	Wild type	Wild type	Wild type	Wild type	Wild type	Wild type	SNVs/Indel	Wild type	Wild type	Wild type	Wild type	Wild type	Wild type	Wild type	Wild type
P-0031866-T01-IM6	MSKCC (253)	SNVs/Indel	Wild type	Wild type	SNVs/Indel	Wild type	Wild type	Wild type	Wild type	Wild type	Wild type	SNVs/Indel	Wild type	Wild type	Wild type	Wild type	Wild type	Wild type
P-0026175-T01-IM6	MSKCC (253)	SNVs/Indel	Wild type	SNVs/Indel	Wild type	Wild type	Wild type	Wild type	Wild type	Wild type	Wild type	SNVs/Indel	Wild type	Wild type	Wild type	Amplification	Wild type	Wild type
P-0001495-T03-IM5	MSKCC (253)	SNVs/Indel	Wild type	Wild type	Wild type	Wild type	Wild type	SNVs/Indel	Wild type	Wild type	Wild type	Amplification	Wild type	Wild type	Wild type	Wild type	Wild type	Wild type
P-0001495-T02-IM5	MSKCC (253)	SNVs/Indel	Wild type	Wild type	Wild type	Wild type	Wild type	SNVs/Indel	Wild type	Wild type	Wild type	Amplification	Wild type	Wild type	Wild type	Wild type	Wild type	Wild type
P-0006877-T01-IM5	MSKCC (253)	SNVs/Indel	Wild type	SNVs/Indel	Wild type	Wild type	SNVs/Indel	Amplification	Wild type	Wild type	Wild type	Amplification	Wild type	Wild type	Amplification	Wild type	Wild type	Wild type
P-0034060-T01-IM6	MSKCC (253)	SNVs/Indel	Wild type	SNVs/Indel	Wild type	SNVs/Indel	Wild type	Amplification	Wild type	Wild type	Wild type	Amplification	Wild type	Wild type	Wild type	Wild type	Wild type	Wild type
P-0005984-T01-IM5	MSKCC (253)	SNVs/Indel	Wild type	Wild type	Wild type	Wild type	SNVs/Indel	Wild type	Wild type	Wild type	Wild type	Amplification	Wild type	Wild type	Amplification	Amplification	Wild type	Wild type
P-0038631-T01-IM6	MSKCC (253)	SNVs/Indel	Wild type	Wild type	Wild type	Wild type	Wild type	Wild type	Wild type	Wild type	Wild type	Amplification	Wild type	Wild type	Amplification	Amplification	Wild type	Wild type
YJ-her-002-P1	MSKCC (253)	SNVs/Indel	Wild type	Wild type	Wild type	Wild type	Wild type	Wild type	Wild type	Wild type	Wild type	Amplification	Wild type	Wild type	Amplification	Amplification	Wild type	Wild type
YJ-her-005-P1	MSKCC (253)	SNVs/Indel	Wild type	Wild type	Wild type	Wild type	Wild type	Wild type	Amplification	Wild type	Wild type	Amplification	Wild type	Wild type	Amplification	Wild type	Wild type	Wild type
YJ-her-005-P2	MSKCC (253)	SNVs/Indel	Wild type	Wild type	Wild type	Wild type	Wild type	Wild type	Amplification	Wild type	Wild type	Amplification	Wild type	Wild type	Amplification	Wild type	Wild type	Wild type
P-0042157-T01-IM6	MSKCC (253)	SNVs/Indel	Wild type	Wild type	SNVs/Indel	Wild type	SNVs/Indel	Wild type	Wild type	Wild type	Wild type	Amplification	Wild type	Wild type	Wild type	Wild type	Wild type	Wild type
P-0005106-T01-IM5	MSKCC (253)	SNVs/Indel	Wild type	Wild type	Wild type	Wild type	SNVs/Indel	Wild type	Wild type	Wild type	Wild type	Amplification	Amplification	Wild type	Wild type	Wild type	Wild type	Wild type
P-0037007-T01-IM6	MSKCC (253)	SNVs/Indel	Wild type	Wild type	Wild type	Wild type	SNVs/Indel	Wild type	Wild type	SNVs/Indel	Wild type	Amplification	Wild type	Wild type	Wild type	Wild type	Wild type	Wild type
P-0009631-T01-IM5	MSKCC (253)	SNVs/Indel	Wild type	Wild type	Wild type	Wild type	SNVs/Indel	Wild type	Wild type	Wild type	Wild type	Amplification	Wild type	Wild type	Wild type	Wild type	Wild type	Wild type
P-0009872-T01-IM5	MSKCC (253)	SNVs/Indel	Wild type	Wild type	Wild type	Wild type	SNVs/Indel	Wild type	Wild type	Wild type	Wild type	Amplification	Wild type	Wild type	Wild type	Wild type	Wild type	Wild type
P-0001855-T03-IM6	MSKCC (253)	SNVs/Indel	Wild type	Wild type	Wild type	Wild type	SNVs/Indel	Wild type	Wild type	Wild type	Wild type	Amplification	Wild type	Wild type	Wild type	Wild type	Wild type	Wild type
s_YJ_her_008_P	MSKCC (253)	SNVs/Indel	Wild type	Wild type	Wild type	Wild type	SNVs/Indel	Wild type	Wild type	Wild type	Wild type	Amplification	Wild type	Wild type	Wild type	Wild type	Wild type	Wild type
P-0019272-T01-IM6	MSKCC (253)	SNVs/Indel	Wild type	Wild type	Wild type	SNVs/Indel	Wild type	Wild type	Wild type	Wild type	Wild type	Amplification	Wild type	Amplification	Wild type	Wild type	Wild type	Wild type
P-0029123-T01-IM6	MSKCC (253)	SNVs/Indel	Wild type	Wild type	Wild type	SNVs/Indel	Wild type	Wild type	Wild type	Wild type	Wild type	Amplification	Wild type	Amplification	Wild type	Wild type	Wild type	Wild type
P-0034128-T01-IM6	MSKCC (253)	SNVs/Indel	Wild type	Wild type	SNVs/Indel	Wild type	Wild type	Wild type	Wild type	Wild type	Wild type	Amplification	Wild type	Wild type	Wild type	Wild type	Wild type	Wild type
P-0031955-T02-IM6	MSKCC (253)	SNVs/Indel	Wild type	Wild type	Wild type	Wild type	Wild type	Wild type	Wild type	Wild type	SNVs/Indel	Amplification	Amplification	Wild type	Wild type	Wild type	Amplification	Wild type
P-0032700-T01-IM6	MSKCC (253)	SNVs/Indel	Wild type	Wild type	Wild type	Wild type	Wild type	Wild type	Wild type	SNVs/Indel	Wild type	Amplification	Wild type	Wild type	Wild type	Amplification	Wild type	Wild type
P-0037409-T01-IM6	MSKCC (253)	SNVs/Indel	Wild type	Wild type	Wild type	Wild type	Wild type	Wild type	Wild type	Wild type	Wild type	Amplification	Wild type	Wild type	Wild type	Amplification	Wild type	Wild type
P-0007895-T01-IM5	MSKCC (253)	SNVs/Indel	Wild type	Wild type	Wild type	Wild type	Wild type	Wild type	Wild type	Wild type	Wild type	Amplification	Wild type	Wild type	Wild type	Amplification	Wild type	Wild type
P-0027661-T01-IM6	MSKCC (253)	SNVs/Indel	Wild type	Wild type	Wild type	Wild type	Wild type	Wild type	Wild type	Wild type	Wild type	Amplification	Wild type	Wild type	Wild type	Amplification	Wild type	Wild type
P-0000178-T01-IM3	MSKCC (253)	SNVs/Indel	Wild type	Wild type	Wild type	Wild type	Wild type	Wild type	Wild type	Wild type	Wild type	Amplification	Wild type	Wild type	Wild type	Amplification	Wild type	Wild type
P-0000221-T01-IM3	MSKCC (253)	SNVs/Indel	Wild type	Wild type	Wild type	Wild type	Wild type	Wild type	Wild type	Wild type	Wild type	Amplification	Wild type	Wild type	Wild type	Amplification	Wild type	Wild type
P-0003981-T01-IM3	MSKCC (253)	SNVs/Indel	Wild type	Wild type	Wild type	Wild type	Wild type	Wild type	Wild type	Wild type	Wild type	Amplification	Wild type	Wild type	Wild type	Amplification	Wild type	Wild type
P-0023553-T01-IM6	MSKCC (253)	SNVs/Indel	Wild type	Wild type	Wild type	Wild type	Wild type	Wild type	SNVs/Indel	Wild type	Wild type	Amplification	Wild type	Wild type	Wild type	Wild type	Wild type	Wild type
P-0024258-T01-IM6	MSKCC (253)	SNVs/Indel	Wild type	Wild type	Wild type	Wild type	Wild type	Wild type	Amplification	Wild type	Wild type	Amplification	Wild type	Wild type	Wild type	Wild type	Wild type	Wild type
P-0009065-T01-IM5	MSKCC (253)	SNVs/Indel	Wild type	Wild type	Wild type	Wild type	Wild type	Wild type	Wild type	Wild type	Wild type	Amplification	Wild type	Wild type	Wild type	Wild type	Amplification	Wild type
P-0009065-T02-IM5	MSKCC (253)	SNVs/Indel	Wild type	Wild type	Wild type	Wild type	Wild type	Wild type	Wild type	Wild type	Wild type	Amplification	Wild type	Wild type	Wild type	Wild type	Amplification	Wild type
P-0000538-T01-IM3	MSKCC (253)	SNVs/Indel	Wild type	Wild type	Wild type	Wild type	Wild type	Wild type	Wild type	Wild type	SNVs/Indel	Amplification	Wild type	Wild type	Wild type	Wild type	Wild type	Wild type
P-0001495-T01-IM3	MSKCC (253)	SNVs/Indel	Wild type	Wild type	Wild type	Wild type	Wild type	Wild type	Wild type	Wild type	SNVs/Indel	Amplification	Wild type	Wild type	Wild type	Wild type	Wild type	Wild type
P-0006078-T01-IM5	MSKCC (253)	SNVs/Indel	Wild type	SNVs/Indel	Wild type	Wild type	Wild type	Wild type	Wild type	Wild type	Wild type	Amplification	Wild type	Wild type	Wild type	Wild type	Wild type	Wild type
P-0026611-T01-IM6	MSKCC (253)	SNVs/Indel	Wild type	Wild type	Wild type	Wild type	Wild type	Wild type	Wild type	Wild type	Wild type	Amplification	Wild type	Wild type	Wild type	Wild type	Wild type	Wild type
P-0033084-T01-IM6	MSKCC (253)	SNVs/Indel	Wild type	Wild type	Wild type	Wild type	Wild type	Wild type	Wild type	Wild type	Wild type	Amplification	Wild type	Wild type	Wild type	Wild type	Wild type	Wild type
P-0032628-T01-IM6	MSKCC (253)	SNVs/Indel	Wild type	Wild type	Wild type	Wild type	Wild type	Wild type	Wild type	Wild type	Wild type	Amplification	Wild type	Wild type	Wild type	Wild type	Wild type	Wild type
P-0032393-T01-IM6	MSKCC (253)	SNVs/Indel	Wild type	Wild type	Wild type	Wild type	Wild type	Wild type	Wild type	Wild type	Wild type	Amplification	Wild type	Wild type	Wild type	Wild type	Wild type	Wild type
P-0038297-T01-IM6	MSKCC (253)	SNVs/Indel	Wild type	Wild type	Wild type	Wild type	Wild type	Wild type	Wild type	Wild type	Wild type	Amplification	Wild type	Wild type	Wild type	Wild type	Wild type	Wild type
P-0014504-T01-IM6	MSKCC (253)	SNVs/Indel	Wild type	Wild type	Wild type	Wild type	Wild type	Wild type	Wild type	Wild type	Wild type	Amplification	Wild type	Wild type	Wild type	Wild type	Wild type	Wild type
P-0002883-T02-IM5	MSKCC (253)	SNVs/Indel	Wild type	Wild type	Wild type	Wild type	Wild type	Wild type	Wild type	Wild type	Wild type	Amplification	Wild type	Wild type	Wild type	Wild type	Wild type	Wild type
P-0035812-T01-IM6	MSKCC (253)	SNVs/Indel	Wild type	Wild type	Wild type	Wild type	Wild type	Wild type	Wild type	Wild type	Wild type	Amplification	Wild type	Wild type	Wild type	Wild type	Wild type	Wild type
P-0005300-T01-IM5	MSKCC (253)	SNVs/Indel	Wild type	Wild type	Wild type	Wild type	Wild type	Wild type	Wild type	Wild type	Wild type	Amplification	Wild type	Wild type	Wild type	Wild type	Wild type	Wild type
P-0034372-T01-IM6	MSKCC (253)	SNVs/Indel	Wild type	Wild type	Wild type	Wild type	Wild type	Wild type	Wild type	Wild type	Wild type	Amplification	Wild type	Wild type	Wild type	Wild type	Wild type	Wild type
P-0022100-T01-IM6	MSKCC (253)	SNVs/Indel	Wild type	Wild type	Wild type	Wild type	Wild type	Wild type	Wild type	Wild type	Wild type	Amplification	Wild type	Wild type	Wild type	Wild type	Wild type	Wild type
P-0004605-T01-IM5	MSKCC (253)	SNVs/Indel	Wild type	Wild type	Wild type	Wild type	Wild type	Wild type	Wild type	Wild type	Wild type	Amplification	Wild type	Wild type	Wild type	Wild type	Wild type	Wild type
P-0009055-T01-IM5	MSKCC (253)	SNVs/Indel	Wild type	Wild type	SNVs/Indel	Wild type	SNVs/Indel	SNVs/Indel	Wild type	Wild type	Wild type	Wild type	Wild type	Wild type	Wild type	Wild type	Wild type	Wild type
P-0039596-T01-IM6	MSKCC (253)	SNVs/Indel	Wild type	Wild type	SNVs/Indel	Wild type	Wild type	SNVs/Indel	Wild type	Wild type	Wild type	Wild type	Wild type	Wild type	Wild type	Wild type	Wild type	Wild type
P-0004076-T01-IM5	MSKCC (253)	SNVs/Indel	Wild type	Wild type	SNVs/Indel	Wild type	Wild type	SNVs/Indel	Wild type	Wild type	Wild type	Wild type	Wild type	Wild type	Wild type	Wild type	Wild type	Wild type
P-0001137-T01-IM3	MSKCC (253)	SNVs/Indel	Wild type	Wild type	Wild type	Wild type	Wild type	SNVs/Indel	Wild type	Wild type	Wild type	Wild type	Wild type	Wild type	Wild type	Amplification	Wild type	Wild type
P-0009066-T01-IM5	MSKCC (253)	SNVs/Indel	Wild type	SNVs/Indel	Wild type	Wild type	Wild type	SNVs/Indel	Wild type	Wild type	Wild type	Wild type	Wild type	Wild type	Wild type	Wild type	Wild type	Wild type
P-0043932-T01-IM6	MSKCC (253)	SNVs/Indel	Wild type	Wild type	Wild type	Wild type	Wild type	SNVs/Indel	Wild type	Wild type	Wild type	Wild type	Wild type	Wild type	Wild type	Wild type	Wild type	Wild type
P-0000144-T01-IM3	MSKCC (253)	SNVs/Indel	Wild type	Wild type	Wild type	Wild type	Wild type	SNVs/Indel	Wild type	Wild type	Wild type	Wild type	Wild type	Wild type	Wild type	Wild type	Wild type	Wild type
P-0000186-T01-IM3	MSKCC (253)	SNVs/Indel	Wild type	Wild type	SNVs/Indel	Wild type	Wild type	Amplification	Amplification	Wild type	Wild type	Wild type	Wild type	Wild type	Amplification	Wild type	Wild type	Wild type
P-0023409-T01-IM6	MSKCC (253)	SNVs/Indel	Wild type	Wild type	Wild type	Wild type	Wild type	Amplification	Amplification	Wild type	Wild type	Wild type	Wild type	Wild type	Amplification	Wild type	Wild type	Wild type
P-0008271-T01-IM5	MSKCC (253)	SNVs/Indel	Wild type	Wild type	Wild type	Wild type	SNVs/Indel	Amplification	Wild type	Wild type	Wild type	Wild type	Wild type	Amplification	Wild type	Wild type	Wild type	Wild type
P-0000776-T01-IM3	MSKCC (253)	SNVs/Indel	Wild type	Wild type	Wild type	Wild type	Wild type	Amplification	Amplification	Wild type	Wild type	Wild type	Wild type	Amplification	Wild type	Wild type	Wild type	Wild type
P-0032640-T01-IM6	MSKCC (253)	SNVs/Indel	Wild type	SNVs/Indel	Wild type	Wild type	Wild type	Amplification	Wild type	Wild type	Wild type	Wild type	Wild type	Amplification	Wild type	Wild type	Wild type	Wild type
P-0042800-T01-IM6	MSKCC (253)	SNVs/Indel	Wild type	Wild type	Wild type	Wild type	Wild type	Amplification	Wild type	Wild type	Wild type	Wild type	Wild type	Amplification	Wild type	Wild type	Wild type	Wild type
P-0043694-T01-IM6	MSKCC (253)	SNVs/Indel	Wild type	Wild type	Wild type	Wild type	Wild type	Amplification	Wild type	Wild type	Wild type	Wild type	Wild type	Amplification	Wild type	Wild type	Wild type	Wild type
P-0034172-T01-IM6	MSKCC (253)	SNVs/Indel	Wild type	SNVs/Indel	SNVs/Indel	Wild type	Wild type	Amplification	Wild type	Wild type	Wild type	Wild type	Wild type	Wild type	Wild type	Amplification	Wild type	Wild type
P-0017167-T01-IM6	MSKCC (253)	SNVs/Indel	Wild type	Wild type	SNVs/Indel	Wild type	Wild type	Amplification	Wild type	Wild type	Wild type	Wild type	Wild type	Wild type	Wild type	Wild type	Wild type	Wild type
P-0033857-T01-IM6	MSKCC (253)	SNVs/Indel	Wild type	Wild type	Wild type	Wild type	Wild type	Amplification	Amplification	SNVs/Indel	Wild type	Wild type	Wild type	Wild type	Wild type	Wild type	Wild type	Wild type
P-0025889-T01-IM6	MSKCC (253)	SNVs/Indel	Wild type	Wild type	Wild type	Wild type	Wild type	Amplification	Wild type	Wild type	Wild type	Wild type	Wild type	Wild type	Wild type	Wild type	Amplification	Wild type
P-0027939-T01-IM6	MSKCC (253)	SNVs/Indel	Wild type	Wild type	Wild type	Wild type	Wild type	Amplification	Wild type	Wild type	Wild type	Wild type	Wild type	Wild type	Wild type	Wild type	Amplification	Wild type
P-0034751-T01-IM6	MSKCC (253)	SNVs/Indel	Wild type	Wild type	Wild type	Wild type	Wild type	Amplification	Wild type	SNVs/Indel	Wild type	Wild type	Wild type	Wild type	Wild type	Wild type	Wild type	Wild type
P-0006148-T01-IM5	MSKCC (253)	SNVs/Indel	Wild type	Wild type	Wild type	Wild type	Wild type	Amplification	Wild type	SNVs/Indel	Wild type	Wild type	Wild type	Wild type	Wild type	Wild type	Wild type	Wild type
P-0033853-T01-IM6	MSKCC (253)	SNVs/Indel	Wild type	Wild type	Wild type	Wild type	Wild type	Amplification	Wild type	Wild type	SNVs/Indel	Wild type	Wild type	Wild type	Wild type	Wild type	Wild type	Wild type
P-0027124-T01-IM6	MSKCC (253)	SNVs/Indel	Wild type	Wild type	Wild type	SNVs/Indel	Wild type	Amplification	Wild type	Wild type	Wild type	Wild type	Wild type	Wild type	Wild type	Wild type	Wild type	Wild type
P-0004616-T01-IM5	MSKCC (253)	SNVs/Indel	Wild type	SNVs/Indel	Wild type	Wild type	Wild type	Amplification	Wild type	Wild type	Wild type	Wild type	Wild type	Wild type	Wild type	Wild type	Wild type	Wild type
P-0041211-T01-IM6	MSKCC (253)	SNVs/Indel	Wild type	Wild type	Wild type	Wild type	Wild type	Amplification	Wild type	Wild type	Wild type	Wild type	Wild type	Wild type	Wild type	Wild type	Wild type	Wild type
P-0029024-T01-IM6	MSKCC (253)	SNVs/Indel	Wild type	Wild type	Wild type	Wild type	Wild type	Amplification	Wild type	Wild type	Wild type	Wild type	Wild type	Wild type	Wild type	Wild type	Wild type	Wild type
P-0046535-T01-IM6	MSKCC (253)	SNVs/Indel	Wild type	Wild type	Wild type	Wild type	Wild type	Amplification	Wild type	Wild type	Wild type	Wild type	Wild type	Wild type	Wild type	Wild type	Wild type	Wild type
P-0005899-T01-IM5	MSKCC (253)	SNVs/Indel	Wild type	Wild type	Wild type	Wild type	Wild type	Amplification	Wild type	Wild type	Wild type	Wild type	Wild type	Wild type	Wild type	Wild type	Wild type	Wild type
P-0038582-T01-IM6	MSKCC (253)	SNVs/Indel	Wild type	Wild type	Wild type	SNVs/Indel	SNVs/Indel	Wild type	Wild type	Wild type	Wild type	Wild type	Wild type	Wild type	Amplification	Wild type	Wild type	Wild type
P-0006880-T01-IM5	MSKCC (253)	SNVs/Indel	Wild type	Wild type	Wild type	Wild type	Wild type	Wild type	Amplification	Wild type	Wild type	Wild type	Wild type	Amplification	Amplification	Wild type	Wild type	Wild type
P-0046195-T01-IM6	MSKCC (253)	SNVs/Indel	Wild type	Wild type	SNVs/Indel	Wild type	Wild type	Wild type	Wild type	Wild type	Wild type	Wild type	Wild type	Wild type	Amplification	Wild type	Wild type	Wild type
P-0036974-T01-IM6	MSKCC (253)	SNVs/Indel	Wild type	Wild type	Wild type	SNVs/Indel	Wild type	Wild type	Wild type	Wild type	Wild type	Wild type	Amplification	Wild type	Amplification	Wild type	Wild type	Wild type
P-0044010-T01-IM6	MSKCC (253)	SNVs/Indel	Wild type	SNVs/Indel	Wild type	Wild type	Wild type	Wild type	Wild type	Wild type	Wild type	Wild type	Wild type	Wild type	Amplification	Wild type	Wild type	Wild type
P-0034916-T01-IM6	MSKCC (253)	SNVs/Indel	Wild type	Wild type	SNVs/Indel	Wild type	SNVs/Indel	Wild type	Wild type	Wild type	Wild type	Wild type	Wild type	Wild type	Wild type	Wild type	Wild type	Wild type
P-0042497-T01-IM6	MSKCC (253)	SNVs/Indel	Wild type	Wild type	Wild type	Wild type	SNVs/Indel	Wild type	Wild type	Wild type	Wild type	Wild type	Amplification	Wild type	Wild type	Wild type	Wild type	Wild type
P-0005991-T01-IM5	MSKCC (253)	SNVs/Indel	Wild type	Wild type	Wild type	Wild type	SNVs/Indel	Wild type	Wild type	Wild type	Wild type	Wild type	Wild type	Wild type	Wild type	Amplification	Wild type	Wild type
P-0009100-T01-IM5	MSKCC (253)	SNVs/Indel	Wild type	Wild type	Wild type	Wild type	SNVs/Indel	Wild type	Wild type	Wild type	Wild type	Wild type	Wild type	Wild type	Wild type	Wild type	Wild type	Amplification
P-0003547-T01-IM5	MSKCC (253)	SNVs/Indel	Wild type	Wild type	Wild type	Wild type	SNVs/Indel	Wild type	Wild type	Wild type	Wild type	Wild type	Wild type	Wild type	Wild type	Wild type	Wild type	Wild type
P-0016069-T01-IM6	MSKCC (253)	SNVs/Indel	Wild type	Wild type	Wild type	Wild type	SNVs/Indel	Wild type	Wild type	Wild type	Wild type	Wild type	Wild type	Wild type	Wild type	Wild type	Wild type	Wild type
P-0010317-T01-IM5	MSKCC (253)	SNVs/Indel	Wild type	Wild type	Wild type	Wild type	SNVs/Indel	Wild type	Wild type	Wild type	Wild type	Wild type	Wild type	Wild type	Wild type	Wild type	Wild type	Wild type
P-0037737-T01-IM6	MSKCC (253)	SNVs/Indel	Wild type	Wild type	Wild type	Wild type	Wild type	Wild type	Amplification	Wild type	Wild type	Wild type	Amplification	Amplification	Wild type	Wild type	Wild type	Wild type
P-0018340-T01-IM6	MSKCC (253)	SNVs/Indel	Wild type	Wild type	Wild type	Wild type	Wild type	Wild type	Wild type	Amplification	Wild type	Wild type	Amplification	Amplification	Wild type	Wild type	Wild type	Wild type
P-0031963-T01-IM6	MSKCC (253)	SNVs/Indel	Wild type	Wild type	Wild type	Wild type	Wild type	Wild type	Wild type	Wild type	Wild type	Wild type	Wild type	Amplification	Wild type	Wild type	Wild type	Wild type
P-0000383-T01-IM3	MSKCC (253)	SNVs/Indel	Wild type	Wild type	Wild type	Wild type	Wild type	Wild type	Wild type	Wild type	Wild type	Wild type	Wild type	Amplification	Wild type	Wild type	Wild type	Wild type
P-0046464-T01-IM6	MSKCC (253)	SNVs/Indel	Wild type	Wild type	Wild type	Wild type	Wild type	Wild type	Wild type	Wild type	Wild type	Wild type	Wild type	Amplification	Wild type	Wild type	Wild type	Wild type
P-0020175-T01-IM6	MSKCC (253)	SNVs/Indel	Wild type	Wild type	SNVs/Indel	Wild type	Wild type	Wild type	Wild type	Wild type	SNVs/Indel	Wild type	Wild type	Wild type	Wild type	Wild type	Wild type	Wild type
P-0044049-T01-IM6	MSKCC (253)	SNVs/Indel	Wild type	Wild type	SNVs/Indel	Wild type	Wild type	Wild type	Wild type	Wild type	Wild type	Wild type	Wild type	Wild type	Wild type	Wild type	Wild type	Wild type
P-0038245-T01-IM6	MSKCC (253)	SNVs/Indel	Wild type	Wild type	SNVs/Indel	Wild type	Wild type	Wild type	Wild type	Wild type	Wild type	Wild type	Wild type	Wild type	Wild type	Wild type	Wild type	Wild type
P-0031925-T01-IM6	MSKCC (253)	SNVs/Indel	Wild type	Wild type	SNVs/Indel	Wild type	Wild type	Wild type	Wild type	Wild type	Wild type	Wild type	Wild type	Wild type	Wild type	Wild type	Wild type	Wild type
P-0027240-T01-IM6	MSKCC (253)	SNVs/Indel	Wild type	Wild type	SNVs/Indel	Wild type	Wild type	Wild type	Wild type	Wild type	Wild type	Wild type	Wild type	Wild type	Wild type	Wild type	Wild type	Wild type
P-0005930-T01-IM5	MSKCC (253)	SNVs/Indel	Wild type	Wild type	SNVs/Indel	Wild type	Wild type	Wild type	Wild type	Wild type	Wild type	Wild type	Wild type	Wild type	Wild type	Wild type	Wild type	Wild type
P-0006732-T01-IM5	MSKCC (253)	SNVs/Indel	Wild type	Wild type	SNVs/Indel	Wild type	Wild type	Wild type	Wild type	Wild type	Wild type	Wild type	Wild type	Wild type	Wild type	Wild type	Wild type	Wild type
P-0041942-T01-IM6	MSKCC (253)	SNVs/Indel	Wild type	Wild type	Wild type	Wild type	Wild type	Wild type	Wild type	Wild type	SNVs/Indel	Wild type	Amplification	Wild type	Wild type	Wild type	Wild type	Wild type
P-0036212-T01-IM6	MSKCC (253)	SNVs/Indel	Wild type	Wild type	Wild type	SNVs/Indel	Wild type	Wild type	Wild type	Wild type	Wild type	Wild type	Amplification	Wild type	Wild type	Wild type	Wild type	Wild type
P-0027359-T01-IM6	MSKCC (253)	SNVs/Indel	Wild type	Wild type	Wild type	Wild type	Wild type	Wild type	Wild type	Wild type	SNVs/Indel	Wild type	Wild type	Wild type	Wild type	Amplification	Wild type	Wild type
P-0042222-T01-IM6	MSKCC (253)	SNVs/Indel	Wild type	Wild type	Wild type	SNVs/Indel	Wild type	Wild type	Wild type	Wild type	Wild type	Wild type	Wild type	Wild type	Wild type	Amplification	Wild type	Wild type
P-0021993-T01-IM6	MSKCC (253)	SNVs/Indel	Wild type	Wild type	Wild type	Wild type	Wild type	Wild type	Wild type	Wild type	Wild type	Wild type	Wild type	Wild type	Wild type	Amplification	Wild type	Wild type
P-0027754-T01-IM6	MSKCC (253)	SNVs/Indel	Wild type	Wild type	Wild type	Wild type	Wild type	Wild type	Wild type	Wild type	Wild type	Wild type	Wild type	Wild type	Wild type	Amplification	Wild type	Wild type
P-0009503-T01-IM5	MSKCC (253)	SNVs/Indel	Wild type	Wild type	Wild type	Wild type	Wild type	Wild type	Wild type	Wild type	Wild type	Wild type	Wild type	Wild type	Wild type	Amplification	Wild type	Wild type
P-0042315-T01-IM6	MSKCC (253)	SNVs/Indel	Wild type	Wild type	Wild type	Wild type	Wild type	Wild type	SNVs/Indel	SNVs/Indel	Wild type	Wild type	Wild type	Wild type	Wild type	Wild type	Amplification	Wild type
P-0029660-T01-IM6	MSKCC (253)	SNVs/Indel	Wild type	Wild type	Wild type	SNVs/Indel	Wild type	Wild type	Amplification	Wild type	Wild type	Wild type	Wild type	Wild type	Wild type	Wild type	Wild type	Wild type
P-0027267-T01-IM6	MSKCC (253)	SNVs/Indel	Wild type	Wild type	Wild type	Wild type	Wild type	Wild type	Amplification	Wild type	Wild type	Wild type	Wild type	Wild type	Wild type	Wild type	Wild type	Wild type
P-0000870-T01-IM3	MSKCC (253)	SNVs/Indel	Wild type	Wild type	Wild type	Wild type	Wild type	Wild type	Amplification	Wild type	Wild type	Wild type	Wild type	Wild type	Wild type	Wild type	Wild type	Wild type
P-0031438-T01-IM6	MSKCC (253)	SNVs/Indel	Wild type	Wild type	Wild type	Wild type	Wild type	Wild type	Wild type	Wild type	Wild type	Wild type	Wild type	Wild type	Wild type	Wild type	Amplification	Wild type
P-0029319-T01-IM6	MSKCC (253)	SNVs/Indel	Wild type	Wild type	Wild type	Wild type	Wild type	Wild type	Wild type	Wild type	Wild type	Wild type	Wild type	Wild type	Wild type	Wild type	Amplification	Wild type
P-0049074-T01-IM6	MSKCC (253)	SNVs/Indel	Wild type	Wild type	Wild type	Wild type	Wild type	Wild type	Wild type	SNVs/Indel	Wild type	Wild type	Wild type	Wild type	Wild type	Wild type	Wild type	Wild type
P-0007164-T01-IM5	MSKCC (253)	SNVs/Indel	Wild type	SNVs/Indel	Wild type	Wild type	Wild type	Wild type	Wild type	Wild type	SNVs/Indel	Wild type	Wild type	Wild type	Wild type	Wild type	Wild type	Wild type
P-0006357-T01-IM5	MSKCC (253)	SNVs/Indel	Wild type	Wild type	Wild type	Wild type	Wild type	Wild type	Wild type	Wild type	SNVs/Indel	Wild type	Wild type	Wild type	Wild type	Wild type	Wild type	Wild type
P-0038124-T01-IM6	MSKCC (253)	SNVs/Indel	Wild type	Wild type	Wild type	Wild type	Wild type	Wild type	Wild type	Wild type	SNVs/Indel	Wild type	Wild type	Wild type	Wild type	Wild type	Wild type	Wild type
P-0001510-T01-IM3	MSKCC (253)	SNVs/Indel	Wild type	SNVs/Indel	Wild type	SNVs/Indel	Wild type	Wild type	Wild type	Wild type	Wild type	Wild type	Wild type	Wild type	Wild type	Wild type	Wild type	Wild type
P-0042994-T01-IM6	MSKCC (253)	SNVs/Indel	Wild type	Wild type	Wild type	SNVs/Indel	Wild type	Wild type	Wild type	Wild type	Wild type	Wild type	Wild type	Wild type	Wild type	Wild type	Wild type	Wild type
P-0032728-T01-IM6	MSKCC (253)	SNVs/Indel	Wild type	Wild type	Wild type	Wild type	Wild type	Wild type	Wild type	Wild type	Wild type	Wild type	Wild type	Wild type	Wild type	Wild type	Wild type	Amplification
P-0002712-T01-IM3	MSKCC (253)	SNVs/Indel	Wild type	Wild type	Wild type	Wild type	Wild type	Wild type	Wild type	Wild type	Wild type	Wild type	Wild type	Wild type	Wild type	Wild type	Wild type	Amplification
P-0022787-T01-IM6	MSKCC (253)	SNVs/Indel	Wild type	SNVs/Indel	Wild type	Wild type	Wild type	Wild type	Wild type	Wild type	Wild type	Wild type	Wild type	Wild type	Wild type	Wild type	Wild type	Wild type
P-0034625-T01-IM6	MSKCC (253)	SNVs/Indel	Wild type	SNVs/Indel	Wild type	Wild type	Wild type	Wild type	Wild type	Wild type	Wild type	Wild type	Wild type	Wild type	Wild type	Wild type	Wild type	Wild type
P-0000485-T01-IM3	MSKCC (253)	SNVs/Indel	Wild type	SNVs/Indel	Wild type	Wild type	Wild type	Wild type	Wild type	Wild type	Wild type	Wild type	Wild type	Wild type	Wild type	Wild type	Wild type	Wild type
P-0042519-T01-IM6	MSKCC (253)	SNVs/Indel	Wild type	Wild type	Wild type	Wild type	Wild type	Wild type	Wild type	Wild type	Wild type	Wild type	Wild type	Wild type	Wild type	Wild type	Wild type	Wild type
P-0037534-T01-IM6	MSKCC (253)	SNVs/Indel	Wild type	Wild type	Wild type	Wild type	Wild type	Wild type	Wild type	Wild type	Wild type	Wild type	Wild type	Wild type	Wild type	Wild type	Wild type	Wild type
P-0046620-T01-IM6	MSKCC (253)	SNVs/Indel	Wild type	Wild type	Wild type	Wild type	Wild type	Wild type	Wild type	Wild type	Wild type	Wild type	Wild type	Wild type	Wild type	Wild type	Wild type	Wild type
P-0043812-T01-IM6	MSKCC (253)	SNVs/Indel	Wild type	Wild type	Wild type	Wild type	Wild type	Wild type	Wild type	Wild type	Wild type	Wild type	Wild type	Wild type	Wild type	Wild type	Wild type	Wild type
P-0044018-T01-IM6	MSKCC (253)	SNVs/Indel	Wild type	Wild type	Wild type	Wild type	Wild type	Wild type	Wild type	Wild type	Wild type	Wild type	Wild type	Wild type	Wild type	Wild type	Wild type	Wild type
P-0042998-T02-IM6	MSKCC (253)	SNVs/Indel	Wild type	Wild type	Wild type	Wild type	Wild type	Wild type	Wild type	Wild type	Wild type	Wild type	Wild type	Wild type	Wild type	Wild type	Wild type	Wild type
P-0042981-T01-IM6	MSKCC (253)	SNVs/Indel	Wild type	Wild type	Wild type	Wild type	Wild type	Wild type	Wild type	Wild type	Wild type	Wild type	Wild type	Wild type	Wild type	Wild type	Wild type	Wild type
P-0030587-T01-IM6	MSKCC (253)	SNVs/Indel	Wild type	Wild type	Wild type	Wild type	Wild type	Wild type	Wild type	Wild type	Wild type	Wild type	Wild type	Wild type	Wild type	Wild type	Wild type	Wild type
P-0039951-T01-IM6	MSKCC (253)	SNVs/Indel	Wild type	Wild type	Wild type	Wild type	Wild type	Wild type	Wild type	Wild type	Wild type	Wild type	Wild type	Wild type	Wild type	Wild type	Wild type	Wild type
P-0007653-T01-IM5	MSKCC (253)	SNVs/Indel	Wild type	Wild type	Wild type	Wild type	Wild type	Wild type	Wild type	Wild type	Wild type	Wild type	Wild type	Wild type	Wild type	Wild type	Wild type	Wild type
P-0038447-T01-IM6	MSKCC (253)	SNVs/Indel	Wild type	Wild type	Wild type	Wild type	Wild type	Wild type	Wild type	Wild type	Wild type	Wild type	Wild type	Wild type	Wild type	Wild type	Wild type	Wild type
P-0025031-T02-IM6	MSKCC (253)	SNVs/Indel	Wild type	Wild type	Wild type	Wild type	Wild type	Wild type	Wild type	Wild type	Wild type	Wild type	Wild type	Wild type	Wild type	Wild type	Wild type	Wild type
P-0033558-T01-IM6	MSKCC (253)	SNVs/Indel	Wild type	Wild type	Wild type	Wild type	Wild type	Wild type	Wild type	Wild type	Wild type	Wild type	Wild type	Wild type	Wild type	Wild type	Wild type	Wild type
P-0029546-T01-IM6	MSKCC (253)	SNVs/Indel	Wild type	Wild type	Wild type	Wild type	Wild type	Wild type	Wild type	Wild type	Wild type	Wild type	Wild type	Wild type	Wild type	Wild type	Wild type	Wild type
P-0029630-T01-IM6	MSKCC (253)	SNVs/Indel	Wild type	Wild type	Wild type	Wild type	Wild type	Wild type	Wild type	Wild type	Wild type	Wild type	Wild type	Wild type	Wild type	Wild type	Wild type	Wild type
P-0016233-T01-IM6	MSKCC (253)	SNVs/Indel	Wild type	Wild type	Wild type	Wild type	Wild type	Wild type	Wild type	Wild type	Wild type	Wild type	Wild type	Wild type	Wild type	Wild type	Wild type	Wild type
P-0016311-T01-IM6	MSKCC (253)	SNVs/Indel	Wild type	Wild type	Wild type	Wild type	Wild type	Wild type	Wild type	Wild type	Wild type	Wild type	Wild type	Wild type	Wild type	Wild type	Wild type	Wild type
P-0020226-T01-IM6	MSKCC (253)	SNVs/Indel	Wild type	Wild type	Wild type	Wild type	Wild type	Wild type	Wild type	Wild type	Wild type	Wild type	Wild type	Wild type	Wild type	Wild type	Wild type	Wild type
P-0003248-T01-IM5	MSKCC (253)	SNVs/Indel	Wild type	Wild type	Wild type	Wild type	Wild type	Wild type	Wild type	Wild type	Wild type	Wild type	Wild type	Wild type	Wild type	Wild type	Wild type	Wild type
P-0000899-T01-IM3	MSKCC (253)	SNVs/Indel	Wild type	Wild type	Wild type	Wild type	Wild type	Wild type	Wild type	Wild type	Wild type	Wild type	Wild type	Wild type	Wild type	Wild type	Wild type	Wild type
P-0001298-T01-IM3	MSKCC (253)	SNVs/Indel	Wild type	Wild type	Wild type	Wild type	Wild type	Wild type	Wild type	Wild type	Wild type	Wild type	Wild type	Wild type	Wild type	Wild type	Wild type	Wild type
P-0003630-T02-IM5	MSKCC (253)	SNVs/Indel	Wild type	Wild type	Wild type	Wild type	Wild type	Wild type	Wild type	Wild type	Wild type	Wild type	Wild type	Wild type	Wild type	Wild type	Wild type	Wild type
P-0008305-T01-IM5	MSKCC (253)	SNVs/Indel	Wild type	Wild type	Wild type	Wild type	Wild type	Wild type	Wild type	Wild type	Wild type	Wild type	Wild type	Wild type	Wild type	Wild type	Wild type	Wild type
P-0004958-T01-IM5	MSKCC (253)	SNVs/Indel	Wild type	Wild type	Wild type	Wild type	Wild type	Wild type	Wild type	Wild type	Wild type	Wild type	Wild type	Wild type	Wild type	Wild type	Wild type	Wild type
P-0009739-T01-IM5	MSKCC (253)	SNVs/Indel	Wild type	Wild type	Wild type	Wild type	Wild type	Wild type	Wild type	Wild type	Wild type	Wild type	Wild type	Wild type	Wild type	Wild type	Wild type	Wild type
P-0008318-T01-IM5	MSKCC (253)	SNVs/Indel	Wild type	Wild type	Wild type	Wild type	Wild type	Wild type	Wild type	Wild type	Wild type	Wild type	Wild type	Wild type	Wild type	Wild type	Wild type	Wild type
P-0009637-T01-IM5	MSKCC (253)	SNVs/Indel	Wild type	Wild type	Wild type	Wild type	Wild type	Wild type	Wild type	Wild type	Wild type	Wild type	Wild type	Wild type	Wild type	Wild type	Wild type	Wild type
P-0007845-T01-IM5	MSKCC (253)	SNVs/Indel	Wild type	Wild type	Wild type	Wild type	Wild type	Wild type	Wild type	Wild type	Wild type	Wild type	Wild type	Wild type	Wild type	Wild type	Wild type	Wild type
P-0010429-T01-IM5	MSKCC (253)	SNVs/Indel	Wild type	Wild type	Wild type	Wild type	Wild type	Wild type	Wild type	Wild type	Wild type	Wild type	Wild type	Wild type	Wild type	Wild type	Wild type	Wild type
P-0003630-T01-IM5	MSKCC (253)	SNVs/Indel	Wild type	Wild type	Wild type	Wild type	Wild type	Wild type	Wild type	Wild type	Wild type	Wild type	Wild type	Wild type	Wild type	Wild type	Wild type	Wild type
P-0001733-T01-IM3	MSKCC (253)	SNVs/Indel	Wild type	Wild type	Wild type	Wild type	Wild type	Wild type	Wild type	Wild type	Wild type	Wild type	Wild type	Wild type	Wild type	Wild type	Wild type	Wild type
P-0011284-T01-IM5	MSKCC (253)	SNVs/Indel	Wild type	Wild type	Wild type	Wild type	Wild type	Wild type	Wild type	Wild type	Wild type	Wild type	Wild type	Wild type	Wild type	Wild type	Wild type	Wild type
P-0001543-T01-IM3	MSKCC (253)	Wild type	SNVs/Indel	Wild type	Wild type	Wild type	SNVs/Indel	Wild type	Wild type	Wild type	Wild type	Wild type	Wild type	Wild type	Wild type	Wild type	Wild type	Amplification
P-0005500-T01-IM5	MSKCC (253)	Wild type	SNVs/Indel	Wild type	SNVs/Indel	SNVs/Indel	Wild type	Wild type	Wild type	SNVs/Indel	Wild type	Wild type	Wild type	Wild type	Wild type	Wild type	Wild type	Wild type
P-0020169-T01-IM6	MSKCC (253)	Wild type	Homodel	Wild type	Wild type	SNVs/Indel	Wild type	Wild type	Wild type	Wild type	Wild type	Amplification	Amplification	Wild type	Wild type	Wild type	Wild type	Wild type
P-0016008-T01-IM6	MSKCC (253)	Wild type	Homodel	Wild type	Wild type	Wild type	Wild type	Wild type	Wild type	Wild type	Wild type	Amplification	Amplification	Wild type	Wild type	Wild type	Wild type	Wild type
P-0039321-T01-IM6	MSKCC (253)	Wild type	Homodel	SNVs/Indel	Wild type	Wild type	Wild type	Wild type	Wild type	Wild type	Wild type	Wild type	Wild type	Amplification	Wild type	Wild type	Wild type	Amplification
P-0033810-T01-IM6	MSKCC (253)	Wild type	Homodel	Wild type	Wild type	Wild type	Wild type	Wild type	Wild type	Wild type	Wild type	Wild type	Wild type	Amplification	Wild type	Wild type	Wild type	Amplification
P-0024243-T01-IM6	MSKCC (253)	Wild type	Homodel	Wild type	SNVs/Indel	Wild type	Wild type	Wild type	Wild type	Wild type	Wild type	Wild type	Wild type	Wild type	Wild type	Wild type	Wild type	Wild type
P-0027185-T01-IM6	MSKCC (253)	Wild type	Homodel	Wild type	Wild type	Homodel	Wild type	Wild type	Wild type	Wild type	Wild type	Wild type	Wild type	Wild type	Wild type	Wild type	Wild type	Wild type
P-0000787-T01-IM3	MSKCC (253)	Wild type	Homodel	Wild type	Wild type	Wild type	Wild type	Wild type	Wild type	Wild type	Wild type	Wild type	Wild type	Wild type	Wild type	Wild type	Wild type	Wild type
P-0006919-T01-IM5	MSKCC (253)	Wild type	Homodel	Wild type	Wild type	Wild type	Wild type	Wild type	Wild type	Wild type	Wild type	Wild type	Wild type	Wild type	Wild type	Wild type	Wild type	Wild type
P-0006333-T01-IM5	MSKCC (253)	Wild type	Wild type	Wild type	Wild type	Wild type	Wild type	Wild type	Wild type	Wild type	Wild type	SNVs/Indel	Wild type	Wild type	Wild type	Amplification	Wild type	Wild type
s_YJ_her_013_P	MSKCC (253)	Wild type	Wild type	Wild type	Wild type	Wild type	Homodel	SNVs/Indel	Wild type	Wild type	Wild type	Amplification	Wild type	Amplification	Amplification	Wild type	Wild type	Wild type
s_YJ_her_013_X1	MSKCC (253)	Wild type	Wild type	Wild type	Wild type	Wild type	Homodel	SNVs/Indel	Wild type	Wild type	Wild type	Amplification	Wild type	Amplification	Amplification	Wild type	Wild type	Wild type
P-0023194-T01-IM6	MSKCC (253)	Wild type	Wild type	Wild type	Wild type	Wild type	Wild type	Wild type	Wild type	Wild type	Wild type	Amplification	Wild type	Wild type	Amplification	Amplification	Wild type	Wild type
YJ-her-004-P	MSKCC (253)	Wild type	Wild type	Wild type	Wild type	Wild type	Homodel	Wild type	Wild type	SNVs/Indel	Wild type	Amplification	Wild type	Wild type	Wild type	Wild type	Wild type	Wild type
P-0025146-T01-IM6	MSKCC (253)	Wild type	Wild type	Wild type	Wild type	Wild type	Wild type	Wild type	Wild type	Wild type	Wild type	Amplification	Wild type	Wild type	Wild type	Wild type	Wild type	Wild type
P-0035772-T01-IM6	MSKCC (253)	Wild type	Wild type	Wild type	Wild type	Wild type	Wild type	Wild type	Wild type	Wild type	Wild type	Amplification	Wild type	Wild type	Wild type	Wild type	Wild type	Wild type
P-0005978-T01-IM5	MSKCC (253)	Wild type	Wild type	Wild type	Wild type	Wild type	Wild type	Wild type	Wild type	Wild type	Wild type	Amplification	Wild type	Wild type	Wild type	Wild type	Wild type	Wild type
P-0006010-T02-IM6	MSKCC (253)	Wild type	Wild type	Wild type	SNVs/Indel	Wild type	Wild type	SNVs/Indel	Wild type	SNVs/Indel	Wild type	Wild type	Wild type	Wild type	Wild type	Wild type	Wild type	Wild type
P-0001323-T01-IM3	MSKCC (253)	Wild type	Wild type	Wild type	Wild type	Wild type	Homodel	Amplification	Wild type	Wild type	Wild type	Wild type	Wild type	Wild type	Wild type	Amplification	Wild type	Wild type
P-0037656-T01-IM6	MSKCC (253)	Wild type	Wild type	Wild type	Wild type	Wild type	Wild type	Amplification	Wild type	Wild type	Wild type	Wild type	Wild type	Wild type	Wild type	Wild type	Wild type	Amplification
P-0031129-T02-IM6	MSKCC (253)	Wild type	Wild type	Wild type	Wild type	Wild type	Wild type	Amplification	Wild type	Wild type	Wild type	Wild type	Wild type	Wild type	Wild type	Wild type	Wild type	Amplification
P-0029669-T01-IM6	MSKCC (253)	Wild type	Wild type	Wild type	Wild type	Wild type	Wild type	Amplification	Wild type	Wild type	Wild type	Wild type	Wild type	Wild type	Wild type	Wild type	Wild type	Wild type
P-0036827-T01-IM6	MSKCC (253)	Wild type	Wild type	Wild type	Wild type	Wild type	SNVs/Indel	Wild type	Wild type	Wild type	Wild type	Wild type	Wild type	Wild type	Wild type	Wild type	Wild type	Wild type
P-0009067-T01-IM5	MSKCC (253)	Wild type	Wild type	Wild type	Wild type	Wild type	Wild type	Wild type	Wild type	Wild type	Wild type	Wild type	Wild type	Amplification	Wild type	Wild type	Wild type	Amplification
P-0041108-T01-IM6	MSKCC (253)	Wild type	Wild type	Wild type	Wild type	Wild type	Wild type	Wild type	Wild type	Wild type	Wild type	Wild type	Wild type	Amplification	Wild type	Wild type	Wild type	Wild type
P-0009400-T01-IM5	MSKCC (253)	Wild type	Wild type	Wild type	Wild type	Wild type	Wild type	Wild type	Wild type	Wild type	Wild type	Wild type	Wild type	Amplification	Wild type	Wild type	Wild type	Wild type
P-0027241-T01-IM6	MSKCC (253)	Wild type	Wild type	SNVs/Indel	SNVs/Indel	Wild type	Wild type	Wild type	SNVs/Indel	SNVs/Indel	SNVs/Indel	Wild type	Wild type	Wild type	Wild type	Wild type	Wild type	Wild type
P-0038294-T01-IM6	MSKCC (253)	Wild type	Wild type	Wild type	SNVs/Indel	Wild type	Wild type	Wild type	Wild type	Wild type	Wild type	Wild type	Wild type	Wild type	Wild type	Wild type	Wild type	Wild type
P-0029144-T01-IM6	MSKCC (253)	Wild type	Wild type	Wild type	Wild type	Wild type	Wild type	Wild type	Wild type	Wild type	Wild type	Wild type	Amplification	Wild type	Wild type	Wild type	Wild type	Wild type
P-0007227-T01-IM5	MSKCC (253)	Wild type	Wild type	Wild type	Wild type	Wild type	Wild type	Wild type	Wild type	Wild type	Wild type	Wild type	Amplification	Wild type	Wild type	Wild type	Wild type	Wild type
P-0018710-T01-IM6	MSKCC (253)	Wild type	Wild type	Wild type	Wild type	Wild type	Wild type	Wild type	Wild type	Wild type	Wild type	Wild type	Wild type	Wild type	Wild type	Amplification	Wild type	Amplification
P-0036911-T01-IM6	MSKCC (253)	Wild type	Wild type	Wild type	Wild type	Wild type	Wild type	Wild type	Wild type	Wild type	Wild type	Wild type	Wild type	Wild type	Wild type	Amplification	Wild type	Wild type
P-0031758-T01-IM6	MSKCC (253)	Wild type	Wild type	Wild type	Wild type	Wild type	Wild type	Wild type	Wild type	Wild type	Wild type	Wild type	Wild type	Wild type	Wild type	Amplification	Wild type	Wild type
P-0032604-T01-IM6	MSKCC (253)	Wild type	Wild type	Wild type	Wild type	Wild type	Wild type	Wild type	Amplification	Wild type	Wild type	Wild type	Wild type	Wild type	Wild type	Wild type	Wild type	Wild type
P-0001275-T01-IM3	MSKCC (253)	Wild type	Wild type	Wild type	Wild type	Amplification	Wild type	Wild type	Wild type	Wild type	SNVs/Indel	Wild type	Wild type	Wild type	Wild type	Wild type	Wild type	Amplification
P-0027686-T01-IM6	MSKCC (253)	Wild type	Wild type	Wild type	Wild type	Wild type	Wild type	Wild type	Wild type	Wild type	SNVs/Indel	Wild type	Wild type	Wild type	Wild type	Wild type	Wild type	Amplification
P-0038150-T01-IM6	MSKCC (253)	Wild type	Wild type	SNVs/Indel	Wild type	Wild type	Wild type	Wild type	Wild type	Wild type	Wild type	Wild type	Wild type	Wild type	Wild type	Wild type	Wild type	Wild type
P-0037508-T01-IM6	MSKCC (253)	Wild type	Wild type	Wild type	Wild type	Wild type	Wild type	Wild type	Wild type	Wild type	Wild type	Wild type	Wild type	Wild type	Wild type	Wild type	Wild type	Wild type
P-0043963-T01-IM6	MSKCC (253)	Wild type	Wild type	Wild type	Wild type	Wild type	Wild type	Wild type	Wild type	Wild type	Wild type	Wild type	Wild type	Wild type	Wild type	Wild type	Wild type	Wild type
P-0018439-T01-IM6	MSKCC (253)	Wild type	Wild type	Wild type	Wild type	Wild type	Wild type	Wild type	Wild type	Wild type	Wild type	Wild type	Wild type	Wild type	Wild type	Wild type	Wild type	Wild type
P-0009785-T01-IM5	MSKCC (253)	Wild type	Wild type	Wild type	Wild type	Wild type	Wild type	Wild type	Wild type	Wild type	Wild type	Wild type	Wild type	Wild type	Wild type	Wild type	Wild type	Wild type
P-0008926-T01-IM5	MSKCC (253)	Wild type	Wild type	Wild type	Wild type	Wild type	Wild type	Wild type	Wild type	Wild type	Wild type	Wild type	Wild type	Wild type	Wild type	Wild type	Wild type	Wild type
P-0015641-T01-IM6	MSKCC (253)	Wild type	Wild type	Wild type	Wild type	Wild type	Wild type	Wild type	Wild type	Wild type	Wild type	Wild type	Wild type	Wild type	Wild type	Wild type	Wild type	Wild type
P-0033743-T01-IM6	MSKCC (253)	Wild type	Wild type	Wild type	Wild type	Wild type	Wild type	Wild type	Wild type	Wild type	Wild type	Wild type	Wild type	Wild type	Wild type	Wild type	Wild type	Wild type
P-0036499-T01-IM6	MSKCC (253)	Wild type	Wild type	Wild type	Wild type	Wild type	Wild type	Wild type	Wild type	Wild type	Wild type	Wild type	Wild type	Wild type	Wild type	Wild type	Wild type	Wild type
P-0007290-T02-IM5	MSKCC (253)	Wild type	Wild type	Wild type	Wild type	Wild type	Wild type	Wild type	Wild type	Wild type	Wild type	Wild type	Wild type	Wild type	Wild type	Wild type	Wild type	Wild type

## Sheet: Figure_1C
Disease type	Cell cycle genes	Samples (n)	Percentage
OAC (1032)	TP53	779	75.4845
OAC (1032)	CDKN2A	256	24.8062
OAC (1032)	CCND1	130	12.5969
OAC (1032)	CDK6	125	12.1124
OAC (1032)	CCNE1	109	10.562
OAC (1032)	CCND3	84	8.13954
OAC (1032)	MDM2	56	5.42636
OAC (1032)	RB1	16	1.55039
OAC (1032)	Non-redundant total (including TP53)	931	90.2132
OAC (1032)	Non-redundant total (excluding TP53)	583	56.4922
P-BO (257)	CDKN2A	113	43.9689
P-BO (257)	TP53	75	29.1829
P-BO (257)	CDK6	6	2.33463
P-BO (257)	CCND3	4	1.55642
P-BO (257)	CCND1	3	1.16732
P-BO (257)	RB1	2	0.77821
P-BO (257)	Non-redundant total (including TP53)	163	63.4241
P-BO (257)	Non-redundant total (excluding TP53)	123	47.8599
NP-BO (99)	CDKN2A	61	61.6162

## Sheet: Figure_1D
Sample	Cohort (n)	TP53	CDKN2A	SMARCA4	ARID1A	ERBB2	FHIT
760	FHCRC (47)	SNVs/Indel	SNVs/Indel	Wild type	SNVs/Indel	SNVs/Indel	Wild type
23662	FHCRC (47)	Wild type	SNVs/Indel	Wild type	SNVs/Indel	Wild type	Wild type
24091	FHCRC (47)	SNVs/Indel	SNVs/Indel	Wild type	SNVs/Indel	Amplification	Wild type
24136	FHCRC (47)	Wild type	SNVs/Indel	Wild type	SNVs/Indel	Wild type	Wild type
23521	FHCRC (47)	SNVs/Indel	SNVs/Indel	Wild type	Wild type	Amplification	Wild type
23579	FHCRC (47)	Wild type	SNVs/Indel	Wild type	Wild type	Wild type	Wild type
23635	FHCRC (47)	SNVs/Indel	SNVs/Indel	Wild type	Wild type	Wild type	Wild type
24265	FHCRC (47)	Wild type	SNVs/Indel	Wild type	Wild type	Wild type	Wild type
24439	FHCRC (47)	Wild type	SNVs/Indel	Wild type	Wild type	Wild type	Wild type
24855	FHCRC (47)	Wild type	SNVs/Indel	Wild type	Wild type	Wild type	Wild type
24888	FHCRC (47)	Wild type	SNVs/Indel	Wild type	Wild type	Wild type	Wild type
24924	FHCRC (47)	SNVs/Indel	SNVs/Indel	Wild type	Wild type	Wild type	Wild type
24810	FHCRC (47)	Wild type	SNVs/Indel	Wild type	Wild type	Wild type	Wild type
24016	FHCRC (47)	Wild type	Homodel	Wild type	SNVs/Indel	Wild type	Wild type
23605	FHCRC (47)	Wild type	Homodel	Wild type	SNVs/Indel	Wild type	Wild type
23719	FHCRC (47)	Wild type	Homodel	Wild type	Wild type	Wild type	Wild type
23908	FHCRC (47)	Wild type	Homodel	Wild type	Wild type	Wild type	Wild type
23962	FHCRC (47)	Wild type	Homodel	Wild type	Wild type	Wild type	Wild type
24175	FHCRC (47)	Wild type	Homodel	Wild type	Wild type	Amplification	SNVs/Indel
24358	FHCRC (47)	Wild type	Homodel	Wild type	Wild type	Wild type	Wild type
24445	FHCRC (47)	Wild type	Homodel	Wild type	Wild type	Wild type	Wild type
24547	FHCRC (47)	Wild type	Homodel	Wild type	Wild type	Wild type	Wild type
24568	FHCRC (47)	Wild type	Homodel	Wild type	Wild type	Wild type	Wild type
24592	FHCRC (47)	SNVs/Indel	Homodel	Wild type	Wild type	Wild type	Wild type
24616	FHCRC (47)	Wild type	Homodel	Wild type	Wild type	Wild type	Wild type
24672	FHCRC (47)	Wild type	Homodel	Wild type	Wild type	Wild type	Wild type
24864	FHCRC (47)	Wild type	Homodel	Wild type	Wild type	Wild type	Wild type
24559	FHCRC (47)	Wild type	Homodel	Wild type	Wild type	Wild type	Wild type
431	FHCRC (47)	SNVs/Indel	Wild type	Wild type	SNVs/Indel	Wild type	Wild type
23677	FHCRC (47)	SNVs/Indel	Wild type	Wild type	SNVs/Indel	Wild type	Wild type
23806	FHCRC (47)	SNVs/Indel	Wild type	Wild type	SNVs/Indel	Wild type	Wild type
23920	FHCRC (47)	Wild type	Wild type	Wild type	SNVs/Indel	Wild type	Wild type
24394	FHCRC (47)	Wild type	Wild type	Wild type	SNVs/Indel	Wild type	Wild type
24481	FHCRC (47)	Wild type	Wild type	Wild type	SNVs/Indel	Wild type	Wild type
816	FHCRC (47)	SNVs/Indel	Wild type	Wild type	Wild type	Wild type	Wild type
1099	FHCRC (47)	SNVs/Indel	Wild type	SNVs/Indel	Wild type	Wild type	Wild type
23593	FHCRC (47)	Wild type	Wild type	Wild type	Wild type	Wild type	Wild type
23749	FHCRC (47)	Wild type	Wild type	Wild type	Wild type	Amplification	Wild type
23770	FHCRC (47)	Wild type	Wild type	Wild type	Wild type	Wild type	Wild type
23974	FHCRC (47)	SNVs/Indel	Wild type	Wild type	Wild type	Wild type	Wild type
24028	FHCRC (47)	Wild type	Wild type	Wild type	Wild type	Wild type	Wild type
24058	FHCRC (47)	SNVs/Indel	Wild type	Wild type	Wild type	Wild type	Wild type
24145	FHCRC (47)	SNVs/Indel	Wild type	Wild type	Wild type	Wild type	Wild type
24214	FHCRC (47)	Wild type	Wild type	Wild type	Wild type	Wild type	Wild type
24253	FHCRC (47)	SNVs/Indel	Wild type	Wild type	Wild type	Wild type	Wild type
24283	FHCRC (47)	Wild type	Wild type	Wild type	Wild type	Wild type	Wild type
24383	FHCRC (47)	Wild type	Wild type	Wild type	Wild type	Wild type	Wild type
89bab9e7f	UoC (210)	Wild type	SNVs/Indel	Wild type	SNVs/Indel	Wild type	Homodel
dee48b7aa	UoC (210)	Wild type	SNVs/Indel	Wild type	SNVs/Indel	Wild type	Wild type
b92477b88	UoC (210)	Wild type	SNVs/Indel	Wild type	SNVs/Indel	SNVs/Indel	Wild type
67cb9bc91	UoC (210)	Wild type	SNVs/Indel	Wild type	SNVs/Indel	Wild type	Wild type
d3fd68ca7	UoC (210)	SNVs/Indel	SNVs/Indel	SNVs/Indel	Wild type	Wild type	Wild type
d407630d9	UoC (210)	SNVs/Indel	SNVs/Indel	Wild type	Wild type	Wild type	Wild type
cd670c5bf	UoC (210)	SNVs/Indel	SNVs/Indel	Wild type	Wild type	Wild type	Wild type
b38c63f4e	UoC (210)	SNVs/Indel	SNVs/Indel	Wild type	Wild type	Amplification	Wild type
dda49aa31	UoC (210)	Wild type	SNVs/Indel	SNVs/Indel	Wild type	Wild type	Wild type
f946a4a9e	UoC (210)	SNVs/Indel	SNVs/Indel	Wild type	Wild type	Wild type	Wild type
ed844be65	UoC (210)	Wild type	SNVs/Indel	Wild type	Wild type	Wild type	Wild type
ad6d3f976	UoC (210)	Wild type	SNVs/Indel	Wild type	Wild type	Wild type	Wild type
a80cb026f	UoC (210)	Wild type	SNVs/Indel	Wild type	Wild type	Wild type	Wild type
929ad7259	UoC (210)	SNVs/Indel	SNVs/Indel	Wild type	Wild type	Wild type	Wild type
d1d692f97	UoC (210)	SNVs/Indel	SNVs/Indel	Wild type	Wild type	Wild type	Wild type
66d29a68f	UoC (210)	Wild type	SNVs/Indel	Wild type	Wild type	Wild type	Wild type
5ba2bfc82	UoC (210)	SNVs/Indel	SNVs/Indel	Wild type	Wild type	Wild type	Wild type
29b372cac	UoC (210)	Wild type	SNVs/Indel	Wild type	Wild type	Wild type	Wild type
d6cafedcf	UoC (210)	Wild type	Methylation	SNVs/Indel	Wild type	Wild type	Wild type
e501cc449	UoC (210)	SNVs/Indel	Methylation	Wild type	Wild type	Wild type	Wild type
f51325070	UoC (210)	Wild type	Homodel	SNVs/Indel	SNVs/Indel	Wild type	Wild type
0f74c8119	UoC (210)	Wild type	Homodel	Wild type	SNVs/Indel	Wild type	Wild type
51c0644cb	UoC (210)	Wild type	Homodel	Wild type	SNVs/Indel	Wild type	Wild type
631b2a1e3	UoC (210)	Wild type	Homodel	Wild type	SNVs/Indel	Wild type	Homodel
74ffea604	UoC (210)	Wild type	Homodel	Wild type	SNVs/Indel	Wild type	Wild type
84ca6c4ab	UoC (210)	Wild type	Homodel	Wild type	SNVs/Indel	Wild type	Wild type
02453f630	UoC (210)	Wild type	Homodel	Wild type	SNVs/Indel	Wild type	Wild type
c663059a3	UoC (210)	Wild type	Homodel	Wild type	SNVs/Indel	Wild type	Wild type
7fcadaf8b	UoC (210)	Wild type	Homodel	Wild type	SNVs/Indel	Wild type	Wild type
535ae4190	UoC (210)	SNVs/Indel	Homodel	Wild type	Wild type	Wild type	Wild type
435231ba0	UoC (210)	SNVs/Indel	Homodel	Wild type	Wild type	Wild type	Wild type
a4c82f20a	UoC (210)	Wild type	Homodel	Wild type	Wild type	Wild type	Wild type
e4e9ce03e	UoC (210)	SNVs/Indel	Homodel	Wild type	Wild type	Wild type	Wild type
e18a5fa3d	UoC (210)	SNVs/Indel	Homodel	Wild type	Wild type	Amplification	Wild type
e63aa9032	UoC (210)	Wild type	Homodel	SNVs/Indel	Wild type	Wild type	Wild type
efbff1250	UoC (210)	SNVs/Indel	Homodel	Wild type	Wild type	Wild type	Wild type
c3e665b06	UoC (210)	SNVs/Indel	Homodel	Wild type	Wild type	Wild type	Wild type
0ca3ce6ba	UoC (210)	SNVs/Indel	Homodel	Wild type	Wild type	Wild type	Wild type
89a60e1b2	UoC (210)	Wild type	Homodel	Wild type	Wild type	SNVs/Indel	Wild type
aa9d6d754	UoC (210)	Wild type	Homodel	SNVs/Indel	Wild type	Wild type	Wild type
d116cfc24	UoC (210)	Wild type	Homodel	Wild type	Wild type	Wild type	Wild type
4eefb47e7	UoC (210)	SNVs/Indel	Homodel	Wild type	Wild type	Wild type	Wild type
ce5860dec	UoC (210)	SNVs/Indel	Homodel	Wild type	Wild type	Wild type	Wild type
75c024e1e	UoC (210)	SNVs/Indel	Homodel	Wild type	Wild type	Wild type	Homodel
9ca7c643f	UoC (210)	Wild type	Homodel	Wild type	Wild type	Wild type	Wild type
2db40d1b5	UoC (210)	Wild type	Homodel	Wild type	Wild type	Wild type	Wild type
9baf4aab0	UoC (210)	Wild type	Homodel	Wild type	Wild type	Wild type	Homodel
bd0b25935	UoC (210)	Wild type	Homodel	Wild type	Wild type	Wild type	Wild type
abe0a2a74	UoC (210)	Wild type	Homodel	Wild type	Wild type	Wild type	Wild type
89cc2856c	UoC (210)	SNVs/Indel	Homodel	Wild type	Wild type	Wild type	Wild type
98011f8fb	UoC (210)	Wild type	Homodel	Wild type	Wild type	Wild type	Wild type
c7bfd214f	UoC (210)	SNVs/Indel	Homodel	Wild type	Wild type	Wild type	Wild type
3132e2e81	UoC (210)	Wild type	Homodel	Wild type	Wild type	Wild type	Wild type
cb938cf52	UoC (210)	Wild type	Homodel	SNVs/Indel	Wild type	Wild type	Wild type
9c1aa33d8	UoC (210)	Wild type	Homodel	Wild type	Wild type	Wild type	Homodel
823eddf54	UoC (210)	Wild type	Homodel	Wild type	Wild type	Wild type	Wild type
350f647ea	UoC (210)	Wild type	Homodel	Wild type	Wild type	Amplification	Wild type
3b5faf7fa	UoC (210)	Wild type	Homodel	Wild type	Wild type	Wild type	Wild type
c313c88fb	UoC (210)	Wild type	Homodel	Wild type	Wild type	Wild type	Homodel
aed32e1e7	UoC (210)	Wild type	Homodel	Wild type	Wild type	Wild type	Homodel
94cf9c15b	UoC (210)	Wild type	Homodel	Wild type	Wild type	Wild type	Wild type
a548137db	UoC (210)	Wild type	Homodel	Wild type	Wild type	Wild type	Wild type
f00bf10ff	UoC (210)	Wild type	Homodel	Wild type	Wild type	Wild type	Homodel
133e21428	UoC (210)	Wild type	Homodel	SNVs/Indel	Wild type	Wild type	Wild type
d0fa7f8f9	UoC (210)	Wild type	Homodel	Wild type	Wild type	Wild type	Wild type
3ecd9b003	UoC (210)	Wild type	Homodel	Wild type	Wild type	Wild type	Wild type
a624a0c1c	UoC (210)	Wild type	Homodel	Wild type	Wild type	Wild type	Wild type
f231a315e	UoC (210)	SNVs/Indel	Homodel	Wild type	Wild type	Wild type	Wild type
0200e6471	UoC (210)	Wild type	Homodel	SNVs/Indel	Wild type	Wild type	Wild type
89251d15a	UoC (210)	Wild type	Homodel	Wild type	Wild type	Wild type	Wild type
53b6ac414	UoC (210)	Wild type	Homodel	Wild type	Wild type	Wild type	Wild type
0db104e02	UoC (210)	Wild type	Homodel	Wild type	Wild type	Wild type	Wild type
7d62e40a4	UoC (210)	Wild type	Homodel	Wild type	Wild type	Wild type	Wild type
59e3fd9c9	UoC (210)	Wild type	Homodel	Wild type	Wild type	Wild type	Wild type
fbe40b774	UoC (210)	Wild type	Homodel	Wild type	Wild type	Wild type	Wild type
edc7d1f37	UoC (210)	Wild type	Homodel	Wild type	Wild type	Wild type	Wild type
c035f474c	UoC (210)	Wild type	Homodel	Wild type	Wild type	Wild type	Wild type
94a67e1bf	UoC (210)	Wild type	Homodel	Wild type	Wild type	Wild type	Wild type
efd9cf267	UoC (210)	Wild type	Homodel	Wild type	Wild type	Wild type	Wild type
38344aa74	UoC (210)	Wild type	Homodel	Wild type	Wild type	Wild type	Wild type
40386f4d5	UoC (210)	Wild type	Homodel	Wild type	Wild type	Wild type	Wild type
ec7c039d2	UoC (210)	Wild type	Homodel	SNVs/Indel	Wild type	Wild type	Wild type
bb03a57a2	UoC (210)	SNVs/Indel	Homodel	Wild type	Wild type	Wild type	Wild type
3d9f6a63a	UoC (210)	Wild type	Homodel	Wild type	Wild type	Wild type	Wild type
eeec562d1	UoC (210)	Wild type	Homodel	Wild type	Wild type	Wild type	Homodel
65b5b6c80	UoC (210)	Wild type	Wild type	Wild type	SNVs/Indel	Wild type	Wild type
eebaea4b7	UoC (210)	Wild type	Wild type	Wild type	SNVs/Indel	Wild type	Wild type
b85849fd4	UoC (210)	SNVs/Indel	Wild type	Wild type	SNVs/Indel	Wild type	Wild type
444866aec	UoC (210)	Wild type	Wild type	Wild type	SNVs/Indel	Wild type	Homodel
39402fc51	UoC (210)	Wild type	Wild type	Wild type	SNVs/Indel	Wild type	Wild type
639c6f5a4	UoC (210)	SNVs/Indel	Wild type	Wild type	SNVs/Indel	Wild type	Wild type
35a0a3049	UoC (210)	Wild type	Wild type	Wild type	SNVs/Indel	Wild type	Wild type
5d0094894	UoC (210)	SNVs/Indel	Wild type	Wild type	Homodel	SNVs/Indel	Wild type
41a8e824a	UoC (210)	SNVs/Indel	Wild type	Wild type	Wild type	Wild type	Wild type
e9ababac8	UoC (210)	SNVs/Indel	Wild type	Wild type	Wild type	Wild type	Wild type
8fa09e851	UoC (210)	Wild type	Wild type	Wild type	Wild type	Wild type	Wild type
5506e8142	UoC (210)	SNVs/Indel	Wild type	Wild type	Wild type	Wild type	Wild type
868f6277a	UoC (210)	Wild type	Wild type	Wild type	Wild type	Wild type	Wild type
54617d4c0	UoC (210)	Wild type	Wild type	Wild type	Wild type	Amplification	Wild type
763bdfa27	UoC (210)	SNVs/Indel	Wild type	Wild type	Wild type	Wild type	Wild type
4462808be_a	UoC (210)	SNVs/Indel	Wild type	Wild type	Wild type	Wild type	Wild type
c4ee5c2d2	UoC (210)	SNVs/Indel	Wild type	Wild type	Wild type	Wild type	Wild type
78f5e6530	UoC (210)	SNVs/Indel	Wild type	Wild type	Wild type	Amplification	Homodel
c4998db74	UoC (210)	SNVs/Indel	Wild type	Wild type	Wild type	Amplification	Wild type
4d1b63cd0	UoC (210)	SNVs/Indel	Wild type	Wild type	Wild type	Wild type	Wild type
a2f163c5f	UoC (210)	Wild type	Wild type	Wild type	Wild type	Wild type	Homodel
57d14cc88	UoC (210)	Wild type	Wild type	Wild type	Wild type	Wild type	Wild type
3aa1e9512	UoC (210)	SNVs/Indel	Wild type	Wild type	Wild type	Wild type	Homodel
90d1698ca	UoC (210)	SNVs/Indel	Wild type	Wild type	Wild type	Wild type	Wild type
4052d57db	UoC (210)	Wild type	Wild type	Wild type	Wild type	Amplification	Wild type
c52cf1242	UoC (210)	Wild type	Wild type	SNVs/Indel	Wild type	Wild type	Homodel
fd48cee43	UoC (210)	Wild type	Wild type	Wild type	Wild type	Wild type	Wild type
bc902e5d2	UoC (210)	SNVs/Indel	Wild type	Wild type	Wild type	Wild type	Homodel
fbfa913e0	UoC (210)	SNVs/Indel	Wild type	SNVs/Indel	Wild type	Wild type	Homodel
aa3c40924	UoC (210)	SNVs/Indel	Wild type	Wild type	Wild type	Wild type	Wild type
244c3683e	UoC (210)	Wild type	Wild type	Wild type	Wild type	Wild type	Wild type
f00f79f89	UoC (210)	Wild type	Wild type	Wild type	Wild type	Wild type	Homodel
f228b6733	UoC (210)	SNVs/Indel	Wild type	Wild type	Wild type	Wild type	Wild type
695f10b6d	UoC (210)	SNVs/Indel	Wild type	Wild type	Wild type	SNVs/Indel	Wild type
b244459be	UoC (210)	SNVs/Indel	Wild type	SNVs/Indel	Wild type	Amplification	Wild type
a56b742e7	UoC (210)	Wild type	Wild type	Wild type	Wild type	Wild type	Wild type
1e3374246	UoC (210)	SNVs/Indel	Wild type	Wild type	Wild type	Amplification	Wild type
932be7813	UoC (210)	Wild type	Wild type	Wild type	Wild type	Wild type	Wild type
392af0c06	UoC (210)	Wild type	Wild type	SNVs/Indel	Wild type	Wild type	Wild type
e26373e30	UoC (210)	SNVs/Indel	Wild type	Wild type	Wild type	Wild type	Wild type
a968458c4	UoC (210)	Wild type	Wild type	Wild type	Wild type	Wild type	Homodel
3d2fee3d7	UoC (210)	Wild type	Wild type	Wild type	Wild type	Wild type	Wild type
e1b2d7684	UoC (210)	Wild type	Wild type	Wild type	Wild type	Wild type	Wild type
ffedffc3c	UoC (210)	Wild type	Wild type	Wild type	Wild type	Wild type	Wild type
0c78eb71d	UoC (210)	SNVs/Indel	Wild type	Wild type	Wild type	Wild type	Homodel
83e5f80b1	UoC (210)	Wild type	Wild type	Wild type	Wild type	Wild type	Wild type
5e8016e0d	UoC (210)	Wild type	Wild type	SNVs/Indel	Wild type	Wild type	Wild type
e5bce2d83	UoC (210)	SNVs/Indel	Wild type	Wild type	Wild type	Wild type	Wild type
30e5afb25	UoC (210)	Wild type	Wild type	Wild type	Wild type	Wild type	Wild type
99febb5cb	UoC (210)	Wild type	Wild type	Wild type	Wild type	Wild type	Wild type
cb69d1fba	UoC (210)	Wild type	Wild type	SNVs/Indel	Wild type	Wild type	Wild type
5fe63c5af	UoC (210)	Wild type	Wild type	SNVs/Indel	Wild type	SNVs/Indel	Homodel
d4524f903	UoC (210)	Wild type	Wild type	SNVs/Indel	Wild type	Wild type	Wild type
ddbe3673f	UoC (210)	Wild type	Wild type	Wild type	Wild type	Wild type	Wild type
99ab26351	UoC (210)	Wild type	Wild type	Wild type	Wild type	Wild type	Wild type
8cf58ec6a	UoC (210)	Wild type	Wild type	Wild type	Wild type	Wild type	Wild type
5e49d3e75	UoC (210)	SNVs/Indel	Wild type	Wild type	Wild type	Wild type	Wild type
f0e5bb894	UoC (210)	Wild type	Wild type	Wild type	Wild type	Wild type	Homodel
a504c27a1	UoC (210)	SNVs/Indel	Wild type	Wild type	Wild type	Wild type	Homodel
f8b3f47b0	UoC (210)	Wild type	Wild type	Wild type	Wild type	Wild type	Wild type
d9b28bce2	UoC (210)	Wild type	Wild type	Wild type	Wild type	Wild type	Wild type
5b45e0020	UoC (210)	SNVs/Indel	Wild type	Wild type	Wild type	Wild type	Wild type
4462808be_b	UoC (210)	Wild type	Wild type	Wild type	Wild type	Wild type	Wild type
a5fac3ff9	UoC (210)	Wild type	Wild type	Wild type	Wild type	Wild type	Wild type
918c5c035	UoC (210)	Wild type	Wild type	Wild type	Wild type	Wild type	Wild type
265fc4af4	UoC (210)	SNVs/Indel	Wild type	SNVs/Indel	Wild type	Wild type	Wild type
8a852c99b	UoC (210)	Wild type	Wild type	Wild type	Wild type	Wild type	Homodel
8901e06df	UoC (210)	Wild type	Wild type	Wild type	Wild type	Wild type	Wild type
35f3de896	UoC (210)	Wild type	Wild type	Wild type	Wild type	Wild type	Wild type
e05dd3e63	UoC (210)	Wild type	Wild type	Wild type	Wild type	Wild type	Wild type
85ce10b16	UoC (210)	Wild type	Wild type	Wild type	Wild type	Wild type	Wild type
3c6cd009f	UoC (210)	Wild type	Wild type	Wild type	Wild type	Wild type	Wild type
f05dcd048	UoC (210)	Wild type	Wild type	Wild type	Wild type	Wild type	Wild type
ebc311c12	UoC (210)	Wild type	Wild type	Wild type	Wild type	Wild type	Wild type
e7c08ef22	UoC (210)	Wild type	Wild type	Wild type	Wild type	Wild type	Wild type
2e41363fd	UoC (210)	Wild type	Wild type	Wild type	Wild type	Wild type	Wild type
d6bf6f066	UoC (210)	Wild type	Wild type	Wild type	Wild type	Wild type	Wild type
4e5c36849	UoC (210)	Wild type	Wild type	Wild type	Wild type	Wild type	Wild type
64a7e1387	UoC (210)	Wild type	Wild type	Wild type	Wild type	Wild type	Wild type
c788fe3da	UoC (210)	Wild type	Wild type	Wild type	Wild type	Wild type	Wild type
e430a0e7a	UoC (210)	Wild type	Wild type	Wild type	Wild type	Wild type	Wild type
5bb99d156	UoC (210)	Wild type	Wild type	Wild type	Wild type	Wild type	Wild type
edddac710	UoC (210)	Wild type	Wild type	Wild type	Wild type	Wild type	Wild type
0565e45d6	UoC (210)	Wild type	Wild type	Wild type	Wild type	Homodel	Wild type
006329959	UoC (210)	Wild type	Wild type	Wild type	Wild type	Wild type	Wild type
182e208e7	UoC (210)	Wild type	Wild type	Wild type	Wild type	Wild type	Wild type
7fa33385b	UoC (210)	Wild type	Wild type	Wild type	Wild type	Wild type	Wild type
8ae076536	UoC (210)	Wild type	Wild type	Wild type	Wild type	Wild type	Wild type
4ef648074	UoC (210)	Wild type	Wild type	Wild type	Wild type	Wild type	Wild type
c67deda04	UoC (210)	Wild type	Wild type	Wild type	Wild type	Wild type	Wild type
8370fa8dc	UoC (210)	Wild type	Wild type	Wild type	Wild type	Wild type	Wild type
eb45ed3c3	UoC (210)	Wild type	Wild type	Wild type	Wild type	Wild type	Wild type
d75ca3492	UoC (210)	Wild type	Wild type	Wild type	Wild type	Wild type	Wild type
a5d1d5af5	UoC (210)	Wild type	Wild type	Wild type	Wild type	Wild type	Wild type
f8abb632f	UoC (210)	Wild type	Wild type	Wild type	Wild type	Wild type	Wild type
e828243ad	UoC (210)	Wild type	Wild type	Wild type	Wild type	Wild type	Wild type
ec5e54f31	UoC (210)	Wild type	Wild type	Wild type	Wild type	Wild type	Wild type
493bf7322	UoC (210)	SNVs/Indel	Wild type	Wild type	Wild type	Wild type	Wild type
674447974	UoC (210)	Wild type	Wild type	Wild type	Wild type	Wild type	Wild type
997182d49	UoC (210)	Wild type	Wild type	Wild type	Wild type	Wild type	Wild type
2bad03c19	UoC (210)	SNVs/Indel	Wild type	Wild type	Wild type	Wild type	Wild type
87aebaab1	UoC (210)	Wild type	Wild type	SNVs/Indel	Wild type	Wild type	Wild type
75ce1bd6d	UoC (210)	Wild type	Wild type	Wild type	Wild type	Wild type	Wild type
e2ca22034	UoC (210)	Wild type	Wild type	Wild type	Wild type	Wild type	Wild type
a32f20566	UoC (210)	SNVs/Indel	Wild type	Wild type	Wild type	Amplification	Wild type
1791449d2	UoC (210)	SNVs/Indel	Wild type	Wild type	Wild type	Amplification	Wild type
a7376de8b	UoC (210)	SNVs/Indel	Wild type	SNVs/Indel	Wild type	Wild type	Wild type
87e7bd70a	UoC (210)	Wild type	Wild type	Wild type	Wild type	Wild type	Wild type
b8b2821ff	UoC (210)	Wild type	Wild type	Wild type	Wild type	Wild type	Wild type
e068bb52d	UoC (210)	Wild type	Wild type	Wild type	Wild type	Wild type	Homodel
70d958f9e	UoC (210)	SNVs/Indel	Wild type	Wild type	Wild type	Wild type	Wild type
87da2f92c	UoC (210)	Wild type	Wild type	Wild type	Wild type	Wild type	Wild type
0690f4911	UoC (210)	Wild type	Wild type	Wild type	Wild type	Wild type	Wild type
6904b15af	UoC (210)	Wild type	Wild type	Wild type	Wild type	Wild type	Wild type
8e4d0a4d3	UoC (210)	SNVs/Indel	Wild type	Wild type	Wild type	Wild type	Wild type
fadb396bc	UoC (210)	Wild type	Wild type	Wild type	Wild type	Wild type	Wild type
8034cb668	UoC (210)	Wild type	Wild type	Wild type	Wild type	Wild type	Wild type
0922fcb4d	UoC (210)	Wild type	Wild type	Wild type	Wild type	Wild type	Wild type
c9ca23759	UoC (210)	Wild type	Wild type	Wild type	Wild type	Wild type	Homodel
efab5fcee	UoC (210)	Wild type	Wild type	Wild type	Wild type	Wild type	Wild type
d3012eb5c	UoC (210)	Wild type	Wild type	Wild type	Wild type	Wild type	Wild type
f3e697844	UoC (210)	SNVs/Indel	Wild type	SNVs/Indel	Wild type	Amplification	Wild type
25e28ea26	UoC (210)	SNVs/Indel	Wild type	Wild type	Wild type	Wild type	Wild type
a3688c009	UoC (210)	Wild type	Wild type	Wild type	Wild type	Wild type	Wild type
a575fa3a0	UoC (210)	Wild type	Wild type	Wild type	Wild type	Wild type	Wild type

## Sheet: Figure_1E
Sample	CDKN2A status in BO sample	CDKN2A status in OAC sample	Clonal relation
f8b3f47b0	Heterodel	Heterodel	related
89bab9e7f	SNVs/Indel	SNVs/Indel	related
932be7813	Heterodel	Heterodel	related
cb938cf52	Homodel	Homodel	related
3b5faf7fa	Homodel	Homodel	related
5ba2bfc82	SNVs/Indel	SNVs/Indel	related
a32f20566	Heterodel	Heterodel	related
1791449d2	Heterodel	Heterodel	related
c663059a3	Homodel	Homodel	related
67cb9bc91	SNVs/Indel	SNVs/Indel	related
efab5fcee	Heterodel	Heterodel	related
cb69d1fba	Heterodel	Homodel	related
e1b2d7684	Heterodel	Homodel	related
5fe63c5af	Heterodel	Homodel	related
8034cb668	Heterodel	Homodel	related
bd0b25935	Homodel	Wild type	unrelated
5e8016e0d	Wild type	Heterodel	unrelated
83e5f80b1	Wild type	Homodel	unrelated
abe0a2a74	Homodel	Wild type	unrelated
c7bfd214f	Homodel	Heterodel	unrelated
8cf58ec6a	Wild type	Heterodel	unrelated
d1d692f97	SNVs/Indel	Wild type	unrelated
9c1aa33d8	Homodel	Wild type	unrelated
823eddf54	Homodel	SNVs/Indel	unrelated
f0e5bb894	Wild type	SNVs/Indel	unrelated
3ecd9b003	Homodel	Wild type	unrelated
a624a0c1c	Homodel	Heterodel	unrelated
3d2fee3d7	Heterodel	Wild type	unrelated
350f647ea	Homodel	Wild type	unrelated
94cf9c15b	Homodel	Wild type	unrelated
a548137db	Homodel	Wild type	unrelated
74ffea604	Homodel	Wild type	unrelated
ddbe3673f	Wild type	Heterodel	unrelated
66d29a68f	SNVs/Indel	Heterodel	unrelated
f00bf10ff	Homodel	Wild type	unrelated
aed32e1e7	Homodel	Wild type	unrelated
d4524f903	Wild type	Heterodel	unrelated
c313c88fb	Homodel	Wild type	unrelated
dee48b7aa	SNVs/Indel	Wild type	unrelated
d9b28bce2	Heterodel	Wild type	unrelated
133e21428	Homodel	Heterodel	unrelated
d0fa7f8f9	Homodel	Wild type	unrelated
674447974	Wild type	Heterodel	unrelated
2bad03c19	Wild type	Homodel	unrelated
87aebaab1	Wild type	Heterodel	unrelated
38344aa74	Homodel	Wild type	unrelated
40386f4d5	Homodel	Heterodel	unrelated
02453f630	Homodel	Heterodel	unrelated
b8b2821ff	Wild type	Homodel	unrelated
e068bb52d	Wild type	Homodel	unrelated
70d958f9e	Heterodel	Wild type	unrelated
87da2f92c	Wild type	Heterodel	unrelated
ec7c039d2	Homodel	SNVs/Indel	unrelated
6904b15af	Wild type	Heterodel	unrelated
8e4d0a4d3	Heterodel	Wild type	unrelated
fadb396bc	Wild type	Heterodel	unrelated
bb03a57a2	Homodel	Wild type	unrelated
3d9f6a63a	Homodel	Wild type	unrelated
c9ca23759	Heterodel	SNVs/Indel	unrelated
eeec562d1	Homodel	Heterodel	unrelated
29b372cac	SNVs/Indel	Homodel	unrelated
d3012eb5c	Wild type	Heterodel	unrelated
7fcadaf8b	Homodel	Wild type	unrelated
25e28ea26	Wild type	SNVs/Indel	unrelated
a575fa3a0	Wild type	Heterodel	unrelated
89cc2856c	Homodel	Wild type	unrelated

## Sheet: Figure_1F
Sample	Cohort (n)	ARID1A	CDKN2A
c3e7444c6	UoC(62)	Wild type	Homodel
24933	FHCRC(37)	SNVs/Indel	Wild type
24229	FHCRC(37)	SNVs/Indel	Wild type
23944	FHCRC(37)	SNVs/Indel	Homodel
24729	FHCRC(37)	SNVs/Indel	Homodel
bad6beba7	UoC(62)	SNVs/Indel	Homodel
2442f031c	UoC(62)	SNVs/Indel	SNVs/Indel
7d6ad819a	UoC(62)	SNVs/Indel	Wild type
23884	FHCRC(37)	SNVs/Indel	Homodel
23614	FHCRC(37)	SNVs/Indel	SNVs/Indel
23794	FHCRC(37)	SNVs/Indel	Homodel
24370	FHCRC(37)	SNVs/Indel	Homodel
23896	FHCRC(37)	SNVs/Indel	Homodel
23932	FHCRC(37)	SNVs/Indel	Homodel
c5137d4f8	UoC(62)	SNVs/Indel	Wild type
24040	FHCRC(37)	Wild type	Wild type
24070	FHCRC(37)	Wild type	Wild type
25168	FHCRC(37)	Wild type	SNVs/Indel
24187	FHCRC(37)	Wild type	SNVs/Indel
23752	FHCRC(37)	Wild type	Homodel
24586	FHCRC(37)	Wild type	Homodel
d0b1f6e4a	UoC(62)	Wild type	Wild type
e4c2cd106	UoC(62)	Wild type	Homodel
cfb85dac1	UoC(62)	Wild type	Homodel
ab5a113d2	UoC(62)	Wild type	Homodel
a27c4f01a	UoC(62)	Wild type	Homodel
b45c7b302	UoC(62)	Wild type	Homodel
1e2187276	UoC(62)	Wild type	SNVs/Indel
ec93f27a1	UoC(62)	Wild type	Homodel
7cda9ce31	UoC(62)	Wild type	Wild type
3239dd4ca	UoC(62)	Wild type	Homodel
632819cf1	UoC(62)	Wild type	Homodel
c6a242322	UoC(62)	Wild type	Homodel
4976530f6	UoC(62)	Wild type	Homodel
59f77793e	UoC(62)	Wild type	Homodel
94e001040	UoC(62)	Wild type	Homodel
2f37c6b03	UoC(62)	Wild type	Homodel
1d88e0920	UoC(62)	Wild type	Homodel
067f9384b	UoC(62)	Wild type	Homodel
41cc50a27	UoC(62)	Wild type	Homodel
81e780b1f	UoC(62)	Wild type	Homodel
c4f141dd3	UoC(62)	Wild type	Homodel
8d3c0db1f	UoC(62)	Wild type	Homodel
659b226a7	UoC(62)	Wild type	Homodel
74ec4d7fb	UoC(62)	Wild type	Homodel
543974c9f	UoC(62)	Wild type	Homodel
1e198abd7	UoC(62)	Wild type	Homodel
24cba0de2	UoC(62)	Wild type	Homodel
e227d5455	UoC(62)	Wild type	Homodel
33ab1e91b	UoC(62)	Wild type	Homodel
24331	FHCRC(37)	Wild type	Wild type
23986	FHCRC(37)	Wild type	Wild type
24915	FHCRC(37)	Wild type	Homodel
24244	FHCRC(37)	Wild type	Homodel
23341	FHCRC(37)	Wild type	SNVs/Indel
23644	FHCRC(37)	Wild type	SNVs/Indel
23686	FHCRC(37)	Wild type	SNVs/Indel
24124	FHCRC(37)	Wild type	SNVs/Indel
25105	FHCRC(37)	Wild type	Homodel
23830	FHCRC(37)	Wild type	Homodel
23785	FHCRC(37)	Wild type	Homodel
23698	FHCRC(37)	Wild type	Homodel
24352	FHCRC(37)	Wild type	Homodel
24301	FHCRC(37)	Wild type	Homodel
23842	FHCRC(37)	Wild type	Homodel
24816	FHCRC(37)	Wild type	SNVs/Indel
24541	FHCRC(37)	Wild type	Homodel
24469	FHCRC(37)	Wild type	SNVs/Indel
24520	FHCRC(37)	Wild type	SNVs/Indel
24619	FHCRC(37)	Wild type	Homodel
24277	FHCRC(37)	Wild type	Homodel
16ac4f6a1	UoC(62)	Wild type	Wild type
c8d1ed715	UoC(62)	Wild type	Wild type
31f122469	UoC(62)	Wild type	Wild type
3017acf98	UoC(62)	Wild type	Wild type
d0cebf933	UoC(62)	Wild type	Wild type
faa3ef8d8	UoC(62)	Wild type	Wild type
8858658c8	UoC(62)	Wild type	Wild type
5fd051d33	UoC(62)	Wild type	Wild type
dc3e37b56	UoC(62)	Wild type	Wild type
6463d8208	UoC(62)	Wild type	Wild type
a5a53214f	UoC(62)	Wild type	Wild type
40f98c6ce	UoC(62)	Wild type	Wild type
23a254ef4	UoC(62)	Wild type	Wild type
147f9703d	UoC(62)	Wild type	Wild type
70196ce10	UoC(62)	Wild type	Wild type
875a2c672	UoC(62)	Wild type	Wild type
4f43bffe7	UoC(62)	Wild type	Wild type
c2e971163	UoC(62)	Wild type	Wild type
cf0bd8041	UoC(62)	Wild type	Wild type
ce376142d	UoC(62)	Wild type	Wild type
f9fcdd0c1	UoC(62)	Wild type	Wild type
94e5d448c	UoC(62)	Wild type	Wild type
c1a67026b	UoC(62)	Wild type	Wild type
f21346cfc	UoC(62)	Wild type	Wild type
f7f561baf	UoC(62)	Wild type	Wild type
c4010407e	UoC(62)	Wild type	Wild type
b0125d081	UoC(62)	Wild type	Wild type
026b47b4b	UoC(62)	Wild type	Wild type
