# Supplementary material for: Context-dependent effects of CDKN2A and other 9p21 gene losses during the evolution of esophageal cancer
Source: Nat Cancer. 2025 Jan 3;6(1):158–74. doi: 10.1038/s43018-024-00876-0 (PMC11779637; doi:10.1038/s43018-024-00876-0)
Supplement: Supplementary file 4 — Numerical source data. [file 43018_2024_876_MOESM4_ESM.xlsx]

## Sheet: Figure_2A
Sample	Progression_status	TP53	CDKN2A
41a8e824a	progressors	LoF	WT
535ae4190	progressors	LoF	LoF
e9ababac8	progressors	LoF	WT
d3fd68ca7	progressors	LoF	LoF
435231ba0	progressors	LoF	LoF
a4c82f20a	progressors	WT	LoF
d407630d9	progressors	LoF	LoF
f51325070	progressors	WT	LoF
e4e9ce03e	progressors	LoF	LoF
cd670c5bf	progressors	LoF	LoF
e18a5fa3d	progressors	LoF	LoF
b38c63f4e	progressors	LoF	LoF
e63aa9032	progressors	WT	LoF
65b5b6c80	progressors	WT	WT
dda49aa31	progressors	WT	LoF
8fa09e851	progressors	WT	WT
efbff1250	progressors	LoF	LoF
c3e665b06	progressors	LoF	LoF
5506e8142	progressors	LoF	WT
0ca3ce6ba	progressors	LoF	LoF
868f6277a	progressors	WT	WT
54617d4c0	progressors	WT	WT
763bdfa27	progressors	LoF	WT
f946a4a9e	progressors	LoF	LoF
89a60e1b2	progressors	WT	LoF
ed844be65	progressors	WT	LoF
4462808be_a	progressors	LoF	WT
ad6d3f976	progressors	WT	LoF
aa9d6d754	progressors	WT	LoF
d116cfc24	progressors	WT	LoF
4eefb47e7	progressors	LoF	LoF
ce5860dec	progressors	LoF	LoF
75c024e1e	progressors	LoF	LoF
0f74c8119	progressors	WT	LoF
51c0644cb	progressors	WT	LoF
9ca7c643f	progressors	WT	LoF
2db40d1b5	progressors	WT	LoF
631b2a1e3	progressors	WT	LoF
a80cb026f	progressors	WT	LoF
eebaea4b7	progressors	WT	WT
929ad7259	progressors	LoF	LoF
9baf4aab0	progressors	WT	LoF
b85849fd4	progressors	LoF	WT
d6cafedcf	progressors	WT	LoF
c4ee5c2d2	progressors	LoF	WT
78f5e6530	progressors	LoF	WT
c4998db74	progressors	LoF	WT
4d1b63cd0	progressors	LoF	WT
e501cc449	progressors	LoF	LoF
a2f163c5f	progressors	WT	WT
57d14cc88	progressors	WT	WT
3aa1e9512	progressors	LoF	WT
90d1698ca	progressors	LoF	WT
4052d57db	progressors	WT	WT
c52cf1242	progressors	WT	WT
fd48cee43	progressors	WT	WT
bc902e5d2	progressors	LoF	WT
fbfa913e0	progressors	LoF	WT
aa3c40924	progressors	LoF	WT
244c3683e	progressors	WT	WT
f00f79f89	progressors	WT	WT
f228b6733	progressors	LoF	WT
695f10b6d	progressors	LoF	WT
b244459be	progressors	LoF	WT
a56b742e7	progressors	WT	WT
1e3374246	progressors	LoF	WT
98011f8fb	progressors	WT	LoF
392af0c06	progressors	WT	WT
3132e2e81	progressors	WT	LoF
e26373e30	progressors	LoF	WT
a968458c4	progressors	WT	WT
0c78eb71d	progressors	LoF	WT
30e5afb25	progressors	WT	WT
99febb5cb	progressors	WT	WT
444866aec	progressors	WT	WT
99ab26351	progressors	WT	WT
431	progressors	LoF	WT
760	progressors	LoF	LoF
816	progressors	LoF	WT
1099	progressors	LoF	WT
23521	progressors	LoF	LoF
23579	progressors	WT	LoF
23593	progressors	WT	WT
23635	progressors	LoF	LoF
23662	progressors	WT	LoF
23677	progressors	LoF	WT
23719	progressors	WT	LoF
23749	progressors	WT	WT
23770	progressors	WT	WT
23806	progressors	LoF	WT
23908	progressors	WT	LoF
23920	progressors	WT	WT
23962	progressors	WT	LoF
23974	progressors	LoF	WT
24016	progressors	WT	LoF
24028	progressors	WT	WT
24058	progressors	LoF	WT
24091	progressors	LoF	LoF
24136	progressors	WT	LoF
24145	progressors	LoF	WT
24175	progressors	WT	LoF
24214	progressors	WT	WT
24253	progressors	LoF	WT
24265	progressors	WT	LoF
24283	progressors	WT	WT
24358	progressors	WT	LoF
24383	progressors	WT	WT
24394	progressors	WT	WT
24439	progressors	WT	LoF
24445	progressors	WT	LoF
24481	progressors	WT	WT
24547	progressors	WT	LoF
24568	progressors	WT	LoF
24592	progressors	LoF	LoF
24616	progressors	WT	LoF
24672	progressors	WT	LoF
24855	progressors	WT	LoF
24864	progressors	WT	LoF
24888	progressors	WT	LoF
24924	progressors	LoF	LoF
4462808be_b	progressors	WT	WT
b92477b88	progressors	WT	LoF
f231a315e	progressors	LoF	LoF
a5fac3ff9	progressors	WT	WT
0200e6471	progressors	WT	LoF
84ca6c4ab	progressors	WT	LoF
918c5c035	progressors	WT	WT
265fc4af4	progressors	LoF	WT
8a852c99b	progressors	WT	WT
89251d15a	progressors	WT	LoF
53b6ac414	progressors	WT	LoF
0db104e02	progressors	WT	LoF
7d62e40a4	progressors	WT	LoF
59e3fd9c9	progressors	WT	LoF
fbe40b774	progressors	WT	LoF
edc7d1f37	progressors	WT	LoF
c035f474c	progressors	WT	LoF
94a67e1bf	progressors	WT	LoF
efd9cf267	progressors	WT	LoF
35f3de896	progressors	WT	WT
e05dd3e63	progressors	WT	WT
85ce10b16	progressors	WT	WT
3c6cd009f	progressors	WT	WT
f05dcd048	progressors	WT	WT
ebc311c12	progressors	WT	WT
e7c08ef22	progressors	WT	WT
2e41363fd	progressors	WT	WT
d6bf6f066	progressors	WT	WT
4e5c36849	progressors	WT	WT
64a7e1387	progressors	WT	WT
c788fe3da	progressors	WT	WT
e430a0e7a	progressors	WT	WT
5bb99d156	progressors	WT	WT
edddac710	progressors	WT	WT
0565e45d6	progressors	WT	WT
006329959	progressors	WT	WT
182e208e7	progressors	WT	WT
7fa33385b	progressors	WT	WT
8ae076536	progressors	WT	WT
4ef648074	progressors	WT	WT
c67deda04	progressors	WT	WT
8370fa8dc	progressors	WT	WT
eb45ed3c3	progressors	WT	WT
d75ca3492	progressors	WT	WT
a5d1d5af5	progressors	WT	WT
f8abb632f	progressors	WT	WT
e828243ad	progressors	WT	WT
ec5e54f31	progressors	WT	WT
23605	progressors	WT	LoF
24810	progressors	WT	LoF
24559	progressors	WT	LoF
493bf7322	progressors	LoF	WT
674447974	progressors	WT	WT
997182d49	progressors	WT	WT
2bad03c19	progressors	LoF	WT
87aebaab1	progressors	WT	WT
639c6f5a4	progressors	LoF	WT
75ce1bd6d	progressors	WT	WT
e2ca22034	progressors	WT	WT
a32f20566	progressors	LoF	WT
1791449d2	progressors	LoF	WT
38344aa74	progressors	WT	LoF
a7376de8b	progressors	LoF	WT
40386f4d5	progressors	WT	LoF
87e7bd70a	progressors	WT	WT
02453f630	progressors	WT	LoF
b8b2821ff	progressors	WT	WT
e068bb52d	progressors	WT	WT
70d958f9e	progressors	LoF	WT
87da2f92c	progressors	WT	WT
c663059a3	progressors	WT	LoF
5d0094894	progressors	LoF	WT
ec7c039d2	progressors	WT	LoF
0690f4911	progressors	WT	WT
6904b15af	progressors	WT	WT
8e4d0a4d3	progressors	LoF	WT
fadb396bc	progressors	WT	WT
35a0a3049	progressors	WT	WT
8034cb668	progressors	WT	WT
0922fcb4d	progressors	WT	WT
bb03a57a2	progressors	LoF	LoF
67cb9bc91	progressors	WT	LoF
3d9f6a63a	progressors	WT	LoF
c9ca23759	progressors	WT	WT
eeec562d1	progressors	WT	LoF
29b372cac	progressors	WT	LoF
efab5fcee	progressors	WT	WT
d3012eb5c	progressors	WT	WT
7fcadaf8b	progressors	WT	LoF
f3e697844	progressors	LoF	WT
25e28ea26	progressors	LoF	WT
a3688c009	progressors	WT	WT
a575fa3a0	progressors	WT	WT
24933	non-progressors	WT	WT
24229	non-progressors	WT	WT
24040	non-progressors	WT	WT
24070	non-progressors	WT	WT
25168	non-progressors	WT	LoF
24187	non-progressors	WT	LoF
23752	non-progressors	WT	LoF
23944	non-progressors	WT	LoF
24729	non-progressors	WT	LoF
24586	non-progressors	WT	LoF
d0b1f6e4a	non-progressors	WT	WT
e4c2cd106	non-progressors	WT	LoF
cfb85dac1	non-progressors	WT	LoF
ab5a113d2	non-progressors	WT	LoF
a27c4f01a	non-progressors	WT	LoF
b45c7b302	non-progressors	WT	LoF
1e2187276	non-progressors	WT	LoF
ec93f27a1	non-progressors	WT	LoF
7cda9ce31	non-progressors	WT	WT
3239dd4ca	non-progressors	WT	LoF
632819cf1	non-progressors	WT	LoF
c6a242322	non-progressors	WT	LoF
bad6beba7	non-progressors	WT	LoF
4976530f6	non-progressors	WT	LoF
2442f031c	non-progressors	WT	LoF
59f77793e	non-progressors	WT	LoF
94e001040	non-progressors	WT	LoF
7d6ad819a	non-progressors	WT	WT
2f37c6b03	non-progressors	WT	LoF
c3e7444c6	non-progressors	WT	LoF
1d88e0920	non-progressors	WT	LoF
067f9384b	non-progressors	WT	LoF
41cc50a27	non-progressors	WT	LoF
81e780b1f	non-progressors	WT	LoF
c4f141dd3	non-progressors	WT	LoF
8d3c0db1f	non-progressors	WT	LoF
659b226a7	non-progressors	WT	LoF
74ec4d7fb	non-progressors	WT	LoF
543974c9f	non-progressors	WT	LoF
1e198abd7	non-progressors	WT	LoF
24cba0de2	non-progressors	WT	LoF
e227d5455	non-progressors	WT	LoF
33ab1e91b	non-progressors	WT	LoF
24331	non-progressors	WT	WT
23986	non-progressors	WT	WT
24915	non-progressors	WT	LoF
24244	non-progressors	WT	LoF
23341	non-progressors	WT	LoF
23644	non-progressors	WT	LoF
23686	non-progressors	WT	LoF
23884	non-progressors	WT	LoF
24124	non-progressors	WT	LoF
25105	non-progressors	WT	LoF
23830	non-progressors	WT	LoF
23785	non-progressors	WT	LoF
23614	non-progressors	WT	LoF
23698	non-progressors	WT	LoF
24352	non-progressors	WT	LoF
24301	non-progressors	WT	LoF
23794	non-progressors	WT	LoF
24370	non-progressors	WT	LoF
23842	non-progressors	WT	LoF
24816	non-progressors	WT	LoF
23896	non-progressors	WT	LoF
24541	non-progressors	WT	LoF
24469	non-progressors	WT	LoF
23932	non-progressors	WT	LoF
24520	non-progressors	WT	LoF
24619	non-progressors	WT	LoF
24277	non-progressors	WT	LoF
16ac4f6a1	non-progressors	WT	WT
c5137d4f8	non-progressors	WT	WT
c8d1ed715	non-progressors	WT	WT
31f122469	non-progressors	WT	WT
3017acf98	non-progressors	WT	WT
d0cebf933	non-progressors	WT	WT
faa3ef8d8	non-progressors	WT	WT
8858658c8	non-progressors	WT	WT
5fd051d33	non-progressors	WT	WT
dc3e37b56	non-progressors	WT	WT
6463d8208	non-progressors	WT	WT
a5a53214f	non-progressors	WT	WT
40f98c6ce	non-progressors	WT	WT
23a254ef4	non-progressors	WT	WT
147f9703d	non-progressors	WT	WT
70196ce10	non-progressors	WT	WT
875a2c672	non-progressors	WT	WT
4f43bffe7	non-progressors	WT	WT
c2e971163	non-progressors	WT	WT
cf0bd8041	non-progressors	WT	WT
ce376142d	non-progressors	WT	WT
f9fcdd0c1	non-progressors	WT	WT
94e5d448c	non-progressors	WT	WT
c1a67026b	non-progressors	WT	WT
f21346cfc	non-progressors	WT	WT
f7f561baf	non-progressors	WT	WT
c4010407e	non-progressors	WT	WT
b0125d081	non-progressors	WT	WT
026b47b4b	non-progressors	WT	WT
bd0b25935	progressors	WT	LoF
89bab9e7f	progressors	WT	LoF
932be7813	progressors	WT	WT
abe0a2a74	progressors	WT	LoF
89cc2856c	progressors	LoF	LoF
c7bfd214f	progressors	LoF	LoF
cb938cf52	progressors	WT	LoF
d1d692f97	progressors	LoF	LoF
9c1aa33d8	progressors	WT	LoF
823eddf54	progressors	WT	LoF
3d2fee3d7	progressors	WT	WT
350f647ea	progressors	WT	LoF
e1b2d7684	progressors	WT	WT
3b5faf7fa	progressors	WT	LoF
ffedffc3c	progressors	WT	WT
66d29a68f	progressors	WT	LoF
dee48b7aa	progressors	WT	LoF
c313c88fb	progressors	WT	LoF
5ba2bfc82	progressors	LoF	LoF
aed32e1e7	progressors	WT	LoF
83e5f80b1	progressors	WT	WT
5e8016e0d	progressors	WT	WT
e5bce2d83	progressors	LoF	WT
cb69d1fba	progressors	WT	WT
94cf9c15b	progressors	WT	LoF
a548137db	progressors	WT	LoF
5fe63c5af	progressors	WT	WT
f00bf10ff	progressors	WT	LoF
133e21428	progressors	WT	LoF
d0fa7f8f9	progressors	WT	LoF
d4524f903	progressors	WT	WT
ddbe3673f	progressors	WT	WT
8cf58ec6a	progressors	WT	WT
5e49d3e75	progressors	LoF	WT
f0e5bb894	progressors	WT	WT
39402fc51	progressors	WT	WT
3ecd9b003	progressors	WT	LoF
a624a0c1c	progressors	WT	LoF
a504c27a1	progressors	LoF	WT
f8b3f47b0	progressors	WT	WT
d9b28bce2	progressors	WT	WT
5b45e0020	progressors	LoF	WT
74ffea604	progressors	WT	LoF
8901e06df	progressors	WT	WT

## Sheet: Figure_2B
Sample	TP53	CDKN2A
f0e5bb894	Subclonal	Clonal
ea9ee2acb	Clonal	Subclonal
89bab9e7f	Clonal	Clonal
16f3200d0	Clonal	Subclonal
f9b321ca7	Clonal	Clonal
57b7a98ac	Clonal	Subclonal
e98422b6e	Subclonal	Subclonal
4a1132bd3	Clonal	Subclonal
TCGA-L5-A8NG	Subclonal	Subclonal
7873d357d	Subclonal	Subclonal
5ba2bfc82	Clonal	Clonal
TCGA-R6-A8WC	Clonal	Clonal
4f659330e	Subclonal	Clonal
efffc70b8	Clonal	Subclonal
6da40d823	Clonal	Subclonal
c74b76432	Subclonal	Subclonal
0bde7a9c5	Clonal	Clonal
78a21864a	Subclonal	Subclonal
fc9a6db44	Clonal	Clonal
7ca7845fe	Clonal	Subclonal
TCGA-JY-A93D	Subclonal	Clonal
1776ba1eb	Subclonal	Subclonal
a29375231	Clonal	Clonal
582a58518	Subclonal	Subclonal
TCGA-2H-A9GQ	Clonal	Subclonal
fbcc66da7	Clonal	Clonal
34dbf2ee9	Clonal	Subclonal
e0b6c14f4	Clonal	Clonal
92cefde85	Clonal	Subclonal
1653fc362	Clonal	Clonal
37b56a8f3	Subclonal	Subclonal
b207ab03c	Clonal	Subclonal
67cb9bc91	Clonal	Subclonal
d483a0d60	Clonal	Clonal
ffe2e6c27	Clonal	Clonal
823eddf54	Clonal	Subclonal
dad677864	Clonal	Subclonal
ec7c039d2	Clonal	Clonal
7ae50f527	Clonal	Clonal
ba008d842	Clonal	Subclonal
2ebb7adee	Clonal	Subclonal
TCGA-L5-A4OO	Clonal	Subclonal
625721c0e	Clonal	Subclonal
f0b27a5c1	Clonal	Clonal
8eaf6e7cd	WT	Clonal
TCGA-M9-A5M8	WT	Subclonal
25e28ea26	WT	Subclonal
913ce613b	WT	Subclonal
06aa3e8ba	WT	Clonal
cfb4c3f27	WT	Clonal
c9ca23759	WT	Clonal
c5f1b6f71	WT	Clonal
6136fd416	WT	Clonal
c4577b943	WT	Clonal
24bacec57	Subclonal	homodel
TCGA-R6-A8WG	Clonal	homodel
5dc4cf7cf	Clonal	homodel
6ba738d1b	Clonal	homodel
3ab7a7b5f	Clonal	homodel
TCGA-JY-A6FB	Clonal	homodel
d36f85415	Clonal	homodel
da859c8e9	Clonal	homodel
985acc6a7	Clonal	homodel
375287943	Subclonal	homodel
3cfe27e0c	Clonal	homodel
60371515e	Clonal	homodel
7138a8187	Clonal	homodel
a11e64951	Clonal	homodel
6b923e620	Clonal	homodel
TCGA-L5-A8NJ	Clonal	homodel
TCGA-V5-AASW	Clonal	homodel
257c59264	Clonal	homodel
7a376ec15	Clonal	homodel
97530512f	Clonal	homodel
64bd3d290	Clonal	homodel
b8b2821ff	Clonal	homodel
42a2b2ad8	Clonal	homodel
8812182da	Subclonal	homodel
d399b2fe8	Clonal	homodel
4e7133d22	Clonal	homodel
86017cbde	Clonal	homodel
7e66a482c	Clonal	homodel
6e3e72a71	Subclonal	homodel
fcc7b6daf	Clonal	homodel
26f2fa25e	Clonal	homodel
2bad03c19	Clonal	homodel
d2588a7ed	Clonal	homodel
640af42bc	Clonal	homodel
21c3e02f4	Clonal	homodel
66a2d0738	Clonal	homodel
92e63aeec	Clonal	homodel
83e5f80b1	Clonal	homodel
9ea99e16e	Clonal	homodel
5b557890e	Clonal	homodel
6e3abcccf	Subclonal	homodel
3b5faf7fa	Clonal	homodel
4441444a8	Clonal	homodel
b0d1263ea	Clonal	homodel
0a85375cb	Clonal	homodel
5fe63c5af	Clonal	homodel
e308def3a	Clonal	homodel
767a66449	Clonal	homodel
a672f9244	Subclonal	homodel
3f09772b9	Clonal	homodel
cb69d1fba	Clonal	homodel
70145187b	Clonal	homodel
f711fb39e	Clonal	homodel
875bfbff4	Clonal	homodel
fea8e6717	Clonal	homodel
5d753c98c	Clonal	homodel
ad911862a	Clonal	homodel
2e9faf288	Subclonal	homodel
8e7b04ed4	Clonal	homodel
8034cb668	Clonal	homodel
e8c62d34a	Subclonal	homodel
815b14fc8	Clonal	homodel
d905f253b	Subclonal	homodel
6729b3146	Clonal	homodel
TCGA-S8-A6BV	Clonal	homodel
96395be68	Clonal	homodel
4a0cad0b0	Clonal	homodel
d0f07dbe5	Subclonal	homodel
e068bb52d	Subclonal	homodel
e1b2d7684	Clonal	homodel
a291ec924	Clonal	homodel
c663059a3	Clonal	homodel
88bbe83f6	Clonal	homodel
abd72ff6c	Subclonal	homodel
b9c930ab6	Subclonal	homodel
0a60808f0	Clonal	homodel
1f57b334e	Clonal	homodel
12247dcf3	Subclonal	homodel
c5952a637	Subclonal	homodel
d4e800c00	Clonal	homodel
d8a4d13ab	Clonal	homodel
fb3b80812	Clonal	homodel
0b6e16480	Subclonal	WT
a25ba6991	Subclonal	WT
a504c27a1	Clonal	WT
TCGA-2H-A9GH	Clonal	WT
f751ad9c5	Clonal	WT
5d0094894	Subclonal	WT
5a14b5248	Clonal	WT
adcfdf622	Clonal	WT
TCGA-L5-A4OU	Clonal	WT
8d2e40d78	Clonal	WT
069aafe57	Clonal	WT
fff28d604	Clonal	WT
283bc39bc	Clonal	WT
f837f5031	Clonal	WT
TCGA-L5-A88V	Clonal	WT
3709a5a3c	Clonal	WT
158cfbabc	Clonal	WT
a114d905e	Subclonal	WT
b36a54f39	Clonal	WT
74854df07	Subclonal	WT
5a6c12d7e	Clonal	WT
350f647ea	Clonal	WT
TCGA-L5-A4OQ	Clonal	WT
1a7f4e2b2	Subclonal	WT
6b340cf77	Subclonal	WT
f9d19a40c	Clonal	WT
0df54561b	Subclonal	WT
fd3c269ac	Subclonal	WT
TCGA-L5-A8NL	Subclonal	WT
7fcadaf8b	Clonal	WT
TCGA-IC-A6RE	Clonal	WT
f943aaf3c	Subclonal	WT
5e8016e0d	Clonal	WT
TCGA-L5-A4OW	Clonal	WT
4f7206365	Subclonal	WT
f46615999	Clonal	WT
2e84eea0e	Clonal	WT
54b73a928	Subclonal	WT
ede9d5169	Clonal	WT
cda8761be	Subclonal	WT
fadb396bc	Clonal	WT
d91afc2f2	Clonal	WT
7f7a57bd9	Clonal	WT
TCGA-R6-A8W5	Subclonal	WT
3fd961132	Clonal	WT
6c92f8b77	Subclonal	WT
450b76863	Subclonal	WT
6e6ffd2fa	Clonal	WT
20b4d892f	Subclonal	WT
da39706c9	Clonal	WT
16ecc4c79	Clonal	WT
d3012eb5c	Subclonal	WT
eceb44da1	Clonal	WT
1b2666062	Clonal	WT
dbdc97310	Subclonal	WT
fa37be852	Clonal	WT
d06edce9b	Clonal	WT
604eb83f1	Subclonal	WT
e7af9a8f5	Clonal	WT
46289e477	Clonal	WT
1abf4349b	Clonal	WT
66b579b67	Clonal	WT
94cf9c15b	Clonal	WT
c5470714d	Clonal	WT
21201b61e	Clonal	WT
77e647a05	Clonal	WT
04b6b19b8	Clonal	WT
TCGA-JY-A938	Subclonal	WT
TCGA-V5-A7RE	Clonal	WT
TCGA-VR-AA4D	Subclonal	WT
d82a8c024	Clonal	WT
1958e3fe4	Clonal	WT
03e7a6e35	Clonal	WT
4b9474ab1	Subclonal	WT
aa0d11420	Clonal	WT
29d537cdd	Clonal	WT
1791449d2	Subclonal	WT
96abdb3df	Clonal	WT
af2e66fc3	Clonal	WT
TCGA-L5-A4OE	Clonal	WT
6045efd15	Subclonal	WT
04616fe60	Subclonal	WT
729ae39c6	Clonal	WT
3abbfc149	Clonal	WT
92f5771b0	Clonal	WT
9b0e5f00d	Clonal	WT
b0eb9438e	Clonal	WT
d1d692f97	Clonal	WT
TCGA-L5-A8NT	Clonal	WT
ffec2a7d8	Clonal	WT
b31a257ce	Subclonal	WT
4e8a9e9de	Clonal	WT
be9687927	Clonal	WT
c68720506	Subclonal	WT
69445a60b	Clonal	WT
TCGA-2H-A9GR	Subclonal	WT
639da7c0e	Subclonal	WT
03037cb67	Clonal	WT
493bf7322	Clonal	WT
8debf2cb5	Clonal	WT
e28ac921f	Clonal	WT
5508a1953	Subclonal	WT
TCGA-IG-A4QS	Clonal	WT
1871a4662	Clonal	WT
87e7bd70a	Clonal	WT
2a20a6519	Clonal	WT
29c92c826	Clonal	WT
7b32d7b4f	Clonal	WT
e9302f889	Subclonal	WT
TCGA-L5-A4OT	Clonal	WT
5321f79ed	Clonal	WT
15ebf6a68	Subclonal	WT
e47a532bb	Subclonal	WT
cb6204c30	Clonal	WT
f44e0972c	Clonal	WT
9fe4684a2	Clonal	WT
dee48b7aa	Clonal	WT
bb045204c	Subclonal	WT
76c9e4b9a	Subclonal	WT
cd65d105e	Clonal	WT
2abea9834	Clonal	WT
0c8958d7b	Clonal	WT
2210bc79b	Clonal	WT
826cb806c	Clonal	WT
a575fa3a0	Clonal	WT
3d9f6a63a	Clonal	WT
1395dc4ab	Clonal	WT
3681b57c4	Clonal	WT
8e4d0a4d3	Clonal	WT
513a077ab	Subclonal	WT
3fff03c9f	Subclonal	WT
887c41c3b	Clonal	WT
70224ed44	Clonal	WT
a46434e58	Clonal	WT
3ecd9b003	Subclonal	WT
b8bfd2905	Clonal	WT
cd34a2626	Subclonal	WT
e225fb7c1	Clonal	WT
a2bf88aa7	Subclonal	WT
5fe64ce86	Clonal	WT
7e5fe5468	Clonal	WT
5bfe33809	Clonal	WT
89b5c9629	Clonal	WT
6b3917db4	Clonal	WT
b83276e27	Clonal	WT
86068b946	Subclonal	WT
e4b80679f	Subclonal	WT
ffedffc3c	Clonal	WT
TCGA-L7-A6VZ	Subclonal	WT
TCGA-ZR-A9CJ	Clonal	WT
7fe6a4964	Subclonal	WT
b48f3b8f2	Clonal	WT
4fdfef5cf	Subclonal	WT
70ce8868c	Subclonal	WT
ffeb8c1a1	Clonal	WT
8a35d108e	Subclonal	WT
b87e55cef	Subclonal	WT
d41765eaa	Clonal	WT
TCGA-V5-A7RB	Clonal	WT
41db2179d	Subclonal	WT
7f0630d49	Clonal	WT
1aa5c1b7d	Clonal	WT
66d29a68f	Clonal	WT
7c73cc544	Clonal	WT
5b04c05bf	Clonal	WT
26d51bb9b	Subclonal	WT
43964f503	Clonal	WT
d9b28bce2_a	Clonal	WT
TCGA-L5-A4OJ	Clonal	WT
5da22e009	Clonal	WT
TCGA-L5-A8NH	Clonal	WT
TCGA-R6-A8W8	Subclonal	WT
0c596e131	Subclonal	WT
fb00842bd	Subclonal	WT
398e77278	Clonal	WT
674447974	Clonal	WT
76fc1cfd4	Clonal	WT
e3120ebea	Subclonal	WT
4f47f6288	Clonal	WT
c2d64ae0a	Clonal	WT
8b8bfea3a	Clonal	WT
908457166	Clonal	WT
a32f20566	Clonal	WT
5efa2bbba	Subclonal	WT
cdbcf2fc8	Subclonal	WT
5ecb377ad	Clonal	WT
ceb8fe089	Subclonal	WT
0723f0d9f	Clonal	WT
2638c364b	Clonal	WT
85b73e907	Clonal	WT
040c323ac	Subclonal	WT
d9b28bce2_b	Clonal	WT
TCGA-2H-A9GL	Subclonal	WT
TCGA-L5-A43C	Subclonal	WT
TCGA-R6-A6L4	Subclonal	WT
f42281020	Subclonal	WT
cdb7558b3	Clonal	WT
ba9c1d3b5	Clonal	WT
76d9fb0e6	Subclonal	WT
acf69aa66	Clonal	WT
0f4a8719d	Clonal	WT
712aa4687	Clonal	WT
27766c234	Subclonal	WT
05fb093d1	Clonal	WT
0985a2e91	Clonal	WT
a753fb902	Clonal	WT
9a498e8b1	Subclonal	WT
9883b3fa0	Clonal	WT
70d958f9e	Subclonal	WT
TCGA-JY-A93C	Clonal	WT
5dccbd390	Clonal	WT
701fa3d4c	Clonal	WT
bc79d401d	Clonal	WT
TCGA-R6-A6KZ	Clonal	WT
f3e697844	Clonal	WT
6c53d8df4	Clonal	WT
18ca78d45	Subclonal	WT
TCGA-2H-A9GN	Clonal	WT
TCGA-L5-A4OR	Clonal	WT
TCGA-VR-A8EQ	Clonal	WT
38344aa74	Clonal	WT
cc918e359	Clonal	WT
9f1c8dc43	Subclonal	WT
8fa0d17c9	Subclonal	WT
efab5fcee	Subclonal	WT
e3271ccee	Subclonal	WT
6e270bf02	Subclonal	WT
7c965565b	Clonal	WT
bb12d9bb2	Clonal	WT
61aa1e867	Clonal	WT
f0404cb35	Clonal	WT
c7bfd214f	Clonal	WT
TCGA-2H-A9GK	Subclonal	WT
c72589bc8	Subclonal	WT
d4524f903	Clonal	WT
48bba8066	Clonal	WT
d40d194d9	Subclonal	WT
ad1144985	Subclonal	WT
87aebaab1	Subclonal	WT
eeec562d1	Clonal	WT
bd1f49af4	Clonal	WT
8cf58ec6a	Clonal	WT
47c4c85db	Subclonal	WT
63e247323	Clonal	WT
TCGA-JY-A93E	Clonal	WT
b8b7637a8	Subclonal	WT
870e93691	Subclonal	WT
TCGA-L5-A8NW	Clonal	WT
0c6dec712	Clonal	WT
TCGA-L5-A8NV	Subclonal	WT
46ef3d4db	Subclonal	WT
62731af34	Subclonal	WT
39402fc51	Clonal	WT
862394623	Subclonal	WT
71311839d	Clonal	WT
310c15dac	Clonal	WT
34f4a1f2b	Subclonal	WT
e477e3136	Clonal	WT
TCGA-L5-A8NI	Clonal	WT
TCGA-R6-A6DN	Clonal	WT
TCGA-R6-A6XQ	Clonal	WT
a65430734	Clonal	WT
9e84b160a	Subclonal	WT
6bb03952b	Clonal	WT
444866aec	Clonal	WT
238cdb161	Subclonal	WT
6666fd464	Clonal	WT
fb7630da0	Clonal	WT
adef0e9ec	Subclonal	WT
29b39fa54	Subclonal	WT
5db38d1d8	Subclonal	WT
b9ea87e34	Clonal	WT
bc79e2fab	Clonal	WT
d24acdce6	Subclonal	WT
4400030f9	Subclonal	WT
beb05056c	Clonal	WT
a624a0c1c	Clonal	WT
b79580c5b	Subclonal	WT
856ab6587	Subclonal	WT
48140cb1d	Subclonal	WT
6dbb23b5b	Clonal	WT
a3cb977c0	Clonal	WT
a3b92e881	Clonal	WT
0b64dd9e1	Subclonal	WT
TCGA-L5-A4OX	Clonal	WT
b7540e1d2	Subclonal	WT
8bb02ce92	Subclonal	WT
f8a084f18	Subclonal	WT
0963f143c	Clonal	WT
900fdae05	Clonal	WT
9994b9bcd	Clonal	WT
2567f5779	Subclonal	WT
5108af817	Clonal	WT
e692cad27	Clonal	WT
2cd38ee9d	Subclonal	WT
75e7a2d79	Clonal	WT
eeed56715	Subclonal	WT
a7376de8b	Subclonal	WT
fb1c71971	Subclonal	WT
f741eb745	Subclonal	WT
36b945ee0	Clonal	WT
a5cf51ceb	Subclonal	WT
490ae7348	Clonal	WT
94649c5b2	Subclonal	WT
40386f4d5	Subclonal	WT
0e5e7475f	Clonal	WT
TCGA-2H-A9GO	Clonal	WT
f8b3f47b0	Clonal	WT
d2736f3a3	Clonal	WT
04feb20b0	Subclonal	WT
997182d49	Subclonal	WT
a3688c009	Clonal	WT
TCGA-JY-A6FH	Clonal	WT
d05303a53	Subclonal	WT
e690adbb9	Clonal	WT
3180f8e34	Clonal	WT
57a0663fa	Clonal	WT
2c6216458	Subclonal	WT
32f6dd0cf	Subclonal	WT
752170f0d	Clonal	WT
2d757385b	Subclonal	WT
87da2f92c	Subclonal	WT
37d543070	Subclonal	WT
d48cde4ed	Clonal	WT
8208e34f9	Clonal	WT
e3806a66e	Clonal	WT
ebb906810	Clonal	WT
ddbe3673f	Subclonal	WT
81ed35f07	Clonal	WT
141c4e0d1	Clonal	WT
ec3960b75	Clonal	WT
d4c95d741	Clonal	WT
484335598	Subclonal	WT
c954fcf01	Clonal	WT
66c14ba22	Clonal	WT
1eb70f19a	Clonal	WT
TCGA-V5-AASX	Subclonal	WT
9c1aa33d8	Subclonal	WT
TCGA-L5-A4ON	Clonal	WT
TCGA-L5-A88Y	Subclonal	WT
f3ff3bc6b	Clonal	WT
cbb3fe135	Clonal	WT
3d2fee3d7	Clonal	WT
559cea0ac	Clonal	WT
c17bf44d1	Clonal	WT
TCGA-R6-A6DQ	Subclonal	WT
957f3903f	Subclonal	WT
7bc2eb9cb	Clonal	WT
0f48df246	Subclonal	WT
e4831d0fe	Clonal	WT
6e8fdfbc1	Clonal	WT
cafa1c4cb	Clonal	WT
c38c7f036	Clonal	WT
fbfc6db2b	Clonal	WT
75ce1bd6d	Clonal	WT
ee95705ca	Clonal	WT
809f380be	Clonal	WT
00e5e53d7	Clonal	WT
767f6feb5	Subclonal	WT
bd8b41d77	Clonal	WT
932be7813	Subclonal	WT
736816540	Clonal	WT
2a7d03d9b	Clonal	WT
94c34e247	Clonal	WT
2368c29b6	Clonal	WT
298220242	Subclonal	WT
5e49d3e75	Clonal	WT
a6d223164	Clonal	WT
9bede39d7	Clonal	WT
c8520defc	Clonal	WT
250e75e0c	Clonal	WT
b26feac50	Clonal	WT
7d8254a43	Clonal	WT
70f91704e	Subclonal	WT
0289a1f38	Subclonal	WT
ab989ee52	Clonal	WT
93db044aa	Clonal	WT
aa65a09b4	Clonal	WT
929bd4be9	Clonal	WT
a548137db	Clonal	WT
5b45e0020	Clonal	WT
b1e3464f5	Clonal	WT
d9ae1705c	Subclonal	WT
934fe8480	Clonal	WT
0690f4911	Clonal	WT
ababdefc8	Subclonal	WT
d297f88c6	Subclonal	WT
ec1b7dd05	Clonal	WT
8901e06df	Clonal	WT
4853570ea	Clonal	WT
97a8da910	Subclonal	WT
7b0547496	Clonal	WT
3ff515d0b	Clonal	WT
832394f24	Subclonal	WT
TCGA-L5-A4OG	Clonal	WT
TCGA-L5-A891	Clonal	WT
TCGA-L5-A8NS	Clonal	WT
6b5067457	Clonal	WT
771051e58	Clonal	WT
e2ca22034	Clonal	WT
80ef2dc3a	Clonal	WT
56486710d	Clonal	WT
5506c0aa4	Subclonal	WT
9144df5d3	Clonal	WT
ef3eb8a93	Subclonal	WT
30faced8a	Clonal	WT
4a1eab27e	Clonal	WT
459474357	Subclonal	WT
edac86eb9	Clonal	WT
be9162257	Subclonal	WT
66fe3d762	Subclonal	WT
432cf8bca	Clonal	WT
ed57add98	Subclonal	WT
80a954bba	Subclonal	WT
fef5388f0	Subclonal	WT
60c45a7da	Clonal	WT
35a0a3049	Subclonal	WT
00acfce2f	Clonal	WT
cb737093f	Clonal	WT
35daab102	Subclonal	WT
0922fcb4d	Subclonal	WT
288598f7e	Subclonal	WT
fca831cd5	Subclonal	Subclonal
a6cc44cba	Subclonal	Subclonal
69acfce1b	Clonal	Clonal
e3c882402	Clonal	homodel
e20913fae	Clonal	homodel
b9c6a8e35	Clonal	WT
efc5e9dc9	Clonal	WT
46e490c97	Clonal	WT
639c6f5a4	Clonal	WT
3acd7b5ce	Subclonal	WT
99ab26351	Clonal	WT
02453f630	Clonal	WT
580f02295	Clonal	WT
0be16d4bd	Clonal	WT
d0fa7f8f9	Clonal	WT
217290062	Subclonal	WT
41e985aa5	Subclonal	WT
0cee7e0cf	Subclonal	WT
7d9612b5b	Subclonal	WT
5d3174b10	Subclonal	WT
688c6f0b2	Subclonal	WT
c70a5489c	Clonal	WT

## Sheet: Figure_2C
CDKN2A	TP53	Number of Samples (n)	Proportion of Samples (%)
Clonal	Clonal	16	34.0426
Clonal	Subclonal	3	6.38298
Subclonal	Clonal	18	38.2979
Subclonal	Subclonal	10	21.2766

## Sheet: Figure_2D
Relative expression of CDKN2A
	Technical Repeat 01					Technical Repeat 02					Technical Repeat 03
Sample	CDKN2A_Ct_mean	ACTB_Ct_mean	dCt	ddCt	RQ_01	CDKN2A_Ct_mean	ACTB_Ct_mean	dCt	ddCt	RQ_02	CDKN2A_Ct_mean	ACTB_Ct_mean	dCt	ddCt	RQ_03
CPA_TP53wt	45	19.5848	25.4152	23.1317	1.08811e-07	45	20.335	24.665	23.6341	7.68119e-08	45	20.3029	24.6971	23.3769	9.18042e-08
CPA_2c8	45	19.3264	25.6736	23.3901	9.09653e-08	45	20.0657	24.9343	23.9033	6.37352e-08	45	20.01	24.99	23.6697	7.49384e-08
CPA_3d2	45	19.2558	25.7442	23.4607	8.66205e-08	45	19.9628	25.0372	24.0063	5.93456e-08	45	19.9193	25.0807	23.7605	7.03694e-08
CPA_5f4	45	19.2619	25.7381	23.4546	8.69878e-08	45	19.9905	25.0095	23.9786	6.04969e-08	45	19.991	25.009	23.6888	7.39554e-08
Positive Control (human RNA pool)	22.3109	20.0274	2.28348	0	1	21.7509	20.72	1.03094	0	1	21.9799	20.6597	1.32024	0	1
Relative expression of TP53
	Technical Repeat 01					Technical Repeat 02					Technical Repeat 03
Sample	TP53_e5_Ct_mean	ACTB_Ct_mean	dCt	ddCt	RQ_01	TP53_e5_Ct_mean	ACTB_Ct_mean	dCt	ddCt	RQ_02	TP53_e5_Ct_mean	ACTB_Ct_mean	dCt	ddCt	RQ_03
CPA_TP53wt	23.2978	19.4759	3.82187	0.994689	0.501844	23.8004	20.0226	3.77782	0.906194	0.533591	23.7299	19.9929	3.73697	0.941137	0.520822
CPA_2c8	45	19.0884	25.9116	23.0845	1.12431e-07	45	19.7878	25.2122	22.3406	1.88287e-07	45	19.7882	25.2118	22.416	1.78699e-07
CPA_3d2	27.527	19.0188	8.50816	5.68098	0.019492	29.3356	19.7599	9.57569	6.70407	0.00959122	29.345	19.7339	9.61104	6.81521	0.00888012
CPA_5f4	45	19.3033	25.6967	22.8695	1.30497e-07	45	19.8062	25.1938	22.3221	1.90707e-07	45	19.7243	25.2757	22.4799	1.70956e-07
Positive Control (human RNA pool)	22.8386	20.0115	2.82718	0	1	23.3422	20.4705	2.87162	0	1	23.4462	20.6503	2.79584	0	1

## Sheet: Figure_2F
Sample (Time in hours)	CPA_TP53wt
	Biological Replicate 01		Biological Replicate 02				Biological Replicate 03
	RLU Technical Replicate_01	RLU Technical Replicate_02	RLU Technical Replicate_01	RLU Technical Replicate_02	RLU Technical Replicate_03	RLU Technical Replicate_04	RLU Technical Replicate_01	RLU Technical Replicate_02	RLU Technical Replicate_03	RLU Technical Replicate_04
0	1.03996	0.960038	1.02622	0.941174	1.00317	1.02943	0.997288	0.970644	0.96484	1.06723
24	2.31412	2.39526	2.37868	2.40478	2.44817	2.49436	2.33224	2.17276	2.35498	2.36983
48	4.21313	4.73585	4.79672	4.95612	4.75416	5.22353	4.40679	4.72119	4.67038	4.86878
72	8.82379	9.16637	10.2766	9.97106	10.3755	10.207	8.62584	9.42468	9.39699	9.71501
Sample (Time in hours)	CPA_2c8
	Biological Replicate 01		Biological Replicate 02				Biological Replicate 03
	RLU Technical Replicate_01	RLU Technical Replicate_02	RLU Technical Replicate_01	RLU Technical Replicate_02	RLU Technical Replicate_03	RLU Technical Replicate_04	RLU Technical Replicate_01	RLU Technical Replicate_02	RLU Technical Replicate_03	RLU Technical Replicate_04
0	1.03682	0.963177	0.998355	1.00631	1.01747	0.977863	1.04539	1.00332	1.01798	0.93331
24	2.20223	2.26537	2.40701	2.47338	2.32636	2.46028	2.26611	2.33696	2.34169	2.23023
48	4.30659	3.68755	4.40106	4.75537	4.93296	4.77041	4.36738	4.71522	4.69782	4.84311
72	6.88958	7.95446	8.61077	9.00193	8.77646	8.69311	8.45694	8.25095	8.26592	7.74874
Sample (Time in hours)	CPA_3d2
	Biological Replicate 01		Biological Replicate 02				Biological Replicate 03
	RLU Technical Replicate_01	RLU Technical Replicate_02	RLU Technical Replicate_01	RLU Technical Replicate_02	RLU Technical Replicate_03	RLU Technical Replicate_04	RLU Technical Replicate_01	RLU Technical Replicate_02	RLU Technical Replicate_03	RLU Technical Replicate_04
0	0.94712	1.05288	1.00747	1.05569	1.001	0.935842	1.1103	0.965539	0.970107	0.954052
24	1.84919	2.09308	2.43326	2.30644	2.39824	2.46099	2.03967	2.00447	1.99869	2.01058
48	3.57381	3.94032	4.21533	4.65729	4.72086	4.74985	3.70127	3.7847	3.83804	3.6871
72	6.78351	7.2908	8.31136	8.33508	8.4463	8.24239	6.25016	6.72126	6.2337	6.61741
Sample (Time in hours)	CPA_5f4
	Biological Replicate 01		Biological Replicate 02				Biological Replicate 03
	RLU Technical Replicate_01	RLU Technical Replicate_02	RLU Technical Replicate_01	RLU Technical Replicate_02	RLU Technical Replicate_03	RLU Technical Replicate_04	RLU Technical Replicate_01	RLU Technical Replicate_02	RLU Technical Replicate_03	RLU Technical Replicate_04
0	0.953928	1.04607	0.969807	1.05352	0.954468	1.02221	1.02705	0.970575	1.0188	0.983571
24	2.1605	2.22573	2.62328	2.35305	2.39508	2.4306	2.03069	2.11308	2.15943	2.13809
48	4.16693	3.96201	4.39956	4.30815	4.73741	4.69516	4.22412	4.179	4.00948	4.36626
72	7.4421	7.7161	7.07427	7.79241	7.89032	7.7111	7.42106	7.88769	7.07965	7.10777
Comparsion (at 72 h)	P-values (two-tailed Student’s t-test)
CPA_TP53wt vs CPA_2c8	0.000127251
CPA_TP53wt vs CPA_3d2	7.87658e-06
CPA_TP53wt vs CPA_5f4	2.02138e-07
