# Supplementary material for: Context-dependent effects of CDKN2A and other 9p21 gene losses during the evolution of esophageal cancer
Source: Nat Cancer. 2025 Jan 3;6(1):158–74. doi: 10.1038/s43018-024-00876-0 (PMC11779637; doi:10.1038/s43018-024-00876-0)
Supplement: Supplementary file 5 — Numerical source data. [file 43018_2024_876_MOESM5_ESM.xlsx]

## Sheet: Figure_3A-C
Sample	Death	Number of weeks survived	CDKN2A status	CDKN2A type of alteration
932be7813	TRUE	256.43	Wild type	Wild type
d9ae1705c	TRUE	255.86	Wild type	Wild type
P-0027754-T01-IM6	FALSE	0	Wild type	Wild type
46ef3d4db	TRUE	253.86	Wild type	Wild type
P-0034372-T01-IM6	FALSE	0	Wild type	Wild type
cfb4c3f27	TRUE	253.71	LoF	Mut
8e4d0a4d3	TRUE	251.14	Wild type	Wild type
P-0038124-T01-IM6	FALSE	0	Wild type	Wild type
0289a1f38	TRUE	250.14	Wild type	Wild type
69acfce1b	TRUE	248.29	LoF	Mut
P-0007653-T01-IM5	TRUE	247.95	Wild type	Wild type
acf69aa66	TRUE	244.29	Wild type	Wild type
069aafe57	TRUE	243.14	Wild type	Wild type
3f033a231	TRUE	241	Wild type	Wild type
P-0038294-T01-IM6	FALSE	0	Wild type	Wild type
TCGA-IG-A4QS	FALSE	1.14	Wild type	Wild type
d79836f11	TRUE	235.86	Wild type	Wild type
7138a8187	TRUE	235.14	LoF	Homodel
350f647ea	TRUE	233.29	Wild type	Wild type
0a60808f0	TRUE	230.43	LoF	Homodel
TCGA-L5-A8NV	TRUE	228.43	Wild type	Wild type
TCGA-L5-A88Y	FALSE	1.57	Wild type	Wild type
TCGA-R6-A8WC	FALSE	3.14	LoF	Mut
660c9e00a	TRUE	226.71	LoF	Homodel
b384683d8	TRUE	225.29	Wild type	Wild type
99ab26351	FALSE	5.57	Wild type	Wild type
f0b27a5c1	TRUE	223.57	LoF	Mut
9144df5d3	FALSE	6	Wild type	Wild type
c313c88fb	FALSE	6.71	Wild type	Wild type
P-0003536-T02-IM5	TRUE	221.85	LoF	Mut
f9d19a40c	TRUE	219.86	Wild type	Wild type
0985a2e91	TRUE	217.57	Wild type	Wild type
aed32e1e7	FALSE	7.86	Wild type	Wild type
P-0041211-T01-IM6	FALSE	8.7	Wild type	Wild type
TCGA-L5-A88V	FALSE	11.29	Wild type	Wild type
P-0005767-T02-IM5	TRUE	217.5	LoF	Mut
P-0034625-T01-IM6	FALSE	13.05	Wild type	Wild type
be9162257	TRUE	216.14	Wild type	Wild type
900fdae05	TRUE	216	Wild type	Wild type
eb2129a38	TRUE	215.71	Wild type	Wild type
be9687927	TRUE	215	Wild type	Wild type
fea8e6717	TRUE	214	LoF	Homodel
a6cc44cba	TRUE	214	LoF	Mut
P-0026611-T01-IM6	TRUE	213.15	Wild type	Wild type
d297f88c6	TRUE	210.71	Wild type	Wild type
da39706c9	FALSE	13.14	Wild type	Wild type
4f659330e	TRUE	209.29	LoF	Mut
ebb906810	TRUE	209.14	Wild type	Wild type
c9db481ed	TRUE	208.57	Wild type	Wild type
4a1132bd3	TRUE	208.57	LoF	Mut
251e8f9e3	TRUE	207.29	LoF	Homodel
493bf7322	TRUE	206.86	Wild type	Wild type
TCGA-L5-A43C	FALSE	13.71	Wild type	Wild type
141c4e0d1	TRUE	206.57	Wild type	Wild type
f46615999	TRUE	206.57	Wild type	Wild type
7d9612b5b	TRUE	205.43	Wild type	Wild type
TCGA-L5-A4OO	FALSE	14.43	LoF	Mut
P-0001298-T01-IM3	TRUE	204.45	Wild type	Wild type
P-0006748-T01-IM5	TRUE	204.45	LoF	Mut
P-0009066-T01-IM5	TRUE	204.45	Wild type	Wild type
c4053e960	TRUE	204.43	Wild type	Wild type
da859c8e9	TRUE	202.43	LoF	Homodel
TCGA-L5-A4OG	FALSE	14.57	Wild type	Wild type
TCGA-L5-A4OE	FALSE	15.29	Wild type	Wild type
TCGA-L5-A4OF	FALSE	16	Wild type	Wild type
7fcadaf8b	TRUE	201.86	Wild type	Wild type
P-0003630-T01-IM5	TRUE	201.709	Wild type	Wild type
TCGA-L5-A8NW	TRUE	200.29	Wild type	Wild type
TCGA-L5-A891	FALSE	16.29	Wild type	Wild type
7f7a57bd9	TRUE	198.57	Wild type	Wild type
TCGA-Q9-A6FW	FALSE	16.43	LoF	Homodel
d41765eaa	FALSE	16.5714	Wild type	Wild type
158cfbabc	TRUE	197.86	Wild type	Wild type
d48cde4ed	TRUE	197.14	Wild type	Wild type
P-0002712-T01-IM3	TRUE	195.75	Wild type	Wild type
6b923e620	FALSE	18.86	LoF	Homodel
P-0003630-T02-IM5	TRUE	195.75	Wild type	Wild type
16f3200d0	FALSE	19	LoF	Mut
P-0003981-T01-IM3	TRUE	194.141	Wild type	Wild type
TCGA-V5-AASX	FALSE	19.29	Wild type	Wild type
0e5e7475f	FALSE	19.86	Wild type	Wild type
YJ-her-002-P1	TRUE	194.141	Wild type	Wild type
afd3f0c53	TRUE	193	Wild type	Wild type
a75a28c07	FALSE	20.14	LoF	Homodel
5b45e0020	FALSE	20.57	Wild type	Wild type
701fa3d4c	FALSE	20.71	Wild type	Wild type
206327a32	TRUE	191.43	Wild type	Wild type
ef236a08e	TRUE	191.43	Wild type	Wild type
P-0005978-T01-IM5	TRUE	191.4	Wild type	Wild type
P-0009872-T01-IM5	TRUE	191.4	Wild type	Wild type
7a376ec15	TRUE	190.57	LoF	Homodel
66af59b0d	FALSE	20.86	Wild type	Wild type
TCGA-V5-A7RE	FALSE	20.86	Wild type	Wild type
0055e71c7	TRUE	188.43	LoF	Homodel
b1e3464f5	FALSE	21.14	Wild type	Wild type
89cc2856c	TRUE	186.14	Wild type	Wild type
c5470714d	FALSE	21.57	Wild type	Wild type
fcc7b6daf	TRUE	185.43	LoF	Homodel
637545992	TRUE	184.14	Wild type	Wild type
d2736f3a3	TRUE	183.71	Wild type	Wild type
0de0307fe	FALSE	21.57	Wild type	Wild type
c70a5489c	TRUE	183.43	Wild type	Wild type
ab989ee52	FALSE	21.71	Wild type	Wild type
P-0044018-T01-IM6	FALSE	21.75	Wild type	Wild type
P-0046195-T01-IM6	FALSE	21.75	Wild type	Wild type
f44e0972c	TRUE	181.29	Wild type	Wild type
ea9ee2acb	FALSE	21.86	LoF	Mut
3ff03763c	TRUE	180.14	Wild type	Wild type
d399b2fe8	FALSE	22.5714	LoF	Homodel
7f0630d49	FALSE	22.7143	Wild type	Wild type
602b856b5	FALSE	23	Wild type	Wild type
12247dcf3	TRUE	179.43	LoF	Homodel
6b340cf77	FALSE	23.14	Wild type	Wild type
P-0001543-T01-IM3	TRUE	178.35	LoF	Mut
P-0007164-T01-IM5	TRUE	178.35	Wild type	Wild type
5653075df	TRUE	177.71	LoF	Homodel
a624a0c1c	TRUE	176.86	Wild type	Wild type
815b14fc8	TRUE	176.57	LoF	Homodel
87da2f92c	TRUE	175.71	Wild type	Wild type
0cee7e0cf	TRUE	174.14	Wild type	Wild type
bd0b25935	TRUE	174	Wild type	Wild type
P-0000444-T02-IM5	TRUE	174	LoF	Mut
P-0006519-T01-IM5	TRUE	174	LoF	Mut
d483a0d60	TRUE	172	LoF	Mut
04b6b19b8	FALSE	23.43	Wild type	Wild type
06b180435	TRUE	171.86	Wild type	Wild type
TCGA-L5-A8NN	FALSE	23.57	Wild type	Wild type
ec1b7dd05	FALSE	23.71	Wild type	Wild type
fa37be852	FALSE	24.14	Wild type	Wild type
e3120ebea	FALSE	25.57	Wild type	Wild type
99a5de132	FALSE	25.71	Wild type	Wild type
8303c32a7	TRUE	171.71	Wild type	Wild type
dee48b7aa	TRUE	170.57	Wild type	Wild type
bc79e2fab	TRUE	170	Wild type	Wild type
217290062	TRUE	169.43	Wild type	Wild type
614cc93bb	FALSE	26	Wild type	Wild type
37b56a8f3	FALSE	26	LoF	Mut
P-0042519-T01-IM6	FALSE	26.1	Wild type	Wild type
f0a60d6e4	TRUE	168.43	Wild type	Wild type
8f456a908	TRUE	166.86	Wild type	Wild type
6ba738d1b	TRUE	166	LoF	Homodel
5a6c12d7e	TRUE	165.71	Wild type	Wild type
0c6dec712	TRUE	164.71	Wild type	Wild type
fb00842bd	TRUE	164.29	Wild type	Wild type
a59804475	TRUE	161.43	Wild type	Wild type
b27786b76	TRUE	161.43	LoF	Homodel
e2ca22034	TRUE	161.29	Wild type	Wild type
P-0009065-T01-IM5	TRUE	161.081	Wild type	Wild type
P-0009065-T02-IM5	TRUE	161.081	Wild type	Wild type
P-0002883-T02-IM5	TRUE	160.95	Wild type	Wild type
P-0006148-T01-IM5	TRUE	160.95	Wild type	Wild type
f9b321ca7	TRUE	160.71	LoF	Mut
0922fcb4d	TRUE	160.14	Wild type	Wild type
648b43348	TRUE	160.14	Wild type	Wild type
ebb888c43	TRUE	159.71	Wild type	Wild type
ab48348ac	FALSE	26.57	Wild type	Wild type
771051e58	FALSE	27	Wild type	Wild type
b9c6a8e35	FALSE	27	Wild type	Wild type
2747cb2bd	TRUE	157.57	Wild type	Wild type
P-0007845-T01-IM5	TRUE	156.6	Wild type	Wild type
P-0016311-T01-IM6	TRUE	156.6	Wild type	Wild type
8fd78f482	TRUE	156.57	Wild type	Wild type
77e647a05	TRUE	155.57	Wild type	Wild type
TCGA-L5-A4OJ	FALSE	27.86	Wild type	Wild type
61aa1e867	FALSE	29.14	Wild type	Wild type
9883b3fa0	FALSE	30.29	Wild type	Wild type
9b03b9e1b	TRUE	155.29	LoF	Homodel
913ce613b	TRUE	153.14	LoF	Mut
P-0000178-T01-IM3	TRUE	152.25	Wild type	Wild type
P-0049074-T01-IM6	FALSE	30.45	Wild type	Wild type
P-0018710-T01-IM6	TRUE	152.25	Wild type	Wild type
TCGA-L5-A4OP	FALSE	31.14	Wild type	Wild type
TCGA-IC-A6RE	FALSE	33.43	Wild type	Wild type
cc918e359	TRUE	151	Wild type	Wild type
P-0042994-T01-IM6	FALSE	34.8	Wild type	Wild type
TCGA-V5-AASW	FALSE	35.43	LoF	Homodel
375287943	TRUE	150.14	LoF	Homodel
a753fb902	TRUE	149.71	Wild type	Wild type
ba9c1d3b5	TRUE	148.43	Wild type	Wild type
c5952a637	FALSE	36.71	LoF	Homodel
TCGA-L5-A8NR	FALSE	37.86	Wild type	Wild type
0bde7a9c5	TRUE	148.14	LoF	Mut
P-0001510-T01-IM3	TRUE	147.9	Wild type	Wild type
P-0032592-T01-IM6	TRUE	147.9	LoF	Mut
3fd961132	TRUE	147.86	Wild type	Wild type
7ae50f527	TRUE	146.57	LoF	Mut
cd34a2626	TRUE	145.71	Wild type	Wild type
TCGA-L7-A6VZ	FALSE	38	Wild type	Wild type
d82a8c024	TRUE	144.57	Wild type	Wild type
f3e697844	TRUE	144.43	Wild type	Wild type
2bad03c19	TRUE	143.71	LoF	Homodel
TCGA-S8-A6BV	FALSE	38.14	LoF	Homodel
1abf4349b	TRUE	143.57	Wild type	Wild type
P-0043612-T01-IM6	FALSE	39.15	LoF	Mut
b87e55cef	TRUE	143.57	Wild type	Wild type
P-0043694-T01-IM6	FALSE	39.15	Wild type	Wild type
P-0002801-T01-IM3	TRUE	143.55	LoF	Mut
P-0029546-T01-IM6	FALSE	43.5	Wild type	Wild type
P-0009785-T01-IM5	TRUE	143.55	Wild type	Wild type
P-0031955-T02-IM6	FALSE	43.5	Wild type	Wild type
P-0032393-T01-IM6	TRUE	143.55	Wild type	Wild type
74854df07	TRUE	142.71	Wild type	Wild type
ff1ae3388	TRUE	142.57	Wild type	Wild type
P-0046535-T01-IM6	FALSE	43.5	Wild type	Wild type
444866aec	FALSE	45	Wild type	Wild type
db31fa7c8	TRUE	142.57	Wild type	Wild type
P-0008926-T01-IM5	TRUE	141.244	Wild type	Wild type
e068bb52d	TRUE	141.14	LoF	Homodel
bb03a57a2	FALSE	46.29	Wild type	Wild type
aaf797b82	TRUE	141	Wild type	Wild type
TCGA-2H-A9GR	TRUE	141	Wild type	Wild type
2368c29b6	TRUE	140.14	Wild type	Wild type
0723f0d9f	FALSE	47.57	Wild type	Wild type
P-0001495-T01-IM3	TRUE	139.505	Wild type	Wild type
P-0001495-T02-IM5	TRUE	139.505	Wild type	Wild type
9c1aa33d8	FALSE	48	Wild type	Wild type
d40d194d9	TRUE	138.29	Wild type	Wild type
d74d36850	FALSE	50.43	LoF	Homodel
5bfe33809	TRUE	138.14	Wild type	Wild type
e4e15116e	TRUE	136.57	Wild type	Wild type
YJ-her-004-P	FALSE	51.1995	Wild type	Wild type
29aee1dbe	TRUE	135.86	LoF	Homodel
TCGA-2H-A9GH	TRUE	135.86	Wild type	Wild type
P-0043614-T01-IM6	FALSE	52.2	LoF	Homodel
80ef2dc3a	TRUE	135.71	Wild type	Wild type
P-0043963-T01-IM6	FALSE	52.2	Wild type	Wild type
P-0031758-T01-IM6	FALSE	56.55	Wild type	Wild type
P-0042315-T01-IM6	FALSE	56.55	Wild type	Wild type
P-0042998-T02-IM6	FALSE	56.55	Wild type	Wild type
P-0044010-T01-IM6	FALSE	56.55	Wild type	Wild type
TCGA-L5-A8NL	FALSE	57.43	Wild type	Wild type
TCGA-L5-A8NS	FALSE	58.29	Wild type	Wild type
ceb8fe089	FALSE	59.71	Wild type	Wild type
P-0036974-T01-IM6	FALSE	60.9	Wild type	Wild type
P-0042157-T01-IM6	FALSE	60.9	Wild type	Wild type
46289e477	TRUE	135.43	Wild type	Wild type
P-0043932-T01-IM6	FALSE	60.9	Wild type	Wild type
d4524f903	FALSE	62.57	Wild type	Wild type
5ecb377ad	TRUE	135	Wild type	Wild type
P-0016008-T01-IM6	FALSE	63.6405	LoF	Homodel
P-0001495-T03-IM5	TRUE	134.85	Wild type	Wild type
21201b61e	FALSE	63.71	Wild type	Wild type
85b73e907	TRUE	134	Wild type	Wild type
TCGA-R6-A6L4	FALSE	63.86	Wild type	Wild type
cd056b00c	FALSE	65.14	Wild type	Wild type
P-0041942-T01-IM6	FALSE	65.25	Wild type	Wild type
P-0042497-T01-IM6	FALSE	65.25	Wild type	Wild type
P-0046620-T01-IM6	FALSE	65.25	Wild type	Wild type
cdbcf2fc8	TRUE	133.57	Wild type	Wild type
a8abb113e	TRUE	132.86	Wild type	Wild type
b48f3b8f2	TRUE	132.29	Wild type	Wild type
e3806a66e	FALSE	68.86	Wild type	Wild type
3681b57c4	TRUE	131.86	Wild type	Wild type
abd72ff6c	TRUE	131	LoF	Homodel
b8bfd2905	TRUE	130.86	Wild type	Wild type
4f7206365	TRUE	130.14	Wild type	Wild type
fbfc6db2b	TRUE	130	Wild type	Wild type
4b9474ab1	TRUE	129.71	Wild type	Wild type
5d753c98c	TRUE	129.43	LoF	Homodel
d5f6a018c	FALSE	68.86	Wild type	Wild type
P-0025146-T01-IM6	FALSE	69.6	Wild type	Wild type
P-0033810-T01-IM6	FALSE	69.6	LoF	Homodel
P-0038447-T01-IM6	FALSE	69.6	Wild type	Wild type
88bbe83f6	TRUE	127.43	LoF	Homodel
21c3e02f4	TRUE	127.29	LoF	Homodel
9ea99e16e	TRUE	127.29	LoF	Homodel
P-0039596-T01-IM6	FALSE	69.6	Wild type	Wild type
a504c27a1	TRUE	127.14	Wild type	Wild type
P-0043994-T01-IM6	FALSE	69.6	LoF	Mut
a548137db	TRUE	126.71	Wild type	Wild type
P-0000870-T01-IM3	TRUE	126.15	Wild type	Wild type
P-0009631-T01-IM5	TRUE	126.15	Wild type	Wild type
76d9fb0e6	FALSE	71.29	Wild type	Wild type
P-0029319-T01-IM6	TRUE	126.15	Wild type	Wild type
16ecc4c79	TRUE	125.71	Wild type	Wild type
TCGA-L5-A8NJ	FALSE	71.57	LoF	Homodel
41e985aa5	TRUE	125.57	Wild type	Wild type
c74b76432	TRUE	124.86	LoF	Mut
s_YJ_her_013_P	TRUE	124.845	Wild type	Wild type
s_YJ_her_013_X1	TRUE	124.845	Wild type	Wild type
e84d029db	TRUE	123.71	LoF	Homodel
f751ad9c5	TRUE	123.57	Wild type	Wild type
P-0037409-T01-IM6	FALSE	73.95	Wild type	Wild type
P-0038245-T01-IM6	FALSE	73.95	Wild type	Wild type
P-0038297-T01-IM6	FALSE	73.95	Wild type	Wild type
64bd3d290	FALSE	74.43	LoF	Homodel
86017cbde	FALSE	74.86	LoF	Homodel
73f510889	FALSE	75.29	Wild type	Wild type
ffedffc3c	TRUE	123.57	Wild type	Wild type
250e75e0c	TRUE	122.71	Wild type	Wild type
a307c661f	TRUE	122.57	Wild type	Wild type
0a85375cb	TRUE	122.14	LoF	Homodel
TCGA-M9-A5M8	FALSE	76.57	LoF	Mut
691be6996	FALSE	77.29	Wild type	Wild type
P-0037508-T01-IM6	FALSE	78.3	Wild type	Wild type
P-0003248-T01-IM5	TRUE	121.8	Wild type	Wild type
P-0037534-T01-IM6	FALSE	78.3	Wild type	Wild type
TCGA-JY-A93E	FALSE	78.57	Wild type	Wild type
TCGA-ZR-A9CJ	FALSE	78.71	Wild type	Wild type
P-0008318-T01-IM5	TRUE	121.8	Wild type	Wild type
P-0007227-T01-IM5	FALSE	81.6495	Wild type	Wild type
P-0009067-T01-IM5	TRUE	121.8	Wild type	Wild type
P-0016187-T01-IM6	TRUE	121.8	LoF	Mut
7d8254a43	TRUE	120.71	Wild type	Wild type
P-0011284-T01-IM5	FALSE	82.3455	Wild type	Wild type
887c41c3b	TRUE	120.71	Wild type	Wild type
6e270bf02	TRUE	120.57	Wild type	Wild type
8ec9d907c	TRUE	118.86	Wild type	Wild type
0f4a8719d	FALSE	82.86	Wild type	Wild type
TCGA-L5-A4OH	FALSE	84.71	Wild type	Wild type
P-0015641-T01-IM6	TRUE	118.755	Wild type	Wild type
1f57b334e	FALSE	84.86	LoF	Homodel
29c92c826	TRUE	118.14	Wild type	Wild type
5a14b5248	FALSE	85.57	Wild type	Wild type
P-0036212-T01-IM6	FALSE	87	Wild type	Wild type
P-0000221-T01-IM3	TRUE	117.45	Wild type	Wild type
P-0027240-T01-IM6	TRUE	117.45	Wild type	Wild type
3abbfc149	TRUE	117.43	Wild type	Wild type
P-0010317-T01-IM5	TRUE	116.275	Wild type	Wild type
P-0036911-T01-IM6	FALSE	87	Wild type	Wild type
8e7b04ed4	FALSE	87.14	LoF	Homodel
adcfdf622	TRUE	116	Wild type	Wild type
7873d357d	FALSE	87.14	LoF	Mut
P-0033743-T01-IM6	FALSE	91.35	Wild type	Wild type
b31a257ce	TRUE	113.86	Wild type	Wild type
P-0033853-T01-IM6	FALSE	91.35	Wild type	Wild type
335a0dc4a	TRUE	113.57	Wild type	Wild type
P-0033857-T01-IM6	FALSE	91.35	Wild type	Wild type
P-0035772-T01-IM6	FALSE	91.35	Wild type	Wild type
P-0037007-T01-IM6	FALSE	91.35	Wild type	Wild type
P-0005300-T01-IM5	TRUE	113.1	Wild type	Wild type
P-0029669-T01-IM6	TRUE	113.1	Wild type	Wild type
92e63aeec	TRUE	112.71	LoF	Homodel
4f47f6288	TRUE	112.57	Wild type	Wild type
8793b7894	TRUE	112.43	Wild type	Wild type
P-0042222-T01-IM6	FALSE	91.35	Wild type	Wild type
625721c0e	FALSE	94.14	LoF	Mut
P-0034128-T01-IM6	FALSE	95.7	Wild type	Wild type
596c8faf7	TRUE	112	LoF	Homodel
c72589bc8	FALSE	97.71	Wild type	Wild type
9bc97847e	FALSE	99	Wild type	Wild type
TCGA-2H-A9GF	TRUE	112	LoF	Homodel
a2bf88aa7	TRUE	111.43	Wild type	Wild type
s_YJ_her_008_P	TRUE	111.23	Wild type	Wild type
P-0016069-T01-IM6	TRUE	109.924	Wild type	Wild type
P-0032640-T01-IM6	FALSE	100.05	Wild type	Wild type
e225fb7c1	TRUE	109.86	Wild type	Wild type
fc9a6db44	TRUE	109.43	LoF	Mut
P-0006448-T01-IM5	TRUE	108.75	LoF	Mut
P-0034751-T01-IM6	TRUE	108.75	Wild type	Wild type
c4576ef69	TRUE	108.71	LoF	Homodel
P-0033084-T01-IM6	FALSE	100.05	Wild type	Wild type
d2f9a56f0	TRUE	107.29	LoF	Homodel
P-0035812-T01-IM6	FALSE	100.05	Wild type	Wild type
604eb83f1	TRUE	106.86	Wild type	Wild type
365829ef5	TRUE	106.71	Wild type	Wild type
e1ab389f5	TRUE	106.71	LoF	Homodel
P-0000144-T01-IM3	TRUE	106.575	Wild type	Wild type
70145187b	TRUE	106.29	LoF	Homodel
77977ef04	TRUE	104.86	LoF	Homodel
a672f9244	TRUE	104.86	LoF	Homodel
826cb806c	TRUE	104.71	Wild type	Wild type
P-0035875-T01-IM6	FALSE	100.05	LoF	Mut
P-0029660-T01-IM6	TRUE	104.4	Wild type	Wild type
dad677864	TRUE	104.14	LoF	Mut
e5c42fa30	TRUE	104	Wild type	Wild type
P-0002710-T01-IM3	TRUE	103.4	LoF	Mut
e20913fae	TRUE	103.14	LoF	Homodel
aacbb2aa0	TRUE	103	Wild type	Wild type
TCGA-JY-A93C	FALSE	100.71	Wild type	Wild type
26f2fa25e	TRUE	103	LoF	Homodel
3cfe27e0c	TRUE	102.86	LoF	Homodel
ed57add98	TRUE	102.71	Wild type	Wild type
a291ec924	TRUE	100.71	LoF	Homodel
0963f143c	FALSE	100.86	Wild type	Wild type
b8ce819fc	FALSE	101.71	LoF	Homodel
P-0029630-T01-IM6	FALSE	104.4	Wild type	Wild type
P-0005106-T01-IM5	TRUE	100.05	Wild type	Wild type
89b5c9629	TRUE	99.29	Wild type	Wild type
d24acdce6	TRUE	99.14	Wild type	Wild type
P-0032628-T01-IM6	FALSE	104.4	Wild type	Wild type
P-0036499-T01-IM6	FALSE	104.4	Wild type	Wild type
P-0038150-T01-IM6	FALSE	104.4	Wild type	Wild type
TCGA-VR-A8EQ	TRUE	99.14	Wild type	Wild type
33770e7a2	FALSE	105.29	Wild type	Wild type
314b3b441	TRUE	97.71	Wild type	Wild type
0b6e16480	FALSE	105.86	Wild type	Wild type
4853570ea	TRUE	97.57	Wild type	Wild type
640af42bc	FALSE	107.14	LoF	Homodel
875bfbff4	FALSE	108.57	LoF	Homodel
34dbf2ee9	TRUE	96.29	LoF	Mut
f8b3f47b0	TRUE	96	Wild type	Wild type
aa65a09b4	TRUE	96	Wild type	Wild type
P-0031866-T01-IM6	FALSE	108.75	Wild type	Wild type
8bb02ce92	TRUE	95.71	Wild type	Wild type
P-0008271-T01-IM5	TRUE	95.7	Wild type	Wild type
P-0037621-T01-IM6	FALSE	108.75	LoF	Homodel
P-0027686-T01-IM6	TRUE	95.7	Wild type	Wild type
P-0029144-T01-IM6	TRUE	95.7	Wild type	Wild type
P-0036485-T01-IM6	TRUE	95.7	LoF	Mut
f42281020	TRUE	94.71	Wild type	Wild type
0c18dae92	TRUE	94.29	LoF	Homodel
P-0037656-T01-IM6	FALSE	108.75	Wild type	Wild type
41db2179d	TRUE	93.86	Wild type	Wild type
f3ff3bc6b	FALSE	109.57	Wild type	Wild type
TCGA-JY-A93D	FALSE	109.86	LoF	Mut
f8a084f18	TRUE	93.14	Wild type	Wild type
TCGA-JY-A938	FALSE	110.43	Wild type	Wild type
7b0547496	FALSE	111.14	Wild type	Wild type
a114d905e	TRUE	92.86	Wild type	Wild type
P-0032728-T01-IM6	FALSE	113.1	Wild type	Wild type
832394f24	FALSE	114.57	Wild type	Wild type
ababdefc8	FALSE	114.86	Wild type	Wild type
ee95705ca	TRUE	92.43	Wild type	Wild type
0df54561b	TRUE	92.14	Wild type	Wild type
efffc70b8	TRUE	92	LoF	Mut
5b557890e	TRUE	91.71	LoF	Homodel
f3c6585c8	TRUE	91.57	Wild type	Wild type
P-0008305-T01-IM5	TRUE	91.35	Wild type	Wild type
3ab7a7b5f	FALSE	115.71	LoF	Homodel
P-0001137-T01-IM3	FALSE	117.45	Wild type	Wild type
P-0010220-T01-IM5	TRUE	91.35	LoF	Mut
d0fa7f8f9	TRUE	91	Wild type	Wild type
P-0029024-T01-IM6	FALSE	117.45	Wild type	Wild type
TCGA-L5-A8NT	FALSE	117.86	Wild type	Wild type
e690adbb9	TRUE	89.86	Wild type	Wild type
3ff515d0b	TRUE	89.57	Wild type	Wild type
96395be68	TRUE	89.43	LoF	Homodel
20b4d892f	FALSE	118.29	Wild type	Wild type
P-0004605-T01-IM5	FALSE	118.624	Wild type	Wild type
6e8fdfbc1	FALSE	122.29	Wild type	Wild type
f12cb40ba	TRUE	89.43	Wild type	Wild type
54b73a928	FALSE	122.71	Wild type	Wild type
a5cf51ceb	FALSE	123.86	Wild type	Wild type
66a2d0738	FALSE	124	LoF	Homodel
27766c234	FALSE	124.71	Wild type	Wild type
ddbe3673f	TRUE	89.43	Wild type	Wild type
TCGA-L5-A4OU	FALSE	126	Wild type	Wild type
ad911862a	TRUE	88.86	LoF	Homodel
P-0025889-T01-IM6	FALSE	126.15	Wild type	Wild type
P-0029123-T01-IM6	FALSE	126.15	Wild type	Wild type
e3271ccee	TRUE	88.14	LoF	Methylation
b7540e1d2	TRUE	87.57	Wild type	Wild type
P-0001275-T01-IM3	TRUE	87	Wild type	Wild type
P-0022952-T01-IM6	TRUE	87	LoF	Mut
P-0032700-T01-IM6	FALSE	126.15	Wild type	Wild type
e477e3136	FALSE	127.86	Wild type	Wild type
P-0027254-T01-IM6	TRUE	87	LoF	Mut
5db38d1d8	FALSE	128.14	Wild type	Wild type
P-0037737-T01-IM6	TRUE	87	Wild type	Wild type
9eb4ff818	TRUE	86.71	LoF	Homodel
32f6dd0cf	TRUE	86.71	Wild type	Wild type
2cd38ee9d	TRUE	86.57	Wild type	Wild type
5efa2bbba	TRUE	86.57	Wild type	Wild type
fb7630da0	TRUE	85.57	Wild type	Wild type
TCGA-R6-A6XG	FALSE	128.57	Wild type	Wild type
5b04c05bf	TRUE	85.14	Wild type	Wild type
f0404cb35	FALSE	130	Wild type	Wild type
c95add458	TRUE	85	Wild type	Wild type
P-0026175-T01-IM6	FALSE	130.5	Wild type	Wild type
P-0027661-T01-IM6	FALSE	130.5	Wild type	Wild type
97530512f	TRUE	84.29	LoF	Homodel
e3c882402	TRUE	83.71	LoF	Homodel
48bba8066	TRUE	83.14	Wild type	Wild type
P-0027939-T01-IM6	FALSE	130.5	Wild type	Wild type
3ecd9b003	TRUE	82.86	Wild type	Wild type
P-0001077-T01-IM3	TRUE	82.65	LoF	Homodel
P-0005500-T01-IM5	TRUE	82.65	LoF	Mut
P-0034515-T01-IM6	FALSE	130.5	LoF	Mut
TCGA-L5-A4OS	FALSE	133.57	Wild type	Wild type
P-0007895-T01-IM5	TRUE	82.65	Wild type	Wild type
c4577b943	TRUE	82.57	LoF	Mut
P-0027124-T01-IM6	FALSE	134.85	Wild type	Wild type
cf8b408a7	TRUE	82.29	Wild type	Wild type
P-0027241-T01-IM6	FALSE	134.85	Wild type	Wild type
P-0027359-T01-IM6	FALSE	134.85	Wild type	Wild type
95efeed47	TRUE	82.14	Wild type	Wild type
P-0028931-T01-IM6	FALSE	134.85	LoF	Mut
P-0034172-T01-IM6	FALSE	134.85	Wild type	Wild type
d36f85415	FALSE	138.86	LoF	Homodel
a46434e58	TRUE	81.71	Wild type	Wild type
eceb44da1	FALSE	139.29	Wild type	Wild type
5dc4cf7cf	FALSE	140	LoF	Homodel
4fdfef5cf	TRUE	81.29	Wild type	Wild type
9e84b160a	TRUE	81.14	Wild type	Wild type
0be16d4bd	TRUE	81.14	Wild type	Wild type
e371d3d80	TRUE	81	Wild type	Wild type
7ca7845fe	TRUE	80.71	LoF	Mut
03e7a6e35	TRUE	80.57	Wild type	Wild type
1776ba1eb	TRUE	80.14	LoF	Mut
29b39fa54	FALSE	141.71	Wild type	Wild type
TCGA-L5-A4ON	TRUE	79.71	Wild type	Wild type
6b5067457	TRUE	79.57	Wild type	Wild type
57a0663fa	TRUE	79.43	Wild type	Wild type
af2e66fc3	TRUE	79.14	Wild type	Wild type
33213ed76	FALSE	142.29	LoF	Homodel
712aa4687	FALSE	142.43	Wild type	Wild type
a3b92e881	FALSE	144.43	Wild type	Wild type
445fe324c	TRUE	78.43	LoF	Homodel
P-0034369-T01-IM6	TRUE	78.3	LoF	Mut
d9b28bce2_a	FALSE	144.57	Wild type	Wild type
2e9faf288	TRUE	78.14	LoF	Homodel
d9b28bce2_b	FALSE	144.57	Wild type	Wild type
484335598	TRUE	78	Wild type	Wild type
2ebb7adee	TRUE	77.57	LoF	Mut
e93d48436	TRUE	77.43	Wild type	Wild type
dc28fc658	TRUE	77.14	LoF	Homodel
90687ad9d	TRUE	76.71	LoF	Methylation
78a21864a	TRUE	76.43	LoF	Mut
6da5c064f	TRUE	76.14	Wild type	Wild type
288598f7e	TRUE	76.14	Wild type	Wild type
ac37eb43a	TRUE	75.71	Wild type	Wild type
b79580c5b	FALSE	144.86	Wild type	Wild type
24bacec57	TRUE	75.57	LoF	Homodel
bbac0528c	FALSE	145	Wild type	Wild type
67cb9bc91	TRUE	75.57	LoF	Mut
6d2f4e01b	TRUE	75.57	LoF	Homodel
03037cb67	TRUE	75.29	Wild type	Wild type
459474357	TRUE	74.71	Wild type	Wild type
6b3917db4	TRUE	74.57	Wild type	Wild type
717c0ec0d	TRUE	74.57	Wild type	Wild type
cb69d1fba	TRUE	74.57	LoF	Homodel
e4eff69a9	TRUE	74.29	LoF	Homodel
P-0006877-T01-IM5	TRUE	73.95	Wild type	Wild type
P-0006880-T01-IM5	TRUE	73.95	Wild type	Wild type
P-0032852-T01-IM6	TRUE	73.95	LoF	Mut
7e5fe5468	TRUE	73.86	Wild type	Wild type
47c4c85db	TRUE	73.57	Wild type	Wild type
74ffea604	TRUE	73.57	Wild type	Wild type
257c59264	TRUE	73.14	LoF	Homodel
30faced8a	TRUE	72.86	Wild type	Wild type
92cefde85	FALSE	145.43	LoF	Mut
66fe3d762	TRUE	72.86	Wild type	Wild type
929bd4be9	TRUE	72.57	Wild type	Wild type
60a8253f1	TRUE	72.43	LoF	Homodel
P-0024258-T01-IM6	FALSE	147.9	Wild type	Wild type
582a58518	FALSE	151.29	LoF	Mut
0a90e804a	FALSE	151.86	Wild type	Wild type
04e7cbcad	FALSE	152	Wild type	Wild type
P-0001855-T03-IM6	FALSE	152.119	Wild type	Wild type
5ef2dbc6e	TRUE	71.86	Wild type	Wild type
P-0027267-T01-IM6	FALSE	152.25	Wild type	Wild type
d1d692f97	FALSE	152.29	Wild type	Wild type
bdd4bcbed	TRUE	71.71	LoF	Homodel
P-0001733-T01-IM3	FALSE	152.381	Wild type	Wild type
559cea0ac	TRUE	71.14	Wild type	Wild type
TCGA-L5-A8NG	FALSE	156.29	LoF	Mut
5fe64ce86	FALSE	156.71	Wild type	Wild type
TCGA-2H-A9GO	TRUE	70.57	Wild type	Wild type
TCGA-JY-A6FH	FALSE	156.86	Wild type	Wild type
bd1f49af4	TRUE	70.29	Wild type	Wild type
ffec2a7d8	TRUE	70	Wild type	Wild type
8a35d108e	TRUE	69.86	Wild type	Wild type
6e6ffd2fa	TRUE	69.86	Wild type	Wild type
P-0025031-T02-IM6	FALSE	160.95	Wild type	Wild type
23b4e52e3	FALSE	162.57	Wild type	Wild type
e0b6c14f4	FALSE	163.57	LoF	Mut
P-0000716-T01-IM3	TRUE	69.6	LoF	Mut
P-0009637-T01-IM5	TRUE	69.6	Wild type	Wild type
P-0020169-T01-IM6	TRUE	69.6	LoF	Homodel
P-0031963-T01-IM6	TRUE	69.6	Wild type	Wild type
8034cb668	TRUE	69.29	LoF	Homodel
b8b2821ff	TRUE	68.71	LoF	Homodel
TCGA-R6-A8W5	TRUE	68.57	Wild type	Wild type
11524e868	FALSE	166.57	Wild type	Wild type
18ca78d45	TRUE	68.29	Wild type	Wild type
97a8da910	TRUE	68.29	Wild type	Wild type
62d006ea1	TRUE	68	Wild type	Wild type
70f91704e	FALSE	166.86	Wild type	Wild type
64565a24a	TRUE	67.86	Wild type	Wild type
b36a54f39	FALSE	167.57	Wild type	Wild type
a11e64951	TRUE	67.71	LoF	Homodel
P-0018439-T01-IM6	FALSE	169.65	Wild type	Wild type
P-0020175-T01-IM6	FALSE	169.65	Wild type	Wild type
P-0023553-T01-IM6	FALSE	169.65	Wild type	Wild type
934fe8480	TRUE	67.43	Wild type	Wild type
957f3903f	TRUE	66.86	Wild type	Wild type
2210bc79b	FALSE	170	Wild type	Wild type
94c34e247	TRUE	66.71	Wild type	Wild type
862394623	TRUE	66.71	Wild type	Wild type
P-0033558-T01-IM6	FALSE	174	Wild type	Wild type
d7858b21b	FALSE	174.43	Wild type	Wild type
beb05056c	FALSE	176	Wild type	Wild type
71d5a935b	FALSE	176.71	LoF	Homodel
d4c95d741	FALSE	176.71	Wild type	Wild type
86c633a43	FALSE	178.43	Wild type	Wild type
6045efd15	FALSE	179	Wild type	Wild type
022659a2e	FALSE	180	Wild type	Wild type
25e28ea26	FALSE	181.71	LoF	Mut
e4831d0fe	FALSE	182.14	Wild type	Wild type
5dccbd390	FALSE	183.57	Wild type	Wild type
450b76863	FALSE	183.71	Wild type	Wild type
3709a5a3c	TRUE	66.43	Wild type	Wild type
P-0000112-T01-IM3	TRUE	65.9895	LoF	Homodel
92f5771b0	FALSE	184.14	Wild type	Wild type
45d679e5a	FALSE	184.14	Wild type	Wild type
P-0018340-T01-IM6	FALSE	187.05	Wild type	Wild type
5d3174b10	TRUE	65.71	Wild type	Wild type
P-0002044-T01-IM3	TRUE	65.25	LoF	Mut
P-0016233-T01-IM6	TRUE	65.25	Wild type	Wild type
P-0020226-T01-IM6	TRUE	65.25	Wild type	Wild type
P-0026760-T01-IM6	TRUE	65.25	LoF	Mut
P-0041108-T01-IM6	TRUE	65.25	Wild type	Wild type
d065daff8	FALSE	187.43	Wild type	Wild type
5321f79ed	TRUE	65.14	Wild type	Wild type
94649c5b2	TRUE	65.14	Wild type	Wild type
8debf2cb5	TRUE	64.14	Wild type	Wild type
0b64dd9e1	FALSE	187.43	Wild type	Wild type
56486710d	FALSE	187.71	Wild type	Wild type
4a0cad0b0	FALSE	188.29	LoF	Homodel
688c6f0b2	FALSE	190.29	Wild type	Wild type
17c659187	TRUE	64	Wild type	Wild type
d4e800c00	TRUE	63.57	LoF	Homodel
a29375231	TRUE	63.57	LoF	Mut
5fe63c5af	TRUE	63	LoF	Homodel
66d29a68f	TRUE	62.71	Wild type	Wild type
ba008d842	FALSE	190.57	LoF	Mut
ffeb8c1a1	TRUE	62.57	Wild type	Wild type
TCGA-2H-A9GI	TRUE	62.14	LoF	Homodel
02453f630	FALSE	195.29	Wild type	Wild type
35daab102	FALSE	196	Wild type	Wild type
9f1c8dc43	TRUE	61.57	Wild type	Wild type
P-0007572-T01-IM5	TRUE	60.9	LoF	Mut
P-0031925-T01-IM6	TRUE	60.9	Wild type	Wild type
04f3767cc	FALSE	196.29	LoF	Homodel
P-0039951-T01-IM6	TRUE	60.9	Wild type	Wild type
P-0042136-T01-IM6	TRUE	60.9	LoF	Mut
TCGA-2H-A9GM	TRUE	60.57	Wild type	Wild type
TCGA-VR-AA4D	FALSE	196.86	Wild type	Wild type
fe1e56e91	FALSE	199.57	LoF	Homodel
P-0006078-T01-IM5	FALSE	200.1	Wild type	Wild type
9dbb90a23	TRUE	59.57	LoF	Homodel
425b9ea61	FALSE	203.86	Wild type	Wild type
48140cb1d	FALSE	204.29	Wild type	Wild type
P-0014504-T01-IM6	FALSE	204.45	Wild type	Wild type
639da7c0e	FALSE	206.71	Wild type	Wild type
f00bf10ff	TRUE	59.43	Wild type	Wild type
1aa5c1b7d	TRUE	59.29	Wild type	Wild type
8812182da	TRUE	59	LoF	Homodel
f943aaf3c	TRUE	58.71	Wild type	Wild type
c9ca23759	FALSE	207.86	LoF	Mut
752170f0d	FALSE	208.71	Wild type	Wild type
809f380be	TRUE	58.71	Wild type	Wild type
P-0010429-T01-IM5	FALSE	208.8	Wild type	Wild type
TCGA-L5-A8NI	TRUE	58.57	Wild type	Wild type
9aa3acd19	TRUE	58.43	Wild type	Wild type
69f1b2078	TRUE	57.71	Wild type	Wild type
15ebf6a68	TRUE	57.57	Wild type	Wild type
e308def3a	TRUE	57.57	LoF	Homodel
ef3eb8a93	TRUE	57.43	Wild type	Wild type
ca5d2c191	TRUE	57.43	Wild type	Wild type
d2588a7ed	TRUE	57.29	LoF	Homodel
2a7d03d9b	FALSE	209.71	Wild type	Wild type
a7376de8b	FALSE	211.86	Wild type	Wild type
8cf58ec6a	TRUE	57.14	Wild type	Wild type
efc5e9dc9	FALSE	211.86	Wild type	Wild type
cb938cf52	TRUE	57	LoF	Homodel
d91afc2f2	TRUE	56.86	Wild type	Wild type
P-0005991-T01-IM5	TRUE	56.55	Wild type	Wild type
36b945ee0	FALSE	212	Wild type	Wild type
P-0006919-T01-IM5	TRUE	56.55	LoF	Homodel
P-0038631-T01-IM6	TRUE	56.55	Wild type	Wild type
bf9bdc838	TRUE	56.29	Wild type	Wild type
TCGA-L5-A8NH	TRUE	56.14	Wild type	Wild type
a65430734	TRUE	56	Wild type	Wild type
80a954bba	TRUE	55.71	Wild type	Wild type
43776438d	TRUE	55.71	Wild type	Wild type
3acd7b5ce	TRUE	55.57	Wild type	Wild type
7e66a482c	TRUE	55.43	LoF	Homodel
078773cc3	TRUE	55.43	LoF	Homodel
37d543070	FALSE	213	Wild type	Wild type
f3918486d	FALSE	215.57	Wild type	Wild type
8901e06df	FALSE	218.71	Wild type	Wild type
283bc39bc	FALSE	219.14	Wild type	Wild type
4a1eab27e	FALSE	220.57	Wild type	Wild type
66b579b67	FALSE	220.71	Wild type	Wild type
cb5a5cc03	FALSE	222.14	Wild type	Wild type
75e7a2d79	FALSE	222.86	Wild type	Wild type
ff17d702f	FALSE	223.29	Wild type	Wild type
5ba2bfc82	FALSE	224.43	LoF	Mut
P-0007903-T01-IM5	FALSE	226.2	LoF	Mut
87e7bd70a	FALSE	226.43	Wild type	Wild type
de3b220bf	FALSE	227.14	LoF	Homodel
00acfce2f	FALSE	227.86	Wild type	Wild type
6e3e72a71	TRUE	55.29	LoF	Homodel
f711fb39e	FALSE	230.14	LoF	Homodel
60371515e	FALSE	230.29	LoF	Homodel
fe0b3ead4	TRUE	55.14	LoF	Homodel
29a625999	TRUE	55.14	LoF	Homodel
P-0009503-T01-IM5	FALSE	230.55	Wild type	Wild type
TCGA-R6-A8WG	TRUE	55.14	LoF	Homodel
7b32d7b4f	FALSE	232.29	Wild type	Wild type
6666fd464	TRUE	55	Wild type	Wild type
b83276e27	TRUE	55	Wild type	Wild type
c663059a3	FALSE	233.29	LoF	Homodel
0690f4911	FALSE	237.43	Wild type	Wild type
7fe6a4964	FALSE	238	Wild type	Wild type
5d0094894	FALSE	238.14	Wild type	Wild type
c3665bc6f	TRUE	55	LoF	Homodel
00e5e53d7	FALSE	239	Wild type	Wild type
a6d223164	TRUE	55	Wild type	Wild type
c954fcf01	TRUE	54.86	Wild type	Wild type
e28ac921f	FALSE	239.43	Wild type	Wild type
fd3c269ac	FALSE	240	Wild type	Wild type
6904b15af	FALSE	240.14	Wild type	Wild type
TCGA-L5-A8NE	FALSE	241.14	Wild type	Wild type
3d9f6a63a	FALSE	241.57	Wild type	Wild type
c8520defc	FALSE	243.71	Wild type	Wild type
7cb74681c	FALSE	246.57	Wild type	Wild type
c7bfd214f	TRUE	54.43	Wild type	Wild type
4e8a9e9de	TRUE	54	Wild type	Wild type
38344aa74	FALSE	247.29	Wild type	Wild type
c5f1b6f71	FALSE	247.86	LoF	Mut
65563f8e7	FALSE	248	Wild type	Wild type
89bab9e7f	TRUE	54	LoF	Mut
e4b80679f	TRUE	53.29	Wild type	Wild type
8eaf6e7cd	TRUE	53	LoF	Mut
2d757385b	FALSE	248.29	Wild type	Wild type
94cf9c15b	FALSE	248.86	Wild type	Wild type
39402fc51	TRUE	52.86	Wild type	Wild type
9fe4684a2	TRUE	52.71	Wild type	Wild type
cbb3fe135	TRUE	52.43	Wild type	Wild type
40386f4d5	FALSE	249.86	Wild type	Wild type
P-0003894-T01-IM5	TRUE	52.2	LoF	Mut
P-0030587-T01-IM6	TRUE	52.2	Wild type	Wild type
P-0006357-T01-IM5	FALSE	252.3	Wild type	Wild type
P-0032275-T01-IM6	TRUE	52.2	LoF	Mut
7f03ba2fd	FALSE	252.43	LoF	Homodel
1791449d2	FALSE	255.43	Wild type	Wild type
70ce8868c	FALSE	258.71	Wild type	Wild type
P-0032604-T01-IM6	TRUE	52.2	Wild type	Wild type
3f09772b9	FALSE	260	LoF	Homodel
26d51bb9b	FALSE	260	Wild type	Wild type
P-0042981-T01-IM6	TRUE	52.2	Wild type	Wild type
1958e3fe4	FALSE	260	Wild type	Wild type
3677fc279	FALSE	260	Wild type	Wild type
4e7133d22	TRUE	51.43	LoF	Homodel
e692cad27	FALSE	260	Wild type	Wild type
c4c62c28a	TRUE	50.29	Wild type	Wild type
5506c0aa4	FALSE	260	Wild type	Wild type
cafa1c4cb	TRUE	50.29	Wild type	Wild type
02d3c7c00	TRUE	49.86	Wild type	Wild type
b0d1263ea	TRUE	49.57	LoF	Homodel
da18c31db	TRUE	49.29	Wild type	Wild type
e98422b6e	FALSE	260	LoF	Mut
b5487a371	FALSE	260	Wild type	Wild type
b26feac50	TRUE	49	Wild type	Wild type
c2d64ae0a	FALSE	260	Wild type	Wild type
db8bd4b1a	FALSE	260	Wild type	Wild type
70d958f9e	TRUE	48.71	Wild type	Wild type
767a66449	TRUE	47.86	LoF	Homodel
fbcc66da7	TRUE	47.86	LoF	Mut
P-0000977-T01-IM3	TRUE	47.85	LoF	Mut
P-0004016-T01-IM5	TRUE	47.85	LoF	Mut
P-0005899-T01-IM5	TRUE	47.85	Wild type	Wild type
9c4df4e50	TRUE	47.57	Wild type	Wild type
b0eb9438e	FALSE	260	Wild type	Wild type
aa0d11420	FALSE	260	Wild type	Wild type
985acc6a7	TRUE	47.57	LoF	Homodel
b2e760141	FALSE	260	Wild type	Wild type
9994b9bcd	FALSE	260	Wild type	Wild type
63e247323	TRUE	47.57	Wild type	Wild type
870e93691	TRUE	47.43	Wild type	Wild type
a3cb977c0	TRUE	47.43	Wild type	Wild type
YJ-her-005-P1	TRUE	47.2845	Wild type	Wild type
YJ-her-005-P2	TRUE	47.2845	Wild type	Wild type
ec1086015	TRUE	47	Wild type	Wild type
b207ab03c	FALSE	260	LoF	Mut
432cf8bca	FALSE	260	Wild type	Wild type
3d2fe7bef	FALSE	260	Wild type	Wild type
d8a4d13ab	FALSE	260	LoF	Homodel
2abea9834	TRUE	46.57	Wild type	Wild type
cb737093f	FALSE	260	Wild type	Wild type
a3688c009	FALSE	260	Wild type	Wild type
a32f20566	FALSE	260	Wild type	Wild type
2613d0db5	TRUE	46.57	Wild type	Wild type
dbdc97310	TRUE	46.29	Wild type	Wild type
f766c67a2	TRUE	45.86	LoF	Homodel
ebf7ea541	TRUE	45.71	LoF	Homodel
87aebaab1	TRUE	45	Wild type	Wild type
4441444a8	TRUE	44.86	LoF	Homodel
639c6f5a4	TRUE	44.71	Wild type	Wild type
c17bf44d1	FALSE	260	Wild type	Wild type
35a0a3049	FALSE	260	Wild type	Wild type
8208e34f9	TRUE	44.57	Wild type	Wild type
4b835a2c9	TRUE	44.43	Wild type	Wild type
8d2e40d78	TRUE	44.29	Wild type	Wild type
9bede39d7	TRUE	43.86	Wild type	Wild type
6da40d823	TRUE	43.71	LoF	Mut
238cdb161	TRUE	43.57	Wild type	Wild type
767f6feb5	FALSE	260	Wild type	Wild type
6c53d8df4	TRUE	43.57	Wild type	Wild type
P-0034542-T01-IM6	TRUE	43.5	LoF	Mut
P-0034916-T01-IM6	TRUE	43.5	Wild type	Wild type
29d537cdd	TRUE	43.29	Wild type	Wild type
e9302f889	TRUE	42.71	Wild type	Wild type
39967f206	TRUE	42.14	Wild type	Wild type
8fa0d17c9	TRUE	42	Wild type	Wild type
91b806330	TRUE	42	Wild type	Wild type
fb3b80812	FALSE	260	LoF	Homodel
fadb396bc	TRUE	41.43	Wild type	Wild type
2a20a6519	TRUE	41.29	Wild type	Wild type
fef5388f0	TRUE	41.14	Wild type	Wild type
60c45a7da	TRUE	41	Wild type	Wild type
0c8958d7b	TRUE	41	Wild type	Wild type
f837f5031	TRUE	40.57	Wild type	Wild type
6ddc6b0eb	TRUE	40	Wild type	Wild type
76fc1cfd4	TRUE	40	Wild type	Wild type
8c2c7b950	TRUE	39.71	Wild type	Wild type
ad1144985	TRUE	39.43	Wild type	Wild type
edac86eb9	TRUE	39.43	Wild type	Wild type
P-0001323-T01-IM3	TRUE	39.15	Wild type	Wild type
d3012eb5c	FALSE	260	Wild type	Wild type
P-0003547-T01-IM5	TRUE	39.15	Wild type	Wild type
bb045204c	FALSE	260	Wild type	Wild type
P-0004616-T01-IM5	TRUE	39.15	Wild type	Wild type
P-0009055-T01-IM5	TRUE	39.15	Wild type	Wild type
P-0017167-T01-IM6	TRUE	39.15	Wild type	Wild type
P-0021993-T01-IM6	TRUE	39.15	Wild type	Wild type
P-0023373-T01-IM6	TRUE	39.15	LoF	Mut
P-0023409-T01-IM6	TRUE	39.15	Wild type	Wild type
d0f07dbe5	FALSE	260	LoF	Homodel
P-0031438-T01-IM6	TRUE	39.15	Wild type	Wild type
b9ea87e34	FALSE	260	Wild type	Wild type
P-0038857-T01-IM6	TRUE	39.15	LoF	Homodel
bd8b41d77	FALSE	260	Wild type	Wild type
1b2666062	FALSE	260	Wild type	Wild type
P-0044049-T01-IM6	TRUE	39.15	Wild type	Wild type
81ed35f07	FALSE	260	Wild type	Wild type
ce9a52664	FALSE	260	LoF	Homodel
efab5fcee	TRUE	39	Wild type	Wild type
TCGA-2H-A9GN	TRUE	38.86	Wild type	Wild type
ede9d5169	FALSE	260	Wild type	Wild type
9b0e5f00d	TRUE	38.71	Wild type	Wild type
06aa3e8ba	TRUE	38.71	LoF	Mut
e47a532bb	TRUE	38.71	Wild type	Wild type
856ab6587	TRUE	37.57	Wild type	Wild type
6a52e81f5	TRUE	37	LoF	Homodel
fb1c71971	FALSE	260	Wild type	Wild type
580f02295	TRUE	36.86	Wild type	Wild type
1653fc362	TRUE	36.29	LoF	Mut
cb6204c30	TRUE	36.14	Wild type	Wild type
c60ea332a	TRUE	35.86	LoF	Homodel
674447974	FALSE	260	Wild type	Wild type
76c9e4b9a	TRUE	35.57	Wild type	Wild type
2fb1c6063	TRUE	35.57	Wild type	Wild type
5508a1953	TRUE	35.14	Wild type	Wild type
P-0000225-T01-IM3	TRUE	34.8	LoF	Mut
P-0003914-T01-IM3	TRUE	34.8	LoF	Mut
P-0021235-T01-IM6	TRUE	34.8	LoF	Mut
7bc2eb9cb	FALSE	260	Wild type	Wild type
P-0022144-T01-IM6	TRUE	34.8	LoF	Mut
P-0031129-T02-IM6	TRUE	34.8	Wild type	Wild type
P-0034060-T01-IM6	TRUE	34.8	Wild type	Wild type
42a2b2ad8	FALSE	260	LoF	Homodel
P-0039321-T01-IM6	TRUE	34.8	LoF	Homodel
TCGA-R6-A6DN	TRUE	34.71	Wild type	Wild type
69445a60b	TRUE	34.43	Wild type	Wild type
ffe2e6c27	FALSE	260	LoF	Mut
0f48df246	FALSE	260	Wild type	Wild type
3d2fee3d7	TRUE	34.14	Wild type	Wild type
70224ed44	TRUE	33.57	Wild type	Wild type
TCGA-2H-A9GK	TRUE	33.14	Wild type	Wild type
TCGA-R6-A6DQ	TRUE	33	Wild type	Wild type
04616fe60	FALSE	260	Wild type	Wild type
d06edce9b	FALSE	260	Wild type	Wild type
d05303a53	TRUE	32.29	Wild type	Wild type
TCGA-L5-A4OX	TRUE	32.29	Wild type	Wild type
736816540	FALSE	260	Wild type	Wild type
823eddf54	TRUE	31.86	LoF	Mut
492baa585	TRUE	31.71	LoF	Homodel
bc79d401d	TRUE	31.57	Wild type	Wild type
86068b946	FALSE	260	Wild type	Wild type
TCGA-L5-A4OW	TRUE	31	Wild type	Wild type
1a7f4e2b2	TRUE	30.71	Wild type	Wild type
P-0000383-T01-IM3	TRUE	30.45	Wild type	Wild type
P-0003477-T01-IM5	TRUE	30.45	LoF	Homodel
P-0005312-T01-IM5	TRUE	30.45	LoF	Mut
P-0023194-T01-IM6	TRUE	30.45	Wild type	Wild type
730015334	FALSE	260	Wild type	Wild type
5108af817	FALSE	260	Wild type	Wild type
e7af9a8f5	FALSE	260	Wild type	Wild type
adef0e9ec	FALSE	260	Wild type	Wild type
e8c62d34a	FALSE	260	LoF	Homodel
3d6f94f34	FALSE	260	Wild type	Wild type
P-0038461-T01-IM6	TRUE	30.45	LoF	Mut
P-0038582-T01-IM6	TRUE	30.45	Wild type	Wild type
6729b3146	FALSE	260	LoF	Homodel
TCGA-RE-A7BO	TRUE	30.43	Wild type	Wild type
02cc37502	TRUE	30.14	Wild type	Wild type
b5ac3e448	FALSE	260	Wild type	Wild type
490ae7348	TRUE	30	Wild type	Wild type
298220242	FALSE	260	Wild type	Wild type
e2aeac309	FALSE	260	LoF	Homodel
1eb70f19a	FALSE	260	Wild type	Wild type
8b8bfea3a	TRUE	29.29	Wild type	Wild type
9a498e8b1	FALSE	260	Wild type	Wild type
ec3960b75	FALSE	260	Wild type	Wild type
a25ba6991	TRUE	28.29	Wild type	Wild type
c38c7f036	FALSE	260	Wild type	Wild type
7c73cc544	FALSE	260	Wild type	Wild type
eb01c179c	FALSE	260	Wild type	Wild type
e4ba04d76	TRUE	27.57	LoF	Homodel
TCGA-R6-A6XQ	TRUE	27.57	Wild type	Wild type
71311839d	FALSE	260	Wild type	Wild type
b31dbb31a	FALSE	260	Wild type	Wild type
cdb7558b3	TRUE	26.71	Wild type	Wild type
2638c364b	TRUE	26.57	Wild type	Wild type
P-0000899-T01-IM3	TRUE	26.1	Wild type	Wild type
P-0009563-T01-IM5	TRUE	26.1	LoF	Mut
TCGA-2H-A9GL	TRUE	25.71	Wild type	Wild type
3180f8e34	FALSE	260	Wild type	Wild type
eeec562d1	FALSE	260	Wild type	Wild type
80f413de9	TRUE	25.14	Wild type	Wild type
93db044aa	FALSE	260	Wild type	Wild type
c92b6c3dc	TRUE	25	Wild type	Wild type
6136fd416	TRUE	24.71	LoF	Mut
2e84eea0e	TRUE	24.43	Wild type	Wild type
3fff03c9f	TRUE	24.43	Wild type	Wild type
66c14ba22	TRUE	23.57	Wild type	Wild type
50da2d6b3	FALSE	260	Wild type	Wild type
96abdb3df	FALSE	260	Wild type	Wild type
bb12d9bb2	FALSE	260	Wild type	Wild type
6bb03952b	FALSE	260	Wild type	Wild type
TCGA-V5-A7RB	TRUE	23	Wild type	Wild type
cda8761be	FALSE	260	Wild type	Wild type
908457166	FALSE	260	Wild type	Wild type
d20a89efc	FALSE	260	Wild type	Wild type
290d0ca5c	FALSE	260	Wild type	Wild type
fff28d604	FALSE	260	Wild type	Wild type
398e77278	FALSE	260	Wild type	Wild type
134b51c64	TRUE	22.71	Wild type	Wild type
7c965565b	FALSE	260	Wild type	Wild type
729ae39c6	FALSE	260	Wild type	Wild type
6de777c2a	TRUE	22.71	Wild type	Wild type
57b7a98ac	FALSE	260	LoF	Mut
a575fa3a0	FALSE	260	Wild type	Wild type
953dec19d	TRUE	22.43	LoF	Homodel
75ce1bd6d	FALSE	260	Wild type	Wild type
TCGA-R6-A6KZ	TRUE	22	Wild type	Wild type
62731af34	TRUE	21.86	Wild type	Wild type
1395dc4ab	FALSE	260	Wild type	Wild type
b8b7637a8	FALSE	260	Wild type	Wild type
932e83995	FALSE	260	Wild type	Wild type
040c323ac	FALSE	260	Wild type	Wild type
P-0000186-T01-IM3	TRUE	21.75	Wild type	Wild type
2c6216458	FALSE	260	Wild type	Wild type
P-0022787-T01-IM6	TRUE	21.75	Wild type	Wild type
b5217a260	FALSE	260	Wild type	Wild type
997182d49	FALSE	260	Wild type	Wild type
310c15dac	FALSE	260	Wild type	Wild type
ca7711a37	FALSE	260	Wild type	Wild type
071d0791a	FALSE	260	Wild type	Wild type
5da22e009	FALSE	260	Wild type	Wild type
29b372cac	FALSE	260	LoF	Homodel
577ecc292	FALSE	260	Wild type	Wild type
P-0036827-T01-IM6	TRUE	21.75	Wild type	Wild type
e6f859f4f	FALSE	260	Wild type	Wild type
fca831cd5	FALSE	260	LoF	Mut
c4a9bc403	FALSE	260	Wild type	Wild type
46e490c97	FALSE	260	Wild type	Wild type
b9c930ab6	FALSE	260	LoF	Homodel
6dbb23b5b	FALSE	260	Wild type	Wild type
P-0042800-T01-IM6	TRUE	21.75	Wild type	Wild type
c68720506	TRUE	21.71	Wild type	Wild type
TCGA-L5-A4OT	TRUE	21.29	Wild type	Wild type
58109bce6	TRUE	19.71	Wild type	Wild type
P-0000776-T01-IM3	TRUE	19.575	Wild type	Wild type
0c596e131	FALSE	260	Wild type	Wild type
e6c11c6fb	TRUE	19.29	LoF	Homodel
TCGA-2H-A9GQ	TRUE	18.29	LoF	Mut
34f4a1f2b	FALSE	260	Wild type	Wild type
1527bc8b5	FALSE	260	Wild type	Wild type
6c92f8b77	TRUE	18.14	Wild type	Wild type
05fb093d1	FALSE	260	Wild type	Wild type
2567f5779	FALSE	260	Wild type	Wild type
04feb20b0	FALSE	260	Wild type	Wild type
b095be882	FALSE	260	LoF	Homodel
cd65d105e	FALSE	260	Wild type	Wild type
P-0000787-T01-IM3	TRUE	17.4	LoF	Homodel
P-0001194-T01-IM3	TRUE	17.4	LoF	Mut
TCGA-JY-A6FB	FALSE	260	LoF	Homodel
TCGA-L5-A8NU	FALSE	260	Wild type	Wild type
5e8016e0d	FALSE	260	Wild type	Wild type
83e5f80b1	FALSE	260	LoF	Homodel
e5bce2d83	FALSE	260	Wild type	Wild type
abe0a2a74	FALSE	260	Wild type	Wild type
5e49d3e75	FALSE	260	Wild type	Wild type
f0e5bb894	FALSE	260	LoF	Mut
e1b2d7684	FALSE	260	LoF	Homodel
3b5faf7fa	FALSE	260	LoF	Homodel
133e21428	FALSE	260	Wild type	Wild type
P-0027185-T01-IM6	TRUE	17.4	LoF	Homodel
P-0000485-T01-IM3	FALSE	260	Wild type	Wild type
P-0028491-T01-IM6	TRUE	17.4	LoF	Mut
P-0000538-T01-IM3	FALSE	260	Wild type	Wild type
P-0002454-T01-IM3	FALSE	260	LoF	Mut
P-0004076-T01-IM5	FALSE	260	Wild type	Wild type
ec7c039d2	TRUE	16.86	LoF	Mut
43964f503	TRUE	16.14	Wild type	Wild type
b2f3a00c6	TRUE	14.86	Wild type	Wild type
4400030f9	TRUE	14.71	Wild type	Wild type
d905f253b	TRUE	14.29	LoF	Homodel
P-0004958-T01-IM5	FALSE	260	Wild type	Wild type
P-0005930-T01-IM5	FALSE	260	Wild type	Wild type
TCGA-L5-A4OR	TRUE	13.71	Wild type	Wild type
a7e6decaf	TRUE	13.29	Wild type	Wild type
TCGA-R6-A8W8	TRUE	12.57	Wild type	Wild type
P-0005984-T01-IM5	FALSE	260	Wild type	Wild type
P-0006010-T02-IM6	FALSE	260	Wild type	Wild type
TCGA-L5-A8NF	TRUE	11.57	Wild type	Wild type
1871a4662	TRUE	10.57	Wild type	Wild type
6e3abcccf	TRUE	10	LoF	Homodel
P-0006333-T01-IM5	FALSE	260	Wild type	Wild type
513a077ab	TRUE	9.14	Wild type	Wild type
P-0006732-T01-IM5	FALSE	260	Wild type	Wild type
P-0003078-T01-IM5	TRUE	8.7	LoF	Mut
P-0007290-T02-IM5	FALSE	260	Wild type	Wild type
P-0046464-T01-IM6	TRUE	8.7	Wild type	Wild type
eeed56715	TRUE	8.29	Wild type	Wild type
27daa3627	TRUE	8.14	Wild type	Wild type
f741eb745	TRUE	7.29	Wild type	Wild type
6be55759a	TRUE	7.29	LoF	Homodel
P-0009739-T01-IM5	FALSE	260	Wild type	Wild type
TCGA-L5-A4OQ	TRUE	6	Wild type	Wild type
7848bd725	TRUE	4.57	LoF	Homodel
P-0022100-T01-IM6	FALSE	260	Wild type	Wild type
P-0043812-T01-IM6	FALSE	260	Wild type	Wild type
P-0009400-T01-IM5	FALSE	260	Wild type	Wild type
P-0019272-T01-IM6	FALSE	52.1429	Wild type	Wild type
P-0024243-T01-IM6	FALSE	8.69049	LoF	Homodel
P-0009100-T01-IM5	TRUE	8.69049	Wild type	Wild type

## Sheet: Figure_3D
Sample	Death	Number of weeks survived	CDKN2A status
f8b3f47b0	TRUE	96	Wild type
bd0b25935	TRUE	174	LoF
5e8016e0d	FALSE	260	Wild type
83e5f80b1	FALSE	260	Wild type
89bab9e7f	TRUE	54	LoF
e5bce2d83	FALSE	260	Wild type
932be7813	TRUE	256.43	Wild type
abe0a2a74	FALSE	260	LoF
89cc2856c	TRUE	186.14	Wild type
c7bfd214f	TRUE	54.43	LoF
cb938cf52	TRUE	57	LoF
8cf58ec6a	TRUE	57.14	Wild type
d1d692f97	FALSE	152.29	LoF
9c1aa33d8	FALSE	48	LoF
823eddf54	TRUE	31.86	LoF
5e49d3e75	FALSE	260	Wild type
f0e5bb894	FALSE	260	Wild type
39402fc51	TRUE	52.86	Wild type
3ecd9b003	TRUE	82.86	LoF
a624a0c1c	TRUE	176.86	LoF
a504c27a1	TRUE	127.14	Wild type
3d2fee3d7	TRUE	34.14	Wild type
cb69d1fba	TRUE	74.57	Wild type
350f647ea	TRUE	233.29	LoF
94cf9c15b	FALSE	248.86	LoF
e1b2d7684	FALSE	260	Wild type
a548137db	TRUE	126.71	LoF
5b45e0020	FALSE	20.57	Wild type
3b5faf7fa	FALSE	260	LoF
ffedffc3c	TRUE	123.57	Wild type
74ffea604	TRUE	73.57	LoF
ddbe3673f	TRUE	89.43	Wild type
66d29a68f	TRUE	62.71	LoF
5fe63c5af	TRUE	63	Wild type
f00bf10ff	TRUE	59.43	LoF
8901e06df	FALSE	218.71	Wild type
aed32e1e7	FALSE	7.86	LoF
d4524f903	FALSE	62.57	Wild type
c313c88fb	FALSE	6.71	LoF
dee48b7aa	TRUE	170.57	LoF
5ba2bfc82	FALSE	224.43	LoF
d9b28bce2	FALSE	144.57	Wild type
133e21428	FALSE	260	LoF
d0fa7f8f9	TRUE	91	LoF
431	FALSE	260	Wild type
760	FALSE	260	LoF
816	FALSE	260	Wild type
1099	FALSE	0	Wild type
42	FALSE	260	Wild type
43	FALSE	260	Wild type
74	FALSE	260	Wild type
160	FALSE	260	LoF
163	FALSE	260	Wild type
169	FALSE	260	Wild type
266	FALSE	260	Wild type
279	TRUE	47.9715	LoF
286	FALSE	260	LoF
295	TRUE	135.05	LoF
322	FALSE	260	Wild type
387	FALSE	260	LoF
391	FALSE	260	LoF
396	FALSE	260	LoF
403	FALSE	260	Wild type
422	TRUE	205.964	Wild type
450	FALSE	260	Wild type
521	FALSE	260	LoF
551	FALSE	260	LoF
568	FALSE	260	LoF
623	FALSE	260	LoF
626	FALSE	260	Wild type
660	FALSE	260	Wild type
672	TRUE	253.414	LoF
686	FALSE	260	LoF
702	FALSE	260	LoF
728	FALSE	260	LoF
740	FALSE	260	Wild type
772	FALSE	260	LoF
779	TRUE	189.279	LoF
833	TRUE	226.3	LoF
852	FALSE	260	LoF
856	TRUE	194.493	LoF
891	TRUE	113.15	LoF
951	FALSE	260	Wild type
954	FALSE	260	Wild type
977	FALSE	260	Wild type
995	TRUE	73.0001	LoF
997	TRUE	198.143	LoF
493bf7322	TRUE	206.86	Wild type
674447974	FALSE	260	Wild type
997182d49	FALSE	260	Wild type
2bad03c19	TRUE	143.71	Wild type
87aebaab1	TRUE	45	Wild type
639c6f5a4	TRUE	44.71	Wild type
75ce1bd6d	FALSE	260	Wild type
e2ca22034	TRUE	161.29	Wild type
a32f20566	FALSE	260	Wild type
1791449d2	FALSE	255.43	Wild type
38344aa74	FALSE	247.29	LoF
a7376de8b	FALSE	211.86	Wild type
40386f4d5	FALSE	249.86	LoF
87e7bd70a	FALSE	226.43	Wild type
02453f630	FALSE	195.29	LoF
b8b2821ff	TRUE	68.71	Wild type
e068bb52d	TRUE	141.14	Wild type
70d958f9e	TRUE	48.71	Wild type
87da2f92c	TRUE	175.71	Wild type
c663059a3	FALSE	233.29	LoF
5d0094894	FALSE	238.14	Wild type
ec7c039d2	TRUE	16.86	LoF
0690f4911	FALSE	237.43	Wild type
6904b15af	FALSE	240.14	Wild type
8e4d0a4d3	TRUE	251.14	Wild type
fadb396bc	TRUE	41.43	Wild type
35a0a3049	FALSE	260	Wild type
8034cb668	TRUE	69.29	Wild type
0922fcb4d	TRUE	160.14	Wild type
bb03a57a2	FALSE	46.29	LoF
67cb9bc91	TRUE	75.57	LoF
3d9f6a63a	FALSE	241.57	LoF
c9ca23759	FALSE	207.86	Wild type
eeec562d1	FALSE	260	LoF
29b372cac	FALSE	260	LoF
efab5fcee	TRUE	39	Wild type
d3012eb5c	FALSE	260	Wild type
7fcadaf8b	TRUE	201.86	LoF
f3e697844	TRUE	144.43	Wild type
25e28ea26	FALSE	181.71	Wild type
a3688c009	FALSE	260	Wild type
a575fa3a0	FALSE	260	Wild type

## Sheet: Figure_3F
	MLLT3	FOCAD	HACD4	IFNB1	IFNW1	IFNA21	IFNA4	IFNA7	IFNA10	IFNA16	IFNA17	IFNA14	IFNA5	KLHL9	IFNA6	IFNA13	IFNA2	IFNA8	IFNA1	IFNE	MTAP	CDKN2A	CDKN2B	DMRTA1	ELAVL2	IZUMO3
Samples with CDKN2A LoF (n=779)	22	38	33	34	38	39	39	41	43	43	43	42	47	49	50	49	50	52	55	58	105	196	125	69	44	37
Percentage (n=779)	2.82413	4.87805	4.2362	4.36457	4.87805	5.00642	5.00642	5.26316	5.5199	5.5199	5.5199	5.39153	6.03338	6.29012	6.41849	6.29012	6.41849	6.67522	7.06033	7.44544	13.4788	25.1605	16.0462	8.85751	5.64827	4.74968

## Sheet: Figure_3G
Sample	Gene	Normalised Gene Expression
26d51bb9b	IZUMO3	0
26d51bb9b	ELAVL2	5.47776
26d51bb9b	DMRTA1	5.1673
26d51bb9b	CDKN2B	11.6639
26d51bb9b	CDKN2A	7.59377
26d51bb9b	MTAP	9.89548
26d51bb9b	IFNE	7.10762
26d51bb9b	IFNA1	0
26d51bb9b	IFNA8	0
26d51bb9b	IFNA2	0
26d51bb9b	IFNA13	0
26d51bb9b	IFNA6	0
26d51bb9b	KLHL9	10.0031
26d51bb9b	IFNA5	0
26d51bb9b	IFNA14	0
26d51bb9b	IFNA17	0
26d51bb9b	IFNA16	0
26d51bb9b	IFNA10	0
26d51bb9b	IFNA7	0
26d51bb9b	IFNA4	0
26d51bb9b	IFNA21	0
26d51bb9b	IFNW1	0
26d51bb9b	IFNB1	0
26d51bb9b	HACD4	8.23519
26d51bb9b	FOCAD	10.7444
26d51bb9b	MLLT3	8.86288
d2736f3a3	IZUMO3	0
d2736f3a3	ELAVL2	4.78222
d2736f3a3	DMRTA1	5.39746
d2736f3a3	CDKN2B	9.28768
d2736f3a3	CDKN2A	8.78463
d2736f3a3	MTAP	11.2824
d2736f3a3	IFNE	5.97437
d2736f3a3	IFNA1	0
d2736f3a3	IFNA8	0
d2736f3a3	IFNA2	0
d2736f3a3	IFNA13	0
d2736f3a3	IFNA6	0
d2736f3a3	KLHL9	10.467
d2736f3a3	IFNA5	0
d2736f3a3	IFNA14	0
d2736f3a3	IFNA17	0
d2736f3a3	IFNA16	0
d2736f3a3	IFNA10	0
d2736f3a3	IFNA7	0
d2736f3a3	IFNA4	0
d2736f3a3	IFNA21	0
d2736f3a3	IFNW1	0
d2736f3a3	IFNB1	0
d2736f3a3	HACD4	7.57168
d2736f3a3	FOCAD	9.65322
d2736f3a3	MLLT3	7.56055
bb045204c	IZUMO3	0
bb045204c	ELAVL2	5.27645
bb045204c	DMRTA1	7.6082
bb045204c	CDKN2B	11.3401
bb045204c	CDKN2A	9.35262
bb045204c	MTAP	10.185
bb045204c	IFNE	7.26563
bb045204c	IFNA1	0
bb045204c	IFNA8	0
bb045204c	IFNA2	0
bb045204c	IFNA13	0
bb045204c	IFNA6	0
bb045204c	KLHL9	10.3894
bb045204c	IFNA5	0
bb045204c	IFNA14	0
bb045204c	IFNA17	0
bb045204c	IFNA16	0
bb045204c	IFNA10	0
bb045204c	IFNA7	0
bb045204c	IFNA4	0
bb045204c	IFNA21	0
bb045204c	IFNW1	0
bb045204c	IFNB1	0
bb045204c	HACD4	8.51088
bb045204c	FOCAD	10.4013
bb045204c	MLLT3	9.58695
bd8b41d77	IZUMO3	0
bd8b41d77	ELAVL2	4.52763
bd8b41d77	DMRTA1	7.01939
bd8b41d77	CDKN2B	10.7612
bd8b41d77	CDKN2A	10.6038
bd8b41d77	MTAP	9.69517
bd8b41d77	IFNE	7.06343
bd8b41d77	IFNA1	0
bd8b41d77	IFNA8	0
bd8b41d77	IFNA2	0
bd8b41d77	IFNA13	0
bd8b41d77	IFNA6	0
bd8b41d77	KLHL9	9.22579
bd8b41d77	IFNA5	0
bd8b41d77	IFNA14	0
bd8b41d77	IFNA17	0
bd8b41d77	IFNA16	0
bd8b41d77	IFNA10	0
bd8b41d77	IFNA7	0
bd8b41d77	IFNA4	0
bd8b41d77	IFNA21	0
bd8b41d77	IFNW1	0
bd8b41d77	IFNB1	0
bd8b41d77	HACD4	7.83893
bd8b41d77	FOCAD	10.6092
bd8b41d77	MLLT3	9.58223
b2f3a00c6	IZUMO3	0
b2f3a00c6	ELAVL2	5.08988
b2f3a00c6	DMRTA1	7.35316
b2f3a00c6	CDKN2B	9.88587
b2f3a00c6	CDKN2A	6.41672
b2f3a00c6	MTAP	11.134
b2f3a00c6	IFNE	9.46444
b2f3a00c6	IFNA1	0
b2f3a00c6	IFNA8	0
b2f3a00c6	IFNA2	0
b2f3a00c6	IFNA13	0
b2f3a00c6	IFNA6	0
b2f3a00c6	KLHL9	10.3002
b2f3a00c6	IFNA5	0
b2f3a00c6	IFNA14	0
b2f3a00c6	IFNA17	0
b2f3a00c6	IFNA16	0
b2f3a00c6	IFNA10	0
b2f3a00c6	IFNA7	0
b2f3a00c6	IFNA4	0
b2f3a00c6	IFNA21	0
b2f3a00c6	IFNW1	0
b2f3a00c6	IFNB1	0
b2f3a00c6	HACD4	8.77717
b2f3a00c6	FOCAD	10.9794
b2f3a00c6	MLLT3	10.3303
b36a54f39	IZUMO3	0
b36a54f39	ELAVL2	4.95607
b36a54f39	DMRTA1	5.20141
b36a54f39	CDKN2B	8.62642
b36a54f39	CDKN2A	9.12541
b36a54f39	MTAP	10.488
b36a54f39	IFNE	6.38961
b36a54f39	IFNA1	0
b36a54f39	IFNA8	0
b36a54f39	IFNA2	0
b36a54f39	IFNA13	0
b36a54f39	IFNA6	0
b36a54f39	KLHL9	10.0301
b36a54f39	IFNA5	0
b36a54f39	IFNA14	0
b36a54f39	IFNA17	0
b36a54f39	IFNA16	0
b36a54f39	IFNA10	0
b36a54f39	IFNA7	0
b36a54f39	IFNA4	0
b36a54f39	IFNA21	0
b36a54f39	IFNW1	0
b36a54f39	IFNB1	0
b36a54f39	HACD4	8.52132
b36a54f39	FOCAD	10.9789
b36a54f39	MLLT3	10.0692
a46434e58	IZUMO3	0
a46434e58	ELAVL2	5.57113
a46434e58	DMRTA1	6.70081
a46434e58	CDKN2B	9.68592
a46434e58	CDKN2A	9.093
a46434e58	MTAP	9.76646
a46434e58	IFNE	5.57113
a46434e58	IFNA1	0
a46434e58	IFNA8	0
a46434e58	IFNA2	0
a46434e58	IFNA13	0
a46434e58	IFNA6	0
a46434e58	KLHL9	10.0153
a46434e58	IFNA5	0
a46434e58	IFNA14	0
a46434e58	IFNA17	0
a46434e58	IFNA16	0
a46434e58	IFNA10	0
a46434e58	IFNA7	0
a46434e58	IFNA4	0
a46434e58	IFNA21	0
a46434e58	IFNW1	0
a46434e58	IFNB1	0
a46434e58	HACD4	8.43899
a46434e58	FOCAD	9.3725
a46434e58	MLLT3	7.48079
6045efd15	IZUMO3	0
6045efd15	ELAVL2	4.52763
6045efd15	DMRTA1	5.76273
6045efd15	CDKN2B	9.03901
6045efd15	CDKN2A	8.66139
6045efd15	MTAP	9.30644
6045efd15	IFNE	5.23858
6045efd15	IFNA1	0
6045efd15	IFNA8	0
6045efd15	IFNA2	0
6045efd15	IFNA13	0
6045efd15	IFNA6	0
6045efd15	KLHL9	9.75429
6045efd15	IFNA5	0
6045efd15	IFNA14	0
6045efd15	IFNA17	0
6045efd15	IFNA16	0
6045efd15	IFNA10	0
6045efd15	IFNA7	0
6045efd15	IFNA4	0
6045efd15	IFNA21	0
6045efd15	IFNW1	0
6045efd15	IFNB1	0
6045efd15	HACD4	7.93554
6045efd15	FOCAD	9.8468
6045efd15	MLLT3	9.18806
65563f8e7	IZUMO3	0
65563f8e7	ELAVL2	7.27084
65563f8e7	DMRTA1	7.23041
65563f8e7	CDKN2B	10.6129
65563f8e7	CDKN2A	8.96693
65563f8e7	MTAP	10.4085
65563f8e7	IFNE	6.959
65563f8e7	IFNA1	0
65563f8e7	IFNA8	0
65563f8e7	IFNA2	0
65563f8e7	IFNA13	0
65563f8e7	IFNA6	0
65563f8e7	KLHL9	11.1564
65563f8e7	IFNA5	0
65563f8e7	IFNA14	0
65563f8e7	IFNA17	0
65563f8e7	IFNA16	0
65563f8e7	IFNA10	0
65563f8e7	IFNA7	0
65563f8e7	IFNA4	0
65563f8e7	IFNA21	0
65563f8e7	IFNW1	0
65563f8e7	IFNB1	0
65563f8e7	HACD4	9.71179
65563f8e7	FOCAD	11.6669
65563f8e7	MLLT3	8.74034
fbfc6db2b	IZUMO3	0
fbfc6db2b	ELAVL2	4.82459
fbfc6db2b	DMRTA1	5.90179
fbfc6db2b	CDKN2B	9.58354
fbfc6db2b	CDKN2A	9.83368
fbfc6db2b	MTAP	9.71487
fbfc6db2b	IFNE	6.03261
fbfc6db2b	IFNA1	0
fbfc6db2b	IFNA8	0
fbfc6db2b	IFNA2	0
fbfc6db2b	IFNA13	0
fbfc6db2b	IFNA6	0
fbfc6db2b	KLHL9	9.75557
fbfc6db2b	IFNA5	0
fbfc6db2b	IFNA14	0
fbfc6db2b	IFNA17	0
fbfc6db2b	IFNA16	0
fbfc6db2b	IFNA10	0
fbfc6db2b	IFNA7	0
fbfc6db2b	IFNA4	0
fbfc6db2b	IFNA21	0
fbfc6db2b	IFNW1	0
fbfc6db2b	IFNB1	0
fbfc6db2b	HACD4	7.48772
fbfc6db2b	FOCAD	9.32216
fbfc6db2b	MLLT3	8.29523
4f7206365	IZUMO3	0
4f7206365	ELAVL2	4.52763
4f7206365	DMRTA1	8.11118
4f7206365	CDKN2B	10.5215
4f7206365	CDKN2A	7.94233
4f7206365	MTAP	9.91391
4f7206365	IFNE	7.05562
4f7206365	IFNA1	0
4f7206365	IFNA8	0
4f7206365	IFNA2	0
4f7206365	IFNA13	0
4f7206365	IFNA6	0
4f7206365	KLHL9	9.47571
4f7206365	IFNA5	0
4f7206365	IFNA14	0
4f7206365	IFNA17	0
4f7206365	IFNA16	0
4f7206365	IFNA10	0
4f7206365	IFNA7	0
4f7206365	IFNA4	0
4f7206365	IFNA21	0
4f7206365	IFNW1	0
4f7206365	IFNB1	0
4f7206365	HACD4	7.16412
4f7206365	FOCAD	9.75425
4f7206365	MLLT3	8.16328
d06edce9b	IZUMO3	0
d06edce9b	ELAVL2	4.75959
d06edce9b	DMRTA1	7.2878
d06edce9b	CDKN2B	8.54904
d06edce9b	CDKN2A	7.4118
d06edce9b	MTAP	9.24116
d06edce9b	IFNE	5.35356
d06edce9b	IFNA1	0
d06edce9b	IFNA8	0
d06edce9b	IFNA2	0
d06edce9b	IFNA13	0
d06edce9b	IFNA6	0
d06edce9b	KLHL9	10.4021
d06edce9b	IFNA5	0
d06edce9b	IFNA14	0
d06edce9b	IFNA17	0
d06edce9b	IFNA16	0
d06edce9b	IFNA10	0
d06edce9b	IFNA7	0
d06edce9b	IFNA4	0
d06edce9b	IFNA21	0
d06edce9b	IFNW1	0
d06edce9b	IFNB1	0
d06edce9b	HACD4	7.01409
d06edce9b	FOCAD	10.3522
d06edce9b	MLLT3	9.72997
736816540	IZUMO3	0
736816540	ELAVL2	4.52763
736816540	DMRTA1	8.03507
736816540	CDKN2B	9.46157
736816540	CDKN2A	10.8571
736816540	MTAP	10.5405
736816540	IFNE	7.8231
736816540	IFNA1	0
736816540	IFNA8	0
736816540	IFNA2	0
736816540	IFNA13	0
736816540	IFNA6	0
736816540	KLHL9	9.97431
736816540	IFNA5	0
736816540	IFNA14	0
736816540	IFNA17	0
736816540	IFNA16	0
736816540	IFNA10	0
736816540	IFNA7	0
736816540	IFNA4	0
736816540	IFNA21	0
736816540	IFNW1	0
736816540	IFNB1	0
736816540	HACD4	8.64388
736816540	FOCAD	10.9745
736816540	MLLT3	9.73096
43776438d	IZUMO3	0
43776438d	ELAVL2	5.2685
43776438d	DMRTA1	8.0318
43776438d	CDKN2B	9.66215
43776438d	CDKN2A	6.81914
43776438d	MTAP	9.83181
43776438d	IFNE	6.89955
43776438d	IFNA1	0
43776438d	IFNA8	0
43776438d	IFNA2	0
43776438d	IFNA13	0
43776438d	IFNA6	0
43776438d	KLHL9	10.182
43776438d	IFNA5	0
43776438d	IFNA14	0
43776438d	IFNA17	0
43776438d	IFNA16	0
43776438d	IFNA10	0
43776438d	IFNA7	0
43776438d	IFNA4	0
43776438d	IFNA21	0
43776438d	IFNW1	0
43776438d	IFNB1	0
43776438d	HACD4	8.87925
43776438d	FOCAD	10.5795
43776438d	MLLT3	9.86347
18ca78d45	IZUMO3	0
18ca78d45	ELAVL2	5.2686
18ca78d45	DMRTA1	5.1918
18ca78d45	CDKN2B	8.23766
18ca78d45	CDKN2A	7.55136
18ca78d45	MTAP	9.54246
18ca78d45	IFNE	6.59388
18ca78d45	IFNA1	0
18ca78d45	IFNA8	0
18ca78d45	IFNA2	0
18ca78d45	IFNA13	0
18ca78d45	IFNA6	0
18ca78d45	KLHL9	10.0302
18ca78d45	IFNA5	0
18ca78d45	IFNA14	0
18ca78d45	IFNA17	0
18ca78d45	IFNA16	0
18ca78d45	IFNA10	0
18ca78d45	IFNA7	0
18ca78d45	IFNA4	0
18ca78d45	IFNA21	0
18ca78d45	IFNW1	0
18ca78d45	IFNB1	0
18ca78d45	HACD4	8.733
18ca78d45	FOCAD	10.306
18ca78d45	MLLT3	8.57202
730015334	IZUMO3	0
730015334	ELAVL2	4.52763
730015334	DMRTA1	4.97981
730015334	CDKN2B	9.08372
730015334	CDKN2A	7.81624
730015334	MTAP	9.93989
730015334	IFNE	5.61394
730015334	IFNA1	0
730015334	IFNA8	0
730015334	IFNA2	0
730015334	IFNA13	0
730015334	IFNA6	0
730015334	KLHL9	10.8058
730015334	IFNA5	0
730015334	IFNA14	0
730015334	IFNA17	0
730015334	IFNA16	0
730015334	IFNA10	0
730015334	IFNA7	0
730015334	IFNA4	0
730015334	IFNA21	0
730015334	IFNW1	0
730015334	IFNB1	0
730015334	HACD4	7.34174
730015334	FOCAD	10.6066
730015334	MLLT3	9.51208
74854df07	IZUMO3	0
74854df07	ELAVL2	5.05967
74854df07	DMRTA1	7.4295
74854df07	CDKN2B	10.4416
74854df07	CDKN2A	9.75616
74854df07	MTAP	10.0503
74854df07	IFNE	5.34298
74854df07	IFNA1	0
74854df07	IFNA8	0
74854df07	IFNA2	0
74854df07	IFNA13	0
74854df07	IFNA6	0
74854df07	KLHL9	10.4974
74854df07	IFNA5	0
74854df07	IFNA14	0
74854df07	IFNA17	0
74854df07	IFNA16	0
74854df07	IFNA10	0
74854df07	IFNA7	0
74854df07	IFNA4	0
74854df07	IFNA21	0
74854df07	IFNW1	0
74854df07	IFNB1	0
74854df07	HACD4	9.82109
74854df07	FOCAD	11.3962
74854df07	MLLT3	9.61142
5108af817	IZUMO3	0
5108af817	ELAVL2	4.52763
5108af817	DMRTA1	5.54688
5108af817	CDKN2B	9.38131
5108af817	CDKN2A	8.13867
5108af817	MTAP	9.85534
5108af817	IFNE	6.12298
5108af817	IFNA1	0
5108af817	IFNA8	0
5108af817	IFNA2	0
5108af817	IFNA13	0
5108af817	IFNA6	0
5108af817	KLHL9	10.2056
5108af817	IFNA5	0
5108af817	IFNA14	0
5108af817	IFNA17	0
5108af817	IFNA16	0
5108af817	IFNA10	0
5108af817	IFNA7	0
5108af817	IFNA4	0
5108af817	IFNA21	0
5108af817	IFNW1	0
5108af817	IFNB1	0
5108af817	HACD4	9.21042
5108af817	FOCAD	10.1148
5108af817	MLLT3	9.73039
adef0e9ec	IZUMO3	0
adef0e9ec	ELAVL2	4.52763
adef0e9ec	DMRTA1	5.54551
adef0e9ec	CDKN2B	8.14756
adef0e9ec	CDKN2A	8.84711
adef0e9ec	MTAP	10.9826
adef0e9ec	IFNE	6.60324
adef0e9ec	IFNA1	0
adef0e9ec	IFNA8	0
adef0e9ec	IFNA2	0
adef0e9ec	IFNA13	0
adef0e9ec	IFNA6	0
adef0e9ec	KLHL9	10.7224
adef0e9ec	IFNA5	0
adef0e9ec	IFNA14	0
adef0e9ec	IFNA17	0
adef0e9ec	IFNA16	0
adef0e9ec	IFNA10	0
adef0e9ec	IFNA7	0
adef0e9ec	IFNA4	0
adef0e9ec	IFNA21	0
adef0e9ec	IFNW1	0
adef0e9ec	IFNB1	0
adef0e9ec	HACD4	7.87175
adef0e9ec	FOCAD	11.0322
adef0e9ec	MLLT3	8.31554
2a7d03d9b	IZUMO3	0
2a7d03d9b	ELAVL2	5.0439
2a7d03d9b	DMRTA1	7.80489
2a7d03d9b	CDKN2B	10.0487
2a7d03d9b	CDKN2A	8.8593
2a7d03d9b	MTAP	10.1946
2a7d03d9b	IFNE	6.48285
2a7d03d9b	IFNA1	0
2a7d03d9b	IFNA8	0
2a7d03d9b	IFNA2	0
2a7d03d9b	IFNA13	0
2a7d03d9b	IFNA6	0
2a7d03d9b	KLHL9	10.1817
2a7d03d9b	IFNA5	0
2a7d03d9b	IFNA14	0
2a7d03d9b	IFNA17	0
2a7d03d9b	IFNA16	0
2a7d03d9b	IFNA10	0
2a7d03d9b	IFNA7	0
2a7d03d9b	IFNA4	0
2a7d03d9b	IFNA21	0
2a7d03d9b	IFNW1	0
2a7d03d9b	IFNB1	0
2a7d03d9b	HACD4	8.46906
2a7d03d9b	FOCAD	10.4546
2a7d03d9b	MLLT3	9.52895
141c4e0d1	IZUMO3	0
141c4e0d1	ELAVL2	5.48525
141c4e0d1	DMRTA1	7.14296
141c4e0d1	CDKN2B	10.1712
141c4e0d1	CDKN2A	8.56646
141c4e0d1	MTAP	9.74342
141c4e0d1	IFNE	6.33118
141c4e0d1	IFNA1	0
141c4e0d1	IFNA8	0
141c4e0d1	IFNA2	0
141c4e0d1	IFNA13	0
141c4e0d1	IFNA6	0
141c4e0d1	KLHL9	9.6871
141c4e0d1	IFNA5	0
141c4e0d1	IFNA14	0
141c4e0d1	IFNA17	0
141c4e0d1	IFNA16	0
141c4e0d1	IFNA10	0
141c4e0d1	IFNA7	0
141c4e0d1	IFNA4	0
141c4e0d1	IFNA21	0
141c4e0d1	IFNW1	0
141c4e0d1	IFNB1	0
141c4e0d1	HACD4	7.58128
141c4e0d1	FOCAD	10.089
141c4e0d1	MLLT3	8.72311
8b8bfea3a	IZUMO3	0
8b8bfea3a	ELAVL2	6.24162
8b8bfea3a	DMRTA1	6.77045
8b8bfea3a	CDKN2B	12.6138
8b8bfea3a	CDKN2A	9.61113
8b8bfea3a	MTAP	10.4392
8b8bfea3a	IFNE	8.97958
8b8bfea3a	IFNA1	0
8b8bfea3a	IFNA8	0
8b8bfea3a	IFNA2	0
8b8bfea3a	IFNA13	0
8b8bfea3a	IFNA6	0
8b8bfea3a	KLHL9	10.1517
8b8bfea3a	IFNA5	0
8b8bfea3a	IFNA14	0
8b8bfea3a	IFNA17	0
8b8bfea3a	IFNA16	0
8b8bfea3a	IFNA10	0
8b8bfea3a	IFNA7	0
8b8bfea3a	IFNA4	0
8b8bfea3a	IFNA21	0
8b8bfea3a	IFNW1	0
8b8bfea3a	IFNB1	0
8b8bfea3a	HACD4	8.17907
8b8bfea3a	FOCAD	10.6925
8b8bfea3a	MLLT3	8.58615
3d6f94f34	IZUMO3	0
3d6f94f34	ELAVL2	5.34263
3d6f94f34	DMRTA1	8.07595
3d6f94f34	CDKN2B	10.2811
3d6f94f34	CDKN2A	10.0566
3d6f94f34	MTAP	9.99835
3d6f94f34	IFNE	6.48996
3d6f94f34	IFNA1	0
3d6f94f34	IFNA8	0
3d6f94f34	IFNA2	0
3d6f94f34	IFNA13	0
3d6f94f34	IFNA6	0
3d6f94f34	KLHL9	10.5829
3d6f94f34	IFNA5	0
3d6f94f34	IFNA14	0
3d6f94f34	IFNA17	0
3d6f94f34	IFNA16	0
3d6f94f34	IFNA10	0
3d6f94f34	IFNA7	0
3d6f94f34	IFNA4	0
3d6f94f34	IFNA21	0
3d6f94f34	IFNW1	0
3d6f94f34	IFNB1	0
3d6f94f34	HACD4	9.27549
3d6f94f34	FOCAD	11.0433
3d6f94f34	MLLT3	9.9039
2e84eea0e	IZUMO3	0
2e84eea0e	ELAVL2	5.27548
2e84eea0e	DMRTA1	7.14193
2e84eea0e	CDKN2B	10.0919
2e84eea0e	CDKN2A	9.07545
2e84eea0e	MTAP	9.8227
2e84eea0e	IFNE	6.33514
2e84eea0e	IFNA1	0
2e84eea0e	IFNA8	0
2e84eea0e	IFNA2	0
2e84eea0e	IFNA13	0
2e84eea0e	IFNA6	0
2e84eea0e	KLHL9	9.59436
2e84eea0e	IFNA5	0
2e84eea0e	IFNA14	0
2e84eea0e	IFNA17	0
2e84eea0e	IFNA16	0
2e84eea0e	IFNA10	0
2e84eea0e	IFNA7	0
2e84eea0e	IFNA4	0
2e84eea0e	IFNA21	0
2e84eea0e	IFNW1	0
2e84eea0e	IFNB1	0
2e84eea0e	HACD4	7.49758
2e84eea0e	FOCAD	10.6431
2e84eea0e	MLLT3	8.44106
c92b6c3dc	IZUMO3	0
c92b6c3dc	ELAVL2	4.52763
c92b6c3dc	DMRTA1	4.52763
c92b6c3dc	CDKN2B	9.94235
c92b6c3dc	CDKN2A	7.50127
c92b6c3dc	MTAP	9.467
c92b6c3dc	IFNE	4.52763
c92b6c3dc	IFNA1	0
c92b6c3dc	IFNA8	0
c92b6c3dc	IFNA2	0
c92b6c3dc	IFNA13	0
c92b6c3dc	IFNA6	0
c92b6c3dc	KLHL9	9.22202
c92b6c3dc	IFNA5	0
c92b6c3dc	IFNA14	0
c92b6c3dc	IFNA17	0
c92b6c3dc	IFNA16	0
c92b6c3dc	IFNA10	0
c92b6c3dc	IFNA7	0
c92b6c3dc	IFNA4	0
c92b6c3dc	IFNA21	0
c92b6c3dc	IFNW1	0
c92b6c3dc	IFNB1	0
c92b6c3dc	HACD4	6.58148
c92b6c3dc	FOCAD	10.4491
c92b6c3dc	MLLT3	8.55412
eb2129a38	IZUMO3	0
eb2129a38	ELAVL2	4.52763
eb2129a38	DMRTA1	6.25321
eb2129a38	CDKN2B	8.96371
eb2129a38	CDKN2A	9.51391
eb2129a38	MTAP	10.3214
eb2129a38	IFNE	7.24614
eb2129a38	IFNA1	0
eb2129a38	IFNA8	0
eb2129a38	IFNA2	0
eb2129a38	IFNA13	0
eb2129a38	IFNA6	0
eb2129a38	KLHL9	10.1038
eb2129a38	IFNA5	0
eb2129a38	IFNA14	0
eb2129a38	IFNA17	0
eb2129a38	IFNA16	0
eb2129a38	IFNA10	0
eb2129a38	IFNA7	0
eb2129a38	IFNA4	0
eb2129a38	IFNA21	0
eb2129a38	IFNW1	0
eb2129a38	IFNB1	0
eb2129a38	HACD4	8.59844
eb2129a38	FOCAD	10.3603
eb2129a38	MLLT3	9.58544
b79580c5b	IZUMO3	0
b79580c5b	ELAVL2	4.78676
b79580c5b	DMRTA1	7.45254
b79580c5b	CDKN2B	10.468
b79580c5b	CDKN2A	7.81913
b79580c5b	MTAP	9.98706
b79580c5b	IFNE	6.52074
b79580c5b	IFNA1	0
b79580c5b	IFNA8	0
b79580c5b	IFNA2	0
b79580c5b	IFNA13	0
b79580c5b	IFNA6	0
b79580c5b	KLHL9	10.1227
b79580c5b	IFNA5	0
b79580c5b	IFNA14	0
b79580c5b	IFNA17	0
b79580c5b	IFNA16	0
b79580c5b	IFNA10	0
b79580c5b	IFNA7	0
b79580c5b	IFNA4	0
b79580c5b	IFNA21	0
b79580c5b	IFNW1	0
b79580c5b	IFNB1	0
b79580c5b	HACD4	8.63018
b79580c5b	FOCAD	10.6539
b79580c5b	MLLT3	9.42269
7c73cc544	IZUMO3	0
7c73cc544	ELAVL2	4.52763
7c73cc544	DMRTA1	5.42255
7c73cc544	CDKN2B	9.93137
7c73cc544	CDKN2A	9.45706
7c73cc544	MTAP	9.90747
7c73cc544	IFNE	5.72428
7c73cc544	IFNA1	0
7c73cc544	IFNA8	0
7c73cc544	IFNA2	0
7c73cc544	IFNA13	0
7c73cc544	IFNA6	0
7c73cc544	KLHL9	9.70575
7c73cc544	IFNA5	0
7c73cc544	IFNA14	0
7c73cc544	IFNA17	0
7c73cc544	IFNA16	0
7c73cc544	IFNA10	0
7c73cc544	IFNA7	0
7c73cc544	IFNA4	0
7c73cc544	IFNA21	0
7c73cc544	IFNW1	0
7c73cc544	IFNB1	0
7c73cc544	HACD4	8.11031
7c73cc544	FOCAD	9.91319
7c73cc544	MLLT3	8.24066
46289e477	IZUMO3	0
46289e477	ELAVL2	5.80889
46289e477	DMRTA1	5.06495
46289e477	CDKN2B	8.60533
46289e477	CDKN2A	8.76996
46289e477	MTAP	10.3424
46289e477	IFNE	6.41274
46289e477	IFNA1	0
46289e477	IFNA8	0
46289e477	IFNA2	0
46289e477	IFNA13	0
46289e477	IFNA6	0
46289e477	KLHL9	10.1564
46289e477	IFNA5	0
46289e477	IFNA14	0
46289e477	IFNA17	0
46289e477	IFNA16	0
46289e477	IFNA10	0
46289e477	IFNA7	0
46289e477	IFNA4	0
46289e477	IFNA21	0
46289e477	IFNW1	0
46289e477	IFNB1	0
46289e477	HACD4	8.49273
46289e477	FOCAD	10.5513
46289e477	MLLT3	9.20205
335a0dc4a	IZUMO3	0
335a0dc4a	ELAVL2	5.0047
335a0dc4a	DMRTA1	8.12088
335a0dc4a	CDKN2B	11.0355
335a0dc4a	CDKN2A	8.52325
335a0dc4a	MTAP	10.2475
335a0dc4a	IFNE	6.60758
335a0dc4a	IFNA1	0
335a0dc4a	IFNA8	0
335a0dc4a	IFNA2	0
335a0dc4a	IFNA13	0
335a0dc4a	IFNA6	0
335a0dc4a	KLHL9	10.1836
335a0dc4a	IFNA5	0
335a0dc4a	IFNA14	0
335a0dc4a	IFNA17	0
335a0dc4a	IFNA16	0
335a0dc4a	IFNA10	0
335a0dc4a	IFNA7	0
335a0dc4a	IFNA4	0
335a0dc4a	IFNA21	0
335a0dc4a	IFNW1	0
335a0dc4a	IFNB1	0
335a0dc4a	HACD4	7.34411
335a0dc4a	FOCAD	10.6122
335a0dc4a	MLLT3	8.41937
03037cb67	IZUMO3	0
03037cb67	ELAVL2	4.52763
03037cb67	DMRTA1	5.81775
03037cb67	CDKN2B	9.24269
03037cb67	CDKN2A	10.8414
03037cb67	MTAP	12.6315
03037cb67	IFNE	8.93528
03037cb67	IFNA1	0
03037cb67	IFNA8	0
03037cb67	IFNA2	0
03037cb67	IFNA13	0
03037cb67	IFNA6	0
03037cb67	KLHL9	10.1937
03037cb67	IFNA5	0
03037cb67	IFNA14	0
03037cb67	IFNA17	0
03037cb67	IFNA16	0
03037cb67	IFNA10	0
03037cb67	IFNA7	0
03037cb67	IFNA4	0
03037cb67	IFNA21	0
03037cb67	IFNW1	0
03037cb67	IFNB1	0
03037cb67	HACD4	7.57013
03037cb67	FOCAD	10.2125
03037cb67	MLLT3	8.50048
8793b7894	IZUMO3	0
8793b7894	ELAVL2	5.48507
8793b7894	DMRTA1	5.15217
8793b7894	CDKN2B	6.92672
8793b7894	CDKN2A	7.21723
8793b7894	MTAP	7.77687
8793b7894	IFNE	5.93394
8793b7894	IFNA1	0
8793b7894	IFNA8	0
8793b7894	IFNA2	0
8793b7894	IFNA13	0
8793b7894	IFNA6	0
8793b7894	KLHL9	10.0745
8793b7894	IFNA5	0
8793b7894	IFNA14	0
8793b7894	IFNA17	0
8793b7894	IFNA16	0
8793b7894	IFNA10	0
8793b7894	IFNA7	0
8793b7894	IFNA4	0
8793b7894	IFNA21	0
8793b7894	IFNW1	0
8793b7894	IFNB1	0
8793b7894	HACD4	7.45688
8793b7894	FOCAD	10.7711
8793b7894	MLLT3	9.46107
90687ad9d	IZUMO3	0
90687ad9d	ELAVL2	4.52763
90687ad9d	DMRTA1	6.3749
90687ad9d	CDKN2B	7.5283
90687ad9d	CDKN2A	5.7413
90687ad9d	MTAP	10.1352
90687ad9d	IFNE	5.9165
90687ad9d	IFNA1	0
90687ad9d	IFNA8	0
90687ad9d	IFNA2	0
90687ad9d	IFNA13	0
90687ad9d	IFNA6	0
90687ad9d	KLHL9	9.87187
90687ad9d	IFNA5	0
90687ad9d	IFNA14	0
90687ad9d	IFNA17	0
90687ad9d	IFNA16	0
90687ad9d	IFNA10	0
90687ad9d	IFNA7	0
90687ad9d	IFNA4	0
90687ad9d	IFNA21	0
90687ad9d	IFNW1	0
90687ad9d	IFNB1	0
90687ad9d	HACD4	8.248
90687ad9d	FOCAD	10.4469
90687ad9d	MLLT3	9.65654
e4831d0fe	IZUMO3	0
e4831d0fe	ELAVL2	5.14862
e4831d0fe	DMRTA1	4.90973
e4831d0fe	CDKN2B	9.22274
e4831d0fe	CDKN2A	8.28477
e4831d0fe	MTAP	10.0668
e4831d0fe	IFNE	5.47493
e4831d0fe	IFNA1	0
e4831d0fe	IFNA8	0
e4831d0fe	IFNA2	0
e4831d0fe	IFNA13	0
e4831d0fe	IFNA6	0
e4831d0fe	KLHL9	10.6575
e4831d0fe	IFNA5	0
e4831d0fe	IFNA14	0
e4831d0fe	IFNA17	0
e4831d0fe	IFNA16	0
e4831d0fe	IFNA10	0
e4831d0fe	IFNA7	0
e4831d0fe	IFNA4	0
e4831d0fe	IFNA21	0
e4831d0fe	IFNW1	0
e4831d0fe	IFNB1	0
e4831d0fe	HACD4	8.13316
e4831d0fe	FOCAD	10.568
e4831d0fe	MLLT3	9.09525
80f413de9	IZUMO3	0
80f413de9	ELAVL2	5.34471
80f413de9	DMRTA1	7.1141
80f413de9	CDKN2B	10.1832
80f413de9	CDKN2A	10.5479
80f413de9	MTAP	11.0569
80f413de9	IFNE	8.32436
80f413de9	IFNA1	0
80f413de9	IFNA8	0
80f413de9	IFNA2	0
80f413de9	IFNA13	0
80f413de9	IFNA6	0
80f413de9	KLHL9	10.0307
80f413de9	IFNA5	0
80f413de9	IFNA14	0
80f413de9	IFNA17	0
80f413de9	IFNA16	0
80f413de9	IFNA10	0
80f413de9	IFNA7	0
80f413de9	IFNA4	0
80f413de9	IFNA21	0
80f413de9	IFNW1	0
80f413de9	IFNB1	0
80f413de9	HACD4	7.70185
80f413de9	FOCAD	10.7587
80f413de9	MLLT3	9.52522
ab989ee52	IZUMO3	0
ab989ee52	ELAVL2	5.01132
ab989ee52	DMRTA1	7.96503
ab989ee52	CDKN2B	8.95561
ab989ee52	CDKN2A	6.5985
ab989ee52	MTAP	9.38972
ab989ee52	IFNE	5.91755
ab989ee52	IFNA1	0
ab989ee52	IFNA8	0
ab989ee52	IFNA2	0
ab989ee52	IFNA13	0
ab989ee52	IFNA6	0
ab989ee52	KLHL9	9.8332
ab989ee52	IFNA5	0
ab989ee52	IFNA14	0
ab989ee52	IFNA17	0
ab989ee52	IFNA16	0
ab989ee52	IFNA10	0
ab989ee52	IFNA7	0
ab989ee52	IFNA4	0
ab989ee52	IFNA21	0
ab989ee52	IFNW1	0
ab989ee52	IFNB1	0
ab989ee52	HACD4	8.5737
ab989ee52	FOCAD	10.0707
ab989ee52	MLLT3	8.69749
8c2c7b950	IZUMO3	0
8c2c7b950	ELAVL2	5.09144
8c2c7b950	DMRTA1	8.08381
8c2c7b950	CDKN2B	10.9159
8c2c7b950	CDKN2A	8.50059
8c2c7b950	MTAP	9.96829
8c2c7b950	IFNE	6.78505
8c2c7b950	IFNA1	0
8c2c7b950	IFNA8	0
8c2c7b950	IFNA2	0
8c2c7b950	IFNA13	0
8c2c7b950	IFNA6	0
8c2c7b950	KLHL9	10.3965
8c2c7b950	IFNA5	0
8c2c7b950	IFNA14	0
8c2c7b950	IFNA17	0
8c2c7b950	IFNA16	0
8c2c7b950	IFNA10	0
8c2c7b950	IFNA7	0
8c2c7b950	IFNA4	0
8c2c7b950	IFNA21	0
8c2c7b950	IFNW1	0
8c2c7b950	IFNB1	0
8c2c7b950	HACD4	8.49582
8c2c7b950	FOCAD	10.4926
8c2c7b950	MLLT3	8.59269
66b579b67	IZUMO3	0
66b579b67	ELAVL2	4.82948
66b579b67	DMRTA1	5.46722
66b579b67	CDKN2B	7.44981
66b579b67	CDKN2A	7.633
66b579b67	MTAP	9.32915
66b579b67	IFNE	5.26046
66b579b67	IFNA1	0
66b579b67	IFNA8	0
66b579b67	IFNA2	0
66b579b67	IFNA13	0
66b579b67	IFNA6	0
66b579b67	KLHL9	9.68611
66b579b67	IFNA5	0
66b579b67	IFNA14	0
66b579b67	IFNA17	0
66b579b67	IFNA16	0
66b579b67	IFNA10	0
66b579b67	IFNA7	0
66b579b67	IFNA4	0
66b579b67	IFNA21	0
66b579b67	IFNW1	0
66b579b67	IFNB1	0
66b579b67	HACD4	7.21884
66b579b67	FOCAD	10.1942
66b579b67	MLLT3	9.00076
c68720506	IZUMO3	0
c68720506	ELAVL2	4.52763
c68720506	DMRTA1	6.11177
c68720506	CDKN2B	9.91756
c68720506	CDKN2A	9.29676
c68720506	MTAP	10.2625
c68720506	IFNE	4.52763
c68720506	IFNA1	0
c68720506	IFNA8	0
c68720506	IFNA2	0
c68720506	IFNA13	0
c68720506	IFNA6	0
c68720506	KLHL9	9.55448
c68720506	IFNA5	0
c68720506	IFNA14	0
c68720506	IFNA17	0
c68720506	IFNA16	0
c68720506	IFNA10	0
c68720506	IFNA7	0
c68720506	IFNA4	0
c68720506	IFNA21	0
c68720506	IFNW1	0
c68720506	IFNB1	0
c68720506	HACD4	8.32614
c68720506	FOCAD	10.0065
c68720506	MLLT3	8.84445
27daa3627	IZUMO3	0
27daa3627	ELAVL2	4.90015
27daa3627	DMRTA1	6.07997
27daa3627	CDKN2B	8.50473
27daa3627	CDKN2A	8.84364
27daa3627	MTAP	9.91542
27daa3627	IFNE	6.18682
27daa3627	IFNA1	0
27daa3627	IFNA8	0
27daa3627	IFNA2	0
27daa3627	IFNA13	0
27daa3627	IFNA6	0
27daa3627	KLHL9	9.57548
27daa3627	IFNA5	0
27daa3627	IFNA14	0
27daa3627	IFNA17	0
27daa3627	IFNA16	0
27daa3627	IFNA10	0
27daa3627	IFNA7	0
27daa3627	IFNA4	0
27daa3627	IFNA21	0
27daa3627	IFNW1	0
27daa3627	IFNB1	0
27daa3627	HACD4	7.67492
27daa3627	FOCAD	10.4275
27daa3627	MLLT3	8.62304
93db044aa	IZUMO3	0
93db044aa	ELAVL2	4.75847
93db044aa	DMRTA1	6.15396
93db044aa	CDKN2B	9.26204
93db044aa	CDKN2A	8.79762
93db044aa	MTAP	9.20957
93db044aa	IFNE	6.01155
93db044aa	IFNA1	0
93db044aa	IFNA8	0
93db044aa	IFNA2	0
93db044aa	IFNA13	0
93db044aa	IFNA6	0
93db044aa	KLHL9	9.58054
93db044aa	IFNA5	0
93db044aa	IFNA14	0
93db044aa	IFNA17	0
93db044aa	IFNA16	0
93db044aa	IFNA10	0
93db044aa	IFNA7	0
93db044aa	IFNA4	0
93db044aa	IFNA21	0
93db044aa	IFNW1	0
93db044aa	IFNB1	0
93db044aa	HACD4	6.99748
93db044aa	FOCAD	9.94883
93db044aa	MLLT3	8.9967
e28ac921f	IZUMO3	0
e28ac921f	ELAVL2	4.52763
e28ac921f	DMRTA1	7.68993
e28ac921f	CDKN2B	10.4958
e28ac921f	CDKN2A	11.4351
e28ac921f	MTAP	10.6289
e28ac921f	IFNE	7.399
e28ac921f	IFNA1	0
e28ac921f	IFNA8	0
e28ac921f	IFNA2	0
e28ac921f	IFNA13	0
e28ac921f	IFNA6	0
e28ac921f	KLHL9	9.48856
e28ac921f	IFNA5	0
e28ac921f	IFNA14	0
e28ac921f	IFNA17	0
e28ac921f	IFNA16	0
e28ac921f	IFNA10	0
e28ac921f	IFNA7	0
e28ac921f	IFNA4	0
e28ac921f	IFNA21	0
e28ac921f	IFNW1	0
e28ac921f	IFNB1	0
e28ac921f	HACD4	7.41214
e28ac921f	FOCAD	8.92512
e28ac921f	MLLT3	7.21577
206327a32	IZUMO3	0
206327a32	ELAVL2	4.52763
206327a32	DMRTA1	5.25417
206327a32	CDKN2B	9.64062
206327a32	CDKN2A	9.85603
206327a32	MTAP	9.33474
206327a32	IFNE	4.89376
206327a32	IFNA1	0
206327a32	IFNA8	0
206327a32	IFNA2	0
206327a32	IFNA13	0
206327a32	IFNA6	0
206327a32	KLHL9	9.27331
206327a32	IFNA5	0
206327a32	IFNA14	0
206327a32	IFNA17	0
206327a32	IFNA16	0
206327a32	IFNA10	0
206327a32	IFNA7	0
206327a32	IFNA4	0
206327a32	IFNA21	0
206327a32	IFNW1	0
206327a32	IFNB1	0
206327a32	HACD4	8.07512
206327a32	FOCAD	10.1982
206327a32	MLLT3	9.30094
ca5d2c191	IZUMO3	0
ca5d2c191	ELAVL2	4.52763
ca5d2c191	DMRTA1	6.6357
ca5d2c191	CDKN2B	10.9066
ca5d2c191	CDKN2A	10.2626
ca5d2c191	MTAP	10.209
ca5d2c191	IFNE	5.76814
ca5d2c191	IFNA1	0
ca5d2c191	IFNA8	0
ca5d2c191	IFNA2	0
ca5d2c191	IFNA13	0
ca5d2c191	IFNA6	0
ca5d2c191	KLHL9	9.7594
ca5d2c191	IFNA5	0
ca5d2c191	IFNA14	0
ca5d2c191	IFNA17	0
ca5d2c191	IFNA16	0
ca5d2c191	IFNA10	0
ca5d2c191	IFNA7	0
ca5d2c191	IFNA4	0
ca5d2c191	IFNA21	0
ca5d2c191	IFNW1	0
ca5d2c191	IFNB1	0
ca5d2c191	HACD4	6.668
ca5d2c191	FOCAD	9.99035
ca5d2c191	MLLT3	9.59591
6e8fdfbc1	IZUMO3	0
6e8fdfbc1	ELAVL2	4.87503
6e8fdfbc1	DMRTA1	5.01775
6e8fdfbc1	CDKN2B	8.03978
6e8fdfbc1	CDKN2A	7.81498
6e8fdfbc1	MTAP	10.1474
6e8fdfbc1	IFNE	5.83151
6e8fdfbc1	IFNA1	0
6e8fdfbc1	IFNA8	0
6e8fdfbc1	IFNA2	0
6e8fdfbc1	IFNA13	0
6e8fdfbc1	IFNA6	0
6e8fdfbc1	KLHL9	10.3423
6e8fdfbc1	IFNA5	0
6e8fdfbc1	IFNA14	0
6e8fdfbc1	IFNA17	0
6e8fdfbc1	IFNA16	0
6e8fdfbc1	IFNA10	0
6e8fdfbc1	IFNA7	0
6e8fdfbc1	IFNA4	0
6e8fdfbc1	IFNA21	0
6e8fdfbc1	IFNW1	0
6e8fdfbc1	IFNB1	0
6e8fdfbc1	HACD4	7.34393
6e8fdfbc1	FOCAD	10.2828
6e8fdfbc1	MLLT3	7.78864
50da2d6b3	IZUMO3	0
50da2d6b3	ELAVL2	5.83508
50da2d6b3	DMRTA1	5.0037
50da2d6b3	CDKN2B	10.0223
50da2d6b3	CDKN2A	9.1197
50da2d6b3	MTAP	10.8641
50da2d6b3	IFNE	6.28887
50da2d6b3	IFNA1	0
50da2d6b3	IFNA8	0
50da2d6b3	IFNA2	0
50da2d6b3	IFNA13	0
50da2d6b3	IFNA6	0
50da2d6b3	KLHL9	9.93783
50da2d6b3	IFNA5	0
50da2d6b3	IFNA14	0
50da2d6b3	IFNA17	0
50da2d6b3	IFNA16	0
50da2d6b3	IFNA10	0
50da2d6b3	IFNA7	0
50da2d6b3	IFNA4	0
50da2d6b3	IFNA21	0
50da2d6b3	IFNW1	0
50da2d6b3	IFNB1	0
50da2d6b3	HACD4	8.22637
50da2d6b3	FOCAD	11.1045
50da2d6b3	MLLT3	9.41616
bb12d9bb2	IZUMO3	0
bb12d9bb2	ELAVL2	4.87794
bb12d9bb2	DMRTA1	7.85209
bb12d9bb2	CDKN2B	8.07494
bb12d9bb2	CDKN2A	7.91942
bb12d9bb2	MTAP	10.088
bb12d9bb2	IFNE	7.66824
bb12d9bb2	IFNA1	0
bb12d9bb2	IFNA8	0
bb12d9bb2	IFNA2	0
bb12d9bb2	IFNA13	0
bb12d9bb2	IFNA6	0
bb12d9bb2	KLHL9	10.3431
bb12d9bb2	IFNA5	0
bb12d9bb2	IFNA14	0
bb12d9bb2	IFNA17	0
bb12d9bb2	IFNA16	0
bb12d9bb2	IFNA10	0
bb12d9bb2	IFNA7	0
bb12d9bb2	IFNA4	0
bb12d9bb2	IFNA21	0
bb12d9bb2	IFNW1	0
bb12d9bb2	IFNB1	0
bb12d9bb2	HACD4	8.09687
bb12d9bb2	FOCAD	10.5093
bb12d9bb2	MLLT3	9.72277
6bb03952b	IZUMO3	0
6bb03952b	ELAVL2	5.16077
6bb03952b	DMRTA1	7.63565
6bb03952b	CDKN2B	9.06226
6bb03952b	CDKN2A	8.90585
6bb03952b	MTAP	10.1041
6bb03952b	IFNE	5.95565
6bb03952b	IFNA1	0
6bb03952b	IFNA8	0
6bb03952b	IFNA2	0
6bb03952b	IFNA13	0
6bb03952b	IFNA6	0
6bb03952b	KLHL9	10.0845
6bb03952b	IFNA5	0
6bb03952b	IFNA14	0
6bb03952b	IFNA17	0
6bb03952b	IFNA16	0
6bb03952b	IFNA10	0
6bb03952b	IFNA7	0
6bb03952b	IFNA4	0
6bb03952b	IFNA21	0
6bb03952b	IFNW1	0
6bb03952b	IFNB1	0
6bb03952b	HACD4	7.62613
6bb03952b	FOCAD	10.5808
6bb03952b	MLLT3	9.2159
cda8761be	IZUMO3	0
cda8761be	ELAVL2	5.03282
cda8761be	DMRTA1	5.39404
cda8761be	CDKN2B	9.98206
cda8761be	CDKN2A	9.57477
cda8761be	MTAP	9.33387
cda8761be	IFNE	5.23852
cda8761be	IFNA1	0
cda8761be	IFNA8	0
cda8761be	IFNA2	0
cda8761be	IFNA13	0
cda8761be	IFNA6	0
cda8761be	KLHL9	9.98613
cda8761be	IFNA5	0
cda8761be	IFNA14	0
cda8761be	IFNA17	0
cda8761be	IFNA16	0
cda8761be	IFNA10	0
cda8761be	IFNA7	0
cda8761be	IFNA4	0
cda8761be	IFNA21	0
cda8761be	IFNW1	0
cda8761be	IFNB1	0
cda8761be	HACD4	8.15109
cda8761be	FOCAD	10.7483
cda8761be	MLLT3	9.28178
908457166	IZUMO3	0
908457166	ELAVL2	5.01318
908457166	DMRTA1	5.21113
908457166	CDKN2B	8.10541
908457166	CDKN2A	9.105
908457166	MTAP	9.85827
908457166	IFNE	5.44619
908457166	IFNA1	0
908457166	IFNA8	0
908457166	IFNA2	0
908457166	IFNA13	0
908457166	IFNA6	0
908457166	KLHL9	10.5007
908457166	IFNA5	0
908457166	IFNA14	0
908457166	IFNA17	0
908457166	IFNA16	0
908457166	IFNA10	0
908457166	IFNA7	0
908457166	IFNA4	0
908457166	IFNA21	0
908457166	IFNW1	0
908457166	IFNB1	0
908457166	HACD4	9.06523
908457166	FOCAD	10.5565
908457166	MLLT3	7.52274
d9b28bce2_a	IZUMO3	0
d9b28bce2_a	ELAVL2	4.74663
d9b28bce2_a	DMRTA1	5.46649
d9b28bce2_a	CDKN2B	8.31848
d9b28bce2_a	CDKN2A	8.42115
d9b28bce2_a	MTAP	10.2738
d9b28bce2_a	IFNE	4.52763
d9b28bce2_a	IFNA1	0
d9b28bce2_a	IFNA8	0
d9b28bce2_a	IFNA2	0
d9b28bce2_a	IFNA13	0
d9b28bce2_a	IFNA6	0
d9b28bce2_a	KLHL9	10.5472
d9b28bce2_a	IFNA5	0
d9b28bce2_a	IFNA14	0
d9b28bce2_a	IFNA17	0
d9b28bce2_a	IFNA16	0
d9b28bce2_a	IFNA10	0
d9b28bce2_a	IFNA7	0
d9b28bce2_a	IFNA4	0
d9b28bce2_a	IFNA21	0
d9b28bce2_a	IFNW1	0
d9b28bce2_a	IFNB1	0
d9b28bce2_a	HACD4	7.85009
d9b28bce2_a	FOCAD	10.1276
d9b28bce2_a	MLLT3	7.47022
0df54561b	IZUMO3	0
0df54561b	ELAVL2	4.93305
0df54561b	DMRTA1	5.64962
0df54561b	CDKN2B	10.2142
0df54561b	CDKN2A	8.52109
0df54561b	MTAP	10.3256
0df54561b	IFNE	6.1223
0df54561b	IFNA1	0
0df54561b	IFNA8	0
0df54561b	IFNA2	0
0df54561b	IFNA13	0
0df54561b	IFNA6	0
0df54561b	KLHL9	10.5853
0df54561b	IFNA5	0
0df54561b	IFNA14	0
0df54561b	IFNA17	0
0df54561b	IFNA16	0
0df54561b	IFNA10	0
0df54561b	IFNA7	0
0df54561b	IFNA4	0
0df54561b	IFNA21	0
0df54561b	IFNW1	0
0df54561b	IFNB1	0
0df54561b	HACD4	8.17059
0df54561b	FOCAD	10.7495
0df54561b	MLLT3	8.68485
d20a89efc	IZUMO3	0
d20a89efc	ELAVL2	4.88797
d20a89efc	DMRTA1	5.78961
d20a89efc	CDKN2B	11.2413
d20a89efc	CDKN2A	7.58752
d20a89efc	MTAP	10.4282
d20a89efc	IFNE	5.91827
d20a89efc	IFNA1	0
d20a89efc	IFNA8	0
d20a89efc	IFNA2	0
d20a89efc	IFNA13	0
d20a89efc	IFNA6	0
d20a89efc	KLHL9	9.54479
d20a89efc	IFNA5	0
d20a89efc	IFNA14	0
d20a89efc	IFNA17	0
d20a89efc	IFNA16	0
d20a89efc	IFNA10	0
d20a89efc	IFNA7	0
d20a89efc	IFNA4	0
d20a89efc	IFNA21	0
d20a89efc	IFNW1	0
d20a89efc	IFNB1	0
d20a89efc	HACD4	8.12923
d20a89efc	FOCAD	9.93443
d20a89efc	MLLT3	7.68325
1a7f4e2b2	IZUMO3	0
1a7f4e2b2	ELAVL2	4.88283
1a7f4e2b2	DMRTA1	7.67038
1a7f4e2b2	CDKN2B	9.41639
1a7f4e2b2	CDKN2A	8.57737
1a7f4e2b2	MTAP	10.5684
1a7f4e2b2	IFNE	5.99516
1a7f4e2b2	IFNA1	0
1a7f4e2b2	IFNA8	0
1a7f4e2b2	IFNA2	0
1a7f4e2b2	IFNA13	0
1a7f4e2b2	IFNA6	0
1a7f4e2b2	KLHL9	10.4186
1a7f4e2b2	IFNA5	0
1a7f4e2b2	IFNA14	0
1a7f4e2b2	IFNA17	0
1a7f4e2b2	IFNA16	0
1a7f4e2b2	IFNA10	0
1a7f4e2b2	IFNA7	0
1a7f4e2b2	IFNA4	0
1a7f4e2b2	IFNA21	0
1a7f4e2b2	IFNW1	0
1a7f4e2b2	IFNB1	0
1a7f4e2b2	HACD4	9.03615
1a7f4e2b2	FOCAD	10.9878
1a7f4e2b2	MLLT3	9.70357
f3c6585c8	IZUMO3	0
f3c6585c8	ELAVL2	4.52763
f3c6585c8	DMRTA1	4.52763
f3c6585c8	CDKN2B	8.92881
f3c6585c8	CDKN2A	8.04791
f3c6585c8	MTAP	10.738
f3c6585c8	IFNE	5.79274
f3c6585c8	IFNA1	0
f3c6585c8	IFNA8	0
f3c6585c8	IFNA2	0
f3c6585c8	IFNA13	0
f3c6585c8	IFNA6	0
f3c6585c8	KLHL9	10.1413
f3c6585c8	IFNA5	0
f3c6585c8	IFNA14	0
f3c6585c8	IFNA17	0
f3c6585c8	IFNA16	0
f3c6585c8	IFNA10	0
f3c6585c8	IFNA7	0
f3c6585c8	IFNA4	0
f3c6585c8	IFNA21	0
f3c6585c8	IFNW1	0
f3c6585c8	IFNB1	0
f3c6585c8	HACD4	7.17513
f3c6585c8	FOCAD	10.4901
f3c6585c8	MLLT3	9.50608
290d0ca5c	IZUMO3	0
290d0ca5c	ELAVL2	4.52763
290d0ca5c	DMRTA1	5.22085
290d0ca5c	CDKN2B	7.65043
290d0ca5c	CDKN2A	6.61006
290d0ca5c	MTAP	9.92358
290d0ca5c	IFNE	5.37271
290d0ca5c	IFNA1	0
290d0ca5c	IFNA8	0
290d0ca5c	IFNA2	0
290d0ca5c	IFNA13	0
290d0ca5c	IFNA6	0
290d0ca5c	KLHL9	9.68261
290d0ca5c	IFNA5	0
290d0ca5c	IFNA14	0
290d0ca5c	IFNA17	0
290d0ca5c	IFNA16	0
290d0ca5c	IFNA10	0
290d0ca5c	IFNA7	0
290d0ca5c	IFNA4	0
290d0ca5c	IFNA21	0
290d0ca5c	IFNW1	0
290d0ca5c	IFNB1	0
290d0ca5c	HACD4	7.76421
290d0ca5c	FOCAD	10.347
290d0ca5c	MLLT3	8.655
70d958f9e	IZUMO3	0
70d958f9e	ELAVL2	5.34429
70d958f9e	DMRTA1	4.52763
70d958f9e	CDKN2B	9.28106
70d958f9e	CDKN2A	9.96861
70d958f9e	MTAP	9.95763
70d958f9e	IFNE	7.95958
70d958f9e	IFNA1	0
70d958f9e	IFNA8	0
70d958f9e	IFNA2	0
70d958f9e	IFNA13	0
70d958f9e	IFNA6	0
70d958f9e	KLHL9	8.98892
70d958f9e	IFNA5	0
70d958f9e	IFNA14	0
70d958f9e	IFNA17	0
70d958f9e	IFNA16	0
70d958f9e	IFNA10	0
70d958f9e	IFNA7	0
70d958f9e	IFNA4	0
70d958f9e	IFNA21	0
70d958f9e	IFNW1	0
70d958f9e	IFNB1	0
70d958f9e	HACD4	8.27645
70d958f9e	FOCAD	10.0942
70d958f9e	MLLT3	8.87666
8e4d0a4d3	IZUMO3	0
8e4d0a4d3	ELAVL2	5.48362
8e4d0a4d3	DMRTA1	7.57855
8e4d0a4d3	CDKN2B	10.3344
8e4d0a4d3	CDKN2A	9.66042
8e4d0a4d3	MTAP	10.1599
8e4d0a4d3	IFNE	6.91279
8e4d0a4d3	IFNA1	0
8e4d0a4d3	IFNA8	0
8e4d0a4d3	IFNA2	0
8e4d0a4d3	IFNA13	0
8e4d0a4d3	IFNA6	0
8e4d0a4d3	KLHL9	10.7536
8e4d0a4d3	IFNA5	0
8e4d0a4d3	IFNA14	0
8e4d0a4d3	IFNA17	0
8e4d0a4d3	IFNA16	0
8e4d0a4d3	IFNA10	0
8e4d0a4d3	IFNA7	0
8e4d0a4d3	IFNA4	0
8e4d0a4d3	IFNA21	0
8e4d0a4d3	IFNW1	0
8e4d0a4d3	IFNB1	0
8e4d0a4d3	HACD4	9.39994
8e4d0a4d3	FOCAD	10.6099
8e4d0a4d3	MLLT3	9.00986
8ec9d907c	IZUMO3	0
8ec9d907c	ELAVL2	4.84269
8ec9d907c	DMRTA1	7.06415
8ec9d907c	CDKN2B	8.60076
8ec9d907c	CDKN2A	8.73812
8ec9d907c	MTAP	9.78753
8ec9d907c	IFNE	7.25829
8ec9d907c	IFNA1	0
8ec9d907c	IFNA8	0
8ec9d907c	IFNA2	0
8ec9d907c	IFNA13	0
8ec9d907c	IFNA6	0
8ec9d907c	KLHL9	9.92343
8ec9d907c	IFNA5	0
8ec9d907c	IFNA14	0
8ec9d907c	IFNA17	0
8ec9d907c	IFNA16	0
8ec9d907c	IFNA10	0
8ec9d907c	IFNA7	0
8ec9d907c	IFNA4	0
8ec9d907c	IFNA21	0
8ec9d907c	IFNW1	0
8ec9d907c	IFNB1	0
8ec9d907c	HACD4	7.44713
8ec9d907c	FOCAD	10.2922
8ec9d907c	MLLT3	8.0377
3ff03763c	IZUMO3	0
3ff03763c	ELAVL2	4.90825
3ff03763c	DMRTA1	4.52763
3ff03763c	CDKN2B	7.91244
3ff03763c	CDKN2A	6.67653
3ff03763c	MTAP	10.0799
3ff03763c	IFNE	7.62082
3ff03763c	IFNA1	0
3ff03763c	IFNA8	0
3ff03763c	IFNA2	0
3ff03763c	IFNA13	0
3ff03763c	IFNA6	0
3ff03763c	KLHL9	11.358
3ff03763c	IFNA5	0
3ff03763c	IFNA14	0
3ff03763c	IFNA17	0
3ff03763c	IFNA16	0
3ff03763c	IFNA10	0
3ff03763c	IFNA7	0
3ff03763c	IFNA4	0
3ff03763c	IFNA21	0
3ff03763c	IFNW1	0
3ff03763c	IFNB1	0
3ff03763c	HACD4	8.12082
3ff03763c	FOCAD	11.0035
3ff03763c	MLLT3	10.8352
cdbcf2fc8	IZUMO3	0
cdbcf2fc8	ELAVL2	5.06501
cdbcf2fc8	DMRTA1	6.64631
cdbcf2fc8	CDKN2B	9.89485
cdbcf2fc8	CDKN2A	8.01579
cdbcf2fc8	MTAP	10.0096
cdbcf2fc8	IFNE	6.47073
cdbcf2fc8	IFNA1	0
cdbcf2fc8	IFNA8	0
cdbcf2fc8	IFNA2	0
cdbcf2fc8	IFNA13	0
cdbcf2fc8	IFNA6	0
cdbcf2fc8	KLHL9	10.1938
cdbcf2fc8	IFNA5	0
cdbcf2fc8	IFNA14	0
cdbcf2fc8	IFNA17	0
cdbcf2fc8	IFNA16	0
cdbcf2fc8	IFNA10	0
cdbcf2fc8	IFNA7	0
cdbcf2fc8	IFNA4	0
cdbcf2fc8	IFNA21	0
cdbcf2fc8	IFNW1	0
cdbcf2fc8	IFNB1	0
cdbcf2fc8	HACD4	8.27554
cdbcf2fc8	FOCAD	10.0051
cdbcf2fc8	MLLT3	9.50874
aa65a09b4	IZUMO3	0
aa65a09b4	ELAVL2	5.87733
aa65a09b4	DMRTA1	6.23553
aa65a09b4	CDKN2B	10.6108
aa65a09b4	CDKN2A	9.19761
aa65a09b4	MTAP	9.98284
aa65a09b4	IFNE	6.21482
aa65a09b4	IFNA1	0
aa65a09b4	IFNA8	0
aa65a09b4	IFNA2	0
aa65a09b4	IFNA13	0
aa65a09b4	IFNA6	0
aa65a09b4	KLHL9	10.2784
aa65a09b4	IFNA5	0
aa65a09b4	IFNA14	0
aa65a09b4	IFNA17	0
aa65a09b4	IFNA16	0
aa65a09b4	IFNA10	0
aa65a09b4	IFNA7	0
aa65a09b4	IFNA4	0
aa65a09b4	IFNA21	0
aa65a09b4	IFNW1	0
aa65a09b4	IFNB1	0
aa65a09b4	HACD4	9.33945
aa65a09b4	FOCAD	10.3454
aa65a09b4	MLLT3	9.11053
0f4a8719d	IZUMO3	0
0f4a8719d	ELAVL2	4.73966
0f4a8719d	DMRTA1	6.42371
0f4a8719d	CDKN2B	10.0583
0f4a8719d	CDKN2A	8.324
0f4a8719d	MTAP	10.7815
0f4a8719d	IFNE	7.31814
0f4a8719d	IFNA1	0
0f4a8719d	IFNA8	0
0f4a8719d	IFNA2	0
0f4a8719d	IFNA13	0
0f4a8719d	IFNA6	0
0f4a8719d	KLHL9	10.6388
0f4a8719d	IFNA5	0
0f4a8719d	IFNA14	0
0f4a8719d	IFNA17	0
0f4a8719d	IFNA16	0
0f4a8719d	IFNA10	0
0f4a8719d	IFNA7	0
0f4a8719d	IFNA4	0
0f4a8719d	IFNA21	0
0f4a8719d	IFNW1	0
0f4a8719d	IFNB1	0
0f4a8719d	HACD4	7.96649
0f4a8719d	FOCAD	11.1133
0f4a8719d	MLLT3	9.51891
929bd4be9	IZUMO3	0
929bd4be9	ELAVL2	4.86804
929bd4be9	DMRTA1	7.88327
929bd4be9	CDKN2B	10.4818
929bd4be9	CDKN2A	9.00395
929bd4be9	MTAP	11.6847
929bd4be9	IFNE	6.95909
929bd4be9	IFNA1	0
929bd4be9	IFNA8	0
929bd4be9	IFNA2	0
929bd4be9	IFNA13	0
929bd4be9	IFNA6	0
929bd4be9	KLHL9	10.3454
929bd4be9	IFNA5	0
929bd4be9	IFNA14	0
929bd4be9	IFNA17	0
929bd4be9	IFNA16	0
929bd4be9	IFNA10	0
929bd4be9	IFNA7	0
929bd4be9	IFNA4	0
929bd4be9	IFNA21	0
929bd4be9	IFNW1	0
929bd4be9	IFNB1	0
929bd4be9	HACD4	8.09712
929bd4be9	FOCAD	10.0423
929bd4be9	MLLT3	9.45008
d91afc2f2	IZUMO3	0
d91afc2f2	ELAVL2	4.90587
d91afc2f2	DMRTA1	7.15845
d91afc2f2	CDKN2B	8.86399
d91afc2f2	CDKN2A	9.25575
d91afc2f2	MTAP	10.5614
d91afc2f2	IFNE	6.66503
d91afc2f2	IFNA1	0
d91afc2f2	IFNA8	0
d91afc2f2	IFNA2	0
d91afc2f2	IFNA13	0
d91afc2f2	IFNA6	0
d91afc2f2	KLHL9	10.2668
d91afc2f2	IFNA5	0
d91afc2f2	IFNA14	0
d91afc2f2	IFNA17	0
d91afc2f2	IFNA16	0
d91afc2f2	IFNA10	0
d91afc2f2	IFNA7	0
d91afc2f2	IFNA4	0
d91afc2f2	IFNA21	0
d91afc2f2	IFNW1	0
d91afc2f2	IFNB1	0
d91afc2f2	HACD4	8.38689
d91afc2f2	FOCAD	10.543
d91afc2f2	MLLT3	9.60532
57a0663fa	IZUMO3	0
57a0663fa	ELAVL2	4.52763
57a0663fa	DMRTA1	7.12179
57a0663fa	CDKN2B	9.07754
57a0663fa	CDKN2A	9.74923
57a0663fa	MTAP	9.66767
57a0663fa	IFNE	6.47991
57a0663fa	IFNA1	0
57a0663fa	IFNA8	0
57a0663fa	IFNA2	0
57a0663fa	IFNA13	0
57a0663fa	IFNA6	0
57a0663fa	KLHL9	9.81967
57a0663fa	IFNA5	0
57a0663fa	IFNA14	0
57a0663fa	IFNA17	0
57a0663fa	IFNA16	0
57a0663fa	IFNA10	0
57a0663fa	IFNA7	0
57a0663fa	IFNA4	0
57a0663fa	IFNA21	0
57a0663fa	IFNW1	0
57a0663fa	IFNB1	0
57a0663fa	HACD4	6.62835
57a0663fa	FOCAD	9.5253
57a0663fa	MLLT3	8.18767
7c965565b	IZUMO3	0
7c965565b	ELAVL2	5.09203
7c965565b	DMRTA1	5.75993
7c965565b	CDKN2B	10.1499
7c965565b	CDKN2A	10.1316
7c965565b	MTAP	9.9242
7c965565b	IFNE	6.77068
7c965565b	IFNA1	0
7c965565b	IFNA8	0
7c965565b	IFNA2	0
7c965565b	IFNA13	0
7c965565b	IFNA6	0
7c965565b	KLHL9	9.30296
7c965565b	IFNA5	0
7c965565b	IFNA14	0
7c965565b	IFNA17	0
7c965565b	IFNA16	0
7c965565b	IFNA10	0
7c965565b	IFNA7	0
7c965565b	IFNA4	0
7c965565b	IFNA21	0
7c965565b	IFNW1	0
7c965565b	IFNB1	0
7c965565b	HACD4	7.64957
7c965565b	FOCAD	9.81384
7c965565b	MLLT3	9.31111
62d006ea1	IZUMO3	0
62d006ea1	ELAVL2	4.84002
62d006ea1	DMRTA1	7.36187
62d006ea1	CDKN2B	8.83083
62d006ea1	CDKN2A	9.68064
62d006ea1	MTAP	9.72576
62d006ea1	IFNE	6.90521
62d006ea1	IFNA1	0
62d006ea1	IFNA8	0
62d006ea1	IFNA2	0
62d006ea1	IFNA13	0
62d006ea1	IFNA6	0
62d006ea1	KLHL9	9.95306
62d006ea1	IFNA5	0
62d006ea1	IFNA14	0
62d006ea1	IFNA17	0
62d006ea1	IFNA16	0
62d006ea1	IFNA10	0
62d006ea1	IFNA7	0
62d006ea1	IFNA4	0
62d006ea1	IFNA21	0
62d006ea1	IFNW1	0
62d006ea1	IFNB1	0
62d006ea1	HACD4	7.90285
62d006ea1	FOCAD	9.81547
62d006ea1	MLLT3	9.20516
729ae39c6	IZUMO3	0
729ae39c6	ELAVL2	4.78554
729ae39c6	DMRTA1	6.06642
729ae39c6	CDKN2B	9.03894
729ae39c6	CDKN2A	8.49676
729ae39c6	MTAP	10.6946
729ae39c6	IFNE	5.97235
729ae39c6	IFNA1	0
729ae39c6	IFNA8	0
729ae39c6	IFNA2	0
729ae39c6	IFNA13	0
729ae39c6	IFNA6	0
729ae39c6	KLHL9	11.2074
729ae39c6	IFNA5	0
729ae39c6	IFNA14	0
729ae39c6	IFNA17	0
729ae39c6	IFNA16	0
729ae39c6	IFNA10	0
729ae39c6	IFNA7	0
729ae39c6	IFNA4	0
729ae39c6	IFNA21	0
729ae39c6	IFNW1	0
729ae39c6	IFNB1	0
729ae39c6	HACD4	8.64936
729ae39c6	FOCAD	11.3864
729ae39c6	MLLT3	10.0209
a7376de8b	IZUMO3	0
a7376de8b	ELAVL2	4.52763
a7376de8b	DMRTA1	5.94512
a7376de8b	CDKN2B	11.913
a7376de8b	CDKN2A	8.13222
a7376de8b	MTAP	9.8583
a7376de8b	IFNE	7.85761
a7376de8b	IFNA1	0
a7376de8b	IFNA8	0
a7376de8b	IFNA2	0
a7376de8b	IFNA13	0
a7376de8b	IFNA6	0
a7376de8b	KLHL9	9.88799
a7376de8b	IFNA5	0
a7376de8b	IFNA14	0
a7376de8b	IFNA17	0
a7376de8b	IFNA16	0
a7376de8b	IFNA10	0
a7376de8b	IFNA7	0
a7376de8b	IFNA4	0
a7376de8b	IFNA21	0
a7376de8b	IFNW1	0
a7376de8b	IFNB1	0
a7376de8b	HACD4	7.51646
a7376de8b	FOCAD	10.1058
a7376de8b	MLLT3	9.00265
bc79d401d	IZUMO3	0
bc79d401d	ELAVL2	5.14406
bc79d401d	DMRTA1	7.28557
bc79d401d	CDKN2B	9.5022
bc79d401d	CDKN2A	9.0274
bc79d401d	MTAP	9.84193
bc79d401d	IFNE	5.98618
bc79d401d	IFNA1	0
bc79d401d	IFNA8	0
bc79d401d	IFNA2	0
bc79d401d	IFNA13	0
bc79d401d	IFNA6	0
bc79d401d	KLHL9	10.4189
bc79d401d	IFNA5	0
bc79d401d	IFNA14	0
bc79d401d	IFNA17	0
bc79d401d	IFNA16	0
bc79d401d	IFNA10	0
bc79d401d	IFNA7	0
bc79d401d	IFNA4	0
bc79d401d	IFNA21	0
bc79d401d	IFNW1	0
bc79d401d	IFNB1	0
bc79d401d	HACD4	7.50906
bc79d401d	FOCAD	10.1305
bc79d401d	MLLT3	8.89733
75ce1bd6d	IZUMO3	0
75ce1bd6d	ELAVL2	4.85546
75ce1bd6d	DMRTA1	5.8723
75ce1bd6d	CDKN2B	9.2062
75ce1bd6d	CDKN2A	8.90814
75ce1bd6d	MTAP	10.2741
75ce1bd6d	IFNE	5.49502
75ce1bd6d	IFNA1	0
75ce1bd6d	IFNA8	0
75ce1bd6d	IFNA2	0
75ce1bd6d	IFNA13	0
75ce1bd6d	IFNA6	0
75ce1bd6d	KLHL9	9.71172
75ce1bd6d	IFNA5	0
75ce1bd6d	IFNA14	0
75ce1bd6d	IFNA17	0
75ce1bd6d	IFNA16	0
75ce1bd6d	IFNA10	0
75ce1bd6d	IFNA7	0
75ce1bd6d	IFNA4	0
75ce1bd6d	IFNA21	0
75ce1bd6d	IFNW1	0
75ce1bd6d	IFNB1	0
75ce1bd6d	HACD4	7.39719
75ce1bd6d	FOCAD	10.3646
75ce1bd6d	MLLT3	8.77625
f46615999	IZUMO3	0
f46615999	ELAVL2	4.92994
f46615999	DMRTA1	6.173
f46615999	CDKN2B	10.9765
f46615999	CDKN2A	9.03204
f46615999	MTAP	9.89587
f46615999	IFNE	5.62462
f46615999	IFNA1	0
f46615999	IFNA8	0
f46615999	IFNA2	0
f46615999	IFNA13	0
f46615999	IFNA6	0
f46615999	KLHL9	9.8179
f46615999	IFNA5	0
f46615999	IFNA14	0
f46615999	IFNA17	0
f46615999	IFNA16	0
f46615999	IFNA10	0
f46615999	IFNA7	0
f46615999	IFNA4	0
f46615999	IFNA21	0
f46615999	IFNW1	0
f46615999	IFNB1	0
f46615999	HACD4	7.66078
f46615999	FOCAD	10.6022
f46615999	MLLT3	10.5332
490ae7348	IZUMO3	0
490ae7348	ELAVL2	4.52763
490ae7348	DMRTA1	4.52763
490ae7348	CDKN2B	9.47405
490ae7348	CDKN2A	8.36568
490ae7348	MTAP	9.59738
490ae7348	IFNE	6.13468
490ae7348	IFNA1	0
490ae7348	IFNA8	0
490ae7348	IFNA2	0
490ae7348	IFNA13	0
490ae7348	IFNA6	0
490ae7348	KLHL9	7.87087
490ae7348	IFNA5	0
490ae7348	IFNA14	0
490ae7348	IFNA17	0
490ae7348	IFNA16	0
490ae7348	IFNA10	0
490ae7348	IFNA7	0
490ae7348	IFNA4	0
490ae7348	IFNA21	0
490ae7348	IFNW1	0
490ae7348	IFNB1	0
490ae7348	HACD4	8.36568
490ae7348	FOCAD	9.86616
490ae7348	MLLT3	10.0062
cd056b00c	IZUMO3	0
cd056b00c	ELAVL2	5.2366
cd056b00c	DMRTA1	7.4134
cd056b00c	CDKN2B	11.1138
cd056b00c	CDKN2A	8.04512
cd056b00c	MTAP	9.70219
cd056b00c	IFNE	5.70515
cd056b00c	IFNA1	0
cd056b00c	IFNA8	0
cd056b00c	IFNA2	0
cd056b00c	IFNA13	0
cd056b00c	IFNA6	0
cd056b00c	KLHL9	9.52894
cd056b00c	IFNA5	0
cd056b00c	IFNA14	0
cd056b00c	IFNA17	0
cd056b00c	IFNA16	0
cd056b00c	IFNA10	0
cd056b00c	IFNA7	0
cd056b00c	IFNA4	0
cd056b00c	IFNA21	0
cd056b00c	IFNW1	0
cd056b00c	IFNB1	0
cd056b00c	HACD4	7.61507
cd056b00c	FOCAD	10.109
cd056b00c	MLLT3	8.47072
2747cb2bd	IZUMO3	0
2747cb2bd	ELAVL2	4.52763
2747cb2bd	DMRTA1	7.2142
2747cb2bd	CDKN2B	9.27406
2747cb2bd	CDKN2A	6.80745
2747cb2bd	MTAP	10.3139
2747cb2bd	IFNE	7.7235
2747cb2bd	IFNA1	0
2747cb2bd	IFNA8	0
2747cb2bd	IFNA2	0
2747cb2bd	IFNA13	0
2747cb2bd	IFNA6	0
2747cb2bd	KLHL9	10.4292
2747cb2bd	IFNA5	0
2747cb2bd	IFNA14	0
2747cb2bd	IFNA17	0
2747cb2bd	IFNA16	0
2747cb2bd	IFNA10	0
2747cb2bd	IFNA7	0
2747cb2bd	IFNA4	0
2747cb2bd	IFNA21	0
2747cb2bd	IFNW1	0
2747cb2bd	IFNB1	0
2747cb2bd	HACD4	8.14269
2747cb2bd	FOCAD	10.5866
2747cb2bd	MLLT3	9.4301
d9ae1705c	IZUMO3	0
d9ae1705c	ELAVL2	5.8751
d9ae1705c	DMRTA1	7.53066
d9ae1705c	CDKN2B	11.3244
d9ae1705c	CDKN2A	7.68854
d9ae1705c	MTAP	10.1966
d9ae1705c	IFNE	7.32808
d9ae1705c	IFNA1	0
d9ae1705c	IFNA8	0
d9ae1705c	IFNA2	0
d9ae1705c	IFNA13	0
d9ae1705c	IFNA6	0
d9ae1705c	KLHL9	9.93404
d9ae1705c	IFNA5	0
d9ae1705c	IFNA14	0
d9ae1705c	IFNA17	0
d9ae1705c	IFNA16	0
d9ae1705c	IFNA10	0
d9ae1705c	IFNA7	0
d9ae1705c	IFNA4	0
d9ae1705c	IFNA21	0
d9ae1705c	IFNW1	0
d9ae1705c	IFNB1	0
[truncated: 6,763 more rows]

## Sheet: Figure_3H
Segment	Number of samples with LoF of segment	MLLT3	FOCAD	HACD4	IFNB1	IFNW1	IFNA21	IFNA4	IFNA7	IFNA10	IFNA16	IFNA17	IFNA14	IFNA5	KLHL9	IFNA6	IFNA13	IFNA2	IFNA8	IFNA1	IFNE	MTAP	CDKN2A	CDKN2B	DMRTA1	ELAVL2	IZUMO3	P value	FDR
VW	119	2.1	3.3	3.6	1.8	1.8	1.8	1.8	1.8	1.8	1.8	1.8	1.8	1.8	5.5	1.8	1.8	1.8	1.8	1.8	6.7	11.7	15.3	15.3	8	4.6	1.8	0.0832118	0.0875006
UV	102	2.3	3.7	3.9	1.8	1.8	1.8	1.8	1.8	1.8	1.8	1.8	1.8	1.8	5.8	1.8	1.8	1.8	1.8	1.8	7.1	13.1	13.1	11.7	6.9	4.2	1.8	0.051868	0.077802
UVW	91	2.1	3.3	3.6	1.8	1.8	1.8	1.8	1.8	1.8	1.8	1.8	1.8	1.8	5.5	1.8	1.8	1.8	1.8	1.8	6.7	11.7	11.7	11.7	6.8	4.1	1.8	0.0376585	0.077802
VWX	62	1.8	2.8	3	1.8	1.8	1.8	1.8	1.8	1.8	1.8	1.8	1.8	1.8	4.1	1.8	1.8	1.8	1.8	1.8	4.6	6.8	8	8	8	4.6	1.8	0.0875006	0.0875006
TUV	55	2.2	3.6	3.9	1.8	1.8	1.8	1.8	1.8	1.8	1.8	1.8	1.8	1.8	5.8	1.8	1.8	1.8	1.8	1.8	7.1	7.1	7.1	6.7	4.6	3	1.8	0.0310029	0.077802
UVWX	53	1.8	2.8	3	1.8	1.8	1.8	1.8	1.8	1.8	1.8	1.8	1.8	1.8	4.1	1.8	1.8	1.8	1.8	1.8	4.6	6.8	6.8	6.8	6.8	4.1	1.8	0.0678225	0.0872003
TUVW	52	2.1	3.3	3.6	1.8	1.8	1.8	1.8	1.8	1.8	1.8	1.8	1.8	1.8	5.5	1.8	1.8	1.8	1.8	1.8	6.7	6.7	6.7	6.7	4.6	3	1.8	0.0287377	0.077802
NOPQRSTUV	45	2.2	3.6	3.9	1.8	1.8	1.8	1.8	1.8	1.8	1.8	1.8	1.8	1.8	5.8	1.8	1.8	1.8	1.8	1.8	5.8	5.8	5.8	5.5	4.1	2.8	1.8	0.0236635	0.077802
NOPQRSTUVW	43	2.1	3.3	3.6	1.8	1.8	1.8	1.8	1.8	1.8	1.8	1.8	1.8	1.8	5.5	1.8	1.8	1.8	1.8	1.8	5.5	5.5	5.5	5.5	4.1	2.8	1.8	0.0437047	0.077802
