# Supplementary material for: Context-dependent effects of CDKN2A and other 9p21 gene losses during the evolution of esophageal cancer
Source: Nat Cancer. 2025 Jan 3;6(1):158–74. doi: 10.1038/s43018-024-00876-0 (PMC11779637; doi:10.1038/s43018-024-00876-0)
Supplement: Supplementary file 6 — Numerical source data. [file 43018_2024_876_MOESM6_ESM.xlsx]

## Sheet: Figure_4A
Disease_type	Group	Number of samples	MLLT3	FOCAD	HACD4	IFNB1	IFNW1	IFNA21	IFNA4	IFNA7	IFNA10	IFNA16	IFNA17	IFNA14	IFNA5	KLHL9	IFNA6	IFNA13	IFNA2	IFNA8	IFNA1	IFNE	MTAP	CDKN2A	CDKN2B	DMRTA1	ELAVL2	IZUMO3
NPBO	G1	15	0	0	0	0	0	0	0	0	0	0	0	0	0	22.7273	0	0	0	0	0	22.7273	50	68.1818	59.0909	18.1818	0	0
NPBO	G2	5	0	0	0	0	0	0	0	0	0	0	0	0	0	22.7273	0	0	0	0	0	22.7273	22.7273	22.7273	22.7273	18.1818	0	0
NPBO	G3	8	0	0	0	0	0	0	0	0	0	0	0	0	0	0	0	0	0	0	0	0	27.2727	36.3636	36.3636	0	0	0
NPBO	G4	2	0	0	0	0	0	0	0	0	0	0	0	0	0	0	0	0	0	0	0	0	0	9.09091	0	0	0	0
OAC	G3	37	0	0	0	0	0	0	0	0	0	0	0	0	0	0	0	0	0	0	0	0	6.82493	10.9792	8.60534	3.85757	0	0
OAC	G1	85	0	0	0	0	0	0	0	0	0	0	0	0	0	4.74777	0	0	0	0	0	6.52819	13.3531	25.2226	14.5401	7.4184	0	0
OAC	G4	26	0	0	0	0	0	0	0	0	0	0	0	0	0	0	0	0	0	0	0	0	0	7.71513	0	0	0	0
OAC	G2	23	0	0	0	0	0	0	0	0	0	0	0	0	0	5.04451	0	0	0	0	0	6.82493	6.82493	6.52819	5.93472	3.56083	0	0
PBO	G3	28	0	0	0	0	0	0	0	0	0	0	0	0	0	0.925926	0	0	0	0	0	0	13.8889	25.9259	23.1481	8.33333	0	0
PBO	G1	57	0	0	0	0	0	0	0	0	0	0	0	0	0	11.1111	0	0	0	0	0	11.1111	25	52.7778	34.2593	17.5926	0	0
PBO	G4	17	0	0	0	0	0	0	0	0	0	0	0	0	0	0	0	0	0	0	0	0	0	15.7407	0	0	0	0
PBO	G2	12	0	0	0	0	0	0	0	0	0	0	0	0	0	10.1852	0	0	0	0	0	11.1111	11.1111	11.1111	11.1111	9.25926	0	0

## Sheet: Figure_4B
Disease_type	Group	Number of samples	KLHL9	IFNE	MTAP	CDKN2A	CDKN2B	DMRTA1
NPBO	G1	15	0.333333	0.333333	0.733333	1	0.866667	0.266667
PBO	G1	57	0.210526	0.210526	0.473684	1	0.649123	0.333333
OAC	G1	85	0.188235	0.258824	0.529412	1	0.576471	0.294118
NPBO	G2	5	1	1	1	1	1	0.8
PBO	G2	12	0.916667	1	1	1	1	0.833333
OAC	G2	23	0.772727	1.04545	1.04545	1	0.909091	0.545455
NPBO	G3	8	0	0	0.75	1	1	0
PBO	G3	28	0.0357143	0	0.535714	1	0.892857	0.321429
OAC	G3	37	0	0	0.621622	1	0.783784	0.351351
NPBO	G4	2	0	0	0	1	0	0
PBO	G4	17	0	0	0	1	0	0
OAC	G4	26	0	0	0	1	0	0

## Sheet: Figure_4C
Disease type	Group	Dysregulated pathway	Pathway category	Number of pathways per disease type across groups	Number of pathways in the category
NP-BO	1	MYC targets V1	Cell Cycle Regulation	13	14
NP-BO	2	E2F targets	Cell Cycle Regulation	13	14
NP-BO	2	G1/S Transition	Cell Cycle Regulation	13	14
NP-BO	2	Mitotic Prophase	Cell Cycle Regulation	13	14
NP-BO	2	M Phase	Cell Cycle Regulation	13	14
NP-BO	2	Mitotic Metaphase and Anaphase	Cell Cycle Regulation	13	14
NP-BO	2	Mitotic Anaphase	Cell Cycle Regulation	13	14
NP-BO	2	Cell Cycle Checkpoints	Cell Cycle Regulation	13	14
NP-BO	2	MYC targets V1	Cell Cycle Regulation	13	14
NP-BO	3	E2F targets	Cell Cycle Regulation	13	14
NP-BO	3	MYC targets V2	Cell Cycle Regulation	13	14
NP-BO	3	P53 pathway	Cell Cycle Regulation	13	14
NP-BO	3	G2M checkpoint	Cell Cycle Regulation	13	14
OAC	1	E2F targets	Cell Cycle Regulation	8	14
OAC	1	G2M checkpoint	Cell Cycle Regulation	8	14
OAC	1	Mitotic spindle	Cell Cycle Regulation	8	14
OAC	1	MYC targets V1	Cell Cycle Regulation	8	14
OAC	1	Mitotic Prometaphase	Cell Cycle Regulation	8	14
OAC	3	E2F targets	Cell Cycle Regulation	8	14
OAC	3	G2M checkpoint	Cell Cycle Regulation	8	14
OAC	3	Cell Cycle Checkpoints	Cell Cycle Regulation	8	14
P-BO	1	P53 pathway	Cell Cycle Regulation	4	14
P-BO	2	Activation of ATR in response to replication stress	Cell Cycle Regulation	4	14
P-BO	2	P53 pathway	Cell Cycle Regulation	4	14
P-BO	3	P53 pathway	Cell Cycle Regulation	4	14
NP-BO	1	Epithelial mesenchymal transition	Development	12	9
NP-BO	1	Keratinization	Development	12	9
NP-BO	1	Formation of the cornified envelope	Development	12	9
NP-BO	2	Regulation of beta-cell development	Development	12	9
NP-BO	2	NCAM signaling for neurite out-growth	Development	12	9
NP-BO	2	Epithelial mesenchymal transition	Development	12	9
NP-BO	2	Keratinization	Development	12	9
NP-BO	2	Formation of the cornified envelope	Development	12	9
NP-BO	3	Myogenesis	Development	12	9
NP-BO	3	Epithelial mesenchymal transition	Development	12	9
NP-BO	4	Pancreas beta cells	Development	12	9
NP-BO	4	Formation of the cornified envelope	Development	12	9
OAC	1	Keratinization	Development	7	9
OAC	1	Formation of the cornified envelope	Development	7	9
OAC	2	Pancreas beta cells	Development	7	9
OAC	2	Epithelial mesenchymal transition	Development	7	9
OAC	2	Formation of the cornified envelope	Development	7	9
OAC	3	Epithelial mesenchymal transition	Development	7	9
OAC	4	Keratinization	Development	7	9
P-BO	1	Regulation of gene expression in beta cells	Development	16	9
P-BO	1	Adipogenesis	Development	16	9
P-BO	1	Pancreas beta cells	Development	16	9
P-BO	1	Regulation of beta-cell development	Development	16	9
P-BO	1	Keratinization	Development	16	9
P-BO	2	Pancreas beta cells	Development	16	9
P-BO	2	Keratinization	Development	16	9
P-BO	3	Adipogenesis	Development	16	9
P-BO	3	Myogenesis	Development	16	9
P-BO	3	Epithelial mesenchymal transition	Development	16	9
P-BO	3	Pancreas beta cells	Development	16	9
P-BO	3	Keratinization	Development	16	9
P-BO	4	Myogenesis	Development	16	9
P-BO	4	Pancreas beta cells	Development	16	9
P-BO	4	Keratinization	Development	16	9
P-BO	4	Epithelial mesenchymal transition	Development	16	9
NP-BO	1	TCR signaling	Immune response	27	29
NP-BO	1	Influenza Infection	Immune response	27	29
NP-BO	1	Immunoregulatory interactions between a Lymphoid and a non-Lymphoid cell	Immune response	27	29
NP-BO	1	Interferon gamma response	Immune response	27	29
NP-BO	1	Downstream TCR signaling	Immune response	27	29
NP-BO	1	Allograft rejection	Immune response	27	29
NP-BO	1	Antimicrobial peptides	Immune response	27	29
NP-BO	1	Neutrophil degranulation	Immune response	27	29
NP-BO	2	Antigen processing-Cross presentation	Immune response	27	29
NP-BO	2	Leishmania parasite growth and survival	Immune response	27	29
NP-BO	2	Anti-inflammatory response favouring Leishmania parasite infection	Immune response	27	29
NP-BO	2	ER-Phagosome pathway	Immune response	27	29
NP-BO	2	ADORA2B mediated anti-inflammatory cytokines production	Immune response	27	29
NP-BO	2	Allograft rejection	Immune response	27	29
NP-BO	2	Downstream TCR signaling	Immune response	27	29
NP-BO	2	Host Interactions of HIV factors	Immune response	27	29
NP-BO	2	Defensins	Immune response	27	29
NP-BO	2	Antimicrobial peptides	Immune response	27	29
NP-BO	2	Neutrophil degranulation	Immune response	27	29
NP-BO	3	Complement cascade	Immune response	27	29
NP-BO	3	Costimulation by the CD28 family	Immune response	27	29
NP-BO	3	Interferon alpha response	Immune response	27	29
NP-BO	3	Complement	Immune response	27	29
NP-BO	3	Neutrophil degranulation	Immune response	27	29
NP-BO	3	Interferon gamma response	Immune response	27	29
NP-BO	3	Immunoregulatory interactions between a Lymphoid and a non-Lymphoid cell	Immune response	27	29
NP-BO	3	Allograft rejection	Immune response	27	29
OAC	1	Neutrophil degranulation	Immune response	12	29
OAC	1	Inflammatory response	Immune response	12	29
OAC	1	Defensins	Immune response	12	29
OAC	1	Antimicrobial peptides	Immune response	12	29
OAC	2	Interferon alpha response	Immune response	12	29
OAC	2	Interferon gamma response	Immune response	12	29
OAC	3	Inflammatory response	Immune response	12	29
OAC	3	Defensins	Immune response	12	29
OAC	3	Antimicrobial peptides	Immune response	12	29
OAC	4	Antimicrobial peptides	Immune response	12	29
OAC	4	Interleukin-1 family signaling	Immune response	12	29
OAC	4	Neutrophil degranulation	Immune response	12	29
P-BO	1	IL6 JAK STAT3 signaling	Immune response	31	29
P-BO	1	Immunoregulatory interactions between a Lymphoid and a non-Lymphoid cell	Immune response	31	29
P-BO	1	Signaling by Interleukins	Immune response	31	29
P-BO	1	Allograft rejection	Immune response	31	29
P-BO	1	Inflammatory response	Immune response	31	29
P-BO	1	Interferon gamma response	Immune response	31	29
P-BO	1	Chemokine receptors bind chemokines	Immune response	31	29
P-BO	1	Neutrophil degranulation	Immune response	31	29
P-BO	1	Generation of second messenger molecules	Immune response	31	29
P-BO	1	Interleukin-4 and Interleukin-13 signaling	Immune response	31	29
P-BO	2	Interferon alpha response	Immune response	31	29
P-BO	2	Antimicrobial peptides	Immune response	31	29
P-BO	2	Complement	Immune response	31	29
P-BO	2	Signaling by Interleukins	Immune response	31	29
P-BO	2	Inflammatory response	Immune response	31	29
P-BO	2	Interferon gamma response	Immune response	31	29
P-BO	2	Immunoregulatory interactions between a Lymphoid and a non-Lymphoid cell	Immune response	31	29
P-BO	2	Neutrophil degranulation	Immune response	31	29
P-BO	2	Allograft rejection	Immune response	31	29
P-BO	2	IL2 STAT5 signaling	Immune response	31	29
P-BO	2	IL6 JAK STAT3 signaling	Immune response	31	29
P-BO	2	FCGR activation	Immune response	31	29
P-BO	3	TNFs bind their physiological receptors	Immune response	31	29
P-BO	3	Signaling by Interleukins	Immune response	31	29
P-BO	3	IL6 JAK STAT3 signaling	Immune response	31	29
P-BO	3	Immunoregulatory interactions between a Lymphoid and a non-Lymphoid cell	Immune response	31	29
P-BO	3	Allograft rejection	Immune response	31	29
P-BO	3	Inflammatory response	Immune response	31	29
P-BO	3	Antimicrobial peptides	Immune response	31	29
P-BO	3	Interleukin-4 and Interleukin-13 signaling	Immune response	31	29
P-BO	4	Allograft rejection	Immune response	31	29
NP-BO	1	Surfactant metabolism	Metabolism	23	32
NP-BO	1	Xenobiotics	Metabolism	23	32
NP-BO	1	Translation	Metabolism	23	32
NP-BO	1	Oxidative phosphorylation	Metabolism	23	32
NP-BO	1	The citric acid (TCA) cycle and respiratory electron transport	Metabolism	23	32
NP-BO	2	Surfactant metabolism	Metabolism	23	32
NP-BO	2	Xenobiotics	Metabolism	23	32
NP-BO	2	Cytochrome P450 - arranged by substrate type	Metabolism	23	32
NP-BO	2	Amyloid fiber formation	Metabolism	23	32
NP-BO	2	Protein ubiquitination	Metabolism	23	32
NP-BO	2	Metabolism of amino acids and derivatives	Metabolism	23	32
NP-BO	2	rRNA processing	Metabolism	23	32
NP-BO	2	The citric acid (TCA) cycle and respiratory electron transport	Metabolism	23	32
NP-BO	2	Respiratory electron transport, ATP synthesis by chemiosmotic coupling, and heat production by uncoupling proteins.	Metabolism	23	32
NP-BO	2	Oxidative phosphorylation	Metabolism	23	32
NP-BO	2	Translation	Metabolism	23	32
NP-BO	3	Regulation of Insulin-like Growth Factor (IGF) transport and uptake by Insulin-like Growth Factor Binding Proteins (IGFBPs)	Metabolism	23	32
NP-BO	3	Respiratory electron transport, ATP synthesis by chemiosmotic coupling, and heat production by uncoupling proteins.	Metabolism	23	32
NP-BO	3	The citric acid (TCA) cycle and respiratory electron transport	Metabolism	23	32
NP-BO	3	Oxidative phosphorylation	Metabolism	23	32
NP-BO	4	Metabolism of vitamins and cofactors	Metabolism	23	32
NP-BO	4	Retinoid metabolism and transport	Metabolism	23	32
NP-BO	4	Metabolism of fat-soluble vitamins	Metabolism	23	32
OAC	3	Biological oxidations	Metabolism	2	32
OAC	3	Phase I - Functionalization of compounds	Metabolism	2	32
P-BO	1	Fatty acid metabolism	Metabolism	27	32
P-BO	1	The citric acid (TCA) cycle and respiratory electron transport	Metabolism	27	32
P-BO	1	Oxidative phosphorylation	Metabolism	27	32
P-BO	1	Peptide hormone metabolism	Metabolism	27	32
P-BO	1	Mitochondrial translation	Metabolism	27	32
P-BO	1	Synthesis of bile acids and bile salts via 7alpha-hydroxycholesterol	Metabolism	27	32
P-BO	1	Synthesis, secretion, and inactivation of Glucagon-like Peptide-1 (GLP-1)	Metabolism	27	32
P-BO	2	Incretin synthesis, secretion, and inactivation	Metabolism	27	32
P-BO	3	Fatty acid metabolism	Metabolism	27	32
P-BO	3	Oxidative phosphorylation	Metabolism	27	32
P-BO	3	Incretin synthesis, secretion, and inactivation	Metabolism	27	32
P-BO	3	Mitochondrial translation initiation	Metabolism	27	32
P-BO	3	Asparagine N-linked glycosylation	Metabolism	27	32
P-BO	4	Peptide hormone metabolism	Metabolism	27	32
P-BO	4	Surfactant metabolism	Metabolism	27	32
P-BO	4	Mitochondrial translation	Metabolism	27	32
P-BO	4	Fatty acid metabolism	Metabolism	27	32
P-BO	4	Glyoxylate metabolism and glycine degradation	Metabolism	27	32
P-BO	4	Metabolism of vitamins and cofactors	Metabolism	27	32
P-BO	4	O-linked glycosylation	Metabolism	27	32
P-BO	4	Nonsense Mediated Decay (NMD) independent of the Exon Junction Complex (EJC)	Metabolism	27	32
P-BO	4	SRP-dependent cotranslational protein targeting to membrane	Metabolism	27	32
P-BO	4	Mitochondrial translation elongation	Metabolism	27	32
P-BO	4	Mitochondrial translation initiation	Metabolism	27	32
P-BO	4	The citric acid (TCA) cycle and respiratory electron transport	Metabolism	27	32
P-BO	4	Mitochondrial Fatty Acid Beta-Oxidation	Metabolism	27	32
P-BO	4	Selenocysteine synthesis	Metabolism	27	32
NP-BO	1	Wnt beta catenin signaling	Signal transduction	10	15
NP-BO	2	Class B/2 (Secretin family receptors)	Signal transduction	10	15
NP-BO	2	ESR-mediated signaling	Signal transduction	10	15
NP-BO	2	RHO GTPases activate PKNs	Signal transduction	10	15
NP-BO	2	Rho GTPase cycle	Signal transduction	10	15
NP-BO	2	Androgen response	Signal transduction	10	15
NP-BO	2	MTORC1 signaling	Signal transduction	10	15
NP-BO	3	Wnt beta catenin signaling	Signal transduction	10	15
NP-BO	3	KRAS signaling up	Signal transduction	10	15
NP-BO	3	G alpha (i) signalling events	Signal transduction	10	15
OAC	1	TNFA signaling via NFKB	Signal transduction	4	15
OAC	2	KRAS signaling down	Signal transduction	4	15
OAC	3	MET promotes cell motility	Signal transduction	4	15
OAC	3	GPCR ligand binding	Signal transduction	4	15
P-BO	1	KRAS signaling down	Signal transduction	12	15
P-BO	1	TNFA signaling via NFKB	Signal transduction	12	15
P-BO	2	Class A/1 (Rhodopsin-like receptors)	Signal transduction	12	15
P-BO	2	TNFA signaling via NFKB	Signal transduction	12	15
P-BO	2	KRAS signaling down	Signal transduction	12	15
P-BO	2	Peptide ligand-binding receptors	Signal transduction	12	15
P-BO	2	G alpha (i) signalling events	Signal transduction	12	15
P-BO	3	KRAS signaling down	Signal transduction	12	15
P-BO	3	TNFA signaling via NFKB	Signal transduction	12	15
P-BO	3	Androgen response	Signal transduction	12	15
P-BO	4	TNFA signaling via NFKB	Signal transduction	12	15
P-BO	4	KRAS signaling down	Signal transduction	12	15

## Sheet: Figure_4D-F
Disease type	Group	Samples (n)	Dysregulated pathway	Pathway size (n)	Source	NES	FDR	LE genes (n)	LE Genes, FC	Biological process in Figure 3
NP-BO	1	15	Allograft rejection	186	MsigDB H50	-1.87669	0.000132549	74	(KLRD1, 0.335; FCGR2B, 0.399; CCR1, 0.41; LY86, 0.436; THY1, 0.442; IRF4, 0.464; CD79A, 0.467; KRT1, 0.475; F2R, 0.517; GZMA, 0.523; SRGN, 0.536; HLA-DOB, 0.549; B2M, 0.557; TGFB2, 0.558; CD8A, 0.558; GPR65, 0.563; PTPRC, 0.57; ST8SIA4, 0.585; HLA-DQA1, 0.601; CCR2, 0.606; CXCL13, 0.606; CD86, 0.609; CD8B, 0.626; PRF1, 0.634; CD80, 0.637; TRAT1, 0.64; IL11, 0.644; HLA-DOA, 0.646; CD3G, 0.652; TLR…	Immune response
NP-BO	1	15	Antimicrobial peptides	39	Reactome	-2.3718	1.7474834545918e-06	17	(RNASE7, 0.036; S100A8, 0.092; S100A9, 0.103; DEFB103B, 0.123; CTSG, 0.152; PI3, 0.324; BPIFB2, 0.326; PGLYRP3, 0.363; PGLYRP4, 0.374; BPIFB1, 0.465; ITLN1, 0.467; RNASE6, 0.494; GNLY, 0.517; DEFB4A, 0.538; SEMG1, 0.603; CCR2, 0.606; REG3A, 0.635)	Immune response
NP-BO	1	15	Downstream TCR signaling	89	Reactome	-1.98354	0.000356766	46	(HLA-DPA1, 0.574; PSMA2, 0.584; HLA-DQA1, 0.601; HLA-DQB1, 0.621; TRAT1, 0.64; CD3G, 0.652; PSMD10, 0.675; CD3D, 0.688; UBE2D1, 0.689; PSMA4, 0.705; PSMA1, 0.71; CD247, 0.71; SKP1, 0.71; CD4, 0.716; UBE2N, 0.723; HLA-DQA2, 0.723; PSMD8, 0.727; PIK3R2, 0.734; PSMA3, 0.742; HLA-DPB1, 0.747; PSMA6, 0.752; BCL10, 0.763; PSMB2, 0.765; PSMA5, 0.766; CHUK, 0.769; SEM1, 0.773; UBA52, 0.776; HLA-DRA, 0.77…	Immune response
NP-BO	1	15	Immunoregulatory interactions between a Lymphoid and a non-Lymphoid cell	96	Reactome	-1.84776	0.00202707	33	(FCGR3A, 0.271; PILRA, 0.289; KLRD1, 0.335; RAET1E, 0.379; FCGR2B, 0.399; KLRC1, 0.414; SLAMF7, 0.437; LILRB4, 0.49; TYROBP, 0.521; B2M, 0.557; CD8A, 0.558; LILRB5, 0.563; SIGLEC12, 0.573; SLAMF6, 0.574; COLEC12, 0.603; ICAM2, 0.619; ITGA4, 0.625; CD8B, 0.626; CD3G, 0.652; KLRF1, 0.653; CXADR, 0.671; CD1A, 0.673; CD3D, 0.688; LAIR1, 0.693; CD200R1, 0.702; SIGLEC1, 0.705; CD247, 0.71; SH2D1A, 0.71…	Immune response
NP-BO	1	15	Influenza Infection	147	Reactome	-1.84756	0.00294333	85	(RPS27L, 0.522; POLR2K, 0.54; RPS27, 0.601; RPL39L, 0.626; RPS29, 0.645; RPL39, 0.664; RPL26L1, 0.696; RPL27, 0.7; RPL35A, 0.708; POLR2J, 0.709; NDC1, 0.723; RPL36AL, 0.723; RPL31, 0.73; RPS13, 0.736; POLR2I, 0.747; RPL30, 0.75; HSPA1A, 0.753; RPL22L1, 0.754; NUP54, 0.756; RPS4Y1, 0.756; RPS21, 0.76; DNAJC3, 0.76; RPL34, 0.765; RPS7, 0.768; CLTC, 0.775; UBA52, 0.776; RPS15A, 0.78; RPS18, 0.785; R…	Immune response
NP-BO	1	15	Interferon gamma response	195	MsigDB H50	-1.74938	0.00168343	72	(GBP6, 0.076; TNFAIP6, 0.335; P2RY14, 0.388; FGL2, 0.434; SLAMF7, 0.437; IRF4, 0.464; CD38, 0.476; BST2, 0.479; CXCL10, 0.48; CXCL11, 0.519; GZMA, 0.523; B2M, 0.557; IFIT1, 0.57; DDX60, 0.576; PSMA2, 0.584; ST8SIA4, 0.585; HLA-DQA1, 0.601; IFI27, 0.603; CD86, 0.609; SRI, 0.626; OAS2, 0.635; MX2, 0.662; C1S, 0.672; IFI44L, 0.678; MARCHF1, 0.684; IL10RA, 0.693; IFIT2, 0.703; SSPN, 0.706; ARL4A, 0.7…	Immune response
NP-BO	1	15	MYC targets V1	199	MsigDB H50	-1.90266	0.000101105	112	(PSMA2, 0.584; SNRPG, 0.603; ERH, 0.616; PRDX4, 0.636; VBP1, 0.658; UBE2E1, 0.667; HSPE1, 0.673; AP3S1, 0.679; PRDX3, 0.684; EIF4E, 0.695; LSM2, 0.695; H2AZ1, 0.698; PSMA4, 0.705; MAD2L1, 0.708; PSMA1, 0.71; COX5A, 0.717; PSMD8, 0.727; GLO1, 0.731; PRPS2, 0.737; SNRPD2, 0.745; NDUFAB1, 0.746; PSMA6, 0.752; EIF1AX, 0.764; NME1, 0.765; PSMB2, 0.765; RPL34, 0.765; YWHAQ, 0.767; SNRPB2, 0.768; PTGES3…	Cell Cycle Regulation
NP-BO	1	15	Neutrophil degranulation	427	Reactome	-1.97771	9.22721884566571e-09	139	(DSG1, 0.03; SERPINB3, 0.051; S100A8, 0.092; S100A9, 0.103; CTSG, 0.152; S100A12, 0.158; CRISP3, 0.17; PKP1, 0.177; CSTB, 0.215; CXCR2, 0.232; ORM1, 0.3; HBB, 0.318; TNFAIP6, 0.335; FCER1G, 0.378; SERPINB12, 0.384; CLEC12A, 0.429; FGL2, 0.434; FCGR2A, 0.448; PTX3, 0.455; KRT1, 0.475; BST2, 0.479; CD53, 0.499; TYROBP, 0.521; VNN1, 0.54; FABP5, 0.54; SIRPB1, 0.544; MNDA, 0.551; PPBP, 0.556; B2M, 0.…	Immune response
NP-BO	1	15	Oxidative phosphorylation	200	MsigDB H50	-2.23631	6.89111553330474e-08	113	(COX7A2, 0.495; NDUFA4, 0.536; UQCR11, 0.56; NDUFB4, 0.565; ATP5PF, 0.568; COX7B, 0.58; ATP5MF, 0.586; UQCR10, 0.601; CYCS, 0.612; NDUFB3, 0.613; COX6A1, 0.614; MPC1, 0.63; ATP6V1F, 0.638; LDHB, 0.64; NDUFA5, 0.648; UQCRQ, 0.656; ATP6V0E1, 0.672; NDUFV2, 0.672; COX7C, 0.673; NDUFA6, 0.676; ATP5MC3, 0.676; SDHD, 0.682; PRDX3, 0.684; NDUFA2, 0.685; NDUFB8, 0.687; NDUFB1, 0.687; ATP6V0B, 0.694; MGST…	Metabolism
NP-BO	1	15	Protein secretion	94	MsigDB H50	-2.08131	0.000132549	56	(TSPAN8, 0.596; CTSC, 0.609; GALC, 0.634; TMED2, 0.666; YIPF6, 0.672; AP3S1, 0.679; SCAMP1, 0.681; RAB2A, 0.688; COPB1, 0.691; TMED10, 0.693; LAMP2, 0.694; TPD52, 0.696; SNAP23, 0.699; TMX1, 0.705; SSPN, 0.706; SNX2, 0.732; ARFGAP3, 0.736; VAMP7, 0.739; SEC24D, 0.746; COPB2, 0.758; VAMP3, 0.759; CLN5, 0.759; STX7, 0.759; RPS6KA3, 0.762; RAB14, 0.763; STX12, 0.771; ADAM10, 0.771; RAB5A, 0.774; CLT…	NA
NP-BO	1	15	Surfactant metabolism	26	Reactome	-1.98172	0.0075161	4	(PGA4, 0.02; PGA3, 0.031; PGA5, 0.035; SFTPA2, 0.344)	Metabolism
NP-BO	1	15	TCR signaling	111	Reactome	-1.83301	0.00738154	52	(PAK3, 0.522; PTPRC, 0.57; HLA-DPA1, 0.574; PSMA2, 0.584; HLA-DQA1, 0.601; HLA-DQB1, 0.621; TRAT1, 0.64; CD3G, 0.652; PSMD10, 0.675; CD3D, 0.688; PSMA4, 0.705; PSMA1, 0.71; CD247, 0.71; SKP1, 0.71; CD4, 0.716; UBE2N, 0.723; HLA-DQA2, 0.723; ENAH, 0.727; PSMD8, 0.727; PIK3R2, 0.734; PSMA3, 0.742; LCP2, 0.747; HLA-DPB1, 0.747; PSMA6, 0.752; BCL10, 0.763; PSMB2, 0.765; PSMA5, 0.766; CHUK, 0.769; SEM…	Immune response
NP-BO	1	15	The citric acid (TCA) cycle and respiratory electron transport	157	Reactome	-2.26187	3.65778414843617e-08	78	(LDHC, 0.313; NDUFA4, 0.536; UQCR11, 0.56; NDUFB4, 0.565; ATP5PF, 0.568; COX7B, 0.58; ATP5MF, 0.586; UQCR10, 0.601; CYCS, 0.612; NDUFB3, 0.613; COX6A1, 0.614; MPC1, 0.63; LDHB, 0.64; NDUFA5, 0.648; MPC2, 0.656; UQCRQ, 0.656; NDUFA12, 0.665; NDUFV2, 0.672; COX7C, 0.673; NDUFA6, 0.676; ATP5MC3, 0.676; SDHD, 0.682; NDUFA2, 0.685; NDUFB8, 0.687; NDUFB1, 0.687; NDUFA13, 0.692; PDK1, 0.7; ATP5PB, 0.701…	Metabolism
NP-BO	1	15	Translation	279	Reactome	-2.04099	1.20610648944613e-07	171	(MRPS36, 0.512; RPS27L, 0.522; SEC61G, 0.549; SPCS1, 0.551; EEF1E1, 0.592; RPS27, 0.601; SEC61B, 0.603; SEC11C, 0.606; SRP9, 0.614; RPL39L, 0.626; MRPS35, 0.626; SPCS3, 0.642; RPS29, 0.645; MRPL13, 0.655; TRAM1, 0.661; RPL39, 0.664; SRP19, 0.666; SPCS2, 0.674; SSR4, 0.687; EIF4E, 0.695; RPL26L1, 0.696; MRPL50, 0.698; MRPL22, 0.699; RPL27, 0.7; RPL35A, 0.708; RPL36AL, 0.723; MRPL51, 0.727; RPL31, …	Metabolism
NP-BO	1	15	Wnt beta catenin signaling	41	MsigDB H50	1.79546	0.00571328	13	(DKK4, 3.702; JAG2, 1.997; NOTCH4, 1.982; WNT1, 1.824; HDAC5, 1.594; CCND2, 1.582; KAT2A, 1.513; NOTCH1, 1.441; AXIN1, 1.429; PPARD, 1.416; NCOR2, 1.411; CSNK1E, 1.406; DLL1, 1.405)	Signal transduction
NP-BO	1	15	Xenobiotics	16	Reactome	2.13935	0.000511871	8	(CYP1A1, 5.308; CYP2E1, 2.066; CYP2A6, 1.957; CYP2D6, 1.78; CYP2C19, 1.764; CYP2C8, 1.669; CYP2C9, 1.637; CYP3A4, 1.578)	Metabolism
NP-BO	1	15	Epithelial mesenchymal transition	197	MsigDB H50	-2.21277	1.087787714685e-07	63	(PCOLCE2, 0.083; SGCG, 0.165; CDH2, 0.183; GREM1, 0.254; LUM, 0.257; ECM1, 0.331; MFAP5, 0.332; EDIL3, 0.359; SGCD, 0.374; SPOCK1, 0.4; THBS2, 0.402; MATN3, 0.404; DCN, 0.409; FN1, 0.439; THY1, 0.442; MYL9, 0.445; PTX3, 0.455; ACTA2, 0.459; LGALS1, 0.502; POSTN, 0.508; COL12A1, 0.523; TFPI2, 0.523; COMP, 0.524; FSTL1, 0.546; LOX, 0.555; CXCL6, 0.564; CALD1, 0.566; DPYSL3, 0.581; EMP3, 0.585; FERM…	Development
NP-BO	1	15	Formation of the cornified envelope	78	Reactome	-2.82925	1.10196759273036e-16	39	(DSG1, 0.03; KRT6C, 0.03; FLG, 0.032; KRT6B, 0.041; IVL, 0.053; SPRR1A, 0.058; CSTA, 0.059; KRT4, 0.06; LCE3D, 0.06; KRT6A, 0.065; KRT14, 0.066; SPINK6, 0.074; KRT13, 0.074; SPRR3, 0.1; SPINK5, 0.136; RPTN, 0.138; KRT16, 0.138; TGM1, 0.153; KLK5, 0.164; LCE3E, 0.168; TGM5, 0.171; PKP1, 0.177; KRT78, 0.252; KLK13, 0.256; SPRR2D, 0.266; DSC3, 0.277; SPRR1B, 0.288; DSG3, 0.289; SPRR2G, 0.317; PI3, 0…	Development
NP-BO	1	15	Keratinization	80	Reactome	-2.83782	2.49657375595956e-16	39	(DSG1, 0.03; KRT6C, 0.03; FLG, 0.032; KRT6B, 0.041; IVL, 0.053; SPRR1A, 0.058; CSTA, 0.059; KRT4, 0.06; LCE3D, 0.06; KRT6A, 0.065; KRT14, 0.066; SPINK6, 0.074; KRT13, 0.074; SPRR3, 0.1; SPINK5, 0.136; RPTN, 0.138; KRT16, 0.138; TGM1, 0.153; KLK5, 0.164; LCE3E, 0.168; TGM5, 0.171; PKP1, 0.177; KRT78, 0.252; KLK13, 0.256; SPRR2D, 0.266; DSC3, 0.277; SPRR1B, 0.288; DSG3, 0.289; SPRR2G, 0.317; PI3, 0…	Development
NP-BO	2	5	ADORA2B mediated anti-inflammatory cytokines production	90	Reactome	1.8147	0.00211024	37	(HTR4, 5.717; GPR25, 3.973; ADCYAP1, 3.768; HTR6, 3.708; IL6, 3.592; LHB, 3.379; GIPR, 3.195; NPSR1, 3.062; ADCY4, 2.798; POMC, 2.572; VIP, 2.559; CALCB, 2.376; GPR150, 2.365; HTR7, 2.314; PTGIR, 2.278; MC1R, 2.266; GNB3, 2.201; ADCYAP1R1, 2.164; GIP, 1.942; CRHR2, 1.845; PRKAR1B, 1.826; GCG, 1.783; SCTR, 1.765; ADCY5, 1.72; VIPR1, 1.713; INSL3, 1.692; GNAZ, 1.671; ADM2, 1.637; DRD1, 1.607; ADCY6…	Immune response
NP-BO	2	5	Allograft rejection	186	MsigDB H50	-1.69877	0.00165794	71	(CD79A, 0.309; CCL22, 0.348; PF4, 0.355; GZMA, 0.356; GPR65, 0.373; F2R, 0.374; ST8SIA4, 0.385; HLA-DOB, 0.395; SRGN, 0.399; PTPRC, 0.435; IRF4, 0.44; CCL11, 0.442; THY1, 0.445; RPL39, 0.45; CD8A, 0.45; KLRD1, 0.454; FASLG, 0.458; FCGR2B, 0.459; CCR1, 0.468; IL1B, 0.47; CDKN2A, 0.475; TRAT1, 0.483; DEGS1, 0.484; UBE2D1, 0.487; CD8B, 0.496; CD86, 0.5; CCL2, 0.51; B2M, 0.51; CCR2, 0.523; CCR5, 0.53…	Immune response
NP-BO	2	5	Amyloid fiber formation	70	Reactome	-2.08138	0.000458487	37	(FGA, 0.18; ODAM, 0.266; H2AC7, 0.268; SEMG1, 0.274; TTR, 0.279; H3C12, 0.402; H2BU1, 0.479; H2AZ1, 0.503; H2BC21, 0.504; H2BC5, 0.505; LTF, 0.51; B2M, 0.51; TSPAN33, 0.519; H2BC4, 0.521; H4C11, 0.538; LYZ, 0.539; PSENEN, 0.544; ITM2B, 0.551; TGFBI, 0.553; H2BC11, 0.56; UBA52, 0.563; H4C3, 0.568; H3-3A, 0.588; H2BC12, 0.596; H4C8, 0.606; H2BC15, 0.61; RPS27A, 0.616; H2AC20, 0.62; UBE2L6, 0.632; H…	Metabolism
NP-BO	2	5	Androgen response	98	MsigDB H50	-1.87083	0.00101528	50	(BMPR1B, 0.397; ELL2, 0.477; SPCS3, 0.49; ELOVL5, 0.505; B2M, 0.51; TNFAIP8, 0.518; DBI, 0.522; GUCY1A1, 0.549; SRP19, 0.55; TMEM50A, 0.551; SLC38A2, 0.557; UBE2J1, 0.564; HMGCS1, 0.564; GNAI3, 0.58; TPD52, 0.584; SELENOP, 0.597; ACSL3, 0.601; DNAJB9, 0.603; SCD, 0.614; MAK, 0.619; MYL12A, 0.624; SGK1, 0.629; PGM3, 0.643; ITGAV, 0.644; LMAN1, 0.648; APPBP2, 0.653; IDI1, 0.653; RPS6KA3, 0.664; VAP…	Signal transduction
NP-BO	2	5	Anti-inflammatory response favouring Leishmania parasite infection	123	Reactome	1.64902	0.0061883	45	(HTR4, 5.717; DPEP1, 4.207; GPR25, 3.973; ADCYAP1, 3.768; HTR6, 3.708; IL6, 3.592; LHB, 3.379; GIPR, 3.195; ADCY4, 2.798; GGT1, 2.778; POMC, 2.572; VIP, 2.559; CALCB, 2.376; GPR150, 2.365; HTR7, 2.314; PTGIR, 2.278; MC1R, 2.266; GNB3, 2.201; ADCYAP1R1, 2.164; PLCG1, 1.97; GIP, 1.942; ITPR3, 1.903; RHBDF2, 1.898; CRHR2, 1.845; PRKAR1B, 1.826; GCG, 1.783; SCTR, 1.765; GGT5, 1.732; ADCY5, 1.72; VIPR…	Immune response
NP-BO	2	5	Antigen processing-Cross presentation	91	Reactome	-1.76847	0.00839611	41	(PSMA2, 0.402; SEC61G, 0.466; LY96, 0.475; SEC61B, 0.495; B2M, 0.51; BTK, 0.53; PSMD10, 0.557; TLR4, 0.559; CTSV, 0.562; UBA52, 0.563; SNAP23, 0.582; PSMD8, 0.595; PSMA4, 0.597; CYBB, 0.602; RPS27A, 0.616; SEM1, 0.619; VAMP3, 0.622; PSMA1, 0.626; LNPEP, 0.64; ITGAV, 0.644; PSMA3, 0.65; PSMB2, 0.661; TLR1, 0.673; PSMB1, 0.68; PSMD12, 0.682; PSMB6, 0.69; CHUK, 0.69; PSMD6, 0.694; PSMA6, 0.705; VAMP…	Immune response
NP-BO	2	5	Antimicrobial peptides	39	Reactome	-2.2616	2.82064886933693e-05	17	(DEFB103B, 0.008; DEFA6, 0.048; RNASE7, 0.06; DEFA5, 0.104; REG3A, 0.163; S100A9, 0.181; BPIFB1, 0.192; S100A8, 0.197; DEFB4A, 0.249; SEMG1, 0.274; PGLYRP4, 0.358; RNASE6, 0.379; PLA2G2A, 0.437; GNLY, 0.507; LTF, 0.51; CCR2, 0.523; LYZ, 0.539)	Immune response
NP-BO	2	5	B-WICH complex positively regulates rRNA expression	56	Reactome	-1.81669	0.00404961	29	(H2AC7, 0.268; POLR2K, 0.381; H3C12, 0.402; H2AZ1, 0.503; H2BC21, 0.504; H2BC5, 0.505; H2BC4, 0.521; H4C11, 0.538; H2BC11, 0.56; H4C3, 0.568; H3-3A, 0.588; H2BC12, 0.596; H4C8, 0.606; H2BC15, 0.61; H2AC20, 0.62; H3C14, 0.644; TAF1B, 0.655; H2AZ2, 0.665; POLR1F, 0.666; H4-16, 0.67; DDX21, 0.675; H2BC13, 0.7; SMARCA5, 0.702; H2AC6, 0.717; TAF1D, 0.731; DEK, 0.742; POLR1D, 0.746; POLR1G, 0.749; H3C4…	NA
NP-BO	2	5	Cell Cycle Checkpoints	260	Reactome	-1.84076	2.23611877003496e-05	130	(RPS27, 0.346; PSMA2, 0.402; ITGB3BP, 0.461; CDK1, 0.469; CDKN2A, 0.475; DYNLL1, 0.477; H2BU1, 0.479; UBE2D1, 0.487; MAD2L1, 0.498; H2BC21, 0.504; H2BC5, 0.505; SKA2, 0.505; H2BC4, 0.521; RFC3, 0.537; H4C11, 0.538; PPP2CA, 0.548; YWHAQ, 0.55; BIRC5, 0.555; PSMD10, 0.557; H2BC11, 0.56; ANAPC15, 0.563; UBA52, 0.563; H4C3, 0.568; YWHAZ, 0.573; UBE2V2, 0.582; CENPA, 0.584; BRCC3, 0.59; UBE2N, 0.591; …	Cell Cycle Regulation
NP-BO	2	5	Class B/2 (Secretin family receptors)	71	Reactome	1.77581	0.0091711	22	(WNT11, 6.374; UCN3, 5.595; ADCYAP1, 3.768; GIPR, 3.195; WNT1, 2.954; WNT3, 2.718; VIP, 2.559; UCN, 2.41; CALCB, 2.376; GNB3, 2.201; ADCYAP1R1, 2.164; WNT8B, 2.107; WNT10B, 2.047; GIP, 1.942; CRHR2, 1.845; GCG, 1.783; SCTR, 1.765; PTCH2, 1.72; VIPR1, 1.713; FZD10, 1.644; ADM2, 1.637; GLP1R, 1.596)	Signal transduction
NP-BO	2	5	Cytochrome P450 - arranged by substrate type	51	Reactome	1.97154	0.00103067	20	(CYP1A1, 13.569; CYP4F8, 6.583; CYP4F2, 4.851; CYP2C19, 2.942; CYP2D6, 2.915; CYP2C8, 2.845; CYP26C1, 2.67; CYP4F11, 2.648; CYP2C9, 2.645; CYP3A4, 2.587; POMC, 2.572; CYP1B1, 2.563; CYP26B1, 2.145; CYP27A1, 1.957; CYP4F12, 1.83; NR1H4, 1.807; CYP4F3, 1.766; CYP51A1, 1.667; CYP2C18, 1.66; CYP2A6, 1.641)	Metabolism
NP-BO	2	5	Defensins	11	Reactome	-2.11678	0.000357532	4	(DEFB103B, 0.008; DEFA6, 0.048; DEFA5, 0.104; DEFB4A, 0.249)	Immune response
NP-BO	2	5	Downstream TCR signaling	89	Reactome	-1.84884	0.00127746	57	(PSMA2, 0.402; TRAT1, 0.483; UBE2D1, 0.487; HLA-DPA1, 0.535; HLA-DQA1, 0.536; PSMD10, 0.557; UBA52, 0.563; UBE2N, 0.591; CD3G, 0.593; PSMD8, 0.595; PSMA4, 0.597; RPS27A, 0.616; SEM1, 0.619; SKP1, 0.619; PSMA1, 0.626; PIK3R2, 0.636; CD3D, 0.646; PSMA3, 0.65; TAB2, 0.66; PSMB2, 0.661; BCL10, 0.672; UBE2D2, 0.677; PSMB1, 0.68; PSMD12, 0.682; PTEN, 0.686; PSMB6, 0.69; CHUK, 0.69; PSMD6, 0.694; HLA-DR…	Immune response
NP-BO	2	5	E2F targets	200	MsigDB H50	-1.64025	0.0046462	88	(UBE2T, 0.391; DCK, 0.427; CKS2, 0.446; CDK1, 0.469; CDKN3, 0.473; CDKN2A, 0.475; ASF1A, 0.482; MAD2L1, 0.498; DEPDC1, 0.501; H2AZ1, 0.503; CKS1B, 0.506; PRDX4, 0.523; CSE1L, 0.528; RFC3, 0.537; NUDT21, 0.538; BIRC5, 0.555; ANP32E, 0.563; KPNA2, 0.566; NME1, 0.568; MTHFD2, 0.582; DLGAP5, 0.605; IPO7, 0.611; DSCC1, 0.617; CBX5, 0.622; RAN, 0.623; BRCA2, 0.626; PRPS1, 0.627; SYNCRIP, 0.628; CCNB2, …	Cell Cycle Regulation
NP-BO	2	5	ER-Phagosome pathway	78	Reactome	-1.74983	0.00484673	36	(PSMA2, 0.402; SEC61G, 0.466; LY96, 0.475; SEC61B, 0.495; B2M, 0.51; BTK, 0.53; PSMD10, 0.557; TLR4, 0.559; UBA52, 0.563; SNAP23, 0.582; PSMD8, 0.595; PSMA4, 0.597; RPS27A, 0.616; SEM1, 0.619; VAMP3, 0.622; PSMA1, 0.626; PSMA3, 0.65; PSMB2, 0.661; TLR1, 0.673; PSMB1, 0.68; PSMD12, 0.682; PSMB6, 0.69; CHUK, 0.69; PSMD6, 0.694; PSMA6, 0.705; VAMP8, 0.714; PSMA5, 0.72; PSMD14, 0.727; PSMC6, 0.728; P…	Immune response
NP-BO	2	5	ESR-mediated signaling	183	Reactome	-1.56788	0.00688727	60	(EPGN, 0.135; H2AC7, 0.268; POLR2K, 0.381; H3C12, 0.402; GNG5, 0.421; S1PR3, 0.427; H2BU1, 0.479; ERBB4, 0.488; MMP2, 0.488; H2AZ1, 0.503; H2BC21, 0.504; H2BC5, 0.505; H2BC4, 0.521; H4C11, 0.538; EREG, 0.549; H2BC11, 0.56; KPNA2, 0.566; POLR2J, 0.567; H4C3, 0.568; KRAS, 0.568; CAV1, 0.574; GTF2A1, 0.575; HSP90AA1, 0.577; GNAI3, 0.58; H3-3A, 0.588; PGR, 0.59; H2BC12, 0.596; UHMK1, 0.6; POLR2I, 0.6…	Signal transduction
NP-BO	2	5	G1/S Transition	127	Reactome	-1.68085	0.0039142	62	(PSMA2, 0.402; FBXO5, 0.464; CDK1, 0.469; CKS1B, 0.506; CDK7, 0.538; PPP2CA, 0.548; PSMD10, 0.557; POLE2, 0.558; UBA52, 0.563; PSMD8, 0.595; PSMA4, 0.597; PPP2CB, 0.614; RPS27A, 0.616; SEM1, 0.619; SKP1, 0.619; CCNB1, 0.622; DBF4, 0.623; PSMA1, 0.626; RB1, 0.631; ORC4, 0.635; ORC5, 0.642; PSMA3, 0.65; CDC7, 0.655; PSMB2, 0.661; PCNA, 0.662; RPA3, 0.663; PSMB1, 0.68; PSMD12, 0.682; MCM6, 0.684; DH…	Cell Cycle Regulation
NP-BO	2	5	Gene Silencing by RNA	98	Reactome	-1.85294	0.00103067	51	(H2AC7, 0.268; POLR2K, 0.381; H3C12, 0.402; H2BU1, 0.479; NDC1, 0.496; H2AZ1, 0.503; H2BC21, 0.504; H2BC5, 0.505; H2BC4, 0.521; H4C11, 0.538; NUP54, 0.547; H2BC11, 0.56; POLR2J, 0.567; H4C3, 0.568; TSNAX, 0.576; HSP90AA1, 0.577; H3-3A, 0.588; H2BC12, 0.596; POLR2I, 0.6; H4C8, 0.606; H2BC15, 0.61; H2AC20, 0.62; RAN, 0.623; NUP35, 0.642; H3C14, 0.644; TDRD1, 0.644; TSN, 0.645; NUP58, 0.655; H2AZ2, …	NA
NP-BO	2	5	Host Interactions of HIV factors	126	Reactome	-1.80289	0.000946981	77	(PSMA2, 0.402; NDC1, 0.496; CD8B, 0.496; B2M, 0.51; ELOC, 0.522; RBX1, 0.536; NUP54, 0.547; PSMD10, 0.557; UBA52, 0.563; AP1S3, 0.575; PSMD8, 0.595; PSMA4, 0.597; RPS27A, 0.616; SEM1, 0.619; SKP1, 0.619; RAN, 0.623; PSMA1, 0.626; NPM1, 0.629; AP1S2, 0.639; NUP35, 0.642; PSMA3, 0.65; NUP58, 0.655; PSMB2, 0.661; AP2B1, 0.68; PSMB1, 0.68; PSMD12, 0.682; RAC1, 0.689; PSMB6, 0.69; PSIP1, 0.693; PSMD6,…	Immune response
NP-BO	2	5	Leishmania parasite growth and survival	123	Reactome	1.64902	0.00790354	45	(HTR4, 5.717; DPEP1, 4.207; GPR25, 3.973; ADCYAP1, 3.768; HTR6, 3.708; IL6, 3.592; LHB, 3.379; GIPR, 3.195; ADCY4, 2.798; GGT1, 2.778; POMC, 2.572; VIP, 2.559; CALCB, 2.376; GPR150, 2.365; HTR7, 2.314; PTGIR, 2.278; MC1R, 2.266; GNB3, 2.201; ADCYAP1R1, 2.164; PLCG1, 1.97; GIP, 1.942; ITPR3, 1.903; RHBDF2, 1.898; CRHR2, 1.845; PRKAR1B, 1.826; GCG, 1.783; SCTR, 1.765; GGT5, 1.732; ADCY5, 1.72; VIPR…	Immune response
NP-BO	2	5	M Phase	364	Reactome	-1.54503	0.00129858	169	(H2AC7, 0.268; RPS27, 0.346; MZT1, 0.397; PSMA2, 0.402; H3C12, 0.402; PRKAR2B, 0.423; ITGB3BP, 0.461; FBXO5, 0.464; CDK1, 0.469; DYNLL1, 0.477; H2BU1, 0.479; UBE2D1, 0.487; NDC1, 0.496; MAD2L1, 0.498; RAB2A, 0.501; H2AZ1, 0.503; H2BC21, 0.504; H2BC5, 0.505; SKA2, 0.505; ARPP19, 0.513; H2BC4, 0.521; H4C11, 0.538; NUP54, 0.547; PPP2CA, 0.548; RAB1A, 0.551; BIRC5, 0.555; PSMD10, 0.557; H2BC11, 0.56;…	Cell Cycle Regulation
NP-BO	2	5	Metabolism of amino acids and derivatives	341	Reactome	-1.81094	4.30328129095015e-06	151	(TYRP1, 0.087; SLC6A11, 0.161; MTAP, 0.218; DIO2, 0.272; EEF1E1, 0.321; RPS27, 0.346; PSMA2, 0.402; GADL1, 0.402; RPS27L, 0.414; TDO2, 0.421; APIP, 0.427; RPS29, 0.428; CTH, 0.449; RPL39, 0.45; RPL35A, 0.47; RPL39L, 0.476; ACADSB, 0.49; RPL26, 0.493; RPL27, 0.494; RPS13, 0.495; RIDA, 0.496; ARG2, 0.498; RPL15, 0.506; BHMT, 0.509; RPL30, 0.516; RPL29, 0.516; RPL27A, 0.516; RPS18, 0.522; RPS21, 0.5…	Metabolism
NP-BO	2	5	Mitotic Anaphase	219	Reactome	-1.75026	0.000229225	108	(RPS27, 0.346; PSMA2, 0.402; ITGB3BP, 0.461; CDK1, 0.469; DYNLL1, 0.477; UBE2D1, 0.487; NDC1, 0.496; MAD2L1, 0.498; SKA2, 0.505; NUP54, 0.547; PPP2CA, 0.548; BIRC5, 0.555; PSMD10, 0.557; ANAPC15, 0.563; UBA52, 0.563; CENPA, 0.584; PSMD8, 0.595; CENPQ, 0.595; PSMA4, 0.597; PPP2CB, 0.614; RPS27A, 0.616; VRK1, 0.617; SEM1, 0.619; CCNB1, 0.622; RAN, 0.623; PSMA1, 0.626; CCNB2, 0.63; TNPO1, 0.633; CEN…	Cell Cycle Regulation
NP-BO	2	5	Mitotic Metaphase and Anaphase	220	Reactome	-1.76646	0.000358467	108	(RPS27, 0.346; PSMA2, 0.402; ITGB3BP, 0.461; FBXO5, 0.464; CDK1, 0.469; DYNLL1, 0.477; UBE2D1, 0.487; NDC1, 0.496; MAD2L1, 0.498; SKA2, 0.505; NUP54, 0.547; PPP2CA, 0.548; BIRC5, 0.555; PSMD10, 0.557; ANAPC15, 0.563; UBA52, 0.563; CENPA, 0.584; PSMD8, 0.595; CENPQ, 0.595; PSMA4, 0.597; PPP2CB, 0.614; RPS27A, 0.616; VRK1, 0.617; SEM1, 0.619; CCNB1, 0.622; RAN, 0.623; PSMA1, 0.626; CCNB2, 0.63; TNP…	Cell Cycle Regulation
NP-BO	2	5	Mitotic Prophase	108	Reactome	-1.74286	0.0039142	38	(H2AC7, 0.268; H3C12, 0.402; CDK1, 0.469; H2BU1, 0.479; NDC1, 0.496; RAB2A, 0.501; H2AZ1, 0.503; H2BC21, 0.504; H2BC5, 0.505; ARPP19, 0.513; H2BC4, 0.521; H4C11, 0.538; NUP54, 0.547; PPP2CA, 0.548; RAB1A, 0.551; H2BC11, 0.56; NEK7, 0.565; H4C3, 0.568; H3-3A, 0.588; SMC2, 0.589; H2BC12, 0.596; H4C8, 0.606; H2BC15, 0.61; PPP2CB, 0.614; VRK1, 0.617; H2AC20, 0.62; CCNB1, 0.622; CCNB2, 0.63; CNEP1R1, …	Cell Cycle Regulation
NP-BO	2	5	MTORC1 signaling	199	MsigDB H50	-2.17648	5.51681508440576e-08	101	(FADS2, 0.165; EEF1E1, 0.321; HSPE1, 0.39; FGL2, 0.391; CTH, 0.449; TMEM97, 0.481; ERO1A, 0.483; ELOVL5, 0.505; CTSC, 0.532; SC5D, 0.533; CCNG1, 0.534; UFM1, 0.538; SSR1, 0.546; NAMPT, 0.549; RAB1A, 0.551; SLC7A11, 0.553; ACTR2, 0.556; PDK1, 0.561; IFI30, 0.562; HMGCS1, 0.564; HPRT1, 0.564; ME1, 0.573; CXCR4, 0.579; MTHFD2, 0.582; PPA1, 0.59; SERP1, 0.591; ELOVL6, 0.593; PSMA4, 0.597; SLC2A3, 0.5…	Signal transduction
NP-BO	2	5	MYC targets V1	199	MsigDB H50	-2.70183	1.24338206059179e-16	135	(HSPE1, 0.39; PSMA2, 0.402; SNRPG, 0.419; ERH, 0.423; UBE2E1, 0.428; VBP1, 0.481; PRDX3, 0.496; MAD2L1, 0.498; H2AZ1, 0.503; PRPS2, 0.511; PRDX4, 0.523; LSM2, 0.539; YWHAQ, 0.55; SNRPD2, 0.552; NHP2, 0.553; COX5A, 0.555; EIF4E, 0.56; HPRT1, 0.564; RPL34, 0.565; KPNA2, 0.566; NME1, 0.568; EIF1AX, 0.57; AP3S1, 0.572; GLO1, 0.58; EEF1B2, 0.581; ABCE1, 0.592; RPL14, 0.593; EIF3J, 0.595; PSMD8, 0.595;…	Cell Cycle Regulation
NP-BO	2	5	Negative epigenetic regulation of rRNA expression	75	Reactome	-1.72293	0.00574312	33	(H2AC7, 0.268; POLR2K, 0.381; H3C12, 0.402; H2BU1, 0.479; H2AZ1, 0.503; H2BC21, 0.504; H2BC5, 0.505; H2BC4, 0.521; SAP18, 0.524; CDK7, 0.538; H4C11, 0.538; GTF2H5, 0.553; H2BC11, 0.56; H4C3, 0.568; H3-3A, 0.588; H2BC12, 0.596; H4C8, 0.606; H2BC15, 0.61; H2AC20, 0.62; HDAC2, 0.625; H3C14, 0.644; TAF1B, 0.655; H2AZ2, 0.665; POLR1F, 0.666; H4-16, 0.67; H2BC13, 0.7; SMARCA5, 0.702; H2AC6, 0.717; TAF1…	NA
NP-BO	2	5	Neutrophil degranulation	427	Reactome	-1.79488	1.84862259096467e-06	152	(CRISP3, 0.025; DSG1, 0.065; S100A12, 0.09; SERPINB3, 0.109; FLG2, 0.169; S100A9, 0.181; CSTB, 0.182; CXCR2, 0.192; S100A8, 0.197; TNFAIP6, 0.27; TTR, 0.279; FCER1G, 0.317; FABP5, 0.367; FCGR2A, 0.374; ORM1, 0.375; BST2, 0.389; FGL2, 0.391; MGST1, 0.398; PSMA2, 0.402; S100A11, 0.405; CD53, 0.407; PYGL, 0.413; GGH, 0.415; C3AR1, 0.423; GLIPR1, 0.424; LAMP2, 0.427; PKP1, 0.428; PTPRC, 0.435; RAB31,…	Immune response
NP-BO	2	5	Oxidative phosphorylation	200	MsigDB H50	-2.43371	1.91964639383075e-11	125	(ATP6V1F, 0.375; NDUFA4, 0.376; NDUFB4, 0.405; COX7A2, 0.418; NDUFA5, 0.439; LDHB, 0.439; ATP5PF, 0.446; ATP5MF, 0.456; COX7B, 0.467; UQCR10, 0.475; UQCR11, 0.481; ACADSB, 0.49; PRDX3, 0.496; COX7C, 0.501; CYCS, 0.507; COX6A1, 0.513; ATP5MC2, 0.525; SDHC, 0.525; NDUFB3, 0.535; OAT, 0.54; SDHD, 0.545; NDUFA2, 0.545; ATP6V0E1, 0.548; COX5A, 0.555; NDUFA8, 0.565; ATP5PO, 0.571; DLAT, 0.578; NDUFB8, …	Metabolism
NP-BO	2	5	Protein secretion	94	MsigDB H50	-2.12545	3.98448743139252e-05	51	(LAMP2, 0.427; SCAMP1, 0.462; RAB2A, 0.501; YIPF6, 0.506; TMED2, 0.519; PPT1, 0.531; TMED10, 0.532; CTSC, 0.532; GALC, 0.553; SNX2, 0.559; TMX1, 0.563; ANP32E, 0.563; AP3S1, 0.572; RAB14, 0.578; COPB1, 0.58; SNAP23, 0.582; VAMP7, 0.584; TPD52, 0.584; CAV2, 0.62; RAB5A, 0.62; VAMP3, 0.622; CLN5, 0.641; RAB9A, 0.644; LMAN1, 0.648; ARCN1, 0.648; TSPAN8, 0.648; RAB22A, 0.649; MAPK1, 0.653; ADAM10, 0.…	NA
NP-BO	2	5	Protein ubiquitination	69	Reactome	-2.04642	0.000400667	41	(UBE2T, 0.391; UCHL3, 0.407; UBE2Q2, 0.476; UBE2W, 0.477; UBE2D1, 0.487; H2BC5, 0.505; UBE2K, 0.521; H2BC4, 0.521; H2BC11, 0.56; UBA52, 0.563; HLTF, 0.568; UBE2A, 0.576; UBE2V2, 0.582; UBE2N, 0.591; H2BC12, 0.596; UBE2B, 0.6; H2BC15, 0.61; RPS27A, 0.616; UBE2E3, 0.623; DERL1, 0.661; PCNA, 0.662; BCL10, 0.672; PEX13, 0.672; CTR9, 0.676; UBE2D2, 0.677; UBE2D3, 0.683; RNF152, 0.684; H2BC13, 0.7; PEX…	Metabolism
NP-BO	2	5	Respiratory electron transport, ATP synthesis by chemiosmotic coupling, and heat production by uncoupling proteins.	108	Reactome	-2.50113	7.97891380044592e-10	60	(NDUFA4, 0.376; NDUFB4, 0.405; NDUFA5, 0.439; ATP5PF, 0.446; ATP5MF, 0.456; COX7B, 0.467; UQCR10, 0.475; UQCR11, 0.481; COX7C, 0.501; CYCS, 0.507; COX6A1, 0.513; NDUFA12, 0.522; ATP5MC2, 0.525; SDHC, 0.525; TMEM126B, 0.533; NDUFB3, 0.535; SDHD, 0.545; NDUFA2, 0.545; COX5A, 0.555; NDUFA8, 0.565; ATP5PO, 0.571; NDUFAF2, 0.573; NDUFB8, 0.578; ATP5PB, 0.583; NDUFAF4, 0.583; ATP5MC3, 0.584; UQCRQ, 0.5…	Metabolism
NP-BO	2	5	Rho GTPase cycle	131	Reactome	1.62406	0.00527953	43	(ARHGAP33, 2.91; PLEKHG5, 2.578; ARHGEF2, 2.33; ARHGAP27, 2.307; RHOT2, 2.288; ARHGAP39, 2.235; ARHGEF15, 2.215; ARHGEF10L, 2.162; ARHGEF16, 2.134; ARHGEF1, 2.134; MYO9B, 2.12; ARHGEF40, 2.118; ARHGDIG, 2.085; VAV2, 2.004; RAC3, 2; GMIP, 1.98; NGEF, 1.978; MCF2L, 1.962; ARHGEF19, 1.897; ABR, 1.849; TRIP10, 1.844; ARHGAP44, 1.812; ARAP1, 1.812; OBSCN, 1.798; ARHGAP22, 1.792; ARHGAP45, 1.79; PLEKHG…	Signal transduction
NP-BO	2	5	RHO GTPases activate PKNs	60	Reactome	-1.87417	0.00540474	30	(H2AC7, 0.268; H3C12, 0.402; H2BU1, 0.479; H2AZ1, 0.503; H2BC21, 0.504; H2BC5, 0.505; H2BC4, 0.521; H4C11, 0.538; YWHAQ, 0.55; H2BC11, 0.56; PPP1CB, 0.563; H4C3, 0.568; YWHAZ, 0.573; H3-3A, 0.588; H2BC12, 0.596; H4C8, 0.606; MYL12B, 0.607; H2BC15, 0.61; H2AC20, 0.62; MYL12A, 0.624; H3C14, 0.644; H2AZ2, 0.665; H4-16, 0.67; MYL9, 0.68; RAC1, 0.689; CDC25C, 0.692; YWHAE, 0.692; H2BC13, 0.7; YWHAB, 0…	Signal transduction
NP-BO	2	5	rRNA processing	189	Reactome	-2.27283	4.90718997997558e-09	93	(RPS27, 0.346; NOP10, 0.395; RPS27L, 0.414; RPS29, 0.428; RPL39, 0.45; RPL35A, 0.47; RPL39L, 0.476; RPL31, 0.487; RPL26, 0.493; RPL27, 0.494; RPS13, 0.495; TRMT10C, 0.502; RPL15, 0.506; RPL30, 0.516; RPL29, 0.516; RPL27A, 0.516; RPS18, 0.522; RPS21, 0.529; RPL18A, 0.531; RPL26L1, 0.532; RPL37, 0.535; RPL32, 0.542; RPL38, 0.551; NHP2, 0.553; C1D, 0.555; RPL22L1, 0.561; RPS15A, 0.564; RPL34, 0.565;…	Metabolism
NP-BO	2	5	Surfactant metabolism	26	Reactome	-2.04266	0.00252256	4	(PGA4, 0.028; PGA3, 0.032; PGA5, 0.038; SFTPA2, 0.241)	Metabolism
NP-BO	2	5	The citric acid (TCA) cycle and respiratory electron transport	157	Reactome	-2.34795	4.22853507646655e-09	80	(LDHC, 0.056; NDUFA4, 0.376; NDUFB4, 0.405; NDUFA5, 0.439; LDHB, 0.439; ATP5PF, 0.446; ATP5MF, 0.456; COX7B, 0.467; UQCR10, 0.475; UQCR11, 0.481; COX7C, 0.501; CYCS, 0.507; COX6A1, 0.513; NDUFA12, 0.522; ATP5MC2, 0.525; SDHC, 0.525; MPC2, 0.528; TMEM126B, 0.533; NDUFB3, 0.535; SDHD, 0.545; NDUFA2, 0.545; COX5A, 0.555; PDK1, 0.561; NDUFA8, 0.565; ATP5PO, 0.571; NDUFAF2, 0.573; ME1, 0.573; DLAT, 0.…	Metabolism
NP-BO	2	5	Translation	279	Reactome	-2.72149	8.9560295605084e-22	180	(EEF1E1, 0.321; RPS27, 0.346; MRPS36, 0.361; RPS27L, 0.414; SPCS1, 0.418; RPS29, 0.428; MRPS35, 0.43; EEF1A2, 0.447; RPL39, 0.45; SRP9, 0.463; SEC61G, 0.466; RPL35A, 0.47; SPCS2, 0.472; RPL39L, 0.476; RPL31, 0.487; SPCS3, 0.49; RPL26, 0.493; RPL27, 0.494; SEC61B, 0.495; RPS13, 0.495; MRPL50, 0.504; RPL15, 0.506; RPL30, 0.516; RPL29, 0.516; RPL27A, 0.516; MRPL13, 0.519; RPS18, 0.522; RPS21, 0.529;…	Metabolism
NP-BO	2	5	Xenobiotics	16	Reactome	2.00536	0.00252256	11	(CYP1A1, 13.569; CYP2C19, 2.942; CYP2D6, 2.915; CYP2C8, 2.845; CYP2C9, 2.645; CYP3A4, 2.587; CYP2C18, 1.66; CYP2A6, 1.641; CYP2W1, 1.409; CYP2B6, 1.381; CYP2E1, 1.356)	Metabolism
NP-BO	2	5	Epithelial mesenchymal transition	197	MsigDB H50	-2.04296	2.4820582067844e-06	51	(DKK1, 0.094; LUM, 0.134; CDH2, 0.136; ECM1, 0.172; EDIL3, 0.209; TFPI2, 0.256; POSTN, 0.284; VCAN, 0.297; FMOD, 0.32; GJA1, 0.328; THBS2, 0.345; GREM1, 0.351; SGCD, 0.352; LOX, 0.357; MATN3, 0.364; WNT5A, 0.384; MFAP5, 0.387; CXCL6, 0.387; PCOLCE2, 0.405; EMP3, 0.412; SPOCK1, 0.413; GLIPR1, 0.424; THY1, 0.445; MXRA5, 0.449; SNAI2, 0.455; SGCB, 0.471; CADM1, 0.485; MMP2, 0.488; CDH6, 0.491; ITGB3…	Development
NP-BO	2	5	Formation of the cornified envelope	78	Reactome	-3.01072	1.5140381695252e-18	32	(LCE3D, 0.002; LCE3E, 0.008; SPINK6, 0.028; FLG, 0.033; SPRR2G, 0.039; SPRR2B, 0.045; SPRR1B, 0.046; SPRR2D, 0.056; SPRR1A, 0.059; DSG1, 0.065; RPTN, 0.068; SPRR2A, 0.068; SPRR2E, 0.07; SPRR3, 0.075; KRT6C, 0.076; KRT6B, 0.099; CSTA, 0.099; KRT78, 0.113; IVL, 0.133; SPINK5, 0.134; KRT4, 0.14; KRT6A, 0.165; KRT13, 0.173; SPRR2F, 0.226; KRT16, 0.29; TGM1, 0.331; TGM5, 0.387; PKP1, 0.428; PERP, 0.43…	Development
NP-BO	2	5	Keratinization	80	Reactome	-2.99356	3.31669349375238e-18	32	(LCE3D, 0.002; LCE3E, 0.008; SPINK6, 0.028; FLG, 0.033; SPRR2G, 0.039; SPRR2B, 0.045; SPRR1B, 0.046; SPRR2D, 0.056; SPRR1A, 0.059; DSG1, 0.065; RPTN, 0.068; SPRR2A, 0.068; SPRR2E, 0.07; SPRR3, 0.075; KRT6C, 0.076; KRT6B, 0.099; CSTA, 0.099; KRT78, 0.113; IVL, 0.133; SPINK5, 0.134; KRT4, 0.14; KRT6A, 0.165; KRT13, 0.173; SPRR2F, 0.226; KRT16, 0.29; TGM1, 0.331; TGM5, 0.387; PKP1, 0.428; PERP, 0.43…	Development
NP-BO	2	5	NCAM signaling for neurite out-growth	58	Reactome	1.79079	0.00546593	23	(COL2A1, 6.083; SPTBN5, 4.373; CACNA1I, 3.333; COL5A3, 2.994; COL9A3, 2.449; SPTBN4, 2.417; COL9A2, 2.068; SPTB, 2.016; NRTN, 1.973; HRAS, 1.923; CACNA1D, 1.843; COL4A4, 1.805; AGRN, 1.754; COL6A1, 1.729; COL6A2, 1.716; CACNA1H, 1.658; SPTBN2, 1.624; SRC, 1.575; ARTN, 1.572; COL5A1, 1.57; CACNB1, 1.566; CACNB3, 1.509; CACNA1G, 1.492)	Development
NP-BO	2	5	Regulation of beta-cell development	36	Reactome	1.83232	0.00881522	19	(ONECUT1, 4.673; NEUROD1, 3.739; PKLR, 2.782; SLC2A2, 2.279; PDX1, 2.202; KAT2A, 2.002; ONECUT3, 1.997; HNF1A, 1.764; NKX6-1, 1.753; AKT1, 1.66; NOTCH1, 1.601; GCK, 1.571; NR5A2, 1.515; MAML3, 1.509; INSM1, 1.488; HNF4A, 1.483; AKT2, 1.42; MAMLD1, 1.412; RFX6, 1.408)	Development
NP-BO	3	8	Allograft rejection	186	MsigDB H50	-2.15985	1.07815146931257e-08	77	(KRT1, 0.205; KLRD1, 0.236; LY86, 0.247; CCL13, 0.271; FCGR2B, 0.322; CD79A, 0.328; CCR1, 0.368; IRF4, 0.374; THY1, 0.417; HLA-DQA1, 0.473; HLA-DOA, 0.481; PTPRC, 0.491; CD80, 0.516; GZMA, 0.524; CXCL13, 0.526; FLNA, 0.528; B2M, 0.53; TRAT1, 0.539; CD3G, 0.544; CCR2, 0.549; PRF1, 0.552; SRGN, 0.554; NCR1, 0.556; CD3D, 0.562; CD86, 0.564; TGFB2, 0.569; IL2RB, 0.569; CD8A, 0.576; CD247, 0.576; F2R,…	Immune response
NP-BO	3	8	Binding and Uptake of Ligands by Scavenger Receptors	40	Reactome	-2.11946	0.000346242	15	(JCHAIN, 0.121; HBB, 0.139; MSR1, 0.305; SCARA5, 0.334; CD163, 0.388; HBA2, 0.406; ALB, 0.443; MASP1, 0.446; COLEC12, 0.501; HBA1, 0.501; APOE, 0.52; COLEC11, 0.523; STAB1, 0.61; COL3A1, 0.63; COL1A2, 0.641)	NA
NP-BO	3	8	Complement	188	MsigDB H50	-1.68884	0.0010634	56	(S100A9, 0.23; APOC1, 0.23; ERAP2, 0.28; CR2, 0.29; FN1, 0.315; PLA2G7, 0.321; SERPINB2, 0.329; C1QA, 0.369; HPCAL4, 0.376; FCER1G, 0.395; LTF, 0.406; CR1, 0.445; CA2, 0.445; CTSV, 0.46; C1QC, 0.484; C1S, 0.494; GZMA, 0.524; PIK3CG, 0.567; PIK3R5, 0.604; CP, 0.612; C1R, 0.62; ZEB1, 0.625; CTSC, 0.637; ZFPM2, 0.641; GNG2, 0.643; TFPI2, 0.644; PPP2CB, 0.648; ANG, 0.648; PLAUR, 0.649; ADAM9, 0.652; …	Immune response
NP-BO	3	8	Complement cascade	42	Reactome	-1.95918	0.00846283	21	(CR2, 0.29; C1QA, 0.369; C1QB, 0.414; CR1, 0.445; MASP1, 0.446; CD19, 0.466; C1QC, 0.484; C1S, 0.494; CFHR1, 0.514; COLEC11, 0.523; C3AR1, 0.552; C1R, 0.62; CFH, 0.659; C3, 0.675; SERPING1, 0.738; ELANE, 0.744; C4BPB, 0.768; C7, 0.776; C5AR2, 0.789; C6, 0.807; CD59, 0.815)	Immune response
NP-BO	3	8	Costimulation by the CD28 family	66	Reactome	-1.88155	0.00758735	23	(BTLA, 0.348; HLA-DQB1, 0.35; PAK3, 0.402; HLA-DQA1, 0.473; CD80, 0.516; CD3G, 0.544; CD3D, 0.562; CD86, 0.564; CD247, 0.576; HLA-DPA1, 0.577; CD4, 0.583; CD28, 0.598; AKT3, 0.616; HLA-DQA2, 0.622; HLA-DPB1, 0.636; PPP2CB, 0.648; CD3E, 0.665; CDC42, 0.669; PDCD1LG2, 0.676; CD274, 0.695; ICOS, 0.728; LCK, 0.743; PDCD1, 0.751)	Immune response
NP-BO	3	8	E2F targets	200	MsigDB H50	1.54406	0.00390686	75	(ESPL1, 2.089; KIF18B, 1.662; WEE1, 1.563; TACC3, 1.532; SHMT1, 1.514; UBE2S, 1.505; MYBL2, 1.505; H2AX, 1.502; CDKN2C, 1.486; CIT, 1.484; MKI67, 1.481; LIG1, 1.453; SPC24, 1.444; AURKB, 1.432; MYC, 1.432; GINS4, 1.412; TRIP13, 1.404; CDC25A, 1.395; GINS3, 1.378; CENPM, 1.377; SPAG5, 1.377; HMGA1, 1.369; TP53, 1.36; WDR90, 1.353; UNG, 1.342; PSMC3IP, 1.337; EZH2, 1.336; MXD3, 1.334; CDKN2A, 1.326…	Cell Cycle Regulation
NP-BO	3	8	Elastic fibre formation	42	Reactome	-1.92261	0.00700695	18	(MFAP5, 0.231; FN1, 0.315; ITGA8, 0.468; FBN1, 0.492; TGFB2, 0.569; LTBP1, 0.569; LOX, 0.611; FBLN2, 0.613; FBLN5, 0.617; MFAP4, 0.624; ITGB3, 0.626; EMILIN1, 0.63; ITGAV, 0.632; FBN2, 0.638; EFEMP1, 0.64; LTBP2, 0.686; ITGB1, 0.692; FBLN1, 0.704)	Extracellular matrix organization
NP-BO	3	8	G alpha (i) signalling events	295	Reactome	-1.69579	0.000329311	78	(GNGT1, 0.053; SDR9C7, 0.178; INSL5, 0.219; CCL13, 0.271; CHRM2, 0.293; FPR3, 0.297; NMUR1, 0.341; HSD17B6, 0.357; ANXA1, 0.36; PRKAR2B, 0.366; S1PR3, 0.367; CCR1, 0.368; P2RY14, 0.369; HTR1B, 0.376; CXCL10, 0.387; RGS22, 0.401; P2RY13, 0.402; PTGER3, 0.405; RGS18, 0.406; CNR2, 0.406; SDC2, 0.436; CXCR2, 0.44; CCL20, 0.448; RGS4, 0.472; POMC, 0.483; CXCL11, 0.485; PDE1B, 0.487; AKR1C1, 0.505; CXC…	Signal transduction
NP-BO	3	8	G2M checkpoint	197	MsigDB H50	1.65562	0.00145248	100	(ESPL1, 2.089; SLC7A5, 1.791; E2F2, 1.698; INCENP, 1.627; TLE3, 1.593; TACC3, 1.532; UBE2S, 1.505; MYBL2, 1.505; H2AX, 1.502; CDKN2C, 1.486; MKI67, 1.481; SLC7A1, 1.478; BCL3, 1.475; TGFB1, 1.47; AURKB, 1.432; MYC, 1.432; TROAP, 1.417; CCNF, 1.404; NOTCH2, 1.399; CDC25A, 1.395; RAD54L, 1.392; HMGA1, 1.369; PRC1, 1.357; MEIS1, 1.343; STIL, 1.337; EZH2, 1.336; RASAL2, 1.328; E2F1, 1.316; LMNB1, 1.3…	Cell Cycle Regulation
NP-BO	3	8	Immunoregulatory interactions between a Lymphoid and a non-Lymphoid cell	96	Reactome	-2.29344	6.02750691884279e-08	50	(KLRD1, 0.236; FCGR3A, 0.245; CLEC4G, 0.253; KLRC1, 0.281; FCGR2B, 0.322; PILRA, 0.356; SLAMF7, 0.383; LILRB4, 0.384; SLAMF6, 0.459; LILRB5, 0.462; CD19, 0.466; TYROBP, 0.499; COLEC12, 0.501; SIGLEC12, 0.508; SIGLEC11, 0.509; LAIR1, 0.52; B2M, 0.53; ITGA4, 0.537; CD3G, 0.544; SIGLEC1, 0.549; NCR1, 0.556; CD3D, 0.562; CD8A, 0.576; CD247, 0.576; LILRB1, 0.581; RAET1E, 0.583; KLRB1, 0.603; COL3A1, 0…	Immune response
NP-BO	3	8	Interferon alpha response	96	MsigDB H50	-1.7638	0.00228977	45	(CXCL10, 0.387; RSAD2, 0.434; IFI27, 0.455; DDX60, 0.462; CXCL11, 0.485; C1S, 0.494; B2M, 0.53; BST2, 0.574; CMPK2, 0.621; OASL, 0.625; PROCR, 0.65; RTP4, 0.655; ISG20, 0.686; IFIT2, 0.701; OAS1, 0.71; IFI44L, 0.711; IFIT3, 0.716; IFI44, 0.729; TDRD7, 0.742; CCRL2, 0.747; IFIH1, 0.756; WARS1, 0.758; PSMB9, 0.762; MX1, 0.763; PSMA3, 0.767; UBE2L6, 0.788; PSMB8, 0.79; IFI30, 0.792; ISG15, 0.798; PA…	Immune response
NP-BO	3	8	Interferon gamma response	195	MsigDB H50	-2.06853	1.20790864663854e-07	66	(GBP6, 0.159; TNFAIP6, 0.364; P2RY14, 0.369; IRF4, 0.374; SLAMF7, 0.383; FGL2, 0.384; CXCL10, 0.387; RSAD2, 0.434; IFI27, 0.455; DDX60, 0.462; HLA-DQA1, 0.473; CXCL11, 0.485; IFIT1, 0.492; C1S, 0.494; CD38, 0.501; GZMA, 0.524; B2M, 0.53; CMKLR1, 0.558; CD86, 0.564; IL2RB, 0.569; BST2, 0.574; SRI, 0.588; IL10RA, 0.598; SSPN, 0.61; C1R, 0.62; CMPK2, 0.621; OASL, 0.625; MX2, 0.625; PSMA2, 0.649; OAS…	Immune response
NP-BO	3	8	KRAS signaling up	188	MsigDB H50	-1.68768	0.0010634	54	(ADAMDEC1, 0.188; PCP4, 0.205; CIDEA, 0.248; F13A1, 0.281; TLR8, 0.305; PTPRR, 0.387; CXCL10, 0.387; TMEM158, 0.391; FCER1G, 0.395; HSD11B1, 0.429; CA2, 0.445; CCL20, 0.448; BIRC3, 0.452; LY96, 0.473; TMEM100, 0.475; ALDH1A2, 0.481; ANXA10, 0.486; ITGBL1, 0.528; PPBP, 0.53; AKAP12, 0.544; C3AR1, 0.552; CMKLR1, 0.558; LAPTM5, 0.559; PRKG2, 0.569; GFPT2, 0.576; RBP4, 0.582; MMP9, 0.588; IL10RA, 0.5…	Signal transduction
NP-BO	3	8	MYC targets V2	58	MsigDB H50	1.83987	0.00390686	40	(DUSP2, 2.076; MAP3K6, 1.734; BYSL, 1.523; RRP12, 1.453; MYC, 1.432; MYBBP1A, 1.418; SRM, 1.408; PUS1, 1.373; PPRC1, 1.352; SLC19A1, 1.347; UNG, 1.342; SORD, 1.307; GRWD1, 1.283; TCOF1, 1.261; NOP2, 1.259; MRTO4, 1.255; RCL1, 1.253; PLK1, 1.232; RRP9, 1.23; LAS1L, 1.229; NOP16, 1.226; PPAN, 1.219; AIMP2, 1.217; EXOSC5, 1.213; NOP56, 1.21; MCM5, 1.205; NOC4L, 1.205; IMP4, 1.204; HSPD1, 1.199; IPO4…	Cell Cycle Regulation
NP-BO	3	8	Neutrophil degranulation	427	Reactome	-1.74946	1.25345732149271e-05	143	(CTSG, 0.129; HBB, 0.139; SERPINB3, 0.145; DSG1, 0.156; PKP1, 0.197; S100A8, 0.197; KRT1, 0.205; S100A9, 0.23; PTX3, 0.362; CSTB, 0.364; TNFAIP6, 0.364; S100A7, 0.381; FGL2, 0.384; FCER1G, 0.395; CLEC12A, 0.398; LTF, 0.406; CXCR2, 0.44; CR1, 0.445; CD53, 0.448; SIRPB1, 0.474; FCGR2A, 0.479; VNN1, 0.489; PTPRC, 0.491; RAB9B, 0.494; TYROBP, 0.499; LAIR1, 0.52; PPBP, 0.53; B2M, 0.53; S100P, 0.53; PR…	Immune response
NP-BO	3	8	Oxidative phosphorylation	200	MsigDB H50	-2.0454	2.05665408714801e-07	96	(COX7A2, 0.527; NDUFA4, 0.596; MPC1, 0.597; ATP5PF, 0.6; UQCR11, 0.611; COX7B, 0.622; CYCS, 0.624; UQCR10, 0.636; UQCRQ, 0.643; NDUFB3, 0.656; COX6A1, 0.657; ATP6V0B, 0.666; ATP5MF, 0.667; NDUFV2, 0.674; NDUFB4, 0.684; ETFA, 0.686; NDUFB1, 0.686; MGST3, 0.686; LDHB, 0.694; PHYH, 0.702; OAT, 0.702; ATP6V0E1, 0.704; NDUFA5, 0.711; NDUFA6, 0.713; SDHD, 0.713; ATP5MC3, 0.714; NDUFB6, 0.715; CASP7, 0.…	Metabolism
NP-BO	3	8	P53 pathway	197	MsigDB H50	1.55073	0.00390686	56	(ZNF365, 3.919; IRAG2, 2.779; ATF3, 2.652; NHLH2, 2.599; TPD52L1, 2.588; CDK5R1, 2.545; HBEGF, 2.493; JAG2, 2.149; IER3, 2.044; CCND2, 1.937; ALOX15B, 1.891; PLK3, 1.859; FOS, 1.747; RRAD, 1.708; JUN, 1.695; EPHA2, 1.662; TNFSF9, 1.657; PPP1R15A, 1.637; CEBPA, 1.632; CDH13, 1.609; BAIAP2, 1.578; EPS8L2, 1.573; RHBDF2, 1.562; DDIT4, 1.552; IER5, 1.523; KLK8, 1.506; NOTCH1, 1.5; TGFB1, 1.47; RGS16,…	Cell Cycle Regulation
NP-BO	3	8	Platelet activation, signaling and aggregation	235	Reactome	-1.63743	0.00245095	66	(GNGT1, 0.053; FGA, 0.156; ITIH3, 0.212; DGKB, 0.281; F13A1, 0.281; FN1, 0.315; IGF1, 0.344; FCER1G, 0.395; HGF, 0.417; ALB, 0.443; TRPC6, 0.509; FLNA, 0.528; PPBP, 0.53; SERPINA4, 0.53; A2M, 0.544; SRGN, 0.554; PIK3CG, 0.567; TGFB2, 0.569; F2R, 0.577; TMSB4X, 0.59; GNA15, 0.602; PIK3R5, 0.604; ORM2, 0.611; RAB27B, 0.62; GNG7, 0.621; RARRES2, 0.622; MMRN1, 0.623; ITGB3, 0.626; LEFTY2, 0.63; SELEN…	NA
NP-BO	3	8	Platelet degranulation	114	Reactome	-1.79285	0.00448398	40	(FGA, 0.156; ITIH3, 0.212; F13A1, 0.281; FN1, 0.315; IGF1, 0.344; HGF, 0.417; ALB, 0.443; ISLR, 0.528; FLNA, 0.528; PPBP, 0.53; SERPINA4, 0.53; A2M, 0.544; SRGN, 0.554; TGFB2, 0.569; TMSB4X, 0.59; ORM2, 0.611; RAB27B, 0.62; RARRES2, 0.622; MMRN1, 0.623; ITGB3, 0.626; LEFTY2, 0.63; SELENOP, 0.64; CALM2, 0.672; VEGFD, 0.676; TIMP3, 0.698; PCDH7, 0.7; SPARC, 0.7; CAP1, 0.715; PLEK, 0.716; CD63, 0.73…	NA
NP-BO	3	8	Protein secretion	94	MsigDB H50	-1.75733	0.00212951	49	(TSPAN8, 0.508; GALC, 0.608; SSPN, 0.61; CTSC, 0.637; ARFGAP3, 0.682; AP3S1, 0.7; YIPF6, 0.709; COPB1, 0.709; STX7, 0.714; SEC24D, 0.728; TPD52, 0.728; TMED2, 0.728; SNAP23, 0.73; CD63, 0.73; TMX1, 0.733; TMED10, 0.754; SCAMP1, 0.757; SNX2, 0.759; RAB2A, 0.762; CLN5, 0.764; NAPG, 0.773; STX12, 0.779; VAMP7, 0.784; COPB2, 0.791; CLTC, 0.792; ADAM10, 0.793; VAMP3, 0.793; RPS6KA3, 0.796; BET1, 0.806…	NA
NP-BO	3	8	Regulation of Insulin-like Growth Factor (IGF) transport and uptake by Insulin-like Growth Factor Binding Proteins (IGFBPs)	105	Reactome	-1.84069	0.00575723	25	(CTSG, 0.129; FGA, 0.156; CDH2, 0.204; GZMH, 0.263; AMTN, 0.29; KLK13, 0.308; FN1, 0.315; MATN3, 0.331; IGF1, 0.344; CHRDL1, 0.374; ENAM, 0.429; SDC2, 0.436; LGALS1, 0.437; ALB, 0.443; FSTL1, 0.471; BPIFB2, 0.474; FBN1, 0.492; PRSS23, 0.507; APOE, 0.52; LTBP1, 0.569; CP, 0.612; IGFBP5, 0.631; IGFBP7, 0.645; C3, 0.675; MMP2, 0.675)	Metabolism
NP-BO	3	8	Respiratory electron transport, ATP synthesis by chemiosmotic coupling, and heat production by uncoupling proteins.	108	Reactome	-2.15073	1.20516218906567e-05	68	(NDUFA4, 0.596; ATP5PF, 0.6; UQCR11, 0.611; COX7B, 0.622; CYCS, 0.624; UQCR10, 0.636; UQCRQ, 0.643; NDUFB3, 0.656; COX6A1, 0.657; ATP5MF, 0.667; NDUFV2, 0.674; NDUFB4, 0.684; ETFA, 0.686; NDUFB1, 0.686; COX14, 0.695; NDUFA5, 0.711; NDUFA6, 0.713; SDHD, 0.713; ATP5MC3, 0.714; NDUFB6, 0.715; NDUFA13, 0.717; ATP5PB, 0.732; NDUFB8, 0.738; COQ10B, 0.743; NDUFA12, 0.745; COX7C, 0.749; NDUFB2, 0.75; NDU…	Metabolism
NP-BO	3	8	Response to elevated platelet cytosolic Ca2+	119	Reactome	-1.82462	0.00456316	44	(FGA, 0.156; ITIH3, 0.212; F13A1, 0.281; FN1, 0.315; IGF1, 0.344; HGF, 0.417; ALB, 0.443; ISLR, 0.528; FLNA, 0.528; PPBP, 0.53; SERPINA4, 0.53; A2M, 0.544; SRGN, 0.554; TGFB2, 0.569; TMSB4X, 0.59; ORM2, 0.611; RAB27B, 0.62; RARRES2, 0.622; MMRN1, 0.623; ITGB3, 0.626; LEFTY2, 0.63; SELENOP, 0.64; CALM2, 0.672; VEGFD, 0.676; TIMP3, 0.698; PCDH7, 0.7; SPARC, 0.7; CAP1, 0.715; PLEK, 0.716; CD63, 0.73…	NA
NP-BO	3	8	Smooth Muscle Contraction	35	Reactome	-2.19944	0.000998904	18	(ACTG2, 0.273; ACTA2, 0.291; MYH11, 0.332; MYL9, 0.341; ANXA1, 0.36; LMOD1, 0.376; MYLK, 0.384; TPM2, 0.387; CALD1, 0.481; ANXA6, 0.56; GUCY1B1, 0.585; SORBS1, 0.619; MYL12A, 0.642; MYL12B, 0.657; GUCY1A1, 0.666; CALM2, 0.672; TPM1, 0.696; MYL6, 0.72)	NA
NP-BO	3	8	The citric acid (TCA) cycle and respiratory electron transport	157	Reactome	-2.02727	6.70440288962288e-06	81	(LDHC, 0.555; NDUFA4, 0.596; MPC1, 0.597; ATP5PF, 0.6; UQCR11, 0.611; COX7B, 0.622; CYCS, 0.624; UQCR10, 0.636; UQCRQ, 0.643; NDUFB3, 0.656; COX6A1, 0.657; ATP5MF, 0.667; NDUFV2, 0.674; NDUFB4, 0.684; ETFA, 0.686; NDUFB1, 0.686; MPC2, 0.691; LDHB, 0.694; COX14, 0.695; NDUFA5, 0.711; NDUFA6, 0.713; SDHD, 0.713; ATP5MC3, 0.714; NDUFB6, 0.715; NDUFA13, 0.717; ME1, 0.723; ATP5PB, 0.732; NDUFB8, 0.738…	Metabolism
NP-BO	3	8	Wnt beta catenin signaling	41	MsigDB H50	1.98025	0.00129721	26	(DKK4, 5.04; DKK1, 3.203; JAG2, 2.149; CCND2, 1.937; NOTCH4, 1.784; HDAC5, 1.615; NOTCH1, 1.5; WNT5B, 1.481; MYC, 1.432; KAT2A, 1.389; HEY2, 1.385; DLL1, 1.384; TP53, 1.36; CSNK1E, 1.359; WNT1, 1.324; NCOR2, 1.268; HEY1, 1.242; MAML1, 1.223; PPARD, 1.222; AXIN1, 1.196; SKP2, 1.186; JAG1, 1.172; FZD8, 1.167; DVL2, 1.153; FZD1, 1.144; GNAI1, 1.141)	Signal transduction
NP-BO	3	8	Epithelial mesenchymal transition	197	MsigDB H50	-2.20124	1.56462354645002e-09	85	(SGCG, 0.079; PCOLCE2, 0.139; CDH2, 0.204; MFAP5, 0.231; GREM1, 0.233; LUM, 0.259; ACTA2, 0.291; DCN, 0.294; FN1, 0.315; MATN3, 0.331; SGCD, 0.337; MYL9, 0.341; EDIL3, 0.36; PTX3, 0.362; MYLK, 0.384; TPM2, 0.387; TAGLN, 0.411; THY1, 0.417; LGALS1, 0.437; SFRP1, 0.45; SPOCK1, 0.454; POSTN, 0.467; FSTL1, 0.471; RGS4, 0.472; COL12A1, 0.478; CALD1, 0.481; FBN1, 0.492; DPYSL3, 0.5; CRLF1, 0.503; THBS2…	Development
NP-BO	3	8	Myogenesis	172	MsigDB H50	-1.65588	0.00212951	38	(SGCG, 0.079; CASQ2, 0.131; ACTC1, 0.175; DES, 0.217; TNNI2, 0.218; PTGIS, 0.32; MYH11, 0.332; SGCD, 0.337; IGF1, 0.344; DTNA, 0.364; FXYD1, 0.368; FHL1, 0.374; MYLK, 0.384; TPM2, 0.387; TAGLN, 0.411; PYGM, 0.444; SGCA, 0.465; TNNC1, 0.475; LAMA2, 0.573; FGF2, 0.576; COL6A3, 0.585; CKMT2, 0.601; AGL, 0.61; SSPN, 0.61; SORBS1, 0.619; NQO1, 0.621; COL3A1, 0.63; IGFBP7, 0.645; AEBP1, 0.65; MEF2C, 0.…	Development
NP-BO	4	2	Metabolism of fat-soluble vitamins	40	Reactome	2.11889	0.0012386	15	(APOA1, 30.145; APOC3, 18.586; RBP2, 16.269; APOB, 13.612; LRAT, 3.67; GPC3, 2.387; LPL, 2.348; BCO2, 1.958; TTR, 1.793; BCO1, 1.484; LDLR, 1.46; TTPA, 1.456; LRP1, 1.386; AKR1B10, 1.335; LRP12, 1.329)	Metabolism
NP-BO	4	2	Metabolism of vitamins and cofactors	173	Reactome	1.61731	0.00924875	21	(APOA1, 30.145; CBLIF, 24.077; APOC3, 18.586; RBP2, 16.269; APOB, 13.612; ENPP3, 4.422; LRAT, 3.67; GPC3, 2.387; LPL, 2.348; TCN1, 2.332; SLC46A1, 2.319; BST1, 2.09; BCO2, 1.958; TTR, 1.793; SLC52A1, 1.765; CUBN, 1.604; SLC23A1, 1.603; FASN, 1.54; BCO1, 1.484; LDLR, 1.46; TTPA, 1.456)	Metabolism
NP-BO	4	2	Plasma lipoprotein assembly, remodeling, and clearance	61	Reactome	1.8991	0.00866938	17	(APOA1, 30.145; APOC3, 18.586; APOB, 13.612; MTTP, 8.937; CREB3L3, 4.301; LPL, 2.348; LIPC, 1.908; FURIN, 1.707; ALB, 1.634; CUBN, 1.604; ABCG1, 1.532; LDLR, 1.46; CETP, 1.432; LIPA, 1.379; PCSK6, 1.339; ANGPTL3, 1.308; PCSK9, 1.295)	NA
NP-BO	4	2	Retinoid metabolism and transport	36	Reactome	2.16544	0.00209205	14	(APOA1, 30.145; APOC3, 18.586; RBP2, 16.269; APOB, 13.612; LRAT, 3.67; GPC3, 2.387; LPL, 2.348; BCO2, 1.958; TTR, 1.793; BCO1, 1.484; LDLR, 1.46; LRP1, 1.386; AKR1B10, 1.335; LRP12, 1.329)	Metabolism
NP-BO	4	2	Formation of the cornified envelope	78	Reactome	-2.22993	9.07147141488291e-14	48	(KRT5, 0; SPRR2A, 0; KRT78, 0; SPRR2D, 0; SPRR1A, 0; SPRR2E, 0; IVL, 0; KLK5, 0; LCE3D, 0; SPRR2B, 0; SPRR2F, 0; KRT4, 0; KRT13, 0; KRT6A, 0; SPRR3, 0.001; SPRR1B, 0.001; KRT16, 0.001; KRT14, 0.001; KRT6B, 0.002; KRT6C, 0.002; PKP1, 0.006; KLK13, 0.007; FLG, 0.009; DSC3, 0.015; SPINK6, 0.019; KRT24, 0.023; DSG1, 0.024; SPRR2G, 0.027; LCE3E, 0.027; CSTA, 0.029; TGM1, 0.032; SPINK5, 0.048; KRT17, 0…	Development
NP-BO	4	2	Pancreas beta cells	37	MsigDB H50	2.25468	3.04390282666667e-05	17	(SLC2A2, 12.335; PKLR, 7.779; NEUROD1, 5.169; SCGN, 3.888; NKX2-2, 2.979; CHGA, 2.862; SYT13, 2.693; INSM1, 2.524; SST, 2.485; ABCC8, 2.351; GCK, 2.101; ISL1, 1.644; PDX1, 1.529; FOXA2, 1.526; NEUROG3, 1.448; VDR, 1.445; GCG, 1.439)	Development
OAC	1	85	Antimicrobial peptides	51	Reactome	-1.93995	0.00379172	19	(DEFA3, 0.252; S100A7, 0.253; DEFA6, 0.316; DEFA1, 0.366; DEFA1B, 0.368; ITLN1, 0.375; REG3A, 0.395; REG3G, 0.404; S100A7A, 0.458; DEFA5, 0.494; DEFB103B, 0.506; ELANE, 0.517; SLC11A1, 0.63; CTSG, 0.752; PI3, 0.754; BPI, 0.773; RNASE7, 0.775; BPIFA2, 0.779; PGLYRP3, 0.799)	Immune response
OAC	1	85	Defensins	16	Reactome	-2.09766	0.000282983	6	(DEFA3, 0.252; DEFA6, 0.316; DEFA1, 0.366; DEFA1B, 0.368; DEFA5, 0.494; DEFB103B, 0.506)	Immune response
OAC	1	85	E2F targets	200	MsigDB H50	-1.61266	0.00142724	77	(CDKN2A, 0.366; CCNE1, 0.391; CKS2, 0.772; HMMR, 0.784; DEPDC1, 0.798; CDC25B, 0.805; MYC, 0.807; CIT, 0.813; CENPE, 0.816; DIAPH3, 0.826; DLGAP5, 0.829; DSCC1, 0.836; CDKN3, 0.841; CTPS1, 0.842; CDK1, 0.845; RFC3, 0.852; SPAG5, 0.858; TRIP13, 0.862; PSIP1, 0.876; CDC25A, 0.877; RAD21, 0.877; MAD2L1, 0.878; DEK, 0.88; PNN, 0.885; CSE1L, 0.885; PTTG1, 0.885; BRMS1L, 0.885; SMC1A, 0.885; EXOSC8, 0.…	Cell Cycle Regulation
OAC	1	85	G2M checkpoint	198	MsigDB H50	-1.6207	0.00419548	90	(NDC80, 0.771; CKS2, 0.772; HMMR, 0.784; TTK, 0.789; CDC25B, 0.805; MYC, 0.807; CENPE, 0.816; MT2A, 0.82; BCL3, 0.829; SAP30, 0.833; CDKN3, 0.841; KIF20B, 0.844; CDK1, 0.845; ODF2, 0.85; DBF4, 0.857; SNRPD1, 0.861; SLC12A2, 0.873; NEK2, 0.874; SMC2, 0.875; CENPF, 0.876; CDC25A, 0.877; RAD21, 0.877; MAD2L1, 0.878; EXO1, 0.879; AMD1, 0.882; BUB1, 0.883; PTTG1, 0.885; SMC1A, 0.885; UPF1, 0.886; HSPA…	Cell Cycle Regulation
OAC	1	85	Inflammatory response	198	MsigDB H50	-1.74419	0.000759055	52	(TACR3, 0.349; OSM, 0.487; PROK2, 0.494; MEFV, 0.521; ROS1, 0.559; SLC28A2, 0.562; FFAR2, 0.597; KCNMB2, 0.597; CD70, 0.603; CSF3R, 0.637; MARCO, 0.659; SLC1A2, 0.66; LCK, 0.693; EREG, 0.71; SCN1B, 0.753; CCL24, 0.754; AQP9, 0.756; PDE4B, 0.758; SELE, 0.76; CSF3, 0.777; SLC4A4, 0.784; SERPINE1, 0.786; IL6, 0.789; LCP2, 0.79; GABBR1, 0.79; PTGIR, 0.795; MYC, 0.807; SCARF1, 0.82; IL1B, 0.82; PIK3R5…	Immune response
OAC	1	85	Mitotic Prometaphase	196	Reactome	-1.7011	0.00105384	94	(TUBA3C, 0.432; TUBB2B, 0.654; TUBB2A, 0.723; AKAP9, 0.756; NDC80, 0.771; NUF2, 0.782; SPDL1, 0.789; CENPE, 0.816; HSP90AA1, 0.841; SEH1L, 0.842; KIF18A, 0.843; CDK1, 0.845; ODF2, 0.85; SGO2, 0.853; HAUS6, 0.856; HAUS5, 0.859; CEP131, 0.861; PMF1-BGLAP, 0.863; CENPJ, 0.865; CEP76, 0.865; CDK5RAP2, 0.867; PCNT, 0.867; CKAP5, 0.868; CEP78, 0.87; CEP152, 0.871; TUBB6, 0.874; NEK2, 0.874; SMC2, 0.875…	Cell Cycle Regulation
OAC	1	85	Mitotic spindle	197	MsigDB H50	-1.57306	0.00572868	113	(NDC80, 0.771; TTK, 0.789; MYO9B, 0.816; CENPE, 0.816; FSCN1, 0.818; FGD6, 0.829; DLGAP5, 0.829; TIAM1, 0.837; PLEKHG2, 0.84; KIF20B, 0.844; CDK1, 0.845; ARHGAP4, 0.846; SYNPO, 0.847; RICTOR, 0.856; CEP131, 0.861; CENPJ, 0.865; PREX1, 0.865; PXN, 0.865; CDK5RAP2, 0.867; PCNT, 0.867; CKAP5, 0.868; DOCK4, 0.869; SHROOM2, 0.87; FLNA, 0.873; NEK2, 0.874; CEP192, 0.876; CENPF, 0.876; ECT2, 0.877; TRIO…	Cell Cycle Regulation
OAC	1	85	MYC targets V1	198	MsigDB H50	-1.57661	0.00572868	90	(HSPD1, 0.802; MYC, 0.807; DDX21, 0.825; CTPS1, 0.842; SRPK1, 0.845; IARS1, 0.855; HSPE1, 0.856; EIF1AX, 0.858; SNRPD1, 0.861; CCT2, 0.863; TYMS, 0.864; HNRNPA2B1, 0.866; NCBP1, 0.873; RPL22, 0.877; MAD2L1, 0.878; DEK, 0.88; CBX3, 0.88; UBA2, 0.881; FAM120A, 0.883; IFRD1, 0.89; TCP1, 0.891; HDAC2, 0.892; PABPC1, 0.894; PRDX4, 0.901; CCT5, 0.901; PA2G4, 0.901; SMARCC1, 0.903; EIF2S2, 0.906; CANX, …	Cell Cycle Regulation
OAC	1	85	Neutrophil degranulation	454	Reactome	-1.53779	0.000494555	91	(S100A7, 0.253; DEFA1, 0.366; DEFA1B, 0.368; DSG1, 0.404; ORM1, 0.427; HSPA6, 0.433; ELANE, 0.517; ACLY, 0.575; TTR, 0.585; HBB, 0.586; HSPA1A, 0.598; CEACAM8, 0.616; ADGRG3, 0.624; FCAR, 0.628; CHIT1, 0.628; SLC11A1, 0.63; HK3, 0.649; FCGR3B, 0.663; CHI3L1, 0.663; TCN1, 0.68; HSPA1B, 0.681; ADGRE3, 0.682; CLEC4D, 0.686; PKP1, 0.701; FPR2, 0.717; MPO, 0.719; AZU1, 0.724; CFD, 0.724; PPBP, 0.725; …	Immune response
OAC	1	85	TNFA signaling via NFKB	195	MsigDB H50	-1.88364	3.3771205579373e-05	77	(G0S2, 0.496; TNC, 0.686; GFPT2, 0.696; NR4A1, 0.701; TUBB2A, 0.723; EGR1, 0.724; NR4A3, 0.744; PLEK, 0.757; FOSL1, 0.758; PDE4B, 0.758; CXCL2, 0.764; DUSP2, 0.766; ATF3, 0.769; CXCL3, 0.773; DNAJB4, 0.776; KYNU, 0.783; FOS, 0.783; SERPINE1, 0.786; IL6, 0.789; FOSB, 0.793; IER3, 0.794; AREG, 0.797; EGR3, 0.8; SOCS3, 0.801; ACKR3, 0.802; CXCL1, 0.804; MYC, 0.807; DUSP4, 0.81; NR4A2, 0.815; IER5, 0…	Signal transduction
OAC	1	85	Formation of the cornified envelope	106	Reactome	-2.05354	6.01384418383808e-05	40	(LCE3D, 0.289; KRT14, 0.324; KRT6C, 0.348; KRT24, 0.35; SPRR2D, 0.377; KRT75, 0.401; KRT84, 0.402; DSG1, 0.404; SPINK6, 0.41; KRT6B, 0.435; SPRR2E, 0.446; SPRR1A, 0.463; KRT17, 0.489; LIPK, 0.506; KRT25, 0.52; KRT16, 0.522; SPRR2G, 0.522; SPRR1B, 0.533; SPRR2A, 0.568; SPRR2F, 0.574; KRT79, 0.596; RPTN, 0.619; IVL, 0.621; KRT5, 0.629; KRT6A, 0.648; SPRR2B, 0.649; LCE2B, 0.678; KRT35, 0.692; LIPJ, …	Development
OAC	1	85	Keratinization	119	Reactome	-1.92974	0.000282983	40	(LCE3D, 0.289; KRT14, 0.324; KRT6C, 0.348; KRT24, 0.35; SPRR2D, 0.377; KRT75, 0.401; KRT84, 0.402; DSG1, 0.404; SPINK6, 0.41; KRT6B, 0.435; SPRR2E, 0.446; SPRR1A, 0.463; KRT17, 0.489; LIPK, 0.506; KRT25, 0.52; KRT16, 0.522; SPRR2G, 0.522; SPRR1B, 0.533; SPRR2A, 0.568; SPRR2F, 0.574; KRT79, 0.596; RPTN, 0.619; IVL, 0.621; KRT5, 0.629; KRT6A, 0.648; SPRR2B, 0.649; LCE2B, 0.678; KRT35, 0.692; LIPJ, …	Development
OAC	2	23	Epithelial mesenchymal transition	198	MsigDB H50	1.76113	0.000225816	75	(SPP1, 2.248; GPX7, 1.971; MSX1, 1.948; INHBA, 1.857; DKK1, 1.734; CTHRC1, 1.725; FZD8, 1.69; TIMP1, 1.629; FN1, 1.619; SFRP4, 1.581; SPARC, 1.576; CXCL8, 1.569; LUM, 1.548; CDH6, 1.54; DPYSL3, 1.522; COL4A1, 1.51; FOXC2, 1.499; NID2, 1.496; RGS4, 1.454; GREM1, 1.452; GLIPR1, 1.446; BGN, 1.443; COL5A2, 1.441; POSTN, 1.439; TIMP3, 1.43; CDH11, 1.426; COL12A1, 1.417; IL6, 1.416; FSTL1, 1.414; SGCD,…	Development
OAC	2	23	Interferon alpha response	96	MsigDB H50	1.69957	0.00582303	37	(RSAD2, 1.451; ISG15, 1.413; IFI44L, 1.413; IFIT3, 1.367; C1S, 1.306; IFI44, 1.294; HERC6, 1.287; CCRL2, 1.286; IFI27, 1.269; EPSTI1, 1.259; PARP14, 1.243; ELF1, 1.238; LAMP3, 1.229; CMPK2, 1.217; MX1, 1.217; PROCR, 1.216; PARP9, 1.213; BST2, 1.208; PSMB9, 1.195; SP110, 1.193; RTP4, 1.19; EIF2AK2, 1.186; IFITM3, 1.18; NMI, 1.18; DHX58, 1.166; IFIH1, 1.159; PSMB8, 1.147; IFI35, 1.144; MOV10, 1.136…	Immune response
OAC	2	23	Interferon gamma response	195	MsigDB H50	1.63454	0.000741741	70	(CCL7, 2.754; CCL2, 2.176; TNFAIP6, 2.071; IDO1, 1.6; CD40, 1.592; RSAD2, 1.451; IL6, 1.416; ISG15, 1.413; IFI44L, 1.413; HLA-DQA1, 1.412; VCAM1, 1.38; IFIT3, 1.367; TNFSF10, 1.358; IFIT1, 1.334; XCL1, 1.322; XAF1, 1.32; CFB, 1.313; FCGR1A, 1.312; PTGS2, 1.308; C1S, 1.306; IFI44, 1.294; HERC6, 1.287; IFI27, 1.269; IL2RB, 1.265; EPSTI1, 1.259; PARP14, 1.243; CMPK2, 1.217; MX1, 1.217; BST2, 1.208; …	Immune response
OAC	2	23	KRAS signaling down	185	MsigDB H50	-1.54401	0.00367769	60	(GP2, 0.186; KRT1, 0.23; KCNQ2, 0.269; SNCB, 0.275; ARPP21, 0.279; PAX3, 0.289; ATP4A, 0.31; SLC5A5, 0.365; CAPN9, 0.376; NR4A2, 0.384; CCNA1, 0.43; COL2A1, 0.432; TEX15, 0.435; PCDHB1, 0.441; EPHA5, 0.442; SLC38A3, 0.45; SLC6A3, 0.456; RYR2, 0.461; ZBTB16, 0.495; KRT5, 0.518; TGM1, 0.535; PKP1, 0.539; MEFV, 0.558; WNT16, 0.559; KCNE2, 0.579; ACTC1, 0.589; ARHGDIG, 0.599; TFF2, 0.614; SIDT1, 0.63…	Signal transduction
OAC	2	23	Formation of the cornified envelope	99	Reactome	-1.72911	0.00446105	48	(SPRR2E, 0.208; KRT14, 0.218; KRT1, 0.23; SPRR2B, 0.232; RPTN, 0.253; KRT84, 0.277; KRT24, 0.29; DSG1, 0.29; KRT6C, 0.301; LCE3D, 0.315; LCE3E, 0.339; KRT16, 0.346; KLK13, 0.353; IVL, 0.376; LIPK, 0.416; KRT76, 0.421; SPRR1A, 0.43; SPRR2G, 0.461; SPRR2F, 0.475; FLG, 0.516; KRT5, 0.518; KRT6B, 0.526; TGM1, 0.535; PKP1, 0.539; SPRR2D, 0.548; KRT20, 0.552; DSC2, 0.566; KRT38, 0.568; KRT17, 0.588; KR…	Development
OAC	2	23	Pancreas beta cells	37	MsigDB H50	-1.93491	0.000741741	17	(GCG, 0.077; NKX2-2, 0.168; SST, 0.245; PCSK1, 0.292; PCSK2, 0.329; SCGN, 0.379; NEUROG3, 0.547; SYT13, 0.588; SLC2A2, 0.612; NEUROD1, 0.636; CHGA, 0.638; STXBP1, 0.671; DCX, 0.677; GCK, 0.722; NKX6-1, 0.757; PAX4, 0.762; ISL1, 0.762)	Development
OAC	3	37	Assembly of collagen fibrils and other multimeric structures	61	Reactome	-2.02618	0.000746604	22	(COL11A1, 0.175; MMP20, 0.397; COL1A1, 0.42; COL11A2, 0.426; COL7A1, 0.498; LOX, 0.505; COL24A1, 0.515; COL6A6, 0.517; COL5A3, 0.538; COL3A1, 0.57; COL1A2, 0.58; MMP13, 0.606; COL5A1, 0.608; PXDN, 0.619; COL6A2, 0.625; COL12A1, 0.644; COL6A3, 0.676; COL15A1, 0.676; COL5A2, 0.677; COL6A1, 0.696; LOXL2, 0.699; MMP3, 0.716)	Extracellular matrix organization
OAC	3	37	Collagen biosynthesis and modifying enzymes	66	Reactome	-2.13595	9.9230157856019e-05	36	(COL11A1, 0.175; COL20A1, 0.371; COL1A1, 0.42; COL11A2, 0.426; COL7A1, 0.498; COL24A1, 0.515; COL6A6, 0.517; COL22A1, 0.528; COL5A3, 0.538; COL3A1, 0.57; COL1A2, 0.58; ADAMTS2, 0.583; P3H2, 0.584; COL5A1, 0.608; COL16A1, 0.61; COL6A2, 0.625; COL12A1, 0.644; P4HA3, 0.663; COL6A3, 0.676; COL15A1, 0.676; COL5A2, 0.677; COL13A1, 0.685; COL21A1, 0.688; COL6A1, 0.696; ADAMTS14, 0.7; PLOD2, 0.751; ADAMT…	Extracellular matrix organization
OAC	3	37	Collagen chain trimerization	43	Reactome	-2.1588	6.4576501544541e-05	21	(COL11A1, 0.175; COL20A1, 0.371; COL1A1, 0.42; COL11A2, 0.426; COL7A1, 0.498; COL24A1, 0.515; COL6A6, 0.517; COL22A1, 0.528; COL5A3, 0.538; COL3A1, 0.57; COL1A2, 0.58; COL5A1, 0.608; COL16A1, 0.61; COL6A2, 0.625; COL12A1, 0.644; COL6A3, 0.676; COL15A1, 0.676; COL5A2, 0.677; COL13A1, 0.685; COL21A1, 0.688; COL6A1, 0.696)	Extracellular matrix organization
OAC	3	37	Collagen formation	88	Reactome	-2.13142	1.74389955423344e-05	33	(COL11A1, 0.175; COL20A1, 0.371; MMP20, 0.397; COL1A1, 0.42; COL11A2, 0.426; COL7A1, 0.498; LOX, 0.505; COL24A1, 0.515; COL22A1, 0.528; COL5A3, 0.538; COL3A1, 0.57; COL1A2, 0.58; ADAMTS2, 0.583; P3H2, 0.584; MMP13, 0.606; COL5A1, 0.608; COL16A1, 0.61; PXDN, 0.619; COL6A2, 0.625; COL12A1, 0.644; P4HA3, 0.663; COL6A3, 0.676; COL15A1, 0.676; COL5A2, 0.677; COL13A1, 0.685; COL21A1, 0.688; COL6A1, 0.6…	Extracellular matrix organization
OAC	3	37	Epithelial mesenchymal transition	198	MsigDB H50	-2.09071	3.37442066698254e-08	91	(COL11A1, 0.175; TNFRSF11B, 0.412; COL1A1, 0.42; CDH2, 0.423; GAS1, 0.425; PTHLH, 0.425; IL6, 0.435; MFAP5, 0.47; POSTN, 0.476; COL7A1, 0.498; LOX, 0.505; ADAM12, 0.515; COL5A3, 0.538; THBS2, 0.549; COL3A1, 0.57; BASP1, 0.572; FOXC2, 0.573; COL1A2, 0.58; TGFBI, 0.589; MMP1, 0.589; COMP, 0.592; COL5A1, 0.608; COL16A1, 0.61; THBS1, 0.616; PRRX1, 0.622; COL6A2, 0.625; FAP, 0.625; TNC, 0.633; GREM1, …	Development
OAC	3	37	Antimicrobial peptides	47	Reactome	-2.03695	0.00118869	13	(REG3G, 0.09; DEFA5, 0.095; DEFA3, 0.146; REG3A, 0.154; DEFA1, 0.254; DEFA1B, 0.301; BPIFB4, 0.38; DEFB103B, 0.389; DEFB4B, 0.454; BPI, 0.493; ELANE, 0.51; SLC11A1, 0.533; ITLN1, 0.576)	Immune response
OAC	3	37	Biological oxidations	190	Reactome	1.82033	9.9230157856019e-05	67	(UGT3A1, 10.661; CYP3A4, 3.979; UGT3A2, 3.818; CYP1A1, 2.873; CYP4A11, 2.753; ADH4, 2.705; CYP4B1, 2.586; ADH6, 2.25; GSTM1, 2.088; GLYATL2, 1.969; CYP2B6, 1.939; CES3, 1.798; CYP4F8, 1.748; ACSM1, 1.737; CYP4F2, 1.703; ADH7, 1.665; ALDH3A1, 1.639; SULT1A2, 1.628; ACY3, 1.579; GGT6, 1.572; CYP11A1, 1.558; GSTT2B, 1.555; SULT1E1, 1.518; AOC1, 1.508; CYP24A1, 1.49; SULT4A1, 1.487; PTGIS, 1.455; ADH…	Metabolism
OAC	3	37	Cell Cycle Checkpoints	263	Reactome	-1.62085	0.00776698	114	(CDKN2A, 0.144; CCNE1, 0.455; CCNA1, 0.476; H2BC1, 0.485; NDC80, 0.687; RFC3, 0.697; CDC6, 0.708; NUF2, 0.729; SPDL1, 0.739; SGO2, 0.74; CENPE, 0.742; CDK1, 0.751; SEH1L, 0.764; CENPQ, 0.764; MCM10, 0.766; DBF4, 0.768; EXO1, 0.777; CENPF, 0.779; KIF18A, 0.781; MAD2L1, 0.79; MDC1, 0.799; RAD1, 0.799; BLM, 0.803; PMF1-BGLAP, 0.807; BUB1, 0.811; CLSPN, 0.811; UBE2D1, 0.812; RBBP8, 0.814; ORC6, 0.815…	Cell Cycle Regulation
OAC	3	37	Defensins	14	Reactome	-2.09562	0.00177238	6	(DEFA5, 0.095; DEFA3, 0.146; DEFA1, 0.254; DEFA1B, 0.301; DEFB103B, 0.389; DEFB4B, 0.454)	Immune response
OAC	3	37	E2F targets	200	MsigDB H50	-1.76945	0.00032033	79	(CDKN2A, 0.144; CCNE1, 0.455; DSCC1, 0.636; TOP2A, 0.643; ATAD2, 0.692; RFC3, 0.697; BRCA2, 0.7; DLGAP5, 0.702; CDC25B, 0.721; HMMR, 0.721; DEK, 0.732; CENPE, 0.742; CKS2, 0.749; DIAPH3, 0.749; CDK1, 0.751; CDKN3, 0.751; RAD51AP1, 0.754; DEPDC1, 0.761; MMS22L, 0.761; PDS5B, 0.775; SPAG5, 0.776; BRMS1L, 0.778; RAD21, 0.779; PRIM2, 0.782; CSE1L, 0.786; CIT, 0.789; MAD2L1, 0.79; RAD1, 0.799; EXOSC8,…	Cell Cycle Regulation
OAC	3	37	G2M checkpoint	197	MsigDB H50	-1.65938	0.00313679	95	(TOP2A, 0.643; NDC80, 0.687; TTK, 0.689; BRCA2, 0.7; CDC6, 0.708; CDC25B, 0.721; HMMR, 0.721; NEK2, 0.741; CENPE, 0.742; SMC2, 0.745; CKS2, 0.749; CDK1, 0.751; CDKN3, 0.751; DBF4, 0.768; PDS5B, 0.775; EXO1, 0.777; RAD21, 0.779; CENPF, 0.779; PRIM2, 0.782; MAD2L1, 0.79; KIF20B, 0.79; E2F3, 0.797; ODF2, 0.809; BUB1, 0.811; ORC6, 0.815; RACGAP1, 0.822; FBXO5, 0.825; HIF1A, 0.828; CASP8AP2, 0.835; SL…	Cell Cycle Regulation
OAC	3	37	GPCR ligand binding	360	Reactome	-1.5709	0.00675037	94	(UCN3, 0.211; NPSR1, 0.224; NPY, 0.224; OPRD1, 0.255; TACR3, 0.34; PROK2, 0.419; PTHLH, 0.425; PROK1, 0.428; CCKAR, 0.461; TAAR1, 0.476; GABBR2, 0.485; FFAR2, 0.495; GRM4, 0.507; CCL7, 0.509; APLN, 0.518; FFAR4, 0.53; SSTR5, 0.548; PLPPR3, 0.554; WNT10B, 0.555; FPR2, 0.569; SCT, 0.572; PLPPR5, 0.586; GPRC6A, 0.59; NPFFR1, 0.594; PTGIR, 0.608; UCN2, 0.612; SSTR2, 0.613; NPFFR2, 0.616; CHRM2, 0.619…	Signal transduction
OAC	3	37	Inflammatory response	197	MsigDB H50	-1.82167	0.000224964	67	(TACR3, 0.34; ROS1, 0.385; OSM, 0.41; PROK2, 0.419; IL6, 0.435; CSF3, 0.438; SLC28A2, 0.446; MEFV, 0.464; FFAR2, 0.495; CCL7, 0.509; LCK, 0.531; SELE, 0.532; MARCO, 0.542; AQP9, 0.564; CSF3R, 0.582; SLC1A2, 0.602; CD70, 0.603; PTGIR, 0.608; PDE4B, 0.61; NPFFR2, 0.616; RGS16, 0.624; VIP, 0.629; INHBA, 0.647; KCNMB2, 0.67; CLEC5A, 0.679; DCBLD2, 0.686; FPR1, 0.694; BEST1, 0.704; HAS2, 0.714; LCP2, …	Immune response
OAC	3	37	MET promotes cell motility	40	Reactome	-2.03111	0.00155133	12	(COL11A1, 0.175; COL1A1, 0.42; COL11A2, 0.426; COL24A1, 0.515; COL5A3, 0.538; COL3A1, 0.57; COL1A2, 0.58; COL5A1, 0.608; TNS4, 0.625; COL5A2, 0.677; LAMC3, 0.733; HGF, 0.746)	Signal transduction
OAC	3	37	Phase I - Functionalization of compounds	98	Reactome	2.02836	0.000331533	37	(CYP3A4, 3.979; CYP1A1, 2.873; CYP4A11, 2.753; ADH4, 2.705; CYP4B1, 2.586; ADH6, 2.25; CYP2B6, 1.939; CES3, 1.798; CYP4F8, 1.748; CYP4F2, 1.703; ADH7, 1.665; ALDH3A1, 1.639; CYP11A1, 1.558; AOC1, 1.508; CYP24A1, 1.49; PTGIS, 1.455; ADH1C, 1.45; FMO2, 1.415; FDXR, 1.356; CYP4F12, 1.317; CYP2D6, 1.299; CES2, 1.283; ADH1B, 1.27; ALDH2, 1.268; CYP2C8, 1.262; FMO1, 1.254; CYP4F11, 1.242; CYP2C9, 1.238…	Metabolism
OAC	4	26	Antimicrobial peptides	50	Reactome	-2.05922	0.000713691	24	(S100A7, 0.055; REG3A, 0.07; DEFB103B, 0.121; RNASE7, 0.124; S100A7A, 0.125; DEFA3, 0.176; DEFB4B, 0.24; S100A8, 0.252; CHGA, 0.277; S100A9, 0.295; PGLYRP3, 0.328; BPIFA2, 0.335; DEFA1B, 0.384; DEFB4A, 0.427; DEFA6, 0.433; PLA2G2A, 0.475; PI3, 0.478; DEFA1, 0.581; PGLYRP4, 0.611; ELANE, 0.628; SLC11A1, 0.676; DEFB126, 0.682; DEFB1, 0.719; REG3G, 0.72)	Immune response
OAC	4	26	Cardiac conduction	127	Reactome	1.83224	0.0023733	42	(NPPC, 4.239; KCNJ4, 4.088; CASQ2, 3.844; NKX2-5, 2.759; KCNK2, 2.601; KCNIP1, 2.321; ATP1A3, 2.149; SCN7A, 2.139; KCNK3, 2.034; SCN2B, 2.025; CORIN, 2.019; FGF14, 2.014; FXYD7, 1.994; KCNK15, 1.989; CACNG4, 1.913; CACNG6, 1.899; SLC8A2, 1.868; ATP1A2, 1.839; PLN, 1.816; SCN4B, 1.796; CAMK2B, 1.793; KCNJ14, 1.639; FGF13, 1.619; SCN4A, 1.602; KCNK12, 1.566; KCNK9, 1.547; ATP1B2, 1.532; TNNI3, 1.49…	NA
OAC	4	26	Interleukin-1 family signaling	130	Reactome	-1.93051	0.000226542	20	(IL36RN, 0.034; IL36A, 0.087; IL36G, 0.11; S100A12, 0.225; IL36B, 0.329; IL1RN, 0.381; IL1R2, 0.401; IL1B, 0.499; IL33, 0.55; S100B, 0.667; PTPN13, 0.704; PTPN7, 0.705; IL1A, 0.732; IL37, 0.732; NOD2, 0.735; IL1RL1, 0.76; AGER, 0.783; CASP1, 0.793; IL1RL2, 0.796; MYD88, 0.803)	Immune response
OAC	4	26	Neutrophil degranulation	452	Reactome	-1.80302	5.84249313681264e-07	97	(S100A7, 0.055; DSG1, 0.077; SERPINB12, 0.151; KRT1, 0.184; S100A12, 0.225; ORM1, 0.225; HSPA6, 0.23; CHIT1, 0.249; S100A8, 0.252; CRISP3, 0.289; S100A9, 0.295; FABP5, 0.34; PKP1, 0.364; CSTB, 0.365; DEFA1B, 0.384; ANPEP, 0.397; TTR, 0.419; CXCR2, 0.438; PPBP, 0.477; CD177, 0.552; SERPINA1, 0.557; FLG2, 0.56; HK3, 0.561; FOLR3, 0.563; DEFA1, 0.581; PYGL, 0.581; CDA, 0.581; ADGRG3, 0.582; FCGR3B, …	Immune response
OAC	4	26	Keratinization	112	Reactome	-2.67039	3.47744313009014e-18	55	(SPRR2G, 0.009; SPRR2B, 0.028; SPRR2A, 0.039; SPRR2D, 0.039; SPRR1B, 0.04; SPRR2E, 0.043; SPRR1A, 0.047; KRT6C, 0.049; KRT75, 0.05; LCE3D, 0.05; KRT6B, 0.054; SPRR2F, 0.058; KRT14, 0.064; KRT16, 0.072; DSG1, 0.077; RPTN, 0.094; KRT6A, 0.099; LCE3E, 0.103; KRT78, 0.11; KRT24, 0.112; KLK5, 0.115; KLK12, 0.144; IVL, 0.147; KRT4, 0.15; SPINK6, 0.15; KRT1, 0.184; KRT5, 0.223; KRT76, 0.225; FLG, 0.23; …	Development
P-BO	1	57	Adipogenesis	186	MsigDB H50	1.5993	0.00066244	76	(ACADL, 1.938; FABP4, 1.42; MYLK, 1.407; ENPP2, 1.395; PHYH, 1.313; ARL4A, 1.313; CD302, 1.307; ACADS, 1.301; ITIH5, 1.297; SPARCL1, 1.268; CDKN2C, 1.257; PTGER3, 1.246; COQ5, 1.245; IDH1, 1.245; DHCR7, 1.243; PDCD4, 1.242; TST, 1.24; UQCRC1, 1.236; FZD4, 1.236; CAT, 1.224; JAGN1, 1.217; SCP2, 1.215; HADH, 1.202; QDPR, 1.198; ALDH2, 1.198; DNAJB9, 1.196; GPAM, 1.196; DECR1, 1.193; SSPN, 1.192; DN…	Development
P-BO	1	57	Allograft rejection	179	MsigDB H50	-2.02365	6.64782331066384e-13	88	(CDKN2A, 0.276; KRT1, 0.278; IL12A, 0.346; IL1B, 0.378; CD40LG, 0.421; CD80, 0.432; EREG, 0.451; IL11, 0.46; HLA-DOA, 0.465; CD86, 0.5; CCL19, 0.514; CSF1, 0.539; CXCL9, 0.542; ZAP70, 0.542; HLA-DOB, 0.544; TGFB2, 0.548; IL6, 0.552; HLA-DQA1, 0.561; SPI1, 0.568; IL2RA, 0.58; WAS, 0.591; MMP9, 0.597; LY86, 0.597; MAP4K1, 0.604; INHBA, 0.609; ITGB2, 0.613; NLRP3, 0.619; TGFB1, 0.621; BCAT1, 0.632; …	Immune response
P-BO	1	57	Chemokine receptors bind chemokines	43	Reactome	-1.75871	0.00614139	21	(XCR1, 0.453; CXCL6, 0.487; CXCR2, 0.509; CCL19, 0.514; CCR7, 0.526; CXCL9, 0.542; PPBP, 0.558; CX3CL1, 0.585; CX3CR1, 0.6; CXCL10, 0.602; CCR8, 0.605; CCL22, 0.656; CCR9, 0.678; CXCL2, 0.699; CCR1, 0.724; CCR4, 0.736; CCL21, 0.761; ACKR3, 0.765; CXCL3, 0.779; CXCL1, 0.781; CCL2, 0.795)	Immune response
P-BO	1	57	Estrogen response early	191	MsigDB H50	-1.44563	0.00810004	60	(KRT13, 0.292; SULT2B1, 0.332; AQP3, 0.354; KLK10, 0.356; CALB2, 0.398; KRT15, 0.407; CLIC3, 0.425; TIAM1, 0.449; MPPED2, 0.449; SFN, 0.463; ZNF185, 0.471; EGR3, 0.504; CA12, 0.536; CELSR2, 0.538; PTGES, 0.543; FOXC1, 0.554; KAZN, 0.558; SYT12, 0.563; SYNGR1, 0.572; P2RY2, 0.624; MAST4, 0.635; HSPB8, 0.641; PMAIP1, 0.648; TFAP2C, 0.655; BHLHE40, 0.69; THSD4, 0.695; SLC7A5, 0.696; RHOD, 0.702; SLC…	NA
P-BO	1	57	Fatty acid metabolism	149	MsigDB H50	1.59245	0.00066244	46	(CYP1A1, 4.189; BMPR1B, 3.129; ACADL, 1.938; FABP2, 1.713; VNN1, 1.615; HMGCS2, 1.603; MAOA, 1.573; CA4, 1.531; GPD1, 1.487; ECI2, 1.43; RDH16, 1.419; INMT, 1.377; HSD17B11, 1.333; HPGD, 1.304; ACADS, 1.301; AOC3, 1.286; IDI1, 1.282; EHHADH, 1.277; SUCLG2, 1.274; RDH11, 1.268; IDH1, 1.245; OSTC, 1.228; ACSM3, 1.213; SDHD, 1.21; HADH, 1.202; HADHB, 1.193; DECR1, 1.193; CRYZ, 1.187; SDHA, 1.182; ET…	Metabolism
P-BO	1	57	Generation of second messenger molecules	29	Reactome	-1.81421	0.00927842	17	(HLA-DQA2, 0.406; HLA-DQB2, 0.44; ZAP70, 0.542; HLA-DQA1, 0.561; WAS, 0.591; HLA-DPA1, 0.621; HLA-DPB1, 0.634; ITK, 0.712; LCP2, 0.714; LAT, 0.715; GRAP2, 0.716; LCK, 0.719; EVL, 0.724; HLA-DRA, 0.741; CD4, 0.765; PLCG2, 0.767; CD101, 0.769)	Immune response
P-BO	1	57	IL6 JAK STAT3 signaling	84	MsigDB H50	-1.72354	0.000571689	39	(CRLF2, 0.33; IL1B, 0.378; EBI3, 0.45; CSF2RA, 0.499; CSF1, 0.539; CXCL9, 0.542; IL6, 0.552; PIK3R5, 0.571; IL2RA, 0.58; CXCL10, 0.602; IL9R, 0.604; TGFB1, 0.621; TNFRSF12A, 0.624; IL12RB1, 0.634; CSF3R, 0.644; CD38, 0.653; CD14, 0.658; PIM1, 0.673; TNF, 0.687; TLR2, 0.692; SOCS3, 0.697; CCR1, 0.724; IRF9, 0.734; IL4R, 0.748; CSF2RB, 0.749; IL3RA, 0.754; JUN, 0.759; ITGA4, 0.778; CXCL3, 0.779; CX…	Immune response
P-BO	1	57	Immunoregulatory interactions between a Lymphoid and a non-Lymphoid cell	103	Reactome	-1.91555	6.46474381128535e-06	50	(CD1A, 0.339; RAET1E, 0.403; CD40LG, 0.421; LILRB4, 0.43; LILRB1, 0.435; SFTPD, 0.491; LILRA5, 0.504; CD200R1, 0.516; CD300C, 0.522; CD1C, 0.527; CD300E, 0.533; SIGLEC7, 0.55; SIGLEC1, 0.563; SIGLEC10, 0.572; LAIR1, 0.575; SIGLEC9, 0.578; SH2D1A, 0.581; TREM2, 0.596; ICAM5, 0.611; ITGB2, 0.613; TYROBP, 0.613; ITGB7, 0.614; PILRA, 0.63; FCGR1A, 0.631; FCGR3A, 0.632; CD40, 0.634; CD300A, 0.637; CD3…	Immune response
P-BO	1	57	Inflammatory response	188	MsigDB H50	-1.83611	4.97616532127772e-08	83	(MARCO, 0.36; TNFSF9, 0.375; IL1B, 0.378; CLEC5A, 0.381; GNA15, 0.432; GPR132, 0.449; NOD2, 0.45; EBI3, 0.45; EREG, 0.451; CXCL6, 0.487; OSM, 0.497; RGS1, 0.519; CCR7, 0.526; CSF3, 0.527; CSF1, 0.539; CXCL9, 0.542; MSR1, 0.55; IL6, 0.552; PIK3R5, 0.571; C5AR1, 0.573; SPHK1, 0.58; SERPINE1, 0.582; PROK2, 0.583; CX3CL1, 0.585; PDE4B, 0.587; HBEGF, 0.587; CXCL10, 0.602; INHBA, 0.609; NLRP3, 0.619; P…	Immune response
P-BO	1	57	Interferon gamma response	193	MsigDB H50	-1.56723	0.000589326	89	(GBP6, 0.38; CD86, 0.5; CIITA, 0.521; IFI30, 0.526; CXCL9, 0.542; IL6, 0.552; TNFAIP2, 0.559; HLA-DQA1, 0.561; PDE4B, 0.587; CXCL10, 0.602; ITGB7, 0.614; MX2, 0.62; FCGR1A, 0.631; CD40, 0.634; CD38, 0.653; TNFAIP3, 0.659; IL2RB, 0.661; STAT4, 0.671; PIM1, 0.673; IL10RA, 0.689; CD69, 0.694; IDO1, 0.696; SOCS3, 0.697; ZBP1, 0.706; HELZ2, 0.707; UPP1, 0.709; LCP2, 0.714; NLRC5, 0.714; ST8SIA4, 0.716…	Immune response
P-BO	1	57	Interleukin-4 and Interleukin-13 signaling	97	Reactome	-1.70624	0.00661686	40	(SAA1, 0.29; IL12A, 0.346; IL1B, 0.378; ANXA1, 0.413; ITGAX, 0.463; OSM, 0.497; IL23A, 0.499; IL6, 0.552; JAK3, 0.576; IL13RA2, 0.582; MMP9, 0.597; ITGB2, 0.613; TGFB1, 0.621; IL10, 0.643; ITGAM, 0.644; FSCN1, 0.655; CCL22, 0.656; PIM1, 0.673; TNF, 0.687; LCN2, 0.69; BCL6, 0.694; SOCS3, 0.697; MMP3, 0.7; ALOX5, 0.702; RORA, 0.715; IL1A, 0.723; LAMA5, 0.731; LIF, 0.735; ICAM1, 0.744; IL4R, 0.748; …	Immune response
P-BO	1	57	KRAS signaling down	161	MsigDB H50	-1.74346	1.88784448671066e-06	61	(CALML5, 0.174; CCNA1, 0.206; SCGB1A1, 0.265; SERPINB2, 0.266; ALOX12B, 0.275; KRT1, 0.278; LYPD3, 0.279; KRT4, 0.28; TGM1, 0.286; PKP1, 0.291; KRT13, 0.292; CLDN8, 0.302; CD207, 0.303; KRT5, 0.333; SPRR3, 0.346; EDN2, 0.368; LGALS7, 0.405; KRT15, 0.407; NOS1, 0.418; KLK7, 0.421; CD40LG, 0.421; CD80, 0.432; KLK8, 0.448; ABCG4, 0.456; TENM2, 0.487; TFAP2B, 0.508; TCL1A, 0.511; SPTBN2, 0.517; RYR1,…	Signal transduction
P-BO	1	57	Mitochondrial translation	87	Reactome	2.07281	0.000109866	55	(MRPL35, 1.251; MRPS17, 1.247; MRPL19, 1.214; TSFM, 1.207; MRPL16, 1.154; MRPL47, 1.152; MRPL15, 1.151; MRPL34, 1.151; MRPL44, 1.15; MRPL1, 1.148; MRPS14, 1.143; MRPS16, 1.135; MRPL54, 1.133; MRPL39, 1.13; MRPS18B, 1.129; MRPL42, 1.128; MRPS36, 1.128; MRPL51, 1.124; MRPS9, 1.123; MRPL17, 1.122; MTIF2, 1.121; MRPL41, 1.115; GFM1, 1.113; MRPS35, 1.105; MRPL50, 1.104; MRPL32, 1.103; MRPL33, 1.101; C…	Metabolism
P-BO	1	57	Neutrophil degranulation	423	Reactome	-1.40756	0.00250624	89	(CALML5, 0.174; SERPINB12, 0.183; SERPINB3, 0.243; FLG2, 0.255; KRT1, 0.278; PKP1, 0.291; FABP5, 0.323; CRISP3, 0.35; CD177, 0.358; CSTB, 0.368; CLEC5A, 0.381; S100A9, 0.397; CHIT1, 0.407; S100A12, 0.422; DSG1, 0.429; CR1, 0.433; CHI3L1, 0.446; ITGAX, 0.463; S100A8, 0.485; PLAU, 0.498; CXCR2, 0.509; FCER1G, 0.541; ARHGAP9, 0.551; PPBP, 0.558; JUP, 0.559; S100A11, 0.566; UNC13D, 0.567; SYNGR1, 0.5…	Immune response
P-BO	1	57	Oxidative phosphorylation	184	MsigDB H50	2.20861	1.55745661558193e-10	111	(PHYH, 1.313; PDK4, 1.307; ACADSB, 1.294; MRPL35, 1.251; IDH1, 1.245; SLC25A20, 1.243; UQCRC1, 1.236; MPC1, 1.216; ATP1B1, 1.215; NDUFC2, 1.215; SDHD, 1.21; SLC25A12, 1.209; NNT, 1.202; SLC25A11, 1.198; UQCRFS1, 1.193; HADHB, 1.193; DECR1, 1.193; ISCA1, 1.191; NDUFA5, 1.185; FDX1, 1.184; SDHA, 1.182; ETFDH, 1.182; MGST3, 1.176; COX17, 1.175; SURF1, 1.174; COX7C, 1.172; CYCS, 1.171; PDHB, 1.169; D…	Metabolism
P-BO	1	57	P53 pathway	190	MsigDB H50	-1.57391	0.000819156	72	(RRAD, 0.268; CDKN2A, 0.276; ALOX15B, 0.297; ZNF365, 0.32; TP63, 0.37; CLCA2, 0.373; TNFSF9, 0.375; KRT17, 0.389; KLK8, 0.448; SFN, 0.463; ATF3, 0.469; NHLH2, 0.478; CDKN2B, 0.479; PLK3, 0.501; JAG2, 0.521; EPHA2, 0.523; IFI30, 0.526; SPHK1, 0.58; HBEGF, 0.587; CDK5R1, 0.594; TGFB1, 0.621; RHBDF2, 0.638; TSPYL2, 0.654; BAIAP2, 0.664; RALGDS, 0.68; PPP1R15A, 0.687; GM2A, 0.708; UPP1, 0.709; TRIB3,…	Cell Cycle Regulation
P-BO	1	57	Keratinization	87	Reactome	-2.64073	5.05309928110113e-35	59	(KRT76, 0.126; SPRR2G, 0.161; SPRR2B, 0.174; KRT75, 0.175; FLG, 0.187; IVL, 0.187; KLK5, 0.209; KRT23, 0.209; KRT14, 0.218; TGM5, 0.247; KRT36, 0.259; KRT78, 0.275; KRT1, 0.278; KRT4, 0.28; KRT3, 0.282; TGM1, 0.286; KLK12, 0.288; PKP1, 0.291; KRT13, 0.292; PI3, 0.301; SPRR1A, 0.301; KRT16, 0.302; KRT2, 0.31; SPINK5, 0.315; LCE3A, 0.331; KRT5, 0.333; KRT79, 0.337; KRT6B, 0.343; SPRR3, 0.346; KLK13…	Development
P-BO	1	57	Peptide hormone metabolism	67	Reactome	2.03291	0.00103757	20	(GCG, 13.677; GIP, 4.267; CGA, 2.799; CPB1, 2.523; PCSK2, 1.665; ISL1, 1.658; PAX6, 1.639; PCSK1, 1.612; FFAR4, 1.453; CMA1, 1.426; MYRIP, 1.415; ACE2, 1.415; DPP4, 1.372; ACE, 1.35; CPE, 1.345; BCHE, 1.305; SEC11C, 1.264; MME, 1.234; SPCS1, 1.233; SLC30A6, 1.222)	Metabolism
P-BO	1	57	Peroxisomal protein import	60	Reactome	1.93793	0.00215883	25	(AGXT, 1.89; NUDT7, 1.605; BAAT, 1.433; ECI2, 1.43; SLC27A2, 1.38; ACOX2, 1.317; PHYH, 1.313; PECR, 1.286; EHHADH, 1.277; PEX7, 1.26; IDH1, 1.245; CAT, 1.224; SCP2, 1.215; AMACR, 1.209; UBB, 1.202; AGPS, 1.183; HMGCL, 1.179; DDO, 1.166; ACOT2, 1.163; ACOT4, 1.152; DHRS4, 1.151; CROT, 1.126; PEX13, 1.124; NUDT19, 1.12; HACL1, 1.118)	NA
P-BO	1	57	Protein secretion	94	MsigDB H50	1.72623	0.00130212	60	(ATP1A1, 1.454; TSPAN8, 1.303; TMED2, 1.281; TPD52, 1.27; PAM, 1.252; CD63, 1.249; CTSC, 1.242; COPB1, 1.236; ATP6V1B1, 1.23; LMAN1, 1.22; ANP32E, 1.215; ARFGAP3, 1.21; SSPN, 1.192; SCAMP1, 1.191; RPS6KA3, 1.183; COPB2, 1.179; SEC24D, 1.171; CLN5, 1.17; TMED10, 1.164; CLCN3, 1.156; GOLGA4, 1.154; VAMP4, 1.15; ARFIP1, 1.149; ARCN1, 1.134; STX7, 1.123; TSG101, 1.118; AP3S1, 1.115; KRT18, 1.112; COG…	NA
P-BO	1	57	Signaling by Interleukins	399	Reactome	-1.61113	1.14155365828908e-06	114	(SERPINB2, 0.266; SAA1, 0.29; CRLF2, 0.33; IL20RB, 0.33; IL12A, 0.346; IL36G, 0.353; IL24, 0.38; ANXA1, 0.413; S100A12, 0.422; CD80, 0.432; NOD2, 0.45; EBI3, 0.45; IL21R, 0.453; IL11, 0.46; ITGAX, 0.463; IL34, 0.475; OSM, 0.497; CSF2RA, 0.499; PTPN13, 0.499; IL23A, 0.499; CD86, 0.5; VAV1, 0.507; IL1RN, 0.509; CCL19, 0.514; CSF3, 0.527; IL36RN, 0.538; CSF1, 0.539; IL6, 0.552; HCK, 0.562; MTAP, 0.5…	Immune response
P-BO	1	57	Synthesis of bile acids and bile salts via 7alpha-hydroxycholesterol	22	Reactome	1.96805	0.00432859	10	(NR1H4, 2.026; ABCB11, 1.554; PTGIS, 1.538; AKR1C4, 1.495; BAAT, 1.433; SLC27A2, 1.38; ACOX2, 1.317; AKR1C3, 1.298; SCP2, 1.215; AMACR, 1.209)	Metabolism
P-BO	1	57	Synthesis, secretion, and inactivation of Glucagon-like Peptide-1 (GLP-1)	14	Reactome	2.09432	0.00946791	9	(GCG, 13.677; PAX6, 1.639; PCSK1, 1.612; FFAR4, 1.453; DPP4, 1.372; SEC11C, 1.264; SPCS1, 1.233; SPCS2, 1.174; CDX2, 1.147)	Metabolism
P-BO	1	57	The citric acid (TCA) cycle and respiratory electron transport	141	Reactome	1.99038	1.7365936540644e-05	81	(LDHC, 2.06; MPC2, 1.354; PDK4, 1.307; SUCLG2, 1.274; PDK3, 1.243; UQCRC1, 1.236; MPC1, 1.216; NDUFC2, 1.215; SDHD, 1.21; COX18, 1.206; NNT, 1.202; NDUFA12, 1.201; SCO1, 1.199; UQCRFS1, 1.193; NDUFA5, 1.185; COX14, 1.184; SDHA, 1.182; ETFDH, 1.182; SURF1, 1.174; COX7C, 1.172; CYCS, 1.171; PDHB, 1.169; DLD, 1.164; COX6A1, 1.16; NDUFB3, 1.157; VDAC1, 1.156; IDH2, 1.155; ME1, 1.154; NDUFAF1, 1.152; …	Metabolism
P-BO	1	57	TNFA signaling via NFKB	193	MsigDB H50	-2.01444	5.92489791636158e-13	109	(SERPINB2, 0.266; DUSP2, 0.354; FOSL1, 0.363; DUSP5, 0.367; TNFSF9, 0.375; IL1B, 0.378; CD80, 0.432; FOSB, 0.447; NR4A3, 0.454; NR4A1, 0.462; ATF3, 0.469; CXCL6, 0.487; PLAU, 0.498; IL23A, 0.499; EGR3, 0.504; SLC16A6, 0.506; ZFP36, 0.508; TNC, 0.51; GFPT2, 0.52; CSF1, 0.539; CD83, 0.544; IL6, 0.552; BCL2A1, 0.556; TNFAIP2, 0.559; SPHK1, 0.58; CLCF1, 0.58; SERPINE1, 0.582; PDE4B, 0.587; FJX1, 0.58…	Signal transduction
P-BO	1	57	Pancreas beta cells	37	MsigDB H50	2.73175	2.38046649197213e-10	20	(GCG, 13.677; CHGA, 3.298; INSM1, 2.916; SST, 2.863; NEUROD1, 2.539; NKX2-2, 2.33; ABCC8, 2.142; DCX, 1.696; PCSK2, 1.665; ISL1, 1.658; PAX6, 1.639; PKLR, 1.627; PAX4, 1.621; PCSK1, 1.612; GCK, 1.572; NEUROG3, 1.519; DPP4, 1.372; SCGN, 1.333; NKX6-1, 1.253; SPCS1, 1.233)	Development
P-BO	1	57	Regulation of beta-cell development	37	Reactome	1.93488	0.00261516	11	(INSM1, 2.916; RFX6, 2.573; NEUROD1, 2.539; NKX2-2, 2.33; MAFA, 1.645; PAX6, 1.639; PKLR, 1.627; GCK, 1.572; NEUROG3, 1.519; NKX6-1, 1.253; NR5A2, 1.232)	Development
P-BO	1	57	Regulation of gene expression in beta cells	19	Reactome	2.12305	0.00250624	12	(RFX6, 2.573; NEUROD1, 2.539; NKX2-2, 2.33; MAFA, 1.645; PAX6, 1.639; PKLR, 1.627; GCK, 1.572; NKX6-1, 1.253; HNF4G, 1.161; FOXA3, 1.138; HNF4A, 1.137; FOXA2, 1.134)	Development
P-BO	2	12	Keratinization	87	Reactome	-2.26163	4.65407995838033e-23	54	(SPRR2B, 0; KRT76, 0.018; KRT14, 0.029; SPRR2F, 0.03; KRT24, 0.031; KRT75, 0.043; SPRR2G, 0.047; LCE3A, 0.053; IVL, 0.055; SPRR1B, 0.057; SPRR2D, 0.059; KRT16, 0.064; KRT5, 0.068; SPRR1A, 0.079; KRT1, 0.081; SPRR2E, 0.086; SPRR2A, 0.09; KRT6C, 0.096; SPINK5, 0.098; TGM5, 0.106; PI3, 0.106; KRT6B, 0.107; TGM1, 0.116; KRT13, 0.12; KLK5, 0.121; DSC3, 0.131; KRT3, 0.131; KLK12, 0.132; KRT2, 0.133; LC…	Development
P-BO	2	12	Activation of ATR in response to replication stress	37	Reactome	2.08444	0.00484517	26	(CLSPN, 1.335; MCM2, 1.316; MCM3, 1.243; MCM6, 1.223; MCM5, 1.216; CHEK1, 1.184; MCM10, 1.181; ORC3, 1.174; ATR, 1.171; MCM4, 1.157; MCM8, 1.154; ORC4, 1.143; CDC25C, 1.143; MCM7, 1.137; RPA1, 1.137; DBF4, 1.132; RFC4, 1.121; RFC3, 1.114; RAD1, 1.111; CDC45, 1.106; ORC1, 1.105; ORC2, 1.102; ORC5, 1.101; CDC6, 1.093; CDC25A, 1.089; ATRIP, 1.086)	Cell Cycle Regulation
P-BO	2	12	Allograft rejection	179	MsigDB H50	-1.87237	1.7579337053115e-12	94	(KRT1, 0.081; CDKN2A, 0.124; CXCL13, 0.151; CXCL9, 0.177; CCL22, 0.236; CD40LG, 0.24; IL2RA, 0.24; IL12A, 0.251; MMP9, 0.252; IL1B, 0.278; CD86, 0.309; CD80, 0.327; NOS2, 0.331; HLA-DOA, 0.375; TRAT1, 0.378; LY86, 0.39; CCR1, 0.39; GPR65, 0.403; CD28, 0.41; ITGB2, 0.413; SPI1, 0.422; PRKCB, 0.422; ACHE, 0.438; BCAT1, 0.439; CD3D, 0.44; TGFB2, 0.441; EREG, 0.448; CD7, 0.451; IRF4, 0.451; HLA-DOB, …	Immune response
P-BO	2	12	Antimicrobial peptides	40	Reactome	-1.9059	0.000472714	23	(S100A7, 0.005; DEFB103B, 0.018; DEFB4A, 0.041; S100A7A, 0.05; RNASE7, 0.065; PI3, 0.106; BPIFB1, 0.109; DEFB4B, 0.12; PGLYRP4, 0.156; S100A9, 0.16; PGLYRP3, 0.195; S100A8, 0.252; RNASE6, 0.389; LTF, 0.457; CCR2, 0.463; DEFB1, 0.538; GNLY, 0.553; LCN2, 0.585; SLC11A1, 0.59; CCR6, 0.62; CD4, 0.625; TLR2, 0.635; DEFA6, 0.643)	Immune response
P-BO	2	12	Class A/1 (Rhodopsin-like receptors)	208	Reactome	-1.52606	0.00109939	81	(CXCL5, 0.059; SAA1, 0.084; QRFPR, 0.115; S1PR5, 0.127; CXCL13, 0.151; CXCL9, 0.177; CXCL10, 0.214; CCL22, 0.236; LPAR3, 0.252; CCR7, 0.281; CXCL11, 0.289; PENK, 0.293; C3AR1, 0.302; NTS, 0.309; ANXA1, 0.31; P2RY12, 0.316; HRH2, 0.328; HCAR2, 0.33; NMUR2, 0.333; CYSLTR2, 0.343; P2RY1, 0.343; CXCR2, 0.348; GPR55, 0.367; EDN2, 0.378; FPR2, 0.38; FPR3, 0.382; CCR1, 0.39; GPR65, 0.403; P2RY10, 0.405;…	Signal transduction
P-BO	2	12	Complement	188	MsigDB H50	-1.57269	0.000107675	81	(CR2, 0.102; SERPINB2, 0.137; S100A9, 0.16; APOA4, 0.173; S100A12, 0.173; GZMK, 0.218; CD40LG, 0.24; CR1, 0.245; PCLO, 0.335; C1QA, 0.369; FCER1G, 0.38; PLEK, 0.38; CDA, 0.39; C1QC, 0.398; DUSP5, 0.415; C3, 0.437; MMP13, 0.442; L3MBTL4, 0.444; PIK3R5, 0.455; LTF, 0.457; CA2, 0.467; WAS, 0.469; ITGAM, 0.491; CASP5, 0.492; PLA2G7, 0.511; GZMB, 0.536; DOCK10, 0.542; LCP2, 0.542; PLAT, 0.566; APOC1, …	Immune response
P-BO	2	12	FCGR activation	12	Reactome	-1.75947	0.00840707	7	(HCK, 0.353; FCGR3A, 0.433; FCGR2A, 0.439; FCGR1A, 0.456; CD3G, 0.531; CD247, 0.556; FGR, 0.573)	Immune response
P-BO	2	12	G alpha (i) signalling events	306	Reactome	-1.42329	0.00386588	94	(CXCL5, 0.059; SAA1, 0.084; GABBR2, 0.086; S1PR5, 0.127; CXCL13, 0.151; SDR9C7, 0.169; CXCL9, 0.177; CXCL10, 0.214; LPAR3, 0.252; CCR7, 0.281; CASR, 0.288; CXCL11, 0.289; GNGT1, 0.289; APOC3, 0.29; PENK, 0.293; C3AR1, 0.302; ANXA1, 0.31; P2RY12, 0.316; HCAR2, 0.33; NMUR2, 0.333; RBP1, 0.336; CXCR2, 0.348; GPR55, 0.367; LRAT, 0.373; FPR2, 0.38; FPR3, 0.382; CCR1, 0.39; CX3CR1, 0.42; CNR2, 0.422; P…	Signal transduction
P-BO	2	12	Homologous DNA Pairing and Strand Exchange	41	Reactome	1.97114	0.00795722	25	(BRCA2, 1.446; RMI2, 1.29; BRCA1, 1.245; RAD51AP1, 1.2; CHEK1, 1.184; RAD50, 1.18; BLM, 1.178; XRCC2, 1.173; ATR, 1.171; RAD51D, 1.17; BRIP1, 1.151; RAD51, 1.14; RPA1, 1.137; EXO1, 1.132; BARD1, 1.129; RMI1, 1.124; DNA2, 1.124; RFC4, 1.121; RFC3, 1.114; RAD1, 1.111; TOPBP1, 1.105; RAD51B, 1.09; ATRIP, 1.086; WRN, 1.084; ATM, 1.074)	NA
P-BO	2	12	IL2 STAT5 signaling	189	MsigDB H50	-1.42437	0.00505734	50	(TLR7, 0.192; CXCL10, 0.214; IL2RA, 0.24; PENK, 0.293; TIAM1, 0.293; CD86, 0.309; RRAGD, 0.347; EMP1, 0.354; SELL, 0.355; GPR65, 0.403; ECM1, 0.418; NCS1, 0.436; CD79B, 0.443; IL1RL1, 0.448; IRF4, 0.451; CD48, 0.452; CA2, 0.467; IL2RB, 0.48; CCR4, 0.488; RHOH, 0.492; TNFRSF18, 0.499; HOPX, 0.504; CD83, 0.514; CSF1, 0.524; IL10, 0.533; GADD45B, 0.541; BATF3, 0.56; TNFRSF4, 0.56; GBP4, 0.569; MXD1,…	Immune response
P-BO	2	12	IL6 JAK STAT3 signaling	84	MsigDB H50	-1.59589	0.00237925	46	(EBI3, 0.13; CXCL13, 0.151; CXCL9, 0.177; CXCL10, 0.214; CRLF2, 0.23; IL2RA, 0.24; IL1B, 0.278; CXCL11, 0.289; CCR1, 0.39; CSF2RA, 0.419; PIK3R5, 0.455; CSF3R, 0.511; CNTFR, 0.518; CSF1, 0.524; ITGA4, 0.551; IL12RB1, 0.559; HMOX1, 0.594; PIM1, 0.597; TGFB1, 0.602; CD14, 0.615; IL2RG, 0.634; TLR2, 0.635; IRF9, 0.657; TNFRSF12A, 0.669; IL4R, 0.674; IL6, 0.677; CD38, 0.679; LTB, 0.695; SOCS1, 0.701;…	Immune response
P-BO	2	12	Immunoregulatory interactions between a Lymphoid and a non-Lymphoid cell	103	Reactome	-1.84075	8.91055485558086e-07	60	(CD1A, 0.177; CD40LG, 0.24; LILRB1, 0.259; CD1C, 0.259; LILRB4, 0.27; RAET1E, 0.312; SH2D1A, 0.315; TYROBP, 0.354; CD200R1, 0.355; SELL, 0.355; LILRA5, 0.364; SFTPD, 0.381; SIGLEC10, 0.407; SLAMF6, 0.411; ITGB2, 0.413; SIGLEC9, 0.417; SH2D1B, 0.424; FCGR3A, 0.433; C3, 0.437; CD3D, 0.44; LAIR1, 0.442; CD300C, 0.446; FCGR1A, 0.456; CD96, 0.46; SIGLEC12, 0.474; CD40, 0.479; CD300LF, 0.495; SIGLEC1, …	Immune response
P-BO	2	12	Incretin synthesis, secretion, and inactivation	17	Reactome	2.33541	0.000243791	5	(GCG, 16.702; GIP, 3.918; PCSK1, 1.769; PAX6, 1.604; ISL1, 1.568)	Metabolism
P-BO	2	12	Inflammatory response	188	MsigDB H50	-1.60719	4.00939611716914e-05	83	(EBI3, 0.13; CXCL9, 0.177; CXCL10, 0.214; MARCO, 0.225; CCL22, 0.236; IL1B, 0.278; IL7R, 0.278; CCR7, 0.281; CLEC5A, 0.289; CXCL11, 0.289; C3AR1, 0.302; SELL, 0.355; HPN, 0.359; GNA15, 0.37; MSR1, 0.394; NOD2, 0.396; PDPN, 0.402; ADM, 0.412; SLAMF1, 0.429; CYBB, 0.438; LAMP3, 0.44; CXCL6, 0.441; AQP9, 0.448; EREG, 0.448; CD48, 0.452; PIK3R5, 0.455; PROK2, 0.456; TNFSF9, 0.459; P2RY2, 0.47; CD40, …	Immune response
P-BO	2	12	Interferon alpha response	94	MsigDB H50	-1.59595	0.00123679	50	(CXCL10, 0.214; CXCL11, 0.289; SELL, 0.355; RSAD2, 0.389; LAMP3, 0.44; SAMD9, 0.441; IFI30, 0.444; ISG15, 0.516; DDX60, 0.523; CSF1, 0.524; CMPK2, 0.528; MX1, 0.543; BST2, 0.549; GBP4, 0.569; IFI44L, 0.57; SAMD9L, 0.583; IFI27, 0.596; IFIT3, 0.601; IFIT2, 0.608; OASL, 0.611; HERC6, 0.645; CD74, 0.653; IRF9, 0.657; TRAFD1, 0.669; IL4R, 0.674; UBE2L6, 0.68; RTP4, 0.702; OAS1, 0.717; IRF1, 0.725; HE…	Immune response
P-BO	2	12	Interferon gamma response	193	MsigDB H50	-1.65691	2.28385210143445e-06	103	(IDO1, 0.163; CXCL9, 0.177; GBP6, 0.202; CXCL10, 0.214; CXCL11, 0.289; CD86, 0.309; RSAD2, 0.389; IFIT1, 0.436; IFI30, 0.444; IRF4, 0.451; FCGR1A, 0.456; CD40, 0.479; IL2RB, 0.48; CD274, 0.49; UPP1, 0.495; CD69, 0.495; MX2, 0.511; ISG15, 0.516; HLA-DQA1, 0.519; DDX60, 0.523; CMPK2, 0.528; TNFAIP2, 0.542; LCP2, 0.542; MX1, 0.543; BST2, 0.549; FPR1, 0.562; GBP4, 0.569; IFI44L, 0.57; NAMPT, 0.577; S…	Immune response
P-BO	2	12	KRAS signaling down	161	MsigDB H50	-1.61243	4.00939611716914e-05	67	(CCNA1, 0.065; KRT5, 0.068; KRT1, 0.081; ATP4A, 0.09; TGM1, 0.116; KRT13, 0.12; SERPINB2, 0.137; PKP1, 0.151; SCGB1A1, 0.156; CLDN8, 0.162; KRT15, 0.168; KRT4, 0.185; CD207, 0.192; SPRR3, 0.198; LYPD3, 0.218; CD40LG, 0.24; SLC5A5, 0.243; KLK8, 0.251; TCL1A, 0.266; CALML5, 0.268; NOS1, 0.275; LGALS7, 0.29; ALOX12B, 0.303; KLK7, 0.322; CD80, 0.327; ABCG4, 0.348; EDN2, 0.378; ABCB11, 0.386; RSAD2, 0…	Signal transduction
P-BO	2	12	Neutrophil degranulation	423	Reactome	-1.52496	9.48665233191877e-08	116	(S100A7, 0.005; SERPINB3, 0.067; KRT1, 0.081; CSTB, 0.136; SERPINB12, 0.148; PKP1, 0.151; CRISP3, 0.156; S100A9, 0.16; CD177, 0.162; DSG1, 0.17; S100A12, 0.173; FABP5, 0.205; FLG2, 0.21; CR1, 0.245; MMP9, 0.252; S100A8, 0.252; CALML5, 0.268; CLEC5A, 0.289; C3AR1, 0.302; CD53, 0.302; CXCR2, 0.348; TYROBP, 0.354; SELL, 0.355; CHI3L1, 0.372; FCER1G, 0.38; FPR2, 0.38; SIGLEC14, 0.388; PYGL, 0.39; CDA…	Immune response
P-BO	2	12	P53 pathway	190	MsigDB H50	-1.44057	0.00327167	69	(CDKN2A, 0.124; TP63, 0.126; CDKN2B, 0.139; CLCA2, 0.149; ZNF365, 0.195; ALOX15B, 0.204; RRAD, 0.22; KLK8, 0.251; KRT17, 0.379; NHLH2, 0.382; SFN, 0.419; ZBTB16, 0.431; IFI30, 0.444; TNFSF9, 0.459; UPP1, 0.495; GM2A, 0.54; EPHA2, 0.557; HBEGF, 0.564; MXD1, 0.573; HMOX1, 0.594; PERP, 0.602; TGFB1, 0.602; PHLDA3, 0.616; CDK5R1, 0.62; ABHD4, 0.652; TSPYL2, 0.657; DGKA, 0.659; EPS8L2, 0.662; STOM, 0.…	Cell Cycle Regulation
P-BO	2	12	Peptide ligand-binding receptors	122	Reactome	-1.61314	0.00193404	54	(CXCL5, 0.059; SAA1, 0.084; QRFPR, 0.115; CXCL13, 0.151; CXCL9, 0.177; CXCL10, 0.214; CCL22, 0.236; CCR7, 0.281; CXCL11, 0.289; PENK, 0.293; C3AR1, 0.302; NTS, 0.309; ANXA1, 0.31; NMUR2, 0.333; CXCR2, 0.348; EDN2, 0.378; FPR2, 0.38; FPR3, 0.382; CCR1, 0.39; CX3CR1, 0.42; XCR1, 0.436; C3, 0.437; CXCL6, 0.441; PYY, 0.448; PROK2, 0.456; GAL, 0.457; CCL19, 0.46; CCR2, 0.463; CCR8, 0.464; PPBP, 0.485;…	Signal transduction
P-BO	2	12	Signaling by Interleukins	399	Reactome	-1.48661	7.3200660434758e-06	128	(SAA1, 0.084; IL36G, 0.13; EBI3, 0.13; SERPINB2, 0.137; S100A12, 0.173; IL20RB, 0.21; CXCL10, 0.214; CRLF2, 0.23; CCL22, 0.236; IL2RA, 0.24; MTAP, 0.243; PTPN13, 0.243; IL12A, 0.251; MMP9, 0.252; IL24, 0.258; IL7R, 0.278; FCER2, 0.286; CD86, 0.309; ANXA1, 0.31; IL36A, 0.323; CD80, 0.327; NOS2, 0.331; IL1RN, 0.345; HCK, 0.353; IL13RA2, 0.367; IL36RN, 0.388; CCR1, 0.39; NOD2, 0.396; CSF1R, 0.397; L…	Immune response
P-BO	2	12	TNFA signaling via NFKB	193	MsigDB H50	-1.57905	4.00939611716914e-05	90	(SERPINB2, 0.137; CXCL10, 0.214; IL1B, 0.278; IL7R, 0.278; CXCL11, 0.289; CD80, 0.327; GFPT2, 0.339; PLEK, 0.38; SLC16A6, 0.386; BCL2A1, 0.391; PLAU, 0.413; DUSP5, 0.415; CXCL6, 0.441; TNFSF9, 0.459; TNC, 0.482; CD69, 0.495; CD83, 0.514; CSF1, 0.524; TRIP10, 0.536; GADD45B, 0.541; ZFP36, 0.541; TNFAIP2, 0.542; FOSL1, 0.564; HBEGF, 0.564; MXD1, 0.573; NAMPT, 0.577; INHBA, 0.587; DUSP2, 0.59; PHLDA…	Signal transduction
P-BO	2	12	Pancreas beta cells	37	MsigDB H50	2.33096	4.00939611716914e-05	11	(GCG, 16.702; PKLR, 2.885; INSM1, 2.769; SST, 2.149; CHGA, 2.148; SCGN, 1.778; PCSK1, 1.769; PAX4, 1.688; PAX6, 1.604; ISL1, 1.568; SYT13, 1.505)	Development
P-BO	3	28	Adipogenesis	186	MsigDB H50	1.6873	0.000136892	81	(MYLK, 2.044; SORBS1, 1.606; ACADL, 1.587; FABP4, 1.583; SPARCL1, 1.466; PTGER3, 1.465; ITIH5, 1.436; TST, 1.401; PDCD4, 1.365; ACADS, 1.35; SSPN, 1.332; ITGA7, 1.32; ARL4A, 1.315; UQCRC1, 1.299; PHYH, 1.299; ENPP2, 1.299; IDH1, 1.259; COQ5, 1.254; REEP5, 1.25; DNAJC15, 1.249; ALDH2, 1.246; JAGN1, 1.24; DHCR7, 1.234; ECHS1, 1.225; PGM1, 1.222; G3BP2, 1.221; LAMA4, 1.219; DNAJB9, 1.216; SCP2, 1.21…	Development
P-BO	3	28	Epithelial mesenchymal transition	193	MsigDB H50	1.46375	0.00497944	70	(SFRP4, 2.649; ACTA2, 2.197; TPM2, 2.189; FN1, 2.151; TAGLN, 2.138; MYL9, 2.093; MYLK, 2.044; FLNA, 1.957; SCG2, 1.932; TIMP3, 1.82; FBLN2, 1.743; FZD8, 1.68; PCOLCE2, 1.655; GAS1, 1.642; ELN, 1.629; CALD1, 1.623; DCN, 1.615; DPYSL3, 1.6; TPM1, 1.556; LRRC15, 1.541; RGS4, 1.529; COL8A2, 1.489; FBLN1, 1.483; CRLF1, 1.453; NT5E, 1.45; SPOCK1, 1.448; COL6A2, 1.443; FBN1, 1.426; CDH6, 1.414; TGM2, 1.…	Development
P-BO	3	28	Keratinization	87	Reactome	-2.6259	4.25235321839709e-24	59	(KRT23, 0.129; KRT76, 0.13; KRT14, 0.149; KLK5, 0.15; FLG, 0.25; SPRR2G, 0.257; KRT75, 0.26; KRT36, 0.263; IVL, 0.304; TGM5, 0.325; SPRR2F, 0.331; KRT78, 0.346; KRT17, 0.347; KLK12, 0.349; KRT16, 0.35; PI3, 0.352; PKP1, 0.375; TGM1, 0.399; KRT6B, 0.409; KRTAP3-2, 0.41; RPTN, 0.423; KLK8, 0.447; DSG1, 0.454; KRT4, 0.455; KRT80, 0.457; KRT1, 0.458; KLK13, 0.459; KRT5, 0.459; KRT79, 0.461; KRT86, 0.…	Development
P-BO	3	28	Myogenesis	174	MsigDB H50	1.60234	0.000680493	66	(ACTN3, 3.805; DES, 2.895; MYH11, 2.844; CASQ2, 2.417; PTGIS, 2.411; TPM2, 2.189; TAGLN, 2.138; MYLK, 2.044; SGCA, 2.018; APOD, 1.848; PYGM, 1.746; LDB3, 1.705; AEBP1, 1.656; SPEG, 1.648; CACNA1H, 1.648; NCAM1, 1.627; SORBS1, 1.606; GNAO1, 1.601; FHL1, 1.496; CAMK2B, 1.48; COL6A2, 1.443; CFD, 1.423; SGCD, 1.412; IGF1, 1.399; CKB, 1.382; MRAS, 1.362; SSPN, 1.332; ITGA7, 1.32; FGF2, 1.314; MB, 1.30…	Development
P-BO	3	28	Allograft rejection	179	MsigDB H50	-1.97303	4.56350838492007e-09	78	(CDKN2A, 0.162; CD40LG, 0.351; CD80, 0.394; IL1B, 0.402; CCL19, 0.406; IL12A, 0.425; KRT1, 0.458; IL11, 0.484; EREG, 0.497; ZAP70, 0.506; CXCL9, 0.511; CXCL13, 0.52; HLA-DQA1, 0.531; HLA-DOA, 0.533; IL6, 0.547; TNF, 0.555; NLRP3, 0.559; HLA-DOB, 0.58; CD86, 0.593; IL2RA, 0.593; WAS, 0.596; STAT4, 0.596; CSF1, 0.601; MAP4K1, 0.618; LY86, 0.63; FGR, 0.643; ICAM1, 0.643; IL12RB1, 0.646; CD40, 0.647;…	Immune response
P-BO	3	28	Androgen response	94	MsigDB H50	1.57849	0.0058749	29	(BMPR1B, 3.145; FKBP5, 1.789; INSIG1, 1.653; AKAP12, 1.564; HPGD, 1.524; KLK3, 1.427; NKX3-1, 1.402; TPD52, 1.352; IDI1, 1.343; KRT19, 1.322; KRT8, 1.321; HMGCR, 1.294; SPDEF, 1.268; SEC24D, 1.26; HMGCS1, 1.253; AZGP1, 1.239; LMAN1, 1.217; DNAJB9, 1.216; IQGAP2, 1.208; RPS6KA3, 1.205; ADAMTS1, 1.201; MAP7, 1.201; TMEM50A, 1.19; SCD, 1.189; UBE2J1, 1.176; B2M, 1.175; PGM3, 1.173; DHCR24, 1.17; ACS…	Signal transduction
P-BO	3	28	Antimicrobial peptides	40	Reactome	-1.87652	0.00443165	20	(REG3A, 0.105; DEFB103B, 0.187; BPIFB1, 0.252; RNASE7, 0.307; S100A7, 0.314; PGLYRP3, 0.326; PI3, 0.352; DEFB4A, 0.389; DEFB4B, 0.431; SLC11A1, 0.569; S100A9, 0.588; S100A8, 0.593; CLU, 0.603; S100A7A, 0.614; PGLYRP1, 0.619; PGLYRP4, 0.619; TLR2, 0.7; LCN2, 0.706; GNLY, 0.709; DEFA6, 0.712)	Immune response
P-BO	3	28	Asparagine N-linked glycosylation	280	Reactome	1.48603	0.00379643	103	(B4GALNT2, 3.605; GNE, 1.587; SRD5A3, 1.511; ST6GALNAC1, 1.504; TUBAL3, 1.437; FOLR1, 1.434; MGAT4A, 1.383; MPDU1, 1.383; EDEM3, 1.363; ANK2, 1.355; KDELR3, 1.343; ARFGAP3, 1.341; TMED2, 1.336; NANS, 1.326; ANK3, 1.325; TRAPPC5, 1.324; ST6GALNAC6, 1.323; MGAT2, 1.316; CALR, 1.311; MLEC, 1.307; UBB, 1.299; RPN1, 1.298; OS9, 1.293; TUBA1B, 1.288; PDIA3, 1.287; GFPT1, 1.284; GNPNAT1, 1.28; MIA3, 1.2…	Metabolism
P-BO	3	28	Fatty acid metabolism	149	MsigDB H50	1.50851	0.00496161	51	(CYP1A1, 5.235; BMPR1B, 3.145; AOC3, 1.883; INMT, 1.811; CA4, 1.655; ACADL, 1.587; FABP2, 1.572; HPGD, 1.524; GPD1, 1.495; VNN1, 1.487; MAOA, 1.445; HMGCS2, 1.42; RDH16, 1.379; FABP1, 1.366; ACADS, 1.35; RDH11, 1.348; HSD17B11, 1.347; ECI2, 1.345; IDI1, 1.343; OSTC, 1.289; SDHA, 1.285; EHHADH, 1.272; IDH1, 1.259; HMGCS1, 1.253; ETFDH, 1.246; LGALS1, 1.239; SUCLG2, 1.234; ECHS1, 1.225; ACAT2, 1.21…	Metabolism
P-BO	3	28	IL6 JAK STAT3 signaling	84	MsigDB H50	-1.87991	2.71487885702885e-05	33	(CRLF2, 0.318; IL1B, 0.402; EBI3, 0.473; CXCL9, 0.511; CXCL13, 0.52; CSF2RA, 0.545; IL6, 0.547; TNF, 0.555; PIK3R5, 0.57; CXCL10, 0.576; TNFRSF12A, 0.578; CD38, 0.579; IL2RA, 0.593; CSF1, 0.601; REG1A, 0.611; IL9R, 0.616; CSF3R, 0.631; IL3RA, 0.642; IL12RB1, 0.646; CXCL3, 0.666; CXCL1, 0.68; CSF2RB, 0.689; TLR2, 0.7; TGFB1, 0.705; PIM1, 0.73; CD14, 0.738; IRF9, 0.742; SOCS3, 0.742; JUN, 0.764; MA…	Immune response
P-BO	3	28	Immunoregulatory interactions between a Lymphoid and a non-Lymphoid cell	103	Reactome	-1.90104	0.000121131	52	(CD40LG, 0.351; TREML2, 0.401; CD300E, 0.419; LILRB1, 0.45; LILRB4, 0.471; SFTPD, 0.516; CD1A, 0.517; PILRA, 0.521; RAET1E, 0.526; CD200R1, 0.532; CD300C, 0.533; SH2D1A, 0.549; TREM2, 0.559; SIGLEC7, 0.57; LILRA5, 0.574; LAIR1, 0.578; SIGLEC10, 0.595; ITGB7, 0.601; SIGLEC1, 0.604; LAIR2, 0.62; FCGR3A, 0.623; SIGLEC9, 0.627; CD300A, 0.628; CD33, 0.63; ICAM1, 0.643; CD300LB, 0.645; CD40, 0.647; FCG…	Immune response
P-BO	3	28	Incretin synthesis, secretion, and inactivation	17	Reactome	2.10383	0.00601276	11	(GIP, 3.305; GCG, 2.294; PAX6, 1.822; ISL1, 1.375; DPP4, 1.321; SEC11C, 1.288; SPCS1, 1.258; CDX2, 1.23; PCSK1, 1.196; SPCS2, 1.168; CTNNB1, 1.155)	Metabolism
P-BO	3	28	Inflammatory response	188	MsigDB H50	-1.98036	3.20394022832488e-09	80	(CXCL6, 0.38; TNFSF9, 0.382; GPR132, 0.401; CLEC5A, 0.401; IL1B, 0.402; C5AR1, 0.426; NOD2, 0.446; HPN, 0.46; MARCO, 0.461; EBI3, 0.473; OSM, 0.477; SLC1A2, 0.489; EREG, 0.497; GNA15, 0.5; CXCL9, 0.511; PROK2, 0.518; RGS1, 0.518; SERPINE1, 0.527; SPHK1, 0.532; AQP9, 0.546; IL6, 0.547; PDE4B, 0.549; CSF3, 0.549; OLR1, 0.558; NLRP3, 0.559; PIK3R5, 0.57; MEFV, 0.576; CXCL10, 0.576; TNFRSF9, 0.591; H…	Immune response
P-BO	3	28	Interleukin-4 and Interleukin-13 signaling	97	Reactome	-1.75249	0.00562267	43	(SAA1, 0.324; IL1B, 0.402; ITGAX, 0.42; IL12A, 0.425; MMP1, 0.426; IL23A, 0.455; OSM, 0.477; ANXA1, 0.485; JAK3, 0.514; IL6, 0.547; TNF, 0.555; IL13RA2, 0.569; MMP3, 0.628; IL1A, 0.631; ICAM1, 0.643; IL10, 0.653; MMP9, 0.654; FASLG, 0.662; FSCN1, 0.666; LIF, 0.668; ITGB2, 0.672; TGFB1, 0.705; VEGFA, 0.705; LCN2, 0.706; ITGAM, 0.707; BCL6, 0.71; GATA3, 0.72; ALOX5, 0.724; LAMA5, 0.727; PIM1, 0.73;…	Immune response
P-BO	3	28	Ion homeostasis	49	Reactome	2.07052	0.00136825	28	(CASQ2, 2.417; ATP1A2, 2.137; ATP2A3, 1.661; RYR2, 1.638; CAMK2B, 1.48; ATP1A3, 1.462; SRI, 1.422; PLN, 1.416; ATP1A1, 1.402; CALM3, 1.291; ATP2B2, 1.278; ABCC9, 1.272; ATP1B1, 1.253; CALM2, 1.253; ATP1B2, 1.241; TNNI3, 1.203; ASPH, 1.193; FKBP1B, 1.185; TRPC1, 1.184; FXYD3, 1.173; ATP2A2, 1.166; CAMK2D, 1.162; ATP2B1, 1.151; CAMK2G, 1.15; RYR3, 1.146; CASQ1, 1.145; CALM1, 1.142; FXYD1, 1.14)	NA
P-BO	3	28	KRAS signaling down	161	MsigDB H50	-1.75041	2.71487885702885e-05	55	(TCL1A, 0.124; CCNA1, 0.129; CALML5, 0.205; ATP4A, 0.224; ALOX12B, 0.25; KLK7, 0.331; CD40LG, 0.351; LYPD3, 0.353; EDN2, 0.359; PKP1, 0.375; CD80, 0.394; SERPINB2, 0.398; TGM1, 0.399; SCGB1A1, 0.399; CLDN8, 0.412; CD207, 0.421; KLK8, 0.447; KRT4, 0.455; KRT1, 0.458; KRT5, 0.459; LGALS7, 0.464; PRODH, 0.471; GPR3, 0.48; KRT13, 0.481; KCND1, 0.506; SPRR3, 0.516; TG, 0.525; TENM2, 0.531; PNMT, 0.532…	Signal transduction
P-BO	3	28	Mitochondrial translation initiation	81	Reactome	1.83216	0.00307905	50	(MRPL35, 1.227; MRPL54, 1.212; MRPL19, 1.203; MRPL44, 1.181; MRPS14, 1.181; MRPL41, 1.171; MRPL34, 1.166; MRPL49, 1.161; MRPS16, 1.153; CHCHD1, 1.149; MRPL16, 1.147; AURKAIP1, 1.142; MRPL51, 1.137; MTIF3, 1.128; MRPL23, 1.126; MRPL47, 1.125; MRPL17, 1.113; MRPL36, 1.112; GADD45GIP1, 1.109; MRPS18C, 1.109; MRPS34, 1.104; MRPL30, 1.1; MRPS17, 1.094; MRPS18B, 1.09; MRPL1, 1.088; MRPS18A, 1.087; MRPL…	Metabolism
P-BO	3	28	Oxidative phosphorylation	184	MsigDB H50	2.13594	3.20394022832488e-09	113	(SLC25A20, 1.35; UQCRC1, 1.299; PHYH, 1.299; SDHA, 1.285; COX17, 1.284; TIMM10, 1.262; IDH1, 1.259; ACADSB, 1.259; MPC1, 1.255; ATP1B1, 1.253; ETFDH, 1.246; SLC25A11, 1.245; MRPL35, 1.227; ECHS1, 1.225; NDUFS2, 1.216; UQCRFS1, 1.21; UQCRQ, 1.21; NDUFA1, 1.205; PDHB, 1.202; IDH2, 1.199; COX5B, 1.199; NDUFC2, 1.198; SLC25A3, 1.195; CASP7, 1.185; ETFA, 1.182; SLC25A12, 1.181; COX4I1, 1.179; VDAC1, 1…	Metabolism
P-BO	3	28	P53 pathway	190	MsigDB H50	-1.53443	0.00507839	69	(CDKN2A, 0.162; RRAD, 0.344; KRT17, 0.347; TNFSF9, 0.382; CDKN2B, 0.388; CLCA2, 0.405; ATF3, 0.436; ZNF365, 0.436; KLK8, 0.447; JAG2, 0.457; TP63, 0.49; PLK3, 0.513; SPHK1, 0.532; NHLH2, 0.545; CDK5R1, 0.549; SFN, 0.56; EPHA2, 0.575; RHBDF2, 0.591; HBEGF, 0.592; ABCC5, 0.616; IL1A, 0.631; TRIB3, 0.637; IFI30, 0.638; ADA, 0.639; LIF, 0.668; RALGDS, 0.704; TGFB1, 0.705; GPX2, 0.707; TSPYL2, 0.707; …	Cell Cycle Regulation
P-BO	3	28	Peroxisomal protein import	60	Reactome	1.80141	0.00989724	25	(AGXT, 1.887; SLC27A2, 1.618; NUDT7, 1.617; ECI2, 1.345; ACOX2, 1.327; UBB, 1.299; PHYH, 1.299; EHHADH, 1.272; IDH1, 1.259; AMACR, 1.253; DHRS4, 1.229; ACOT4, 1.222; AGPS, 1.216; HMGCL, 1.215; SCP2, 1.214; ACOT2, 1.199; BAAT, 1.197; PECR, 1.185; PEX7, 1.179; CAT, 1.17; ACAA1, 1.14; GSTK1, 1.134; PEX13, 1.119; ECH1, 1.113; CROT, 1.11)	NA
P-BO	3	28	Protein secretion	94	MsigDB H50	1.95926	4.68914344730541e-05	47	(SH3GL2, 1.56; CD63, 1.425; ATP1A1, 1.402; TSPAN8, 1.356; TPD52, 1.352; ATP6V1B1, 1.346; ARFGAP3, 1.341; TMED2, 1.336; SSPN, 1.332; SEC24D, 1.26; KRT18, 1.255; COPB1, 1.249; CTSC, 1.228; COPB2, 1.227; COPE, 1.224; GOLGA4, 1.222; LMAN1, 1.217; AP3S1, 1.21; ARCN1, 1.206; RPS6KA3, 1.205; TMED10, 1.202; ANP32E, 1.202; CLCN3, 1.186; PAM, 1.184; TSG101, 1.18; YKT6, 1.178; STX7, 1.165; VAMP4, 1.163; ARF…	NA
P-BO	3	28	Signaling by Interleukins	399	Reactome	-1.65571	2.29328980376301e-06	104	(IL36G, 0.297; CRLF2, 0.318; SAA1, 0.324; IL21R, 0.359; CD80, 0.394; SERPINB2, 0.398; CCL19, 0.406; ITGAX, 0.42; IL12A, 0.425; MMP1, 0.426; IL20RB, 0.435; NOD2, 0.446; IL23A, 0.455; IL24, 0.46; EBI3, 0.473; OSM, 0.477; IL11, 0.484; ANXA1, 0.485; S100A12, 0.486; PELI2, 0.496; MTAP, 0.501; JAK3, 0.514; VAV1, 0.516; IL12RB2, 0.516; IL34, 0.523; CSF2RA, 0.545; IL6, 0.547; CSF3, 0.549; IL36RN, 0.549; …	Immune response
P-BO	3	28	Smooth Muscle Contraction	34	Reactome	2.32272	0.000142629	23	(TRIM72, 3.428; MYH11, 2.844; LMOD1, 2.411; ACTA2, 2.197; TPM2, 2.189; ACTG2, 2.124; MYL9, 2.093; MYLK, 2.044; CALD1, 1.623; SORBS1, 1.606; TPM1, 1.556; ITGA1, 1.374; CALM3, 1.291; TLN1, 1.288; CALM2, 1.253; MYL6, 1.25; ANXA6, 1.249; ITGB5, 1.233; TPM4, 1.215; TPM3, 1.189; VCL, 1.173; PXN, 1.155; PAK1, 1.154)	NA
P-BO	3	28	TNFA signaling via NFKB	193	MsigDB H50	-2.19225	3.9614731169928e-15	86	(DUSP2, 0.294; FOSB, 0.334; EGR3, 0.351; CXCL6, 0.38; TNFSF9, 0.382; FOSL1, 0.391; NR4A3, 0.392; CD80, 0.394; SERPINB2, 0.398; IL1B, 0.402; NR4A1, 0.402; DUSP5, 0.421; ATF3, 0.436; IL23A, 0.455; CD83, 0.484; PLAU, 0.495; ZFP36, 0.51; SERPINE1, 0.527; SPHK1, 0.532; SIK1, 0.536; TNFAIP2, 0.539; IL6, 0.547; EGR2, 0.548; PDE4B, 0.549; TNF, 0.555; CXCL2, 0.556; BCL2A1, 0.557; OLR1, 0.558; CXCL10, 0.57…	Signal transduction
P-BO	3	28	TNFs bind their physiological receptors	25	Reactome	-1.89702	0.00307905	15	(TNFSF9, 0.382; TNFSF14, 0.423; TNFRSF4, 0.437; TNFSF8, 0.555; TNFRSF25, 0.576; TNFRSF9, 0.591; TNFRSF18, 0.611; EDARADD, 0.661; FASLG, 0.662; TNFSF11, 0.722; TNFSF15, 0.724; EDA2R, 0.781; CD27, 0.783; TNFRSF17, 0.789; TNFSF13B, 0.791)	Immune response
P-BO	3	28	Pancreas beta cells	37	MsigDB H50	2.39176	1.44964837572699e-05	22	(INSM1, 2.545; NEUROD1, 2.442; PCSK2, 2.405; GCG, 2.294; GCK, 2.084; CHGA, 2.06; NKX6-1, 1.908; DCX, 1.872; PAX6, 1.822; ABCC8, 1.796; NEUROG3, 1.714; SST, 1.668; PAX4, 1.597; NKX2-2, 1.53; ISL1, 1.375; DPP4, 1.321; PKLR, 1.262; SPCS1, 1.258; AKT3, 1.226; SRPRB, 1.224; PCSK1, 1.196; SRP9, 1.188)	Development
P-BO	4	17	Collagen formation	83	Reactome	-1.75995	0.00098952	45	(COL22A1, 0.326; COL26A1, 0.372; COL7A1, 0.382; COL11A2, 0.487; COL19A1, 0.491; COL9A3, 0.538; COL14A1, 0.55; COL8A1, 0.551; COL1A1, 0.564; COL25A1, 0.574; PLEC, 0.578; COL18A1, 0.59; COL27A1, 0.593; COLGALT2, 0.594; COL2A1, 0.595; LOXL4, 0.601; COL8A2, 0.604; ADAMTS2, 0.607; COL16A1, 0.618; COL6A1, 0.622; BMP1, 0.627; COL9A2, 0.641; COL5A3, 0.648; COL6A2, 0.649; COL13A1, 0.655; LAMA3, 0.659; COL…	Extracellular matrix organization
P-BO	4	17	Degradation of the extracellular matrix	126	Reactome	-1.60569	0.0037386	56	(CAPN14, 0.091; FBN3, 0.148; CTRB2, 0.162; ADAMTS8, 0.367; COL26A1, 0.372; ADAMTS16, 0.376; COL7A1, 0.382; ADAMTS18, 0.446; MMP17, 0.457; ADAMTS4, 0.469; MMP19, 0.47; COL11A2, 0.487; COL19A1, 0.491; COL9A3, 0.538; COL14A1, 0.55; COL8A1, 0.551; ADAM8, 0.562; COL1A1, 0.564; ACAN, 0.568; COL25A1, 0.574; COL18A1, 0.59; LAMA5, 0.59; COL2A1, 0.595; COL8A2, 0.604; COL16A1, 0.618; COL6A1, 0.622; BMP1, 0.…	Extracellular matrix organization
P-BO	4	17	Epithelial mesenchymal transition	193	MsigDB H50	-1.58889	0.000113102	102	(FOXC2, 0.173; ECM1, 0.185; DKK1, 0.273; PTHLH, 0.278; COMP, 0.308; TNC, 0.357; PDLIM4, 0.373; COL7A1, 0.382; GREM1, 0.389; GPC1, 0.389; LAMA1, 0.389; OXTR, 0.396; THBS2, 0.403; THBS1, 0.422; INHBA, 0.44; MXRA5, 0.467; SFRP1, 0.468; IL6, 0.472; NNMT, 0.478; SFRP4, 0.485; BGN, 0.5; TGFB1, 0.503; AREG, 0.516; WNT5A, 0.525; THY1, 0.527; PLAUR, 0.536; MYL9, 0.54; SERPINE1, 0.562; COL1A1, 0.564; TPM2,…	Development
P-BO	4	17	Integrin cell surface interactions	79	Reactome	-1.71946	0.00316621	38	(FGA, 0.257; COMP, 0.308; TNC, 0.357; ICAM5, 0.359; COL7A1, 0.382; THBS1, 0.422; ITGA2B, 0.476; FGG, 0.497; COL9A3, 0.538; COL8A1, 0.551; ITGAX, 0.563; COL1A1, 0.564; COL18A1, 0.59; COL2A1, 0.595; COL8A2, 0.604; ICAM1, 0.61; COL16A1, 0.618; COL6A1, 0.622; ITGB7, 0.626; COL9A2, 0.641; COL5A3, 0.648; COL6A2, 0.649; FN1, 0.654; ITGAM, 0.654; COL13A1, 0.655; ITGB2, 0.66; COL9A1, 0.661; AGRN, 0.666; C…	Extracellular matrix organization
P-BO	4	17	Keratinization	87	Reactome	-2.5441	4.38482360844192e-26	55	(KRT76, 0.012; SPRR2B, 0.018; FLG, 0.042; KRT4, 0.058; KRT3, 0.062; SPRR2G, 0.086; IVL, 0.088; KRT13, 0.103; KRT79, 0.104; KRT23, 0.114; KRT1, 0.122; KRT75, 0.133; SPINK5, 0.146; KRT15, 0.153; SPRR1A, 0.158; KRT2, 0.158; SPRR3, 0.168; KRT78, 0.176; KRTAP3-2, 0.194; PPL, 0.206; LCE3E, 0.207; KRT36, 0.207; TGM5, 0.213; TGM1, 0.221; LCE3D, 0.224; PKP1, 0.25; KRT12, 0.256; KLK13, 0.275; KRT80, 0.289;…	Development
P-BO	4	17	Myogenesis	174	MsigDB H50	-1.63985	0.000100216	102	(MYOZ1, 0.233; NOS1, 0.261; TCAP, 0.281; TNNT3, 0.315; EFS, 0.329; PPP1R3C, 0.33; HSPB8, 0.332; TNNT2, 0.374; TNNT1, 0.382; RYR1, 0.413; PPFIA4, 0.423; ACTA1, 0.434; SPHK1, 0.469; CRYAB, 0.482; TGFB1, 0.503; CASQ2, 0.508; PTP4A3, 0.521; ATP2A1, 0.525; MYH11, 0.529; DES, 0.533; PDLIM7, 0.535; DTNA, 0.539; BHLHE40, 0.543; SCHIP1, 0.547; SPEG, 0.549; COL1A1, 0.564; TPM2, 0.566; PTGIS, 0.568; PYGM, 0…	Development
P-BO	4	17	Allograft rejection	179	MsigDB H50	-1.51829	0.0020286	79	(KRT1, 0.122; IL12A, 0.29; IL11, 0.316; CCL19, 0.329; EREG, 0.377; IL1B, 0.408; HLA-DOA, 0.425; INHBA, 0.44; CD40LG, 0.44; TGFB2, 0.443; CSF1, 0.453; IL6, 0.472; CD86, 0.494; TGFB1, 0.503; THY1, 0.527; SPI1, 0.539; HLA-DOB, 0.549; CD80, 0.563; CDKN2A, 0.568; CFP, 0.57; FLNA, 0.57; ZAP70, 0.597; ICAM1, 0.61; CD7, 0.618; LIF, 0.627; ACHE, 0.629; GZMB, 0.635; BCL3, 0.637; NLRP3, 0.641; HLA-DQA1, 0.6…	Immune response
P-BO	4	17	Apical junction	184	MsigDB H50	-1.60483	0.000113102	101	(CLDN8, 0.222; CALB2, 0.245; ALOX15B, 0.31; CDH4, 0.318; CDH8, 0.326; ICAM5, 0.359; NLGN3, 0.395; DSC3, 0.402; JUP, 0.415; PPP2R2C, 0.416; ACTA1, 0.434; FSCN1, 0.454; CD86, 0.494; GRB7, 0.506; FLNC, 0.517; NLGN2, 0.522; THY1, 0.527; MYL9, 0.54; SPEG, 0.549; NRXN2, 0.554; NFASC, 0.576; BAIAP2, 0.576; CERCAM, 0.587; ACTG2, 0.593; ACTC1, 0.594; SORBS3, 0.598; LAYN, 0.607; ICAM1, 0.61; PARD6G, 0.613;…	NA
P-BO	4	17	Apical surface	42	MsigDB H50	-1.69165	0.00565789	10	(LYPD3, 0.202; MAL, 0.231; RHCG, 0.25; HSPB1, 0.301; NTNG1, 0.353; SLC34A3, 0.367; MDGA1, 0.405; ATP6V0A4, 0.442; THY1, 0.527; PLAUR, 0.536)	NA
P-BO	4	17	Estrogen response early	191	MsigDB H50	-1.47293	0.00279598	55	(KRT13, 0.103; KRT15, 0.153; SULT2B1, 0.229; KLK10, 0.241; CALB2, 0.245; EGR3, 0.319; HSPB8, 0.332; SFN, 0.335; CLIC3, 0.361; ZNF185, 0.374; AQP3, 0.376; TIAM1, 0.398; TFAP2C, 0.427; TUBB2B, 0.428; FOXC1, 0.474; SYNGR1, 0.483; SLC24A3, 0.487; CELSR2, 0.501; PTGES, 0.503; KAZN, 0.503; AREG, 0.516; MPPED2, 0.526; BHLHE40, 0.543; CA12, 0.545; RHOD, 0.559; P2RY2, 0.57; KCNK15, 0.57; PDLIM3, 0.574; SL…	NA
P-BO	4	17	Fatty acid metabolism	149	MsigDB H50	1.90671	4.41447448213853e-06	64	(ACADL, 3.125; CYP1A1, 2.727; FABP2, 2.387; VNN1, 2.35; BMPR1B, 2.338; HMGCS2, 2.163; MAOA, 1.849; GPD1, 1.764; ECI2, 1.633; CD36, 1.534; RDH16, 1.532; SDHD, 1.525; DECR1, 1.51; HSD17B11, 1.506; SUCLG2, 1.479; ACSM3, 1.476; HPGD, 1.466; EHHADH, 1.465; SDHC, 1.446; HADHB, 1.403; CRYZ, 1.385; MDH1, 1.384; DLD, 1.384; ACADS, 1.367; OSTC, 1.344; IDH1, 1.337; BCKDHB, 1.318; CPT2, 1.297; FH, 1.282; HAD…	Metabolism
P-BO	4	17	Glyoxylate metabolism and glycine degradation	25	Reactome	2.02065	0.00756487	14	(AGXT, 2.168; PXMP2, 1.416; DLD, 1.384; BCKDHB, 1.318; LIAS, 1.249; DBT, 1.245; PDHB, 1.245; LIPT2, 1.245; NDUFAB1, 1.233; DLAT, 1.214; DHTKD1, 1.193; DDO, 1.182; PDHX, 1.18; LIPT1, 1.173)	Metabolism
P-BO	4	17	Pancreas beta cells	37	MsigDB H50	2.73083	6.40244901748699e-08	20	(GCG, 19.384; CHGA, 6.149; SST, 5.328; NEUROD1, 4.083; INSM1, 3.624; ABCC8, 3.47; NKX2-2, 2.46; ISL1, 2.185; PCSK1, 2.161; DCX, 1.806; PAX4, 1.614; DPP4, 1.601; NEUROG3, 1.515; SCGN, 1.496; SPCS1, 1.445; PAX6, 1.368; PKLR, 1.326; SRP9, 1.323; PAK3, 1.277; SLC2A2, 1.27)	Development
P-BO	4	17	KRAS signaling down	161	MsigDB H50	-1.77082	1.3426061786108e-06	49	(KRT4, 0.058; CALML5, 0.058; KRT13, 0.103; TFAP2B, 0.113; KRT1, 0.122; SERPINB2, 0.14; SCGB1A1, 0.145; KRT15, 0.153; ATP4A, 0.156; SPRR3, 0.168; CD207, 0.193; LYPD3, 0.202; TGM1, 0.221; CLDN8, 0.222; PKP1, 0.25; NOS1, 0.261; ALOX12B, 0.295; KRT5, 0.312; ABCG4, 0.376; EDN2, 0.376; LGALS7, 0.387; GPR3, 0.395; PNMT, 0.402; RIBC2, 0.407; SPTBN2, 0.411; RYR1, 0.413; CDH16, 0.419; CCNA1, 0.428; CD40LG,…	Signal transduction
P-BO	4	17	Metabolism of vitamins and cofactors	168	Reactome	1.60268	0.00444008	52	(APOC3, 8.993; APOB, 6.069; APOA1, 4.639; SLC5A8, 3.732; VNN1, 2.35; TTR, 1.905; GPC3, 1.854; AKR1C4, 1.821; ENPP2, 1.816; RBP2, 1.807; TCN1, 1.749; SLC46A1, 1.616; TCN2, 1.577; NADK2, 1.524; AKR1C3, 1.513; PCCA, 1.436; PANK1, 1.387; ENPP1, 1.377; RFK, 1.375; COQ5, 1.373; BST1, 1.371; NUDT12, 1.371; BTD, 1.36; TPK1, 1.344; IDH1, 1.337; GPC4, 1.331; SPR, 1.327; NT5E, 1.322; RNLS, 1.306; CALM2, 1.2…	Metabolism
P-BO	4	17	Mitochondrial Fatty Acid Beta-Oxidation	34	Reactome	2.13946	0.0013654	21	(ACADL, 3.125; DECR1, 1.51; ACSM3, 1.476; PCCA, 1.436; HADHB, 1.403; ACADS, 1.367; PCTP, 1.327; HADH, 1.272; ACAA2, 1.265; THEM5, 1.247; ACOT13, 1.239; NDUFAB1, 1.233; PCCB, 1.221; ACSF2, 1.185; ACADM, 1.182; HADHA, 1.174; ECHS1, 1.169; MCEE, 1.161; ACOT1, 1.147; THEM4, 1.13; MMAA, 1.13)	Metabolism
P-BO	4	17	Mitochondrial protein import	54	Reactome	1.92444	0.0061736	22	(OTC, 2.043; CHCHD2, 1.398; SLC25A13, 1.385; DNAJC19, 1.355; VDAC1, 1.328; SLC25A12, 1.326; CHCHD7, 1.313; NDUFB8, 1.305; CHCHD4, 1.26; TIMM10B, 1.255; TOMM20, 1.244; TOMM7, 1.242; PMPCB, 1.224; TIMM17A, 1.219; SLC25A4, 1.192; COA6, 1.191; MTX2, 1.188; FXN, 1.179; TIMM9, 1.177; TIMM21, 1.172; CS, 1.166; HSCB, 1.155)	NA
P-BO	4	17	Mitochondrial translation	87	Reactome	2.11641	3.53884197639027e-05	57	(MRPS17, 1.532; MRPS36, 1.472; MRPL35, 1.446; MRPL15, 1.339; MRPL42, 1.324; TSFM, 1.314; MRPL19, 1.277; MRPL39, 1.277; MRPL50, 1.26; MRPS33, 1.257; MRPL51, 1.245; MRPL13, 1.244; MRPL1, 1.239; MTIF2, 1.236; MRPS9, 1.235; MRPL47, 1.221; MRPL22, 1.218; MRPS30, 1.213; MRPL33, 1.211; MRPS25, 1.209; GFM1, 1.207; MRPL24, 1.196; MRPS35, 1.195; MRPL3, 1.18; MRPL16, 1.176; MRPS16, 1.173; MRPL32, 1.17; MRPL…	Metabolism
P-BO	4	17	Mitochondrial translation elongation	81	Reactome	2.04301	0.000165419	38	(MRPS17, 1.532; MRPS36, 1.472; MRPL35, 1.446; MRPL15, 1.339; MRPL42, 1.324; TSFM, 1.314; MRPL19, 1.277; MRPL39, 1.277; MRPL50, 1.26; MRPS33, 1.257; MRPL51, 1.245; MRPL13, 1.244; MRPL1, 1.239; MRPS9, 1.235; MRPL47, 1.221; MRPL22, 1.218; MRPS30, 1.213; MRPL33, 1.211; MRPS25, 1.209; GFM1, 1.207; MRPS35, 1.195; MRPL3, 1.18; MRPL16, 1.176; MRPS16, 1.173; MRPL32, 1.17; MRPL44, 1.167; MRPS14, 1.156; MRP…	Metabolism
P-BO	4	17	Mitochondrial translation initiation	81	Reactome	2.07002	0.000223748	39	(MRPS17, 1.532; MRPS36, 1.472; MRPL35, 1.446; MRPL15, 1.339; MRPL42, 1.324; MRPL19, 1.277; MRPL39, 1.277; MRPL50, 1.26; MRPS33, 1.257; MRPL51, 1.245; MRPL13, 1.244; MRPL1, 1.239; MTIF2, 1.236; MRPS9, 1.235; MRPL47, 1.221; MRPL22, 1.218; MRPS30, 1.213; MRPL33, 1.211; MRPS25, 1.209; MRPL24, 1.196; MRPS35, 1.195; MRPL3, 1.18; MRPL16, 1.176; MRPS16, 1.173; MRPL32, 1.17; MRPL44, 1.167; MTFMT, 1.156; M…	Metabolism
P-BO	4	17	Nonsense Mediated Decay (NMD) independent of the Exon Junction Complex (EJC)	88	Reactome	1.80555	0.0037386	43	(RPS27L, 1.51; RPL22L1, 1.48; RPS23, 1.305; RPL9, 1.268; RPL39, 1.264; RPL35A, 1.26; RPS13, 1.227; RPL21, 1.223; RPS15A, 1.221; RPL10L, 1.206; RPL14, 1.204; RPL26, 1.194; RPS27A, 1.193; RPL15, 1.181; RPL30, 1.178; RPS7, 1.173; RPL32, 1.169; RPL27A, 1.159; RPL39L, 1.158; RPS11, 1.156; RPS27, 1.151; RPS25, 1.15; RPL7, 1.149; RPSA, 1.145; RPL36AL, 1.135; RPL37, 1.134; RPS16, 1.13; NCBP2, 1.128; RPL2…	Metabolism
P-BO	4	17	O-linked glycosylation	99	Reactome	-1.69047	0.00826446	40	(MUC21, 0.119; THSD7B, 0.294; MUC16, 0.364; ADAMTS8, 0.367; ADAMTS16, 0.376; THBS2, 0.403; MUC15, 0.419; THBS1, 0.422; MUC3A, 0.431; ADAMTS18, 0.446; MUC20, 0.46; ADAMTSL4, 0.469; ADAMTS4, 0.469; ST3GAL4, 0.477; GALNT13, 0.485; GALNT14, 0.501; CHST4, 0.51; ADAMTS10, 0.522; SEMA5A, 0.54; ADAMTS12, 0.547; ADAMTSL2, 0.559; ST3GAL1, 0.566; CFP, 0.57; SEMA5B, 0.602; ADAMTS2, 0.607; ADAMTS17, 0.609; AD…	Metabolism
P-BO	4	17	Peptide hormone metabolism	67	Reactome	1.9073	0.0037076	21	(GCG, 19.384; GIP, 6.016; CGA, 2.563; ISL1, 2.185; PCSK1, 2.161; ACE2, 2.006; CPB1, 1.955; MYRIP, 1.788; DPP4, 1.601; SPCS1, 1.445; SEC11C, 1.398; SLC30A6, 1.387; ANPEP, 1.38; PAX6, 1.368; GATA4, 1.345; MBOAT4, 1.344; ATP6AP2, 1.305; SLC30A5, 1.296; ACE, 1.29; SPCS2, 1.286; SLC30A7, 1.273)	Metabolism
P-BO	4	17	Peroxisomal protein import	60	Reactome	2.29988	1.96688261001406e-05	35	(AGXT, 2.168; NUDT7, 1.703; ECI2, 1.633; PECR, 1.538; PHYH, 1.537; EHHADH, 1.465; PEX7, 1.411; CAT, 1.403; SCP2, 1.392; BAAT, 1.367; CROT, 1.351; ACOX2, 1.35; SLC27A2, 1.344; IDH1, 1.337; HACL1, 1.292; AGPS, 1.269; HSD17B4, 1.249; NUDT19, 1.242; PEX2, 1.229; PEX13, 1.21; IDE, 1.202; HMGCL, 1.202; RPS27A, 1.193; ACOT4, 1.189; GNPAT, 1.185; DDO, 1.182; UBB, 1.177; PEX1, 1.17; UBE2D1, 1.164; AMACR, …	NA
P-BO	4	17	Protein secretion	94	MsigDB H50	2.0463	1.95697835312704e-05	67	(ATP1A1, 1.669; TSPAN8, 1.547; CTSC, 1.402; SCAMP1, 1.396; PAM, 1.38; CLN5, 1.374; TMED2, 1.36; LMAN1, 1.338; COPB1, 1.335; TPD52, 1.325; GALC, 1.318; RPS6KA3, 1.285; CLCN3, 1.27; TMED10, 1.269; BET1, 1.244; CD63, 1.23; STX12, 1.227; YIPF6, 1.208; ATP6V1B1, 1.206; COPB2, 1.198; RAB2A, 1.194; SEC24D, 1.189; RAB14, 1.181; ARFIP1, 1.178; VAMP4, 1.177; AP3S1, 1.176; ANP32E, 1.169; ARCN1, 1.168; VAMP3…	NA
P-BO	4	17	Selenocysteine synthesis	85	Reactome	1.97648	0.000262851	44	(RPS27L, 1.51; SEPSECS, 1.495; RPL22L1, 1.48; RPS23, 1.305; RPL9, 1.268; RPL39, 1.264; RPL35A, 1.26; RPS13, 1.227; RPL21, 1.223; RPS15A, 1.221; RPL10L, 1.206; RPL14, 1.204; RPL26, 1.194; RPS27A, 1.193; RPL15, 1.181; RPL30, 1.178; RPS7, 1.173; RPL32, 1.169; RPL27A, 1.159; RPL39L, 1.158; RPS11, 1.156; RPS27, 1.151; RPS25, 1.15; RPL7, 1.149; RPSA, 1.145; SEPHS2, 1.136; PSTK, 1.136; RPL36AL, 1.135; R…	Metabolism
P-BO	4	17	SRP-dependent cotranslational protein targeting to membrane	104	Reactome	2.35417	2.52820989854715e-07	60	(SEC61G, 1.557; RPS27L, 1.51; RPL22L1, 1.48; SPCS1, 1.445; SEC61B, 1.426; SEC11C, 1.398; SRP19, 1.395; SSR1, 1.334; SRP9, 1.323; TRAM1, 1.314; RPS23, 1.305; SPCS2, 1.286; SSR2, 1.283; RPL9, 1.268; RPL39, 1.264; RPL35A, 1.26; RPS13, 1.227; RPL21, 1.223; RPS15A, 1.221; RPL10L, 1.206; RPL14, 1.204; SPCS3, 1.201; RPL26, 1.194; RPS27A, 1.193; SRPRB, 1.187; RPL15, 1.181; RPL30, 1.178; RPS7, 1.173; RPL3…	Metabolism
P-BO	4	17	Surfactant metabolism	25	Reactome	-1.85969	0.00947323	8	(PGA3, 0.059; PGA5, 0.061; PGA4, 0.13; SFTPB, 0.414; CSF2RA, 0.481; LMCD1, 0.525; SFTPD, 0.533; P2RY2, 0.57)	Metabolism
P-BO	4	17	The citric acid (TCA) cycle and respiratory electron transport	141	Reactome	2.64857	8.24155529878816e-13	92	(LDHC, 2.021; PDK4, 1.867; MPC2, 1.546; SDHD, 1.525; CYCS, 1.506; NDUFA5, 1.493; NNT, 1.492; NDUFA4, 1.49; SUCLG2, 1.479; COX7C, 1.477; NDUFA12, 1.453; NDUFB4, 1.446; SDHC, 1.446; COX6A1, 1.432; NDUFB3, 1.429; COX7B, 1.393; DLD, 1.384; UQCR10, 1.373; NDUFAF4, 1.367; COX6C, 1.357; NDUFC2, 1.356; MPC1, 1.332; UQCR11, 1.331; VDAC1, 1.328; COX14, 1.321; PDK1, 1.32; PDK3, 1.314; NDUFB5, 1.313; NDUFB8,…	Metabolism
P-BO	4	17	TNFA signaling via NFKB	193	MsigDB H50	-1.75234	8.19178185828175e-07	100	(SERPINB2, 0.14; FOSL1, 0.18; FOSB, 0.234; DUSP5, 0.245; DUSP2, 0.28; TNFSF9, 0.305; EGR3, 0.319; NR4A3, 0.32; TNC, 0.357; ATF3, 0.358; IL23A, 0.399; NR4A1, 0.404; IL1B, 0.408; CLCF1, 0.436; INHBA, 0.44; TRIP10, 0.444; GFPT2, 0.445; SLC16A6, 0.449; CSF1, 0.453; SPHK1, 0.469; IL6, 0.472; ZFP36, 0.48; PPP1R15A, 0.49; MAFF, 0.495; AREG, 0.516; PLAUR, 0.536; SIK1, 0.539; BHLHE40, 0.543; PHLDA1, 0.546…	Signal transduction

## Sheet: Figure_4G
Gene	Fold Change in PBO	Fold Change in OAC
IDO1	0.163428	1.60013
CD86	0.309439	1.20755
RSAD2	0.388934	1.45052
IFIT1	0.436334	1.33406
IRF4	0.451411	1.1353
FCGR1A	0.456493	1.3123
CD40	0.478716	1.59232
IL2RB	0.479645	1.26517
MX2	0.510631	1.16617
ISG15	0.515753	1.41321
HLA-DQA1	0.519297	1.41162
CMPK2	0.528131	1.21695
MX1	0.543251	1.21657
BST2	0.54936	1.20768
IFI44L	0.569955	1.41254
IFI27	0.595702	1.26876
IFIT3	0.601389	1.36661
IFIT2	0.608361	1.13244
ITGB7	0.628754	1.15075
HERC6	0.645181	1.28672
OAS3	0.64721	1.09413
SECTM1	0.65717	1.16894
IL6	0.676725	1.41608
XAF1	0.683276	1.32036
RTP4	0.702101	1.18986
NLRC5	0.715182	1.08483
C1R	0.717797	1.17599
OAS2	0.719151	1.12656
B2M	0.735748	1.09502
PML	0.737495	1.09409
STAT1	0.740506	1.08453
IFI44	0.746459	1.29362
IRF7	0.747472	1.11388
ST8SIA4	0.750152	1.18497
CFB	0.758914	1.31328
USP18	0.761042	1.11091
SP110	0.76467	1.19274
VAMP8	0.767694	1.11969
DHX58	0.785656	1.16584
PSMB9	0.786884	1.19528
IFIH1	0.789481	1.15907
PARP14	0.795106	1.24284
SLAMF7	0.803918	1.10065

## Sheet: Figure_4H
Gene	Fold Change in PBO	Fold Change in OAC
RSAD2	0.388934	1.45052
LAMP3	0.440335	1.22915
ISG15	0.515753	1.41321
CSF1	0.523539	1.12053
CMPK2	0.528131	1.21695
MX1	0.543251	1.21657
BST2	0.54936	1.20768
IFI44L	0.569955	1.41254
IFI27	0.595702	1.26876
IFIT3	0.601389	1.36661
IFIT2	0.608361	1.13244
HERC6	0.645181	1.28672
RTP4	0.702101	1.18986
IFI44	0.746459	1.29362
IRF7	0.747472	1.11388
PARP9	0.757084	1.21267
USP18	0.761042	1.11091
SP110	0.76467	1.19274
MOV10	0.768264	1.13563
DHX58	0.785656	1.16584
PSMB9	0.786884	1.19528
IFIH1	0.789481	1.15907
PARP14	0.795106	1.24284

## Sheet: Figure_4I
Gene	LE gene in IFN alpha Signaling (n = 23 genes)	LE gene in IFN gamma Signaling (n=43 genes)
RSAD2	TRUE	TRUE
LAMP3	TRUE	FALSE
ISG15	TRUE	TRUE
CSF1	TRUE	FALSE
CMPK2	TRUE	TRUE
MX1	TRUE	TRUE
BST2	TRUE	TRUE
IFI44L	TRUE	TRUE
IFI27	TRUE	TRUE
IFIT3	TRUE	TRUE
IFIT2	TRUE	TRUE
HERC6	TRUE	TRUE
RTP4	TRUE	TRUE
IFI44	TRUE	TRUE
IRF7	TRUE	TRUE
PARP9	TRUE	FALSE
USP18	TRUE	TRUE
SP110	TRUE	TRUE
MOV10	TRUE	FALSE
DHX58	TRUE	TRUE
PSMB9	TRUE	TRUE
IFIH1	TRUE	TRUE
PARP14	TRUE	TRUE
IDO1	FALSE	TRUE
CD86	FALSE	TRUE
IFIT1	FALSE	TRUE
IRF4	FALSE	TRUE
FCGR1A	FALSE	TRUE
CD40	FALSE	TRUE
IL2RB	FALSE	TRUE
MX2	FALSE	TRUE
HLA-DQA1	FALSE	TRUE
ITGB7	FALSE	TRUE
OAS3	FALSE	TRUE
SECTM1	FALSE	TRUE
IL6	FALSE	TRUE
XAF1	FALSE	TRUE
NLRC5	FALSE	TRUE
C1R	FALSE	TRUE
OAS2	FALSE	TRUE
B2M	FALSE	TRUE
PML	FALSE	TRUE
STAT1	FALSE	TRUE
ST8SIA4	FALSE	TRUE
CFB	FALSE	TRUE
VAMP8	FALSE	TRUE
SLAMF7	FALSE	TRUE
