# Supplementary material for: Context-dependent effects of CDKN2A and other 9p21 gene losses during the evolution of esophageal cancer
Source: Nat Cancer. 2025 Jan 3;6(1):158–74. doi: 10.1038/s43018-024-00876-0 (PMC11779637; doi:10.1038/s43018-024-00876-0)
Supplement: Supplementary file 7 — Numerical source data. [file 43018_2024_876_MOESM7_ESM.xlsx]

## Sheet: Figure_5A-C
Cell type	Disease type	Group	median_NES	P value	FDR
B_cells	NPBO	Group 1 (n=15)	-0.253125	0.340299	0.510449
B_cells	NPBO	Group 2 (n=5)	-0.36364	0.428571	0.514286
B_cells	NPBO	Group 3 (n=8)	-0.270323	0.282384	0.477676
B_cells	NPBO	Group 4 (n=2)	0.242507	0.857143	1
B_cells	NPBO	9p21_wt (n=6)	0.0489242	NA	NA
B_cells	OAC	Group 1 (n=85)	0.0358319	0.51906	0.971088
B_cells	OAC	Group 2 (n=23)	0.0508899	0.680573	0.977908
B_cells	OAC	Group 3 (n=37)	-0.0549925	0.58753	0.875729
B_cells	OAC	Group 4 (n=26)	0.0323734	0.905313	0.927199
B_cells	OAC	9p21_wt (n=184)	-0.0494316	NA	NA
B_cells	PBO	Group 1 (n=57)	-0.152595	0.0104792	0.0943127
B_cells	PBO	Group 2 (n=12)	-0.371074	0.00230609	0.0169773
B_cells	PBO	Group 3 (n=28)	-0.0632696	0.117706	0.402428
B_cells	PBO	Group 4 (n=17)	-0.0426873	0.394233	0.9934
B_cells	PBO	9p21_wt (n=31)	0.1702	NA	NA
Cytotoxic_cells	NPBO	Group 1 (n=15)	-0.128991	0.205108	0.510449
Cytotoxic_cells	NPBO	Group 2 (n=5)	-0.128991	0.329004	0.514286
Cytotoxic_cells	NPBO	Group 3 (n=8)	-0.184602	0.181152	0.477676
Cytotoxic_cells	NPBO	Group 4 (n=2)	0.183881	1	1
Cytotoxic_cells	NPBO	9p21_wt (n=6)	0.17546	NA	NA
Cytotoxic_cells	OAC	Group 1 (n=85)	-0.0920082	0.803634	0.971088
Cytotoxic_cells	OAC	Group 2 (n=23)	-0.103228	0.565874	0.977908
Cytotoxic_cells	OAC	Group 3 (n=37)	0.313553	0.525164	0.875729
Cytotoxic_cells	OAC	Group 4 (n=26)	-0.157762	0.403091	0.864974
Cytotoxic_cells	OAC	9p21_wt (n=184)	0.0092792	NA	NA
Cytotoxic_cells	PBO	Group 1 (n=57)	0.109478	0.162141	0.194569
Cytotoxic_cells	PBO	Group 2 (n=12)	-0.409482	0.0374808	0.0374808
Cytotoxic_cells	PBO	Group 3 (n=28)	0.0461119	0.224716	0.404489
Cytotoxic_cells	PBO	Group 4 (n=17)	0.350267	0.722084	0.9934
Cytotoxic_cells	PBO	9p21_wt (n=31)	-0.0762105	NA	NA
Dendritic_cells	NPBO	Group 1 (n=15)	-0.235297	0.205108	0.510449
Dendritic_cells	NPBO	Group 2 (n=5)	-0.259032	0.246753	0.493506
Dendritic_cells	NPBO	Group 3 (n=8)	-0.223969	0.181152	0.477676
Dendritic_cells	NPBO	Group 4 (n=2)	0.258448	0.857143	1
Dendritic_cells	NPBO	9p21_wt (n=6)	0.33523	NA	NA
Dendritic_cells	OAC	Group 1 (n=85)	-0.0472556	0.726496	0.971088
Dendritic_cells	OAC	Group 2 (n=23)	-0.0182255	0.538718	0.977908
Dendritic_cells	OAC	Group 3 (n=37)	-0.0758471	0.665359	0.875729
Dendritic_cells	OAC	Group 4 (n=26)	-0.122711	0.412858	0.864974
Dendritic_cells	OAC	9p21_wt (n=184)	0.0792213	NA	NA
Dendritic_cells	PBO	Group 1 (n=57)	-0.0852919	0.0609025	0.12043
Dendritic_cells	PBO	Group 2 (n=12)	-0.405864	0.00310634	0.0169773
Dendritic_cells	PBO	Group 3 (n=28)	0.0837596	0.339123	0.436016
Dendritic_cells	PBO	Group 4 (n=17)	-0.0791131	0.778533	0.9934
Dendritic_cells	PBO	9p21_wt (n=31)	0.186083	NA	NA
Eosinophils	NPBO	Group 1 (n=15)	-0.272187	0.518686	0.518686
Eosinophils	NPBO	Group 2 (n=5)	-0.346306	0.246753	0.493506
Eosinophils	NPBO	Group 3 (n=8)	-0.285026	0.490842	0.519716
Eosinophils	NPBO	Group 4 (n=2)	0.425386	0.285714	1
Eosinophils	NPBO	9p21_wt (n=6)	0.0171099	NA	NA
Eosinophils	OAC	Group 1 (n=85)	-0.0320848	0.244423	0.971088
Eosinophils	OAC	Group 2 (n=23)	-0.0320848	0.743849	0.977908
Eosinophils	OAC	Group 3 (n=37)	-0.0695964	0.106097	0.875729
Eosinophils	OAC	Group 4 (n=26)	0.00843707	0.864483	0.927199
Eosinophils	OAC	9p21_wt (n=184)	0.0764024	NA	NA
Eosinophils	PBO	Group 1 (n=57)	-0.136343	0.180303	0.202841
Eosinophils	PBO	Group 2 (n=12)	-0.45711	0.018647	0.0223764
Eosinophils	PBO	Group 3 (n=28)	0.094472	0.520621	0.520621
Eosinophils	PBO	Group 4 (n=17)	0.00896649	0.953828	0.9934
Eosinophils	PBO	9p21_wt (n=31)	0.107449	NA	NA
G_MDSC	NPBO	Group 1 (n=15)	-0.0629743	0.153693	0.510449
G_MDSC	NPBO	Group 2 (n=5)	-0.169652	0.0822511	0.493506
G_MDSC	NPBO	Group 3 (n=8)	-0.0619358	0.228438	0.477676
G_MDSC	NPBO	Group 4 (n=2)	0.186846	0.857143	1
G_MDSC	NPBO	9p21_wt (n=6)	0.227069	NA	NA
G_MDSC	OAC	Group 1 (n=85)	-0.00892262	0.73537	0.971088
G_MDSC	OAC	Group 2 (n=23)	0.0302293	0.933792	0.977908
G_MDSC	OAC	Group 3 (n=37)	-0.0427739	0.591417	0.875729
G_MDSC	OAC	Group 4 (n=26)	0.0998066	0.927199	0.927199
G_MDSC	OAC	9p21_wt (n=184)	0.0132669	NA	NA
G_MDSC	PBO	Group 1 (n=57)	0.0520823	0.840417	0.840417
G_MDSC	PBO	Group 2 (n=12)	-0.141387	0.0133829	0.0218372
G_MDSC	PBO	Group 3 (n=28)	0.0731303	0.451426	0.507855
G_MDSC	PBO	Group 4 (n=17)	0.0742869	0.562585	0.9934
G_MDSC	PBO	9p21_wt (n=31)	0.0822687	NA	NA
M_MDSC	NPBO	Group 1 (n=15)	-0.0596986	0.518686	0.518686
M_MDSC	NPBO	Group 2 (n=5)	-0.0936476	0.246753	0.493506
M_MDSC	NPBO	Group 3 (n=8)	0.117572	0.851815	0.851815
M_MDSC	NPBO	Group 4 (n=2)	0.120111	1	1
M_MDSC	NPBO	9p21_wt (n=6)	-0.00173645	NA	NA
M_MDSC	OAC	Group 1 (n=85)	-0.0641077	0.522343	0.971088
M_MDSC	OAC	Group 2 (n=23)	-0.167272	0.54116	0.977908
M_MDSC	OAC	Group 3 (n=37)	-0.0641077	0.851362	0.875729
M_MDSC	OAC	Group 4 (n=26)	0.00977712	0.563587	0.864974
M_MDSC	OAC	9p21_wt (n=184)	0.00898767	NA	NA
M_MDSC	PBO	Group 1 (n=57)	-0.040407	0.00979917	0.0943127
M_MDSC	PBO	Group 2 (n=12)	-0.172978	0.00377274	0.0169773
M_MDSC	PBO	Group 3 (n=28)	-0.00883758	0.254155	0.415889
M_MDSC	PBO	Group 4 (n=17)	-0.0553002	0.110399	0.9934
M_MDSC	PBO	9p21_wt (n=31)	0.163421	NA	NA
Macrophages	NPBO	Group 1 (n=15)	-0.0968761	0.112229	0.510449
Macrophages	NPBO	Group 2 (n=5)	-0.0968761	0.329004	0.514286
Macrophages	NPBO	Group 3 (n=8)	-0.236527	0.0812521	0.477676
Macrophages	NPBO	Group 4 (n=2)	0.112158	0.857143	1
Macrophages	NPBO	9p21_wt (n=6)	0.325655	NA	NA
Macrophages	OAC	Group 1 (n=85)	-0.0643303	0.650822	0.971088
Macrophages	OAC	Group 2 (n=23)	0.0914249	0.430529	0.977908
Macrophages	OAC	Group 3 (n=37)	-0.111007	0.335916	0.875729
Macrophages	OAC	Group 4 (n=26)	-0.0696172	0.672757	0.864974
Macrophages	OAC	9p21_wt (n=184)	0.0323555	NA	NA
Macrophages	PBO	Group 1 (n=57)	-0.147932	0.0562552	0.12043
Macrophages	PBO	Group 2 (n=12)	-0.344634	0.0103447	0.0218372
Macrophages	PBO	Group 3 (n=28)	0.0225477	0.224716	0.404489
Macrophages	PBO	Group 4 (n=17)	-0.00594193	0.74075	0.9934
Macrophages	PBO	9p21_wt (n=31)	0.123295	NA	NA
Macrophages_M1	NPBO	Group 1 (n=15)	-0.120435	0.112229	0.510449
Macrophages_M1	NPBO	Group 2 (n=5)	-0.120435	0.246753	0.493506
Macrophages_M1	NPBO	Group 3 (n=8)	-0.246587	0.0812521	0.477676
Macrophages_M1	NPBO	Group 4 (n=2)	0.127899	1	1
Macrophages_M1	NPBO	9p21_wt (n=6)	0.350231	NA	NA
Macrophages_M1	OAC	Group 1 (n=85)	0.00753907	0.850908	0.971088
Macrophages_M1	OAC	Group 2 (n=23)	0.0392207	0.430529	0.977908
Macrophages_M1	OAC	Group 3 (n=37)	-0.0360256	0.653119	0.875729
Macrophages_M1	OAC	Group 4 (n=26)	-0.0513737	0.558939	0.864974
Macrophages_M1	OAC	9p21_wt (n=184)	0.0296394	NA	NA
Macrophages_M1	PBO	Group 1 (n=57)	-0.0878048	0.0958934	0.123291
Macrophages_M1	PBO	Group 2 (n=12)	-0.424641	0.00342482	0.0169773
Macrophages_M1	PBO	Group 3 (n=28)	0.0505333	0.397972	0.477567
Macrophages_M1	PBO	Group 4 (n=17)	0.0608374	0.9934	0.9934
Macrophages_M1	PBO	9p21_wt (n=31)	0.0508947	NA	NA
Macrophages_M2	NPBO	Group 1 (n=15)	-0.0565692	0.0448548	0.510449
Macrophages_M2	NPBO	Group 2 (n=5)	-0.0565692	0.177489	0.493506
Macrophages_M2	NPBO	Group 3 (n=8)	-0.352678	0.0592741	0.477676
Macrophages_M2	NPBO	Group 4 (n=2)	0.205305	0.428571	1
Macrophages_M2	NPBO	9p21_wt (n=6)	0.425164	NA	NA
Macrophages_M2	OAC	Group 1 (n=85)	-0.0268175	0.924121	0.971088
Macrophages_M2	OAC	Group 2 (n=23)	0.013737	0.360811	0.977908
Macrophages_M2	OAC	Group 3 (n=37)	-0.18596	0.777035	0.875729
Macrophages_M2	OAC	Group 4 (n=26)	-0.239452	0.476471	0.864974
Macrophages_M2	OAC	9p21_wt (n=184)	0.0139242	NA	NA
Macrophages_M2	PBO	Group 1 (n=57)	-0.114191	0.0787419	0.12043
Macrophages_M2	PBO	Group 2 (n=12)	-0.438131	0.00725323	0.0217597
Macrophages_M2	PBO	Group 3 (n=28)	0.0259162	0.339123	0.436016
Macrophages_M2	PBO	Group 4 (n=17)	-0.0502304	0.797629	0.9934
Macrophages_M2	PBO	9p21_wt (n=31)	0.186765	NA	NA
Mast_cells	NPBO	Group 1 (n=15)	-0.236669	0.267212	0.510449
Mast_cells	NPBO	Group 2 (n=5)	-0.342235	0.125541	0.493506
Mast_cells	NPBO	Group 3 (n=8)	-0.263885	0.344988	0.477676
Mast_cells	NPBO	Group 4 (n=2)	0.421341	0.642857	1
Mast_cells	NPBO	9p21_wt (n=6)	0.434191	NA	NA
Mast_cells	OAC	Group 1 (n=85)	-0.0279071	0.508194	0.971088
Mast_cells	OAC	Group 2 (n=23)	0.175759	0.560888	0.977908
Mast_cells	OAC	Group 3 (n=37)	-0.104979	0.341607	0.875729
Mast_cells	OAC	Group 4 (n=26)	-0.0883118	0.395378	0.864974
Mast_cells	OAC	9p21_wt (n=184)	0.044713	NA	NA
Mast_cells	PBO	Group 1 (n=57)	-0.136658	0.0658635	0.12043
Mast_cells	PBO	Group 2 (n=12)	-0.427844	0.0112813	0.0218372
Mast_cells	PBO	Group 3 (n=28)	-0.042927	0.1565	0.402428
Mast_cells	PBO	Group 4 (n=17)	0.00828841	0.953828	0.9934
Mast_cells	PBO	9p21_wt (n=31)	0.198166	NA	NA
Monocytes	NPBO	Group 1 (n=15)	-0.159301	0.3023	0.510449
Monocytes	NPBO	Group 2 (n=5)	-0.0821351	0.428571	0.514286
Monocytes	NPBO	Group 3 (n=8)	-0.344273	0.344988	0.477676
Monocytes	NPBO	Group 4 (n=2)	0.11889	0.857143	1
Monocytes	NPBO	9p21_wt (n=6)	0.155317	NA	NA
Monocytes	OAC	Group 1 (n=85)	-0.0282733	0.614828	0.971088
Monocytes	OAC	Group 2 (n=23)	0.00533583	0.573393	0.977908
Monocytes	OAC	Group 3 (n=37)	-0.0282733	0.521496	0.875729
Monocytes	OAC	Group 4 (n=26)	-0.0833801	0.442989	0.864974
Monocytes	OAC	9p21_wt (n=184)	-0.00475328	NA	NA
Monocytes	PBO	Group 1 (n=57)	-0.119337	0.0848556	0.12043
Monocytes	PBO	Group 2 (n=12)	-0.424592	0.0122924	0.0218372
Monocytes	PBO	Group 3 (n=28)	-0.0221773	0.329888	0.436016
Monocytes	PBO	Group 4 (n=17)	-0.0892416	0.75957	0.9934
Monocytes	PBO	9p21_wt (n=31)	0.0330226	NA	NA
NK_cells	NPBO	Group 1 (n=15)	-0.131973	0.470183	0.518686
NK_cells	NPBO	Group 2 (n=5)	-0.230976	0.536797	0.568373
NK_cells	NPBO	Group 3 (n=8)	-0.166512	0.413586	0.496304
NK_cells	NPBO	Group 4 (n=2)	0.375661	0.857143	1
NK_cells	NPBO	9p21_wt (n=6)	0.0454844	NA	NA
NK_cells	OAC	Group 1 (n=85)	0.0294209	0.921443	0.971088
NK_cells	OAC	Group 2 (n=23)	0.0884105	0.831871	0.977908
NK_cells	OAC	Group 3 (n=37)	0.195066	0.556866	0.875729
NK_cells	OAC	Group 4 (n=26)	-0.191683	0.406981	0.864974
NK_cells	OAC	9p21_wt (n=184)	-0.0255797	NA	NA
NK_cells	PBO	Group 1 (n=57)	-0.0177007	0.0675894	0.12043
NK_cells	PBO	Group 2 (n=12)	-0.418098	0.0202174	0.0227446
NK_cells	PBO	Group 3 (n=28)	-0.0924928	0.126613	0.402428
NK_cells	PBO	Group 4 (n=17)	0.218213	0.953828	0.9934
NK_cells	PBO	9p21_wt (n=31)	0.102099	NA	NA
Neutrophils	NPBO	Group 1 (n=15)	-0.166734	0.340299	0.510449
Neutrophils	NPBO	Group 2 (n=5)	-0.150528	0.246753	0.493506
Neutrophils	NPBO	Group 3 (n=8)	-0.239529	0.490842	0.519716
Neutrophils	NPBO	Group 4 (n=2)	0.0985072	1	1
Neutrophils	NPBO	9p21_wt (n=6)	-0.0209766	NA	NA
Neutrophils	OAC	Group 1 (n=85)	-0.011577	0.172377	0.971088
Neutrophils	OAC	Group 2 (n=23)	-0.00883877	0.73827	0.977908
Neutrophils	OAC	Group 3 (n=37)	-0.17332	0.132768	0.875729
Neutrophils	OAC	Group 4 (n=26)	0.000600595	0.50908	0.864974
Neutrophils	OAC	9p21_wt (n=184)	-0.0246618	NA	NA
Neutrophils	PBO	Group 1 (n=57)	-0.159908	0.0428445	0.12043
Neutrophils	PBO	Group 2 (n=12)	-0.408517	0.0171844	0.0223764
Neutrophils	PBO	Group 3 (n=28)	0.0176716	0.1565	0.402428
Neutrophils	PBO	Group 4 (n=17)	-0.151819	0.649158	0.9934
Neutrophils	PBO	9p21_wt (n=31)	0.115444	NA	NA
Plasma_cells	NPBO	Group 1 (n=15)	-0.250227	0.153693	0.510449
Plasma_cells	NPBO	Group 2 (n=5)	-0.49909	0.177489	0.493506
Plasma_cells	NPBO	Group 3 (n=8)	-0.265887	0.141858	0.477676
Plasma_cells	NPBO	Group 4 (n=2)	0.315815	0.857143	1
Plasma_cells	NPBO	9p21_wt (n=6)	0.14066	NA	NA
Plasma_cells	OAC	Group 1 (n=85)	-0.0443983	0.438578	0.971088
Plasma_cells	OAC	Group 2 (n=23)	-0.163805	0.892797	0.977908
Plasma_cells	OAC	Group 3 (n=37)	0.0263293	0.406634	0.875729
Plasma_cells	OAC	Group 4 (n=26)	-0.0354344	0.755014	0.906017
Plasma_cells	OAC	9p21_wt (n=184)	-0.0860606	NA	NA
Plasma_cells	PBO	Group 1 (n=57)	-0.113162	0.21673	0.229479
Plasma_cells	PBO	Group 2 (n=12)	-0.449575	0.018647	0.0223764
Plasma_cells	PBO	Group 3 (n=28)	-0.0950041	0.496966	0.520621
Plasma_cells	PBO	Group 4 (n=17)	0.0923851	0.836176	0.9934
Plasma_cells	PBO	9p21_wt (n=31)	0.107364	NA	NA
T_cells_CD4	NPBO	Group 1 (n=15)	-0.0257953	0.340299	0.510449
T_cells_CD4	NPBO	Group 2 (n=5)	-0.00109391	0.428571	0.514286
T_cells_CD4	NPBO	Group 3 (n=8)	-0.217725	0.282384	0.477676
T_cells_CD4	NPBO	Group 4 (n=2)	0.288082	0.857143	1
T_cells_CD4	NPBO	9p21_wt (n=6)	0.126664	NA	NA
T_cells_CD4	OAC	Group 1 (n=85)	-0.0527579	0.839032	0.971088
T_cells_CD4	OAC	Group 2 (n=23)	0.0516237	0.705095	0.977908
T_cells_CD4	OAC	Group 3 (n=37)	0.0587573	0.816177	0.875729
T_cells_CD4	OAC	Group 4 (n=26)	-0.26785	0.670243	0.864974
T_cells_CD4	OAC	9p21_wt (n=184)	0.000844032	NA	NA
T_cells_CD4	PBO	Group 1 (n=57)	-0.13208	0.04655	0.12043
T_cells_CD4	PBO	Group 2 (n=12)	-0.435785	0.0145581	0.0218372
T_cells_CD4	PBO	Group 3 (n=28)	-0.0885923	0.122096	0.402428
T_cells_CD4	PBO	Group 4 (n=17)	-0.0104807	0.87512	0.9934
T_cells_CD4	PBO	9p21_wt (n=31)	0.0731406	NA	NA
T_cells_CD8	NPBO	Group 1 (n=15)	-0.123032	0.380916	0.518686
T_cells_CD8	NPBO	Group 2 (n=5)	-0.194268	0.428571	0.514286
T_cells_CD8	NPBO	Group 3 (n=8)	-0.212452	0.344988	0.477676
T_cells_CD8	NPBO	Group 4 (n=2)	0.328989	0.857143	1
T_cells_CD8	NPBO	9p21_wt (n=6)	0.123414	NA	NA
T_cells_CD8	OAC	Group 1 (n=85)	-0.102286	0.948253	0.971088
T_cells_CD8	OAC	Group 2 (n=23)	0.0889548	0.977908	0.977908
T_cells_CD8	OAC	Group 3 (n=37)	0.195133	0.562555	0.875729
T_cells_CD8	OAC	Group 4 (n=26)	-0.219367	0.455384	0.864974
T_cells_CD8	OAC	9p21_wt (n=184)	-0.0312916	NA	NA
T_cells_CD8	PBO	Group 1 (n=57)	-0.0611936	0.0807387	0.12043
T_cells_CD8	PBO	Group 2 (n=12)	-0.454425	0.0122924	0.0218372
T_cells_CD8	PBO	Group 3 (n=28)	-0.0233622	0.204295	0.404489
T_cells_CD8	PBO	Group 4 (n=17)	0.10853	0.973606	0.9934
T_cells_CD8	PBO	9p21_wt (n=31)	0.101477	NA	NA
T_cells_gamma_delta	NPBO	Group 1 (n=15)	-0.185079	0.518686	0.518686
T_cells_gamma_delta	NPBO	Group 2 (n=5)	-0.194467	0.536797	0.568373
T_cells_gamma_delta	NPBO	Group 3 (n=8)	-0.287569	0.344988	0.477676
T_cells_gamma_delta	NPBO	Group 4 (n=2)	0.410773	0.428571	1
T_cells_gamma_delta	NPBO	9p21_wt (n=6)	-0.0259094	NA	NA
T_cells_gamma_delta	OAC	Group 1 (n=85)	-0.000545779	0.971088	0.971088
T_cells_gamma_delta	OAC	Group 2 (n=23)	0.0640611	0.849193	0.977908
T_cells_gamma_delta	OAC	Group 3 (n=37)	0.102124	0.692182	0.875729
T_cells_gamma_delta	OAC	Group 4 (n=26)	-0.265215	0.449162	0.864974
T_cells_gamma_delta	OAC	9p21_wt (n=184)	0.0272948	NA	NA
T_cells_gamma_delta	PBO	Group 1 (n=57)	-0.040152	0.0416661	0.12043
T_cells_gamma_delta	PBO	Group 2 (n=12)	-0.46016	0.00725323	0.0217597
T_cells_gamma_delta	PBO	Group 3 (n=28)	-0.0683843	0.0903471	0.402428
T_cells_gamma_delta	PBO	Group 4 (n=17)	0.140753	0.894712	0.9934
T_cells_gamma_delta	PBO	9p21_wt (n=31)	0.154329	NA	NA
T_regulatory_cells	NPBO	Group 1 (n=15)	-0.0554628	0.518686	0.518686
T_regulatory_cells	NPBO	Group 2 (n=5)	-0.0554628	0.662338	0.662338
T_regulatory_cells	NPBO	Group 3 (n=8)	-0.191125	0.413586	0.496304
T_regulatory_cells	NPBO	Group 4 (n=2)	0.218884	0.857143	1
T_regulatory_cells	NPBO	9p21_wt (n=6)	-0.0259824	NA	NA
T_regulatory_cells	OAC	Group 1 (n=85)	-0.00444963	0.814084	0.971088
T_regulatory_cells	OAC	Group 2 (n=23)	0.0445482	0.558403	0.977908
T_regulatory_cells	OAC	Group 3 (n=37)	0.219019	0.875729	0.875729
T_regulatory_cells	OAC	Group 4 (n=26)	-0.268895	0.645305	0.864974
T_regulatory_cells	OAC	9p21_wt (n=184)	-0.0281087	NA	NA
T_regulatory_cells	PBO	Group 1 (n=57)	-0.131673	0.0869769	0.12043
T_regulatory_cells	PBO	Group 2 (n=12)	-0.398903	0.0237074	0.0251019
T_regulatory_cells	PBO	Group 3 (n=28)	-0.138876	0.109297	0.402428
T_regulatory_cells	PBO	Group 4 (n=17)	0.0397019	0.722084	0.9934
T_regulatory_cells	PBO	9p21_wt (n=31)	-0.0170589	NA	NA

## Sheet: Figure_5G
Cell type	Group	Median proportion of cells	P value
Dendritic_Cells	Group_1	2.81554	0.068
Dendritic_Cells	Group_2	2.84771	0.052
Dendritic_Cells	Group_4	2.68787	0.38
Dendritic_Cells	9p21_wt	1.51348	NA
GMDSCs	Group_1	2.93525	0.49
GMDSCs	Group_2	3.60438	0.86
GMDSCs	Group_4	1.95991	0.38
GMDSCs	9p21_wt	0.588043	NA
MMDSCs	Group_1	4.09828	0.49
MMDSCs	Group_2	3.73471	0.6
MMDSCs	Group_4	4.83817	0.66
MMDSCs	9p21_wt	3.134	NA
NK_Cell	Group_1	0.176327	0.19
NK_Cell	Group_2	0.171237	0.11
NK_Cell	Group_4	0.304646	0.77
NK_Cell	9p21_wt	0.683041	NA
Neutrophil	Group_1	0.0335984	0.33
Neutrophil	Group_2	0.0371429	0.25
Neutrophil	Group_4	0.0335984	0.77
Neutrophil	9p21_wt	0.0665501	NA
TAMs	Group_1	6.3264	0.17
TAMs	Group_2	6.12615	0.22
TAMs	Group_4	6.43215	0.38
TAMs	9p21_wt	7.22514	NA
T_Cells	Group_1	5.23146	0.49
T_Cells	Group_2	6.31138	1
T_Cells	Group_4	4.82697	0.19
T_Cells	9p21_wt	6.82642	NA

## Sheet: Figure_5H
Resolution	Cluster	Group	Median Proportion of Cells	P value
0.5	4	Group_1	9.20716	0.04
0.5	4	Group_2	9.31849	0.052
0.5	4	Group_4	7.49064	0.19
0.5	4	9p21_wt	14.7806	NA

## Sheet: Figure_5I
Cluster	0	1	2	3	4	5	6	7	8	9	10	11
CD3	0.17	0.18	0.2	0.16	0.26	0.19	0.25	0.13	0.13	0.12	0.18	0.16
CD4	0.02	0.31	0.18	0	0.08	0.21	0	0.05	0	0.04	0.26	0.03
CD8	0.13	0	0	0.15	0	0.08	0.36	0	0.29	0	0	0.05
FOXP3	0	0	0.36	0	0	0	0	0	0	0	0	0
GzmB	0	0	0	0	0	0	0	0	0	0	0	0.03
Ki67	0.04	0	0	0	0	0	0	0	0	0	0.03	0

## Sheet: Figure_5J
Sample_name	CellName	Cluster	Mean Intensity CD3	Mean Intensity CD4
OAC_1	OAC_1-1001	3	0.144928	0
OAC_1	OAC_1-10011	9	0.1	0
OAC_1	OAC_1-10038	3	0.181818	0
OAC_1	OAC_1-10042	3	0.147541	0
OAC_1	OAC_1-1007	3	0.171429	0.0714286
OAC_1	OAC_1-1008	3	0.141026	0
OAC_1	OAC_1-10086	9	0.121951	0.0487805
OAC_1	OAC_1-10087	3	0.107143	0
OAC_1	OAC_1-10094	5	0.151899	0.379747
OAC_1	OAC_1-10097	5	0.111111	0.133333
OAC_1	OAC_1-10106	3	0.196078	0.0980392
OAC_1	OAC_1-10107	9	0.136364	0
OAC_1	OAC_1-1011	9	0.136364	0.0909091
OAC_1	OAC_1-10128	2	0.196429	0.142857
OAC_1	OAC_1-10133	3	0.3	0.05
OAC_1	OAC_1-10151	9	0.105263	0.0789474
OAC_1	OAC_1-1016	3	0.125	0
OAC_1	OAC_1-10176	0	0.178571	0.196429
OAC_1	OAC_1-1019	3	0.2	0.0363636
OAC_1	OAC_1-10192	3	0.166667	0
OAC_1	OAC_1-10203	3	0.105263	0
OAC_1	OAC_1-10215	3	0.148936	0
OAC_1	OAC_1-10221	3	0.152778	0
OAC_1	OAC_1-10237	0	0.135593	0
OAC_1	OAC_1-1024	4	0.2	0.02
OAC_1	OAC_1-10243	9	0.102941	0.102941
OAC_1	OAC_1-10246	3	0.195652	0
OAC_1	OAC_1-1025	9	0.115385	0.0769231
OAC_1	OAC_1-10253	3	0.171429	0
OAC_1	OAC_1-10255	9	0.114286	0
OAC_1	OAC_1-10270	5	0.132353	0.132353
OAC_1	OAC_1-10277	9	0.147059	0.0294118
OAC_1	OAC_1-10286	3	0.2	0
OAC_1	OAC_1-10291	4	0.208333	0
OAC_1	OAC_1-10297	3	0.169492	0.0508475
OAC_1	OAC_1-10314	4	0.177778	0
OAC_1	OAC_1-10317	3	0.218182	0.0181818
OAC_1	OAC_1-10324	3	0.133333	0.0222222
OAC_1	OAC_1-1035	5	0.111111	0.185185
OAC_1	OAC_1-1036	5	0.172414	0.103448
OAC_1	OAC_1-10363	5	0.107143	0.107143
OAC_1	OAC_1-1037	4	0.16129	0.0322581
OAC_1	OAC_1-10379	11	0.101852	0
OAC_1	OAC_1-10381	0	0.134615	0.0192308
OAC_1	OAC_1-10415	0	0.111111	0
OAC_1	OAC_1-10419	0	0.128571	0.0142857
OAC_1	OAC_1-1043	5	0.166667	0.305556
OAC_1	OAC_1-10434	9	0.137255	0
OAC_1	OAC_1-1047	3	0.212121	0
OAC_1	OAC_1-1049	4	0.206897	0.0689655
OAC_1	OAC_1-10510	2	0.175	0.075
OAC_1	OAC_1-1052	3	0.125	0
OAC_1	OAC_1-1056	9	0.142857	0.0892857
OAC_1	OAC_1-1058	3	0.2	0
OAC_1	OAC_1-10583	3	0.157895	0.0263158
OAC_1	OAC_1-10586	3	0.121951	0
OAC_1	OAC_1-10588	9	0.119403	0
OAC_1	OAC_1-1062	3	0.105263	0.0526316
OAC_1	OAC_1-10634	9	0.102041	0
OAC_1	OAC_1-1064	3	0.12381	0.0285714
OAC_1	OAC_1-10646	3	0.129032	0
OAC_1	OAC_1-10672	4	0.184466	0.038835
OAC_1	OAC_1-10704	3	0.12	0
OAC_1	OAC_1-1073	10	0.153846	0.145299
OAC_1	OAC_1-10747	3	0.212121	0
OAC_1	OAC_1-10752	9	0.111111	0
OAC_1	OAC_1-10770	0	0.21875	0
OAC_1	OAC_1-10778	3	0.101124	0.0224719
OAC_1	OAC_1-10780	3	0.109375	0
OAC_1	OAC_1-1085	5	0.193548	0.193548
OAC_1	OAC_1-1089	5	0.298246	0.192982
OAC_1	OAC_1-10944	4	0.166667	0.0666667
OAC_1	OAC_1-1095	2	0.172727	0
OAC_1	OAC_1-10950	3	0.172131	0.0409836
OAC_1	OAC_1-10972	3	0.1	0
OAC_1	OAC_1-10976	3	0.148148	0
OAC_1	OAC_1-10977	3	0.146667	0.02
OAC_1	OAC_1-10984	2	0.101449	0.0724638
OAC_1	OAC_1-11008	5	0.17284	0.209877
OAC_1	OAC_1-1101	3	0.241379	0
OAC_1	OAC_1-11025	3	0.15	0.0166667
OAC_1	OAC_1-11027	0	0.15942	0.057971
OAC_1	OAC_1-11042	3	0.142857	0.0238095
OAC_1	OAC_1-11043	3	0.106061	0.0151515
OAC_1	OAC_1-11044	3	0.102564	0.025641
OAC_1	OAC_1-11055	5	0.35	0.25
OAC_1	OAC_1-1107	5	0.15	0.125
OAC_1	OAC_1-11073	3	0.115385	0
OAC_1	OAC_1-11078	9	0.142857	0.0252101
OAC_1	OAC_1-1109	3	0.25	0
OAC_1	OAC_1-11092	0	0.115385	0
OAC_1	OAC_1-1111	9	0.135135	0.027027
OAC_1	OAC_1-11114	3	0.170213	0.0212766
OAC_1	OAC_1-11130	3	0.172414	0
OAC_1	OAC_1-11138	3	0.162162	0.027027
OAC_1	OAC_1-1114	3	0.181818	0
OAC_1	OAC_1-1115	3	0.138889	0.0185185
OAC_1	OAC_1-11150	4	0.234375	0.0625
OAC_1	OAC_1-11152	4	0.26087	0
OAC_1	OAC_1-1116	3	0.194444	0
OAC_1	OAC_1-11166	5	0.121212	0.181818
OAC_1	OAC_1-1117	3	0.153846	0.153846
OAC_1	OAC_1-11181	3	0.166667	0.0666667
OAC_1	OAC_1-1119	7	0.129032	0.0322581
OAC_1	OAC_1-11194	4	0.285714	0
OAC_1	OAC_1-112	3	0.310345	0.0689655
OAC_1	OAC_1-11240	9	0.115385	0
OAC_1	OAC_1-11245	4	0.242424	0
OAC_1	OAC_1-1128	3	0.27027	0.108108
OAC_1	OAC_1-11280	3	0.101124	0.0224719
OAC_1	OAC_1-1131	5	0.228571	0.285714
OAC_1	OAC_1-11338	9	0.105263	0
OAC_1	OAC_1-1135	4	0.219512	0.0731707
OAC_1	OAC_1-11355	0	0.129032	0.0537634
OAC_1	OAC_1-11359	9	0.125	0
OAC_1	OAC_1-11363	11	0.192308	0
OAC_1	OAC_1-11365	3	0.208333	0
OAC_1	OAC_1-1139	0	0.147059	0.00980392
OAC_1	OAC_1-11423	9	0.115385	0.115385
OAC_1	OAC_1-11431	3	0.130435	0
OAC_1	OAC_1-11434	9	0.12	0
OAC_1	OAC_1-11435	9	0.136364	0
OAC_1	OAC_1-11444	3	0.206897	0.0517241
OAC_1	OAC_1-1147	2	0.1	0.05
OAC_1	OAC_1-11470	5	0.175439	0.122807
OAC_1	OAC_1-11484	3	0.125	0
OAC_1	OAC_1-1149	3	0.292683	0
OAC_1	OAC_1-11503	9	0.111111	0.0222222
OAC_1	OAC_1-11507	3	0.136364	0
OAC_1	OAC_1-11528	3	0.202899	0.0144928
OAC_1	OAC_1-11530	5	0.13253	0.108434
OAC_1	OAC_1-1155	2	0.25	0.15
OAC_1	OAC_1-1158	3	0.15	0.05
OAC_1	OAC_1-1161	0	0.125	0
OAC_1	OAC_1-1162	5	0.147059	0.176471
OAC_1	OAC_1-1163	9	0.15625	0.09375
OAC_1	OAC_1-1164	4	0.196078	0.0588235
OAC_1	OAC_1-11647	5	0.159574	0.191489
OAC_1	OAC_1-1166	5	0.342105	0.210526
OAC_1	OAC_1-11681	3	0.102564	0
OAC_1	OAC_1-11690	3	0.166667	0
OAC_1	OAC_1-11706	4	0.244898	0.102041
OAC_1	OAC_1-1172	9	0.127273	0.0727273
OAC_1	OAC_1-11723	3	0.106061	0
OAC_1	OAC_1-11769	9	0.125	0.0625
OAC_1	OAC_1-1177	3	0.242105	0
OAC_1	OAC_1-1181	9	0.114754	0.0983607
OAC_1	OAC_1-11834	9	0.133333	0
OAC_1	OAC_1-11838	4	0.168539	0.011236
OAC_1	OAC_1-11841	9	0.126582	0.0506329
OAC_1	OAC_1-11844	3	0.214286	0
OAC_1	OAC_1-11848	3	0.151515	0
OAC_1	OAC_1-11851	5	0.133333	0.133333
OAC_1	OAC_1-1188	5	0.176991	0.0973451
OAC_1	OAC_1-1189	3	0.217391	0
OAC_1	OAC_1-1191	0	0.175	0.0875
OAC_1	OAC_1-11933	3	0.103448	0
OAC_1	OAC_1-1194	3	0.178571	0
OAC_1	OAC_1-11940	3	0.161765	0.0147059
OAC_1	OAC_1-11949	5	0.121951	0.170732
OAC_1	OAC_1-11952	0	0.117647	0
OAC_1	OAC_1-11956	3	0.107143	0.0178571
OAC_1	OAC_1-11972	4	0.2	0.08
OAC_1	OAC_1-1198	5	0.174312	0.155963
OAC_1	OAC_1-1199	10	0.188406	0.115942
OAC_1	OAC_1-11993	3	0.142857	0
OAC_1	OAC_1-120	5	0.193548	0.516129
OAC_1	OAC_1-1200	3	0.347826	0
OAC_1	OAC_1-1202	0	0.135135	0.0135135
OAC_1	OAC_1-12030	3	0.231579	0
OAC_1	OAC_1-1204	2	0.62069	0.241379
OAC_1	OAC_1-12097	2	0.190909	0.209091
OAC_1	OAC_1-121	5	0.1875	0.09375
OAC_1	OAC_1-1210	5	0.206186	0.0824742
OAC_1	OAC_1-1212	9	0.111111	0
OAC_1	OAC_1-12121	3	0.142857	0
OAC_1	OAC_1-12128	9	0.106061	0.0757576
OAC_1	OAC_1-1213	3	0.242424	0
OAC_1	OAC_1-12130	3	0.235294	0
OAC_1	OAC_1-1214	3	0.284404	0.0733945
OAC_1	OAC_1-1215	3	0.309524	0
OAC_1	OAC_1-12191	2	0.113924	0.0506329
OAC_1	OAC_1-1220	0	0.145833	0
OAC_1	OAC_1-12245	2	0.173913	0.108696
OAC_1	OAC_1-1225	3	0.128571	0
OAC_1	OAC_1-1228	9	0.104167	0.0208333
OAC_1	OAC_1-123	5	0.166667	0.166667
OAC_1	OAC_1-1230	4	0.185185	0.037037
OAC_1	OAC_1-12312	5	0.111111	0.194444
OAC_1	OAC_1-12313	9	0.138889	0.0833333
OAC_1	OAC_1-12334	9	0.133333	0.0666667
OAC_1	OAC_1-12354	3	0.104167	0
OAC_1	OAC_1-12358	2	0.104167	0.0416667
OAC_1	OAC_1-12362	3	0.107143	0
OAC_1	OAC_1-1237	10	0.210526	0.175439
OAC_1	OAC_1-12384	2	0.153846	0.115385
OAC_1	OAC_1-1239	4	0.216667	0.116667
OAC_1	OAC_1-124	2	0.181818	0.242424
OAC_1	OAC_1-1240	2	0.189655	0.0344828
OAC_1	OAC_1-12402	5	0.296296	0.222222
OAC_1	OAC_1-12439	9	0.128205	0
OAC_1	OAC_1-12444	3	0.102041	0.0408163
OAC_1	OAC_1-12457	3	0.15625	0
OAC_1	OAC_1-1246	3	0.142857	0
OAC_1	OAC_1-1247	5	0.206897	0.103448
OAC_1	OAC_1-12517	3	0.115385	0
OAC_1	OAC_1-12518	9	0.108696	0.0217391
OAC_1	OAC_1-12531	1	0.166667	0.111111
OAC_1	OAC_1-12547	3	0.262295	0
OAC_1	OAC_1-12555	3	0.12987	0
OAC_1	OAC_1-12574	4	0.193548	0.0322581
OAC_1	OAC_1-12626	3	0.169231	0.0153846
OAC_1	OAC_1-12640	3	0.1625	0.0125
OAC_1	OAC_1-12644	3	0.178571	0
OAC_1	OAC_1-1266	5	0.196429	0.196429
OAC_1	OAC_1-1267	0	0.121212	0
OAC_1	OAC_1-12715	10	0.169231	0.123077
OAC_1	OAC_1-12724	5	0.196078	0.235294
OAC_1	OAC_1-12785	4	0.277778	0
OAC_1	OAC_1-12795	3	0.178571	0
OAC_1	OAC_1-1281	9	0.156425	0.0893855
OAC_1	OAC_1-1282	5	0.320755	0.377358
OAC_1	OAC_1-1283	9	0.12766	0.0212766
OAC_1	OAC_1-12843	9	0.136364	0.0454545
OAC_1	OAC_1-12855	3	0.173913	0
OAC_1	OAC_1-1286	5	0.146341	0.219512
OAC_1	OAC_1-1288	0	0.190476	0.0634921
OAC_1	OAC_1-12885	0	0.193548	0.0967742
OAC_1	OAC_1-12899	5	0.159574	0.180851
OAC_1	OAC_1-12905	2	0.106061	0
OAC_1	OAC_1-12908	4	0.16	0.04
OAC_1	OAC_1-12941	0	0.103896	0
OAC_1	OAC_1-12949	4	0.166667	0.0416667
OAC_1	OAC_1-1295	0	0.1	0
OAC_1	OAC_1-1297	5	0.235294	0.294118
OAC_1	OAC_1-12978	3	0.196429	0
OAC_1	OAC_1-1298	0	0.225806	0.129032
OAC_1	OAC_1-12989	0	0.125	0
OAC_1	OAC_1-1299	5	0.179487	0.153846
OAC_1	OAC_1-130	2	0.16129	0.16129
OAC_1	OAC_1-13003	0	0.246377	0
OAC_1	OAC_1-13016	3	0.148148	0
OAC_1	OAC_1-13023	9	0.12069	0.0689655
OAC_1	OAC_1-13036	0	0.16129	0
OAC_1	OAC_1-13040	3	0.121951	0.0487805
OAC_1	OAC_1-13052	9	0.137931	0.103448
OAC_1	OAC_1-13053	4	0.302326	0.0232558
OAC_1	OAC_1-13063	3	0.133333	0
OAC_1	OAC_1-13064	4	0.163265	0
OAC_1	OAC_1-1307	3	0.204545	0.0681818
OAC_1	OAC_1-13077	9	0.1125	0.05
OAC_1	OAC_1-1308	9	0.104762	0.047619
OAC_1	OAC_1-13097	4	0.208333	0.0416667
OAC_1	OAC_1-131	2	0.13253	0.277108
OAC_1	OAC_1-1310	4	0.357143	0.0714286
OAC_1	OAC_1-1311	4	0.15942	0.057971
OAC_1	OAC_1-13128	3	0.292683	0
OAC_1	OAC_1-1313	0	0.111111	0.0444444
OAC_1	OAC_1-13148	5	0.111111	0.222222
OAC_1	OAC_1-13182	2	0.114286	0.0285714
OAC_1	OAC_1-13227	3	0.105263	0
OAC_1	OAC_1-13251	5	0.192308	0.134615
OAC_1	OAC_1-13260	5	0.125	0.125
OAC_1	OAC_1-13268	3	0.157895	0
OAC_1	OAC_1-1327	9	0.106383	0
OAC_1	OAC_1-1328	4	0.288136	0.0508475
OAC_1	OAC_1-133	3	0.148148	0.0123457
OAC_1	OAC_1-13313	5	0.116279	0.116279
OAC_1	OAC_1-13324	9	0.105263	0
OAC_1	OAC_1-13336	4	0.16129	0.0537634
OAC_1	OAC_1-13356	3	0.111111	0
OAC_1	OAC_1-13365	9	0.15	0
OAC_1	OAC_1-1338	4	0.20339	0.101695
OAC_1	OAC_1-13393	5	0.193548	0.16129
OAC_1	OAC_1-13405	5	0.242424	0.151515
OAC_1	OAC_1-13409	3	0.230769	0
OAC_1	OAC_1-13428	3	0.111111	0.037037
OAC_1	OAC_1-1343	0	0.127273	0.0727273
OAC_1	OAC_1-1344	0	0.125	0.03125
OAC_1	OAC_1-13442	4	0.2	0.1
OAC_1	OAC_1-13443	9	0.1	0
OAC_1	OAC_1-13469	3	0.193548	0
OAC_1	OAC_1-1348	4	0.254545	0
OAC_1	OAC_1-1354	4	0.222222	0
OAC_1	OAC_1-13549	3	0.121212	0
OAC_1	OAC_1-1356	2	0.290323	0.129032
OAC_1	OAC_1-13575	2	0.169492	0.0677966
OAC_1	OAC_1-13604	3	0.133333	0
OAC_1	OAC_1-13611	3	0.137255	0.0196078
OAC_1	OAC_1-13617	3	0.130435	0
OAC_1	OAC_1-13637	9	0.111111	0
OAC_1	OAC_1-13638	0	0.129032	0
OAC_1	OAC_1-1364	5	0.172414	0.137931
OAC_1	OAC_1-1365	9	0.129032	0
OAC_1	OAC_1-13659	4	0.171429	0
OAC_1	OAC_1-1366	4	0.157895	0
OAC_1	OAC_1-13660	5	0.163265	0.122449
OAC_1	OAC_1-13679	2	0.156863	0.0784314
OAC_1	OAC_1-1368	2	0.197531	0.0987654
OAC_1	OAC_1-13680	3	0.229167	0.0416667
OAC_1	OAC_1-13704	3	0.2	0
OAC_1	OAC_1-13726	3	0.135135	0
OAC_1	OAC_1-1373	3	0.136364	0
OAC_1	OAC_1-1374	3	0.153846	0
OAC_1	OAC_1-13757	0	0.159091	0.0681818
OAC_1	OAC_1-138	0	0.1	0.05
OAC_1	OAC_1-1380	3	0.229167	0.0208333
OAC_1	OAC_1-1383	4	0.333333	0.192308
OAC_1	OAC_1-13832	9	0.101449	0.057971
OAC_1	OAC_1-1386	2	0.189189	0.121622
OAC_1	OAC_1-13870	5	0.115385	0.153846
OAC_1	OAC_1-13907	9	0.131579	0.0263158
OAC_1	OAC_1-13908	2	0.12	0.0133333
OAC_1	OAC_1-13935	3	0.12	0
OAC_1	OAC_1-1395	3	0.193548	0.00806452
OAC_1	OAC_1-13963	3	0.193548	0
OAC_1	OAC_1-1398	5	0.3	0.2
OAC_1	OAC_1-1399	3	0.269231	0.0384615
OAC_1	OAC_1-1402	9	0.136364	0.0454545
OAC_1	OAC_1-14020	3	0.444444	0
OAC_1	OAC_1-14080	3	0.130435	0
OAC_1	OAC_1-14109	3	0.12	0
OAC_1	OAC_1-14113	9	0.133333	0
OAC_1	OAC_1-14144	9	0.111111	0
OAC_1	OAC_1-1417	0	0.132353	0.0294118
OAC_1	OAC_1-14190	4	0.2	0.0333333
OAC_1	OAC_1-142	0	0.207921	0.0891089
OAC_1	OAC_1-14219	3	0.1	0
OAC_1	OAC_1-14256	3	0.1	0
OAC_1	OAC_1-1426	9	0.117647	0.0588235
OAC_1	OAC_1-14269	3	0.178571	0
OAC_1	OAC_1-1427	5	0.217391	0.173913
OAC_1	OAC_1-1429	3	0.16129	0.0967742
OAC_1	OAC_1-1430	2	0.118644	0.20339
OAC_1	OAC_1-14309	3	0.136364	0
OAC_1	OAC_1-14310	3	0.151515	0
OAC_1	OAC_1-14315	2	0.291667	0
OAC_1	OAC_1-14334	3	0.114286	0
OAC_1	OAC_1-1434	9	0.108108	0.0810811
OAC_1	OAC_1-14344	2	0.226415	0.0754717
OAC_1	OAC_1-1435	9	0.166667	0.0952381
OAC_1	OAC_1-1438	9	0.1	0.1
OAC_1	OAC_1-14386	3	0.136364	0
OAC_1	OAC_1-1439	5	0.135593	0.186441
OAC_1	OAC_1-14390	2	0.17284	0
OAC_1	OAC_1-14395	3	0.108696	0.0217391
OAC_1	OAC_1-144	4	0.222222	0.0222222
OAC_1	OAC_1-1441	3	0.16129	0
OAC_1	OAC_1-14417	3	0.108108	0
OAC_1	OAC_1-1442	5	0.244444	0.311111
OAC_1	OAC_1-14430	9	0.103448	0
OAC_1	OAC_1-1448	5	0.131868	0.131868
OAC_1	OAC_1-145	2	0.176471	0.235294
OAC_1	OAC_1-14503	3	0.103448	0
OAC_1	OAC_1-14536	3	0.111111	0
OAC_1	OAC_1-14558	3	1	0
OAC_1	OAC_1-146	3	0.18	0.113333
OAC_1	OAC_1-1460	9	0.1	0
OAC_1	OAC_1-1461	5	0.133333	0.333333
OAC_1	OAC_1-14617	9	0.142857	0
OAC_1	OAC_1-14640	4	0.195652	0
OAC_1	OAC_1-14653	9	0.115385	0.0769231
OAC_1	OAC_1-1468	0	0.20202	0
OAC_1	OAC_1-14687	4	0.2	0.0285714
OAC_1	OAC_1-1469	3	0.166667	0
OAC_1	OAC_1-14695	3	0.112903	0
OAC_1	OAC_1-1471	4	0.324324	0
OAC_1	OAC_1-1472	0	0.132075	0.0566038
OAC_1	OAC_1-14723	9	0.142857	0
OAC_1	OAC_1-1473	4	0.314815	0.037037
OAC_1	OAC_1-1474	2	0.329545	0.306818
OAC_1	OAC_1-14756	9	0.115385	0
OAC_1	OAC_1-14819	3	0.19403	0.0298507
OAC_1	OAC_1-1482	9	0.105263	0
OAC_1	OAC_1-1483	3	0.147059	0
OAC_1	OAC_1-14831	9	0.103448	0.0689655
OAC_1	OAC_1-1484	3	0.103448	0.0689655
OAC_1	OAC_1-14863	3	0.1	0
OAC_1	OAC_1-14893	5	0.103448	0.172414
OAC_1	OAC_1-14978	0	0.106383	0
OAC_1	OAC_1-14979	3	0.172414	0.0344828
OAC_1	OAC_1-150	3	0.2	0
OAC_1	OAC_1-15019	3	0.181818	0
OAC_1	OAC_1-15029	9	0.116071	0.0267857
OAC_1	OAC_1-1504	9	0.119048	0.0714286
OAC_1	OAC_1-15040	0	0.102564	0
OAC_1	OAC_1-15044	3	0.238095	0.0793651
OAC_1	OAC_1-15052	3	0.116667	0
OAC_1	OAC_1-1506	5	0.150538	0.0967742
OAC_1	OAC_1-15062	9	0.1	0
OAC_1	OAC_1-1507	3	0.1	0
OAC_1	OAC_1-1509	5	0.314815	0.296296
OAC_1	OAC_1-15114	5	0.115942	0.130435
OAC_1	OAC_1-15116	3	0.204082	0
OAC_1	OAC_1-15124	3	0.122807	0.0350877
OAC_1	OAC_1-15149	4	0.157895	0
OAC_1	OAC_1-15177	9	0.111111	0
OAC_1	OAC_1-1518	9	0.144509	0.0809249
OAC_1	OAC_1-152	5	0.185185	0.222222
OAC_1	OAC_1-1522	3	0.214286	0.0178571
OAC_1	OAC_1-1523	5	0.16129	0.129032
OAC_1	OAC_1-15242	4	0.285714	0
OAC_1	OAC_1-15245	3	0.121212	0.0151515
OAC_1	OAC_1-1525	5	0.147059	0.176471
OAC_1	OAC_1-15257	3	0.115385	0
OAC_1	OAC_1-1526	3	0.307692	0.0961538
OAC_1	OAC_1-15275	5	0.15625	0.15625
OAC_1	OAC_1-15277	9	0.115385	0
OAC_1	OAC_1-15284	9	0.105263	0.0175439
OAC_1	OAC_1-153	0	0.241935	0.241935
OAC_1	OAC_1-15308	4	0.192982	0.0350877
OAC_1	OAC_1-15327	0	0.25	0
OAC_1	OAC_1-1534	3	0.230769	0.0384615
OAC_1	OAC_1-15340	3	0.147887	0
OAC_1	OAC_1-15358	3	0.116667	0
OAC_1	OAC_1-15364	5	0.204545	0.0909091
OAC_1	OAC_1-15385	9	0.130435	0
OAC_1	OAC_1-15390	2	0.142857	0.157143
OAC_1	OAC_1-154	3	0.203704	0.0185185
OAC_1	OAC_1-15402	9	0.12	0
OAC_1	OAC_1-15410	3	0.116279	0
OAC_1	OAC_1-15416	9	0.105263	0
OAC_1	OAC_1-15417	5	0.133333	0.166667
OAC_1	OAC_1-15446	3	0.130435	0
OAC_1	OAC_1-15449	3	0.16	0.0266667
OAC_1	OAC_1-15451	3	0.208333	0
OAC_1	OAC_1-15455	4	0.203704	0.0555556
OAC_1	OAC_1-15478	9	0.107143	0.0357143
OAC_1	OAC_1-1548	5	0.185714	0.1
OAC_1	OAC_1-1549	5	0.153061	0.234694
OAC_1	OAC_1-15494	5	0.114286	0.171429
OAC_1	OAC_1-155	5	0.166667	0.208333
OAC_1	OAC_1-1550	3	0.269231	0
OAC_1	OAC_1-15518	9	0.15	0.0125
OAC_1	OAC_1-15519	4	0.218391	0.0689655
OAC_1	OAC_1-15520	5	0.142857	0.257143
OAC_1	OAC_1-15526	0	0.155844	0
OAC_1	OAC_1-15530	2	0.137931	0.103448
OAC_1	OAC_1-15546	4	0.533333	0
OAC_1	OAC_1-15552	3	0.15625	0
OAC_1	OAC_1-15557	3	0.111111	0.0416667
OAC_1	OAC_1-15560	3	0.139535	0
OAC_1	OAC_1-15563	3	0.179487	0
OAC_1	OAC_1-15573	3	0.108108	0.0135135
OAC_1	OAC_1-1558	0	0.173077	0.134615
OAC_1	OAC_1-15612	3	0.25	0
OAC_1	OAC_1-1562	9	0.144928	0.0144928
OAC_1	OAC_1-15638	5	0.107143	0.142857
OAC_1	OAC_1-15656	2	0.142857	0.238095
OAC_1	OAC_1-15657	2	0.151515	0.0909091
OAC_1	OAC_1-15658	9	0.133333	0
OAC_1	OAC_1-15659	9	0.142857	0.0571429
OAC_1	OAC_1-1566	5	0.135135	0.144144
OAC_1	OAC_1-15667	9	0.105263	0
OAC_1	OAC_1-1568	5	0.142857	0.285714
OAC_1	OAC_1-1569	4	0.341463	0.146341
OAC_1	OAC_1-15690	3	0.121212	0
OAC_1	OAC_1-15728	0	0.115385	0.0384615
OAC_1	OAC_1-15733	9	0.1	0
OAC_1	OAC_1-15736	3	0.105263	0
OAC_1	OAC_1-1579	9	0.130435	0.0869565
OAC_1	OAC_1-15793	9	0.102273	0.0227273
OAC_1	OAC_1-15795	4	0.166667	0.0833333
OAC_1	OAC_1-15796	9	0.12	0.08
OAC_1	OAC_1-1580	3	0.258065	0
OAC_1	OAC_1-15806	4	0.185185	0.037037
OAC_1	OAC_1-1581	4	0.211538	0.0769231
OAC_1	OAC_1-15813	3	0.1	0
OAC_1	OAC_1-1582	3	0.121212	0
OAC_1	OAC_1-15826	3	0.131579	0
OAC_1	OAC_1-15834	3	0.125	0
OAC_1	OAC_1-15862	3	0.125	0
OAC_1	OAC_1-15865	5	0.173077	0.346154
OAC_1	OAC_1-15872	3	0.166667	0.0666667
OAC_1	OAC_1-15880	3	0.166667	0
OAC_1	OAC_1-15883	3	0.16129	0
OAC_1	OAC_1-15887	3	0.1	0
OAC_1	OAC_1-1589	0	0.114754	0.0327869
OAC_1	OAC_1-15897	3	0.163636	0.0363636
OAC_1	OAC_1-15913	0	0.183099	0.0140845
OAC_1	OAC_1-15915	2	0.15625	0.09375
OAC_1	OAC_1-15935	3	0.189189	0
OAC_1	OAC_1-15936	3	0.1	0
OAC_1	OAC_1-15940	3	0.105263	0
OAC_1	OAC_1-15951	3	0.107143	0
OAC_1	OAC_1-15952	9	0.135135	0.027027
OAC_1	OAC_1-15972	4	0.192308	0
OAC_1	OAC_1-1598	3	0.114286	0
OAC_1	OAC_1-15983	5	0.192982	0.0877193
OAC_1	OAC_1-15994	9	0.125	0.0833333
OAC_1	OAC_1-15999	9	0.138889	0.0416667
OAC_1	OAC_1-16	0	0.15	0
OAC_1	OAC_1-16015	2	0.2	0.228571
OAC_1	OAC_1-16019	9	0.113636	0
OAC_1	OAC_1-1602	5	0.207792	0.168831
OAC_1	OAC_1-1603	0	0.142857	0
OAC_1	OAC_1-16033	2	0.111111	0
OAC_1	OAC_1-1604	3	0.153846	0.0769231
OAC_1	OAC_1-1605	5	0.121951	0.243902
OAC_1	OAC_1-16055	9	0.130435	0.0869565
OAC_1	OAC_1-16057	0	0.142857	0
OAC_1	OAC_1-1606	4	0.259259	0
OAC_1	OAC_1-16070	3	0.103896	0.012987
OAC_1	OAC_1-16085	3	0.130435	0
OAC_1	OAC_1-16096	3	0.136364	0
OAC_1	OAC_1-16109	3	0.130435	0.0108696
OAC_1	OAC_1-16114	3	0.21875	0
OAC_1	OAC_1-16120	9	0.103896	0.025974
OAC_1	OAC_1-16121	5	0.25	0.178571
OAC_1	OAC_1-16124	3	0.186047	0
OAC_1	OAC_1-16135	4	0.197183	0.0140845
OAC_1	OAC_1-16147	9	0.102041	0
OAC_1	OAC_1-16160	3	0.10989	0
OAC_1	OAC_1-16165	3	0.108696	0
OAC_1	OAC_1-16182	3	0.114286	0
OAC_1	OAC_1-16191	4	0.166667	0.047619
OAC_1	OAC_1-162	5	0.168831	0.233766
OAC_1	OAC_1-1622	4	0.257143	0.114286
OAC_1	OAC_1-1623	5	0.379747	0.417722
OAC_1	OAC_1-16239	9	0.15	0.025
OAC_1	OAC_1-1624	5	0.114286	0.114286
OAC_1	OAC_1-16245	9	0.121212	0
OAC_1	OAC_1-16256	3	0.184211	0
OAC_1	OAC_1-1626	9	0.142857	0.047619
OAC_1	OAC_1-16267	11	0.121212	0
OAC_1	OAC_1-16268	2	0.173913	0
OAC_1	OAC_1-16277	4	0.171429	0.0285714
OAC_1	OAC_1-1628	3	0.145833	0
OAC_1	OAC_1-163	3	0.168224	0.0373832
OAC_1	OAC_1-16300	5	0.12605	0.092437
OAC_1	OAC_1-16317	3	0.113924	0.0126582
OAC_1	OAC_1-16321	9	0.142857	0
OAC_1	OAC_1-16331	3	0.375	0
OAC_1	OAC_1-1634	3	0.12963	0
OAC_1	OAC_1-16370	9	0.108434	0.0361446
OAC_1	OAC_1-16386	4	0.228571	0.114286
OAC_1	OAC_1-1639	3	0.326531	0.0408163
OAC_1	OAC_1-164	2	0.16	0.16
OAC_1	OAC_1-1640	3	0.162162	0.027027
OAC_1	OAC_1-16405	2	0.384615	0
OAC_1	OAC_1-16420	3	0.147059	0
OAC_1	OAC_1-16421	3	0.157895	0
OAC_1	OAC_1-16422	9	0.102564	0
OAC_1	OAC_1-16427	5	0.230769	0.205128
OAC_1	OAC_1-16434	5	0.233333	0.166667
OAC_1	OAC_1-16452	3	0.102804	0.0186916
OAC_1	OAC_1-16459	2	0.128205	0.025641
OAC_1	OAC_1-16461	2	0.223684	0
OAC_1	OAC_1-16469	9	0.140351	0.0877193
OAC_1	OAC_1-1647	3	0.166667	0
OAC_1	OAC_1-16473	4	0.195652	0.0652174
OAC_1	OAC_1-16477	3	0.115942	0
OAC_1	OAC_1-1648	3	0.188406	0
OAC_1	OAC_1-1649	3	0.138889	0
OAC_1	OAC_1-165	9	0.128378	0.0405405
OAC_1	OAC_1-1650	3	0.1125	0
OAC_1	OAC_1-16510	0	0.111111	0
OAC_1	OAC_1-16525	0	0.156863	0.0588235
OAC_1	OAC_1-16538	2	0.157895	0.131579
OAC_1	OAC_1-1654	3	0.108333	0
OAC_1	OAC_1-1657	5	0.102041	0.122449
OAC_1	OAC_1-1658	3	0.212121	0.0606061
OAC_1	OAC_1-1659	5	0.106061	0.272727
OAC_1	OAC_1-166	4	0.17757	0.00934579
OAC_1	OAC_1-16604	3	0.108108	0
OAC_1	OAC_1-16619	3	0.133333	0.0666667
OAC_1	OAC_1-16620	5	0.169811	0.132075
OAC_1	OAC_1-16625	4	0.169811	0.0188679
OAC_1	OAC_1-16653	3	0.134146	0
OAC_1	OAC_1-16675	0	0.194444	0.0694444
OAC_1	OAC_1-16692	9	0.1	0.05
OAC_1	OAC_1-16708	3	0.125	0
OAC_1	OAC_1-16720	3	0.117647	0
OAC_1	OAC_1-16734	5	0.137931	0.137931
OAC_1	OAC_1-1674	5	0.170455	0.125
OAC_1	OAC_1-16742	11	0.131579	0
OAC_1	OAC_1-16743	3	0.2	0
OAC_1	OAC_1-1675	5	0.137931	0.155172
OAC_1	OAC_1-16758	0	0.166667	0
OAC_1	OAC_1-1678	5	0.294118	0.147059
OAC_1	OAC_1-1679	5	0.25	0.316667
OAC_1	OAC_1-16798	5	0.103448	0.137931
OAC_1	OAC_1-16807	3	0.19403	0
OAC_1	OAC_1-1681	5	0.196429	0.142857
OAC_1	OAC_1-16816	3	0.197674	0.0232558
OAC_1	OAC_1-16823	9	0.1	0.1
OAC_1	OAC_1-16825	3	0.16	0
OAC_1	OAC_1-16839	5	0.185185	0.111111
OAC_1	OAC_1-16857	11	0.148148	0
OAC_1	OAC_1-16893	0	0.105263	0
OAC_1	OAC_1-16912	10	0.162162	0.189189
OAC_1	OAC_1-16918	5	0.162162	0.513514
OAC_1	OAC_1-16926	9	0.102273	0.0227273
OAC_1	OAC_1-16929	9	0.134831	0.0786517
OAC_1	OAC_1-16933	3	0.145161	0.016129
OAC_1	OAC_1-16934	9	0.142857	0
OAC_1	OAC_1-16951	3	0.178571	0
OAC_1	OAC_1-16952	9	0.136364	0
OAC_1	OAC_1-16953	3	0.113208	0
OAC_1	OAC_1-16969	3	0.111111	0
OAC_1	OAC_1-16972	2	0.125	0.046875
OAC_1	OAC_1-16988	0	0.125	0.00694444
OAC_1	OAC_1-17	5	0.133333	0.2
OAC_1	OAC_1-17003	0	0.118644	0.101695
OAC_1	OAC_1-17020	2	0.264706	0.323529
OAC_1	OAC_1-17021	3	0.106383	0
OAC_1	OAC_1-17028	3	0.235294	0
OAC_1	OAC_1-17034	9	0.121212	0.0909091
OAC_1	OAC_1-1704	5	0.178571	0.25
OAC_1	OAC_1-17065	3	0.104167	0
OAC_1	OAC_1-1707	3	0.142857	0
OAC_1	OAC_1-17073	9	0.152174	0.108696
OAC_1	OAC_1-17088	3	0.125	0
OAC_1	OAC_1-17097	3	0.139535	0
OAC_1	OAC_1-17100	3	0.163934	0
OAC_1	OAC_1-17130	3	0.173913	0.0652174
OAC_1	OAC_1-1714	9	0.107143	0.107143
OAC_1	OAC_1-1717	9	0.12963	0
OAC_1	OAC_1-17199	4	0.226667	0
OAC_1	OAC_1-1723	3	0.159091	0.0681818
OAC_1	OAC_1-1724	5	0.27027	0.351351
OAC_1	OAC_1-17261	2	0.155844	0.0519481
OAC_1	OAC_1-17262	9	0.119048	0
OAC_1	OAC_1-17267	4	0.175676	0.0135135
OAC_1	OAC_1-17297	9	0.109091	0.0363636
OAC_1	OAC_1-1733	5	0.109375	0.171875
OAC_1	OAC_1-1734	5	0.121951	0.536585
OAC_1	OAC_1-17348	3	0.111111	0
OAC_1	OAC_1-17386	3	0.1	0
OAC_1	OAC_1-17391	3	0.122449	0
OAC_1	OAC_1-174	5	0.111111	0.222222
OAC_1	OAC_1-17400	3	0.12381	0.0190476
OAC_1	OAC_1-17431	9	0.105263	0
OAC_1	OAC_1-1745	3	0.166667	0.0238095
OAC_1	OAC_1-17450	9	0.133333	0
OAC_1	OAC_1-17461	3	0.108696	0
OAC_1	OAC_1-17462	0	0.102941	0
OAC_1	OAC_1-17467	9	0.153846	0
OAC_1	OAC_1-17489	3	0.135417	0
OAC_1	OAC_1-17494	3	0.113208	0.0188679
OAC_1	OAC_1-17497	3	0.190476	0
OAC_1	OAC_1-175	3	0.214286	0.128571
OAC_1	OAC_1-1751	5	0.20202	0.242424
OAC_1	OAC_1-17512	9	0.153846	0
OAC_1	OAC_1-17530	3	0.16	0.04
OAC_1	OAC_1-17538	3	0.272727	0
OAC_1	OAC_1-1754	5	0.117647	0.117647
OAC_1	OAC_1-1755	5	0.333333	0.5
OAC_1	OAC_1-17557	3	0.159091	0
OAC_1	OAC_1-1756	9	0.130435	0
OAC_1	OAC_1-176	0	0.160714	0
OAC_1	OAC_1-177	4	0.342105	0.131579
OAC_1	OAC_1-1770	3	0.102564	0.0128205
OAC_1	OAC_1-1776	5	0.3	0.17
OAC_1	OAC_1-1778	5	0.211765	0.305882
OAC_1	OAC_1-1779	10	0.230769	0.346154
OAC_1	OAC_1-178	10	0.194444	0.138889
OAC_1	OAC_1-179	3	0.117647	0
OAC_1	OAC_1-1792	3	0.102041	0
OAC_1	OAC_1-1794	2	0.130435	0.0434783
OAC_1	OAC_1-1795	5	0.217391	0.391304
OAC_1	OAC_1-1796	5	0.117647	0.176471
OAC_1	OAC_1-1797	5	0.305556	0.555556
OAC_1	OAC_1-1798	5	0.117647	0.529412
OAC_1	OAC_1-1799	5	0.320755	0.226415
OAC_1	OAC_1-18	5	0.4	0.4
OAC_1	OAC_1-1805	2	0.175	0.2625
OAC_1	OAC_1-1806	9	0.119048	0.0952381
OAC_1	OAC_1-1807	2	0.134328	0.149254
OAC_1	OAC_1-181	9	0.115385	0.0576923
OAC_1	OAC_1-1810	5	0.230769	0.192308
OAC_1	OAC_1-1811	9	0.106667	0.0266667
OAC_1	OAC_1-1813	9	0.136364	0.0151515
OAC_1	OAC_1-1826	3	0.118644	0
OAC_1	OAC_1-1828	9	0.136364	0.0454545
OAC_1	OAC_1-1829	5	0.258065	0.516129
OAC_1	OAC_1-1830	5	0.463415	0.390244
OAC_1	OAC_1-1831	4	0.263158	0
OAC_1	OAC_1-1841	3	0.103448	0
OAC_1	OAC_1-1843	2	0.235294	0.264706
OAC_1	OAC_1-1844	5	0.102041	0.153061
OAC_1	OAC_1-1846	0	0.173913	0.0434783
OAC_1	OAC_1-185	5	0.228571	0.171429
OAC_1	OAC_1-1852	9	0.111111	0.0793651
OAC_1	OAC_1-1853	3	0.151515	0
OAC_1	OAC_1-1854	3	0.162162	0
OAC_1	OAC_1-1856	5	0.173913	0.152174
OAC_1	OAC_1-1857	5	0.172414	0.758621
OAC_1	OAC_1-1865	10	0.238095	0.345238
OAC_1	OAC_1-1867	5	0.132075	0.358491
OAC_1	OAC_1-1869	5	0.166667	0.333333
OAC_1	OAC_1-1870	2	0.145833	0.229167
OAC_1	OAC_1-1871	5	0.205882	0.323529
OAC_1	OAC_1-1875	3	0.105263	0
OAC_1	OAC_1-1880	4	0.175439	0.0350877
OAC_1	OAC_1-1884	9	0.136364	0.0909091
OAC_1	OAC_1-1886	5	0.320755	0.254717
OAC_1	OAC_1-1893	0	0.152542	0.152542
OAC_1	OAC_1-1894	3	0.111111	0
OAC_1	OAC_1-1897	5	0.342105	0.526316
OAC_1	OAC_1-1898	5	0.129032	0.322581
OAC_1	OAC_1-1899	5	0.196078	0.333333
OAC_1	OAC_1-1914	9	0.141026	0
OAC_1	OAC_1-1917	2	0.126984	0.047619
OAC_1	OAC_1-1919	2	0.132075	0.207547
OAC_1	OAC_1-1920	5	0.15	0.15
OAC_1	OAC_1-1921	5	0.210526	0.263158
OAC_1	OAC_1-1923	5	0.166667	0.433333
OAC_1	OAC_1-1924	3	0.111111	0
OAC_1	OAC_1-193	0	0.118644	0
OAC_1	OAC_1-1931	10	0.137931	0.172414
OAC_1	OAC_1-1933	3	0.24	0
OAC_1	OAC_1-1935	3	0.16	0
OAC_1	OAC_1-194	0	0.1875	0
OAC_1	OAC_1-1942	2	0.186667	0.12
OAC_1	OAC_1-1944	5	0.130435	0.347826
OAC_1	OAC_1-1946	3	0.130435	0
OAC_1	OAC_1-1948	5	0.115385	0.153846
OAC_1	OAC_1-1949	0	0.166667	0.0833333
OAC_1	OAC_1-1951	0	0.142857	0
OAC_1	OAC_1-1963	5	0.192308	0.423077
OAC_1	OAC_1-1971	5	0.227273	0.181818
OAC_1	OAC_1-1973	9	0.117647	0.0882353
OAC_1	OAC_1-1974	5	0.125	0.25
OAC_1	OAC_1-1978	3	0.318841	0.0289855
OAC_1	OAC_1-1982	2	0.2	0.56
OAC_1	OAC_1-1983	5	0.156627	0.301205
OAC_1	OAC_1-1984	5	0.126984	0.15873
OAC_1	OAC_1-199	2	0.153846	0.102564
OAC_1	OAC_1-1991	9	0.150685	0.0410959
OAC_1	OAC_1-1992	3	0.125	0
OAC_1	OAC_1-1993	3	0.177419	0.0806452
OAC_1	OAC_1-1996	2	0.282051	0.269231
OAC_1	OAC_1-1998	5	0.176471	0.215686
OAC_1	OAC_1-1999	3	0.107143	0
OAC_1	OAC_1-20	5	0.138889	0.472222
OAC_1	OAC_1-200	5	0.137931	0.344828
OAC_1	OAC_1-2000	5	0.363636	0.454545
OAC_1	OAC_1-2001	5	0.12	0.14
OAC_1	OAC_1-2002	5	0.105263	0.131579
OAC_1	OAC_1-2009	9	0.15493	0.0704225
OAC_1	OAC_1-2014	4	0.166667	0
OAC_1	OAC_1-2015	9	0.138462	0.0153846
OAC_1	OAC_1-2016	3	0.142857	0
OAC_1	OAC_1-2018	4	0.266667	0
OAC_1	OAC_1-2019	5	0.2	0.08
OAC_1	OAC_1-2020	3	0.269663	0.0449438
OAC_1	OAC_1-2021	5	0.424242	0.333333
OAC_1	OAC_1-203	3	0.142857	0.0357143
OAC_1	OAC_1-2031	2	0.190476	0.619048
OAC_1	OAC_1-2034	0	0.144444	0.0111111
OAC_1	OAC_1-204	9	0.145455	0.0727273
OAC_1	OAC_1-2045	5	0.25	0.267857
OAC_1	OAC_1-2046	9	0.114286	0.0571429
OAC_1	OAC_1-2047	9	0.142857	0.0571429
OAC_1	OAC_1-2057	9	0.142857	0
OAC_1	OAC_1-2058	4	0.171429	0
OAC_1	OAC_1-2060	10	0.142857	0.357143
OAC_1	OAC_1-2070	3	0.115789	0
OAC_1	OAC_1-2074	5	0.275	0.2
OAC_1	OAC_1-2077	5	0.337209	0.383721
OAC_1	OAC_1-2081	10	0.113924	0.0886076
OAC_1	OAC_1-2088	3	0.105263	0
OAC_1	OAC_1-2091	9	0.136364	0
OAC_1	OAC_1-2092	5	0.166667	0.296296
OAC_1	OAC_1-2094	5	0.206897	0.103448
OAC_1	OAC_1-2095	4	0.25	0.0714286
OAC_1	OAC_1-21	9	0.153846	0.0769231
OAC_1	OAC_1-2104	2	0.160714	0.125
OAC_1	OAC_1-2105	3	0.220779	0.0909091
OAC_1	OAC_1-2106	9	0.142857	0.0357143
OAC_1	OAC_1-2107	4	0.205882	0.0294118
OAC_1	OAC_1-2108	5	0.170732	0.170732
OAC_1	OAC_1-2109	5	0.121212	0.272727
OAC_1	OAC_1-2111	3	0.125	0
OAC_1	OAC_1-2113	5	0.140845	0.380282
OAC_1	OAC_1-2115	5	0.208333	0.375
OAC_1	OAC_1-2116	5	0.28	0.4
OAC_1	OAC_1-2117	3	0.340909	0.113636
OAC_1	OAC_1-212	0	0.2	0.127273
OAC_1	OAC_1-2121	2	0.12766	0.0851064
OAC_1	OAC_1-2122	5	0.208333	0.104167
OAC_1	OAC_1-2132	4	0.173913	0.0652174
OAC_1	OAC_1-2135	2	0.108696	0
OAC_1	OAC_1-2136	2	0.219178	0.0273973
OAC_1	OAC_1-2160	5	0.25	0.173077
OAC_1	OAC_1-2161	3	0.346154	0.0769231
OAC_1	OAC_1-2165	0	0.114286	0
OAC_1	OAC_1-2166	0	0.2	0.0142857
OAC_1	OAC_1-2173	4	0.25	0.142857
OAC_1	OAC_1-218	3	0.158537	0
OAC_1	OAC_1-2182	4	0.26	0.1
OAC_1	OAC_1-2185	3	0.217391	0.0144928
OAC_1	OAC_1-2186	3	0.113636	0
OAC_1	OAC_1-2197	2	0.148148	0
OAC_1	OAC_1-2200	5	0.369863	0.534247
OAC_1	OAC_1-2201	5	0.264706	0.147059
OAC_1	OAC_1-2203	3	0.142857	0
OAC_1	OAC_1-2204	10	0.232558	0.162791
OAC_1	OAC_1-2205	3	0.5	0.178571
OAC_1	OAC_1-2228	4	0.181818	0
OAC_1	OAC_1-223	3	0.181818	0
OAC_1	OAC_1-2230	2	0.2	0.0909091
OAC_1	OAC_1-224	4	0.298246	0.0350877
OAC_1	OAC_1-2243	4	0.350877	0.0526316
OAC_1	OAC_1-225	10	0.205882	0.205882
OAC_1	OAC_1-2251	5	0.129412	0.188235
OAC_1	OAC_1-2252	9	0.104167	0.0625
OAC_1	OAC_1-2259	10	0.230769	0.169231
OAC_1	OAC_1-226	3	0.152174	0
OAC_1	OAC_1-2265	3	0.119048	0.047619
OAC_1	OAC_1-2266	10	0.157895	0.210526
OAC_1	OAC_1-2282	3	0.272727	0.0606061
OAC_1	OAC_1-2285	5	0.27027	0.189189
OAC_1	OAC_1-2286	3	0.357143	0.0357143
OAC_1	OAC_1-23	5	0.170732	0.170732
OAC_1	OAC_1-2308	5	0.192982	0.403509
OAC_1	OAC_1-2309	3	0.146341	0.0487805
OAC_1	OAC_1-231	0	0.244444	0.0444444
OAC_1	OAC_1-2310	5	0.172414	0.103448
OAC_1	OAC_1-2311	3	0.153846	0
OAC_1	OAC_1-2312	3	0.151515	0
OAC_1	OAC_1-232	5	0.285714	0.2
OAC_1	OAC_1-2328	3	0.113636	0.0909091
OAC_1	OAC_1-2329	5	0.142857	0.285714
OAC_1	OAC_1-2330	5	0.137931	0.258621
OAC_1	OAC_1-2331	4	0.189655	0.0689655
OAC_1	OAC_1-2332	10	0.146667	0.146667
OAC_1	OAC_1-2338	4	0.25	0
OAC_1	OAC_1-2343	4	0.3	0
OAC_1	OAC_1-2344	3	0.344828	0
OAC_1	OAC_1-2347	5	0.27381	0.214286
OAC_1	OAC_1-2348	3	0.1875	0
OAC_1	OAC_1-2351	3	0.181818	0
OAC_1	OAC_1-2366	3	0.202532	0
OAC_1	OAC_1-2368	4	0.181818	0
OAC_1	OAC_1-2369	9	0.130435	0
OAC_1	OAC_1-2370	5	0.232143	0.392857
OAC_1	OAC_1-2371	5	0.181818	0.636364
OAC_1	OAC_1-2372	0	0.146341	0.207317
OAC_1	OAC_1-2373	1	0.174603	0.126984
OAC_1	OAC_1-2374	3	0.222222	0.0555556
OAC_1	OAC_1-2376	3	0.107143	0
OAC_1	OAC_1-2382	3	0.214286	0
OAC_1	OAC_1-2384	5	0.183333	0.133333
OAC_1	OAC_1-2385	3	0.150943	0
OAC_1	OAC_1-2386	5	0.153846	0.192308
OAC_1	OAC_1-2387	0	0.178571	0
OAC_1	OAC_1-2391	3	0.182692	0.0480769
OAC_1	OAC_1-2393	5	0.173077	0.192308
OAC_1	OAC_1-24	0	0.2	0.05
OAC_1	OAC_1-240	5	0.102564	0.141026
OAC_1	OAC_1-2403	3	0.464286	0
OAC_1	OAC_1-2409	9	0.142857	0
OAC_1	OAC_1-2410	4	0.179487	0.0512821
OAC_1	OAC_1-2411	5	0.107143	0.142857
OAC_1	OAC_1-2412	5	0.137931	0.137931
OAC_1	OAC_1-2413	5	0.263158	0.157895
OAC_1	OAC_1-2414	3	0.174603	0.015873
OAC_1	OAC_1-243	9	0.153846	0.115385
OAC_1	OAC_1-2431	4	0.181818	0.0909091
OAC_1	OAC_1-2432	5	0.111111	0.185185
OAC_1	OAC_1-2433	5	0.12	0.28
OAC_1	OAC_1-2434	3	0.176471	0
OAC_1	OAC_1-2450	5	0.226667	0.28
OAC_1	OAC_1-2451	3	0.12766	0.0425532
OAC_1	OAC_1-2452	5	0.119048	0.214286
OAC_1	OAC_1-2455	5	0.141026	0.128205
OAC_1	OAC_1-2456	5	0.2	0.32
OAC_1	OAC_1-2469	5	0.145161	0.241935
OAC_1	OAC_1-2470	4	0.4	0.2
OAC_1	OAC_1-2471	5	0.5	0.6
OAC_1	OAC_1-2475	5	0.119565	0.228261
OAC_1	OAC_1-2478	3	0.111111	0
OAC_1	OAC_1-248	4	0.421053	0.105263
OAC_1	OAC_1-2485	4	0.181818	0
OAC_1	OAC_1-2486	4	0.153846	0
OAC_1	OAC_1-249	5	0.166667	0.222222
OAC_1	OAC_1-2492	4	0.304348	0
OAC_1	OAC_1-2502	3	0.295455	0
OAC_1	OAC_1-2505	3	0.2	0.08
OAC_1	OAC_1-2509	3	0.111111	0.0555556
OAC_1	OAC_1-2511	5	0.258065	0.290323
OAC_1	OAC_1-2513	3	0.194444	0
OAC_1	OAC_1-2525	2	0.235294	0.137255
OAC_1	OAC_1-2526	5	0.352941	0.705882
OAC_1	OAC_1-2527	5	0.25	0.229167
OAC_1	OAC_1-2528	3	0.197531	0
OAC_1	OAC_1-2529	5	0.103896	0.168831
OAC_1	OAC_1-2540	2	0.261905	0.309524
OAC_1	OAC_1-2541	5	0.27027	0.310811
OAC_1	OAC_1-2543	3	0.172414	0.0689655
OAC_1	OAC_1-2544	10	0.257143	0.228571
OAC_1	OAC_1-2549	3	0.157895	0.0701754
OAC_1	OAC_1-2554	3	0.194444	0
OAC_1	OAC_1-2555	3	0.102564	0
OAC_1	OAC_1-2559	3	0.157895	0.0526316
OAC_1	OAC_1-2560	3	0.2	0.111111
OAC_1	OAC_1-2562	3	0.12844	0.0458716
OAC_1	OAC_1-2576	5	0.121212	0.181818
OAC_1	OAC_1-2577	5	0.205882	0.147059
OAC_1	OAC_1-2580	3	0.179487	0.0512821
OAC_1	OAC_1-2581	9	0.106383	0.106383
OAC_1	OAC_1-2582	5	0.285714	0.178571
OAC_1	OAC_1-2583	3	0.166667	0.0277778
OAC_1	OAC_1-2584	0	0.130435	0
OAC_1	OAC_1-2585	5	0.111111	0.222222
OAC_1	OAC_1-2587	5	0.34375	0.3125
OAC_1	OAC_1-2588	5	0.4	0.525
OAC_1	OAC_1-2597	5	0.230769	0.115385
OAC_1	OAC_1-2598	5	0.290323	0.290323
OAC_1	OAC_1-26	2	0.117647	0.470588
OAC_1	OAC_1-2607	4	0.214286	0
OAC_1	OAC_1-2608	3	0.117647	0
OAC_1	OAC_1-2609	5	0.117647	0.196078
OAC_1	OAC_1-2610	5	0.1875	0.28125
OAC_1	OAC_1-2616	5	0.181818	0.290909
OAC_1	OAC_1-2617	3	0.411765	0.147059
OAC_1	OAC_1-2620	4	0.288889	0.155556
OAC_1	OAC_1-2627	4	0.178571	0.0238095
OAC_1	OAC_1-2630	5	0.24	0.24
OAC_1	OAC_1-2631	5	0.173913	0.478261
OAC_1	OAC_1-2632	3	0.275	0.05
OAC_1	OAC_1-2633	2	0.258065	0.129032
OAC_1	OAC_1-2642	2	0.15	0.133333
OAC_1	OAC_1-2643	3	0.190476	0.0952381
OAC_1	OAC_1-2646	5	0.222222	0.259259
OAC_1	OAC_1-2647	5	0.219512	0.317073
OAC_1	OAC_1-2656	3	0.117647	0
OAC_1	OAC_1-2662	5	0.363636	0.272727
OAC_1	OAC_1-2663	5	0.235294	0.235294
OAC_1	OAC_1-2673	2	0.151515	0
OAC_1	OAC_1-2679	0	0.1	0
OAC_1	OAC_1-268	3	0.1875	0.03125
OAC_1	OAC_1-2681	5	0.222222	0.244444
OAC_1	OAC_1-2682	4	0.326087	0.0652174
OAC_1	OAC_1-2683	3	0.152174	0
OAC_1	OAC_1-2684	0	0.392857	0.0714286
OAC_1	OAC_1-2685	10	0.254545	0.290909
OAC_1	OAC_1-2686	0	0.175	0
OAC_1	OAC_1-2687	3	0.37037	0.222222
OAC_1	OAC_1-2688	5	0.289474	0.342105
OAC_1	OAC_1-2689	3	0.162162	0.027027
OAC_1	OAC_1-269	3	0.216216	0.0540541
OAC_1	OAC_1-2690	5	0.1	0.128571
OAC_1	OAC_1-2693	5	0.2125	0.1875
OAC_1	OAC_1-27	2	0.235294	0.588235
OAC_1	OAC_1-2707	4	0.351351	0.162162
OAC_1	OAC_1-2708	0	0.204545	0.136364
OAC_1	OAC_1-271	5	0.254902	0.156863
OAC_1	OAC_1-2716	0	0.133333	0.1
OAC_1	OAC_1-2717	3	0.15	0.05
OAC_1	OAC_1-2718	2	0.174603	0.126984
OAC_1	OAC_1-2719	5	0.294118	0.235294
OAC_1	OAC_1-272	5	0.222222	0.333333
OAC_1	OAC_1-2720	4	0.253521	0.112676
OAC_1	OAC_1-2721	0	0.381818	0.0909091
OAC_1	OAC_1-2722	5	0.333333	0.666667
OAC_1	OAC_1-2723	3	0.107143	0.0238095
OAC_1	OAC_1-2726	10	0.181818	0.295455
OAC_1	OAC_1-2728	0	0.120253	0.00632911
OAC_1	OAC_1-2729	3	0.166667	0
OAC_1	OAC_1-2733	10	0.176471	0.183007
OAC_1	OAC_1-2737	2	0.214286	0.392857
OAC_1	OAC_1-2739	0	0.275862	0.0344828
OAC_1	OAC_1-2741	5	0.28125	0.15625
OAC_1	OAC_1-2742	5	0.174419	0.22093
OAC_1	OAC_1-2743	5	0.31746	0.269841
OAC_1	OAC_1-2751	5	0.25	0.454545
OAC_1	OAC_1-2753	5	0.103448	0.206897
OAC_1	OAC_1-2754	5	0.269231	0.307692
OAC_1	OAC_1-2755	5	0.133333	0.333333
OAC_1	OAC_1-2756	3	0.128205	0.025641
OAC_1	OAC_1-2757	5	0.4	0.3
OAC_1	OAC_1-2758	5	0.388889	0.5
OAC_1	OAC_1-2759	2	0.145455	0.145455
OAC_1	OAC_1-2760	4	0.238532	0.0733945
OAC_1	OAC_1-2761	5	0.304348	0.304348
OAC_1	OAC_1-2762	4	0.230769	0.0769231
OAC_1	OAC_1-2773	4	0.16129	0
OAC_1	OAC_1-2774	4	0.269231	0.0769231
OAC_1	OAC_1-278	4	0.285714	0
OAC_1	OAC_1-2781	3	0.107692	0.0153846
OAC_1	OAC_1-2789	3	0.270833	0.104167
OAC_1	OAC_1-279	3	0.25	0.0178571
OAC_1	OAC_1-2791	5	0.238095	0.309524
OAC_1	OAC_1-2792	3	0.108108	0
OAC_1	OAC_1-2793	0	0.322581	0.0645161
OAC_1	OAC_1-2797	0	0.153846	0.0538462
OAC_1	OAC_1-2804	0	0.140351	0
OAC_1	OAC_1-2810	3	0.207547	0.150943
OAC_1	OAC_1-2811	5	0.133333	0.333333
OAC_1	OAC_1-2812	3	0.111111	0
OAC_1	OAC_1-2819	3	0.132075	0.0188679
OAC_1	OAC_1-282	5	0.196078	0.196078
OAC_1	OAC_1-2820	5	0.275	0.25
OAC_1	OAC_1-2821	2	0.137931	0.448276
OAC_1	OAC_1-2825	3	0.371429	0.0285714
OAC_1	OAC_1-2826	3	0.137931	0.0344828
OAC_1	OAC_1-2827	3	0.148148	0.0123457
OAC_1	OAC_1-2828	9	0.103448	0.0172414
OAC_1	OAC_1-2836	5	0.166667	0.0833333
OAC_1	OAC_1-2842	0	0.1875	0
OAC_1	OAC_1-2843	9	0.111111	0.111111
OAC_1	OAC_1-2844	3	0.15625	0
OAC_1	OAC_1-2847	5	0.393939	0.575758
OAC_1	OAC_1-286	4	0.162162	0
OAC_1	OAC_1-2862	3	0.230769	0
OAC_1	OAC_1-287	4	0.287037	0.111111
OAC_1	OAC_1-2874	5	0.153846	0.346154
OAC_1	OAC_1-2879	2	0.194444	0.0648148
OAC_1	OAC_1-288	5	0.267857	0.357143
OAC_1	OAC_1-2882	0	0.133333	0
OAC_1	OAC_1-2884	0	0.133333	0.0333333
OAC_1	OAC_1-2887	3	0.38	0
OAC_1	OAC_1-2898	3	0.176471	0
OAC_1	OAC_1-2899	5	0.185714	0.1
OAC_1	OAC_1-2900	2	0.139535	0.395349
OAC_1	OAC_1-2901	3	0.166667	0
OAC_1	OAC_1-2905	3	0.275862	0
OAC_1	OAC_1-2906	2	0.166667	0.0833333
OAC_1	OAC_1-2911	7	0.156716	0.0671642
OAC_1	OAC_1-2914	3	0.328358	0.104478
OAC_1	OAC_1-2915	3	0.266667	0.2
OAC_1	OAC_1-2918	5	0.354839	0.419355
OAC_1	OAC_1-2924	0	0.209302	0.0697674
OAC_1	OAC_1-2926	2	0.310345	0.37931
OAC_1	OAC_1-2934	5	0.222222	0.222222
OAC_1	OAC_1-2936	0	0.153846	0
OAC_1	OAC_1-2937	0	0.176471	0.0588235
OAC_1	OAC_1-2939	5	0.175439	0.0877193
OAC_1	OAC_1-2940	3	0.119048	0
OAC_1	OAC_1-2943	3	0.135593	0.0338983
OAC_1	OAC_1-2946	5	0.180556	0.402778
OAC_1	OAC_1-2947	0	0.170732	0.0731707
OAC_1	OAC_1-295	9	0.121951	0
OAC_1	OAC_1-2951	2	0.333333	0.541667
OAC_1	OAC_1-2953	2	0.114286	0.257143
OAC_1	OAC_1-2956	3	0.192308	0.0512821
OAC_1	OAC_1-2958	4	0.5	0
OAC_1	OAC_1-2961	5	0.32	0.28
OAC_1	OAC_1-2965	5	0.138462	0.138462
OAC_1	OAC_1-2974	10	0.178571	0.267857
OAC_1	OAC_1-2983	5	0.176471	0.205882
OAC_1	OAC_1-2984	4	0.272727	0.0909091
OAC_1	OAC_1-299	3	0.33871	0.0967742
OAC_1	OAC_1-2995	9	0.105263	0.0263158
OAC_1	OAC_1-2999	5	0.181818	0.290909
OAC_1	OAC_1-30	4	0.190476	0
OAC_1	OAC_1-3001	5	0.294118	0.176471
OAC_1	OAC_1-3007	10	0.142857	0.122449
OAC_1	OAC_1-3015	0	0.307692	0.115385
OAC_1	OAC_1-3016	3	0.153846	0.217949
OAC_1	OAC_1-3017	2	0.127273	0.145455
OAC_1	OAC_1-3019	5	0.235294	0.176471
OAC_1	OAC_1-302	5	0.5	0.409091
OAC_1	OAC_1-3020	3	0.125	0.075
OAC_1	OAC_1-3021	2	0.31746	0.238095
OAC_1	OAC_1-3028	0	0.115385	0
OAC_1	OAC_1-3031	2	0.314286	0.171429
OAC_1	OAC_1-3032	4	0.27907	0.0465116
OAC_1	OAC_1-3039	5	0.181818	0.161616
OAC_1	OAC_1-3042	9	0.153846	0
OAC_1	OAC_1-3049	3	0.121951	0.0243902
OAC_1	OAC_1-3056	5	0.152174	0.413043
OAC_1	OAC_1-3057	0	0.188406	0
OAC_1	OAC_1-3059	5	0.138889	0.347222
OAC_1	OAC_1-3063	5	0.166667	0.208333
OAC_1	OAC_1-3071	0	0.15	0.075
OAC_1	OAC_1-3072	0	0.115385	0.0384615
OAC_1	OAC_1-3077	3	0.178571	0
OAC_1	OAC_1-3082	5	0.188679	0.150943
OAC_1	OAC_1-3084	3	0.192308	0.0384615
OAC_1	OAC_1-3086	3	0.186047	0
OAC_1	OAC_1-31	3	0.166667	0
OAC_1	OAC_1-3107	5	0.121212	0.121212
OAC_1	OAC_1-3109	3	0.358974	0
OAC_1	OAC_1-311	5	0.208333	0.229167
OAC_1	OAC_1-3110	1	0.170213	0.12766
OAC_1	OAC_1-3111	5	0.188406	0.217391
OAC_1	OAC_1-3112	3	0.380952	0
OAC_1	OAC_1-3114	5	0.151515	0.151515
OAC_1	OAC_1-3115	0	0.163636	0
OAC_1	OAC_1-3116	9	0.119565	0.0434783
OAC_1	OAC_1-3118	3	0.196078	0.00980392
OAC_1	OAC_1-3119	3	0.2	0
OAC_1	OAC_1-312	5	0.2	0.15
OAC_1	OAC_1-3121	5	0.183673	0.285714
OAC_1	OAC_1-3122	3	0.152174	0
OAC_1	OAC_1-3123	1	0.215385	0.323077
OAC_1	OAC_1-3124	5	0.235955	0.325843
OAC_1	OAC_1-313	5	0.291667	0.375
OAC_1	OAC_1-3133	0	0.242424	0
OAC_1	OAC_1-3134	4	0.472222	0.138889
OAC_1	OAC_1-3135	0	0.240506	0.0632911
OAC_1	OAC_1-314	5	0.333333	0.242424
OAC_1	OAC_1-3146	3	0.139535	0.0930233
OAC_1	OAC_1-3147	9	0.145833	0.0833333
OAC_1	OAC_1-3149	3	0.178571	0
OAC_1	OAC_1-3150	3	0.111111	0
OAC_1	OAC_1-3152	9	0.129032	0.0645161
OAC_1	OAC_1-3156	5	0.266667	0.146667
OAC_1	OAC_1-3159	9	0.107143	0
OAC_1	OAC_1-3166	10	0.22807	0.245614
OAC_1	OAC_1-3168	3	0.156863	0
OAC_1	OAC_1-3172	3	0.241379	0
OAC_1	OAC_1-3177	3	0.175	0
OAC_1	OAC_1-3178	3	0.171053	0.0263158
OAC_1	OAC_1-3184	0	0.132075	0.0377358
OAC_1	OAC_1-3185	9	0.133333	0.0333333
OAC_1	OAC_1-3189	4	0.16129	0.0322581
OAC_1	OAC_1-32	0	0.315789	0.0789474
OAC_1	OAC_1-3201	5	0.237288	0.135593
OAC_1	OAC_1-3203	3	0.111111	0.0277778
OAC_1	OAC_1-3204	3	0.210526	0.0175439
OAC_1	OAC_1-3205	5	0.119048	0.142857
OAC_1	OAC_1-3209	0	0.142857	0.126984
OAC_1	OAC_1-321	3	0.107143	0
OAC_1	OAC_1-3215	10	0.140351	0.0877193
OAC_1	OAC_1-3216	5	0.105263	0.140351
OAC_1	OAC_1-3217	5	0.306122	0.265306
OAC_1	OAC_1-322	5	0.219512	0.341463
OAC_1	OAC_1-3231	2	0.24	0.4
OAC_1	OAC_1-3238	0	0.147059	0.0588235
OAC_1	OAC_1-3239	5	0.166667	0.208333
OAC_1	OAC_1-324	3	0.1125	0
OAC_1	OAC_1-3245	11	0.157143	0.0571429
OAC_1	OAC_1-3246	5	0.163636	0.272727
OAC_1	OAC_1-3248	3	0.216216	0
OAC_1	OAC_1-3249	3	0.168421	0.0526316
OAC_1	OAC_1-3253	5	0.297872	0.297872
OAC_1	OAC_1-3258	5	0.147059	0.176471
OAC_1	OAC_1-3260	4	0.175676	0.0675676
OAC_1	OAC_1-3265	10	0.181818	0.141414
OAC_1	OAC_1-3271	4	0.296296	0.148148
OAC_1	OAC_1-3272	2	0.178571	0.214286
OAC_1	OAC_1-3277	4	0.35	0
OAC_1	OAC_1-3280	4	0.258065	0.0967742
OAC_1	OAC_1-3282	5	0.212121	0.181818
OAC_1	OAC_1-3283	10	0.108108	0.162162
OAC_1	OAC_1-3285	3	0.185185	0.037037
OAC_1	OAC_1-3289	3	0.202381	0.0238095
OAC_1	OAC_1-330	2	0.210526	0.263158
OAC_1	OAC_1-3300	3	0.209302	0.0232558
OAC_1	OAC_1-3301	0	0.227273	0.113636
OAC_1	OAC_1-3303	3	0.28	0
OAC_1	OAC_1-3305	3	0.142857	0.0659341
OAC_1	OAC_1-3306	5	0.133333	0.2
OAC_1	OAC_1-3307	3	0.130952	0
OAC_1	OAC_1-3309	2	0.157895	0.263158
OAC_1	OAC_1-3316	5	0.319444	0.208333
OAC_1	OAC_1-3322	3	0.259259	0
OAC_1	OAC_1-3332	4	0.258065	0.129032
OAC_1	OAC_1-3342	2	0.194444	0.194444
OAC_1	OAC_1-3344	3	0.117647	0
OAC_1	OAC_1-3349	3	0.115385	0
OAC_1	OAC_1-3350	3	0.181818	0
OAC_1	OAC_1-3351	10	0.135135	0.135135
OAC_1	OAC_1-3352	10	0.132075	0.245283
OAC_1	OAC_1-3362	4	0.219512	0.0487805
OAC_1	OAC_1-3363	5	0.22449	0.22449
OAC_1	OAC_1-3364	5	0.322581	0.258065
OAC_1	OAC_1-3370	4	0.205128	0.025641
OAC_1	OAC_1-3371	3	0.102564	0.025641
OAC_1	OAC_1-338	0	0.188406	0.057971
OAC_1	OAC_1-3381	9	0.103448	0.0689655
OAC_1	OAC_1-3382	5	0.162162	0.216216
OAC_1	OAC_1-3386	5	0.142857	0.171429
OAC_1	OAC_1-3395	4	0.189189	0
OAC_1	OAC_1-3399	3	0.234043	0.12766
OAC_1	OAC_1-3401	3	0.211538	0
OAC_1	OAC_1-3404	5	0.1875	0.15625
OAC_1	OAC_1-3405	5	0.159091	0.181818
OAC_1	OAC_1-3406	3	0.183333	0.0333333
OAC_1	OAC_1-341	5	0.403846	0.384615
OAC_1	OAC_1-3414	5	0.157895	0.131579
OAC_1	OAC_1-3426	3	0.125	0.0625
OAC_1	OAC_1-3430	5	0.204545	0.340909
OAC_1	OAC_1-3431	3	0.241379	0
OAC_1	OAC_1-3432	5	0.104167	0.354167
OAC_1	OAC_1-3436	4	0.21978	0.043956
OAC_1	OAC_1-3443	5	0.26087	0.130435
OAC_1	OAC_1-3447	3	0.241379	0.103448
OAC_1	OAC_1-3459	3	0.142857	0
OAC_1	OAC_1-3460	3	0.114583	0
OAC_1	OAC_1-3461	0	0.111111	0
OAC_1	OAC_1-3469	3	0.15625	0.03125
OAC_1	OAC_1-347	9	0.133333	0.0222222
OAC_1	OAC_1-3474	3	0.23913	0.0217391
OAC_1	OAC_1-3475	0	0.103448	0.0689655
OAC_1	OAC_1-3476	5	0.119048	0.309524
OAC_1	OAC_1-3479	4	0.166667	0.0238095
OAC_1	OAC_1-3484	5	0.244898	0.22449
OAC_1	OAC_1-3485	5	0.236364	0.272727
OAC_1	OAC_1-3490	5	0.153846	0.186813
OAC_1	OAC_1-3495	9	0.142857	0.107143
OAC_1	OAC_1-3500	3	0.135135	0
OAC_1	OAC_1-3504	5	0.130435	0.521739
OAC_1	OAC_1-351	9	0.14	0
OAC_1	OAC_1-3520	5	0.192308	0.384615
OAC_1	OAC_1-3521	3	0.16	0
OAC_1	OAC_1-3525	3	0.242424	0
OAC_1	OAC_1-3526	9	0.11236	0.0561798
OAC_1	OAC_1-3527	10	0.103448	0.241379
OAC_1	OAC_1-3531	3	0.138889	0
OAC_1	OAC_1-3535	5	0.283951	0.234568
OAC_1	OAC_1-3538	3	0.157895	0.0263158
OAC_1	OAC_1-354	5	0.191176	0.176471
OAC_1	OAC_1-3548	3	0.261905	0
OAC_1	OAC_1-3549	9	0.116279	0.0930233
OAC_1	OAC_1-355	2	0.116279	0.0465116
OAC_1	OAC_1-3559	5	0.205882	0.117647
OAC_1	OAC_1-356	2	0.112676	0.0140845
OAC_1	OAC_1-3560	4	0.16	0.04
OAC_1	OAC_1-3569	0	0.2	0.166667
OAC_1	OAC_1-3572	9	0.15	0.075
OAC_1	OAC_1-3573	3	0.432432	0.108108
OAC_1	OAC_1-3590	2	0.272727	0.318182
OAC_1	OAC_1-3597	5	0.151515	0.272727
OAC_1	OAC_1-3599	4	0.193548	0.0967742
OAC_1	OAC_1-3609	9	0.125	0.075
OAC_1	OAC_1-3613	3	0.148148	0.0740741
OAC_1	OAC_1-3614	4	0.375	0
OAC_1	OAC_1-3616	3	0.258065	0.0322581
OAC_1	OAC_1-3620	3	0.170732	0
OAC_1	OAC_1-3627	5	0.115385	0.153846
OAC_1	OAC_1-3629	4	0.244898	0.0612245
OAC_1	OAC_1-3630	5	0.265625	0.1875
OAC_1	OAC_1-3631	3	0.138889	0.0833333
OAC_1	OAC_1-3637	9	0.142857	0.107143
OAC_1	OAC_1-3638	4	0.225806	0.0322581
OAC_1	OAC_1-3643	9	0.136364	0.0909091
OAC_1	OAC_1-3644	2	0.205882	0.352941
OAC_1	OAC_1-3645	3	0.372093	0
OAC_1	OAC_1-3647	5	0.275862	0.344828
OAC_1	OAC_1-3655	5	0.176471	0.352941
OAC_1	OAC_1-3663	0	0.25	0.125
OAC_1	OAC_1-3666	5	0.170732	0.341463
OAC_1	OAC_1-3668	9	0.125	0
OAC_1	OAC_1-367	3	0.114286	0
OAC_1	OAC_1-3671	5	0.214286	0.171429
OAC_1	OAC_1-3672	3	0.191489	0
OAC_1	OAC_1-3673	3	0.21875	0.0625
OAC_1	OAC_1-3691	3	0.148936	0.0159574
OAC_1	OAC_1-3696	0	0.125	0.0625
OAC_1	OAC_1-370	2	0.164384	0.109589
OAC_1	OAC_1-3701	4	0.234043	0.106383
OAC_1	OAC_1-3706	3	0.1875	0.03125
OAC_1	OAC_1-3710	3	0.130435	0
OAC_1	OAC_1-3711	3	0.296296	0.037037
OAC_1	OAC_1-3713	3	0.130435	0.0652174
OAC_1	OAC_1-3714	5	0.26087	0.434783
OAC_1	OAC_1-3716	2	0.215686	0.137255
OAC_1	OAC_1-3724	3	0.103448	0
OAC_1	OAC_1-3736	3	0.109244	0.0420168
OAC_1	OAC_1-3744	4	0.25641	0.102564
OAC_1	OAC_1-3745	5	0.242424	0.212121
OAC_1	OAC_1-3752	4	0.25	0
OAC_1	OAC_1-3760	9	0.136364	0
OAC_1	OAC_1-3767	10	0.206897	0.137931
OAC_1	OAC_1-3769	0	0.247706	0.110092
OAC_1	OAC_1-377	3	0.136364	0.0454545
OAC_1	OAC_1-3770	9	0.119048	0.0714286
OAC_1	OAC_1-3771	0	0.171429	0.0571429
OAC_1	OAC_1-3773	3	0.181818	0.0606061
OAC_1	OAC_1-3774	5	0.150538	0.0860215
OAC_1	OAC_1-378	3	0.285714	0.0857143
OAC_1	OAC_1-3787	0	0.123077	0.0769231
OAC_1	OAC_1-3797	4	0.282051	0.102564
OAC_1	OAC_1-380	2	0.135593	0.271186
OAC_1	OAC_1-3803	0	0.190476	0.0238095
OAC_1	OAC_1-381	5	0.329114	0.227848
OAC_1	OAC_1-3810	2	0.121951	0
OAC_1	OAC_1-3812	5	0.180556	0.347222
OAC_1	OAC_1-3813	2	0.264706	0.411765
OAC_1	OAC_1-3814	10	0.127273	0.127273
OAC_1	OAC_1-3825	3	0.111111	0.015873
OAC_1	OAC_1-3832	9	0.107143	0
OAC_1	OAC_1-3841	5	0.232558	0.162791
OAC_1	OAC_1-3850	3	0.289157	0.060241
OAC_1	OAC_1-3852	5	0.169492	0.271186
OAC_1	OAC_1-3858	5	0.354839	0.548387
OAC_1	OAC_1-3862	3	0.216216	0.0810811
OAC_1	OAC_1-3873	0	0.136364	0.0681818
OAC_1	OAC_1-3874	5	0.25	0.340909
OAC_1	OAC_1-3881	5	0.147059	0.25
OAC_1	OAC_1-3882	2	0.101449	0.0434783
OAC_1	OAC_1-3883	4	0.222222	0
OAC_1	OAC_1-3884	3	0.191011	0
OAC_1	OAC_1-3887	3	0.192308	0.0769231
OAC_1	OAC_1-3889	5	0.235294	0.176471
OAC_1	OAC_1-3899	0	0.1	0.025
OAC_1	OAC_1-3903	5	0.151899	0.151899
OAC_1	OAC_1-3908	4	0.166667	0.0416667
OAC_1	OAC_1-3919	5	0.1	0.2
OAC_1	OAC_1-3920	5	0.347826	0.347826
OAC_1	OAC_1-3923	4	0.294118	0.147059
OAC_1	OAC_1-3924	4	0.213333	0.0266667
OAC_1	OAC_1-393	3	0.2	0.1
OAC_1	OAC_1-3940	5	0.207547	0.226415
OAC_1	OAC_1-3941	3	0.106383	0.0212766
OAC_1	OAC_1-3943	3	0.186441	0.0338983
OAC_1	OAC_1-395	3	0.104167	0.0208333
OAC_1	OAC_1-3951	3	0.123288	0.0684932
OAC_1	OAC_1-3955	5	0.121212	0.333333
OAC_1	OAC_1-396	4	0.211538	0.0576923
OAC_1	OAC_1-3964	2	0.16129	0.0967742
OAC_1	OAC_1-3965	3	0.113208	0
OAC_1	OAC_1-3968	5	0.275862	0.551724
OAC_1	OAC_1-399	3	0.112903	0.0645161
OAC_1	OAC_1-3993	5	0.25	0.26087
OAC_1	OAC_1-3996	3	0.1	0
OAC_1	OAC_1-3999	4	0.214286	0
OAC_1	OAC_1-4004	5	0.304348	0.217391
OAC_1	OAC_1-4005	5	0.13253	0.120482
OAC_1	OAC_1-4009	3	0.192308	0.0769231
OAC_1	OAC_1-402	3	0.2	0
OAC_1	OAC_1-4026	0	0.3125	0
OAC_1	OAC_1-4035	3	0.133333	0.0133333
OAC_1	OAC_1-4037	3	0.107143	0
OAC_1	OAC_1-4051	5	0.115385	0.230769
OAC_1	OAC_1-4073	3	0.15625	0.0625
OAC_1	OAC_1-4079	2	0.146789	0.155963
OAC_1	OAC_1-4082	3	0.28	0
OAC_1	OAC_1-4110	3	0.28	0
OAC_1	OAC_1-4128	3	0.179487	0
OAC_1	OAC_1-413	5	0.129032	0.290323
OAC_1	OAC_1-414	5	0.222222	0.222222
OAC_1	OAC_1-416	5	0.142857	0.142857
OAC_1	OAC_1-4160	0	0.119718	0.274648
OAC_1	OAC_1-4165	3	0.35	0
OAC_1	OAC_1-4175	3	0.161765	0
OAC_1	OAC_1-4181	3	0.151515	0.121212
OAC_1	OAC_1-4182	5	0.129032	0.193548
OAC_1	OAC_1-4195	3	0.277778	0.0555556
OAC_1	OAC_1-4203	5	0.162162	0.189189
OAC_1	OAC_1-4204	4	0.32	0.04
OAC_1	OAC_1-4208	0	0.21875	0
OAC_1	OAC_1-4214	3	0.227273	0
OAC_1	OAC_1-4224	3	0.102804	0.0280374
OAC_1	OAC_1-423	4	0.322581	0
OAC_1	OAC_1-4233	3	0.206897	0.0689655
OAC_1	OAC_1-424	10	0.245614	0.280702
OAC_1	OAC_1-4252	5	0.235294	0.676471
OAC_1	OAC_1-4253	3	0.122449	0
OAC_1	OAC_1-4268	5	0.311475	0.377049
OAC_1	OAC_1-427	2	0.15873	0.0793651
OAC_1	OAC_1-4272	3	0.146341	0.0609756
OAC_1	OAC_1-4275	5	0.111111	0.355556
OAC_1	OAC_1-4279	3	0.183333	0.0333333
OAC_1	OAC_1-4284	5	0.140351	0.157895
OAC_1	OAC_1-4285	0	0.103448	0.0344828
OAC_1	OAC_1-4286	3	0.2375	0
OAC_1	OAC_1-4287	2	0.191176	0.0882353
OAC_1	OAC_1-429	3	0.125	0
OAC_1	OAC_1-430	3	0.122951	0.0491803
OAC_1	OAC_1-4314	9	0.119048	0.0952381
OAC_1	OAC_1-4319	5	0.183333	0.25
OAC_1	OAC_1-4328	3	0.1	0
OAC_1	OAC_1-4329	3	0.141304	0.0869565
OAC_1	OAC_1-4330	9	0.142857	0
OAC_1	OAC_1-4332	4	0.2	0
OAC_1	OAC_1-434	3	0.137255	0
OAC_1	OAC_1-4343	5	0.3	0.433333
OAC_1	OAC_1-4352	0	0.188406	0.0869565
OAC_1	OAC_1-4353	3	0.428571	0
OAC_1	OAC_1-436	2	0.375	0.75
OAC_1	OAC_1-4361	0	0.15625	0.03125
OAC_1	OAC_1-4367	3	0.115385	0
OAC_1	OAC_1-437	2	0.413793	0.275862
OAC_1	OAC_1-4372	9	0.125	0.09375
OAC_1	OAC_1-4376	10	0.142857	0.285714
OAC_1	OAC_1-4389	9	0.106061	0.030303
OAC_1	OAC_1-439	0	0.146552	0.0603448
OAC_1	OAC_1-4397	5	0.35	0.3
OAC_1	OAC_1-4407	3	0.26087	0
OAC_1	OAC_1-4409	0	0.106383	0
OAC_1	OAC_1-4413	10	0.222222	0.25
OAC_1	OAC_1-4414	2	0.1	0.175
OAC_1	OAC_1-4417	4	0.210526	0
OAC_1	OAC_1-4418	10	0.108108	0.108108
OAC_1	OAC_1-4423	9	0.139535	0.0697674
OAC_1	OAC_1-4432	0	0.109091	0
OAC_1	OAC_1-4436	3	0.114754	0
OAC_1	OAC_1-4440	3	0.355556	0.0222222
OAC_1	OAC_1-445	9	0.136842	0.0526316
OAC_1	OAC_1-4453	4	0.157895	0
OAC_1	OAC_1-4462	3	0.320312	0.046875
OAC_1	OAC_1-4463	3	0.119403	0
OAC_1	OAC_1-447	5	0.152174	0.26087
OAC_1	OAC_1-4477	3	0.25	0
OAC_1	OAC_1-4478	3	0.206897	0.0344828
OAC_1	OAC_1-448	5	0.451613	0.354839
OAC_1	OAC_1-4483	5	0.142857	0.111111
OAC_1	OAC_1-449	4	0.333333	0.166667
OAC_1	OAC_1-4495	4	0.228571	0.0571429
OAC_1	OAC_1-4496	4	0.195122	0
OAC_1	OAC_1-450	11	0.235294	0.411765
OAC_1	OAC_1-4517	4	0.1875	0.0625
OAC_1	OAC_1-4521	3	0.103448	0
OAC_1	OAC_1-4522	5	0.111111	0.333333
OAC_1	OAC_1-4523	3	0.111111	0.0740741
OAC_1	OAC_1-4537	5	0.232877	0.157534
OAC_1	OAC_1-4542	3	0.131579	0.0263158
OAC_1	OAC_1-4543	5	0.210526	0.157895
OAC_1	OAC_1-4551	9	0.107143	0.0357143
OAC_1	OAC_1-4553	3	0.181818	0
OAC_1	OAC_1-4558	3	0.169811	0.0566038
OAC_1	OAC_1-4586	0	0.149425	0.0114943
OAC_1	OAC_1-4589	3	0.163265	0.0612245
OAC_1	OAC_1-4590	5	0.16129	0.290323
OAC_1	OAC_1-4594	3	0.15	0.15
OAC_1	OAC_1-4596	0	0.294118	0
OAC_1	OAC_1-4597	2	0.121212	0.121212
OAC_1	OAC_1-46	3	0.1875	0.0208333
OAC_1	OAC_1-460	2	0.159091	0
OAC_1	OAC_1-4612	4	0.175439	0.0526316
OAC_1	OAC_1-4613	5	0.154545	0.190909
OAC_1	OAC_1-4614	0	0.217391	0
OAC_1	OAC_1-4620	4	0.285714	0.0952381
OAC_1	OAC_1-4624	9	0.125	0.03125
OAC_1	OAC_1-463	2	0.209677	0.0967742
OAC_1	OAC_1-4630	0	0.172414	0
OAC_1	OAC_1-4632	3	0.12	0
OAC_1	OAC_1-4646	0	0.236364	0.0363636
OAC_1	OAC_1-4647	4	0.207547	0.0754717
OAC_1	OAC_1-4649	3	0.3125	0.0625
OAC_1	OAC_1-465	3	0.108108	0
OAC_1	OAC_1-4652	0	0.111111	0
OAC_1	OAC_1-4654	5	0.113636	0.272727
OAC_1	OAC_1-4656	0	0.189189	0
OAC_1	OAC_1-4661	0	0.186047	0
OAC_1	OAC_1-4666	3	0.192308	0.0384615
OAC_1	OAC_1-4686	0	0.194444	0.0277778
OAC_1	OAC_1-4688	4	0.25	0
OAC_1	OAC_1-469	5	0.283019	0.490566
OAC_1	OAC_1-470	2	0.298246	0.245614
OAC_1	OAC_1-4714	5	0.111111	0.222222
OAC_1	OAC_1-4718	3	0.125	0.025
OAC_1	OAC_1-4719	3	0.14433	0.0721649
OAC_1	OAC_1-4734	5	0.142857	0.107143
OAC_1	OAC_1-4749	3	0.2	0.04
OAC_1	OAC_1-475	9	0.115385	0.0961538
OAC_1	OAC_1-4750	4	0.151515	0
OAC_1	OAC_1-4751	2	0.122699	0.0858896
OAC_1	OAC_1-4756	9	0.115385	0.0384615
OAC_1	OAC_1-4758	0	0.108108	0
OAC_1	OAC_1-476	4	0.241379	0.103448
OAC_1	OAC_1-477	9	0.148148	0
OAC_1	OAC_1-4771	4	0.333333	0
OAC_1	OAC_1-4772	3	0.205128	0.0641026
OAC_1	OAC_1-4774	10	0.126437	0.298851
OAC_1	OAC_1-4781	0	0.108108	0
OAC_1	OAC_1-4782	3	0.176471	0.0882353
OAC_1	OAC_1-4785	3	0.142857	0
OAC_1	OAC_1-48	3	0.289157	0
OAC_1	OAC_1-4815	0	0.151515	0.0757576
OAC_1	OAC_1-482	3	0.25	0.0357143
OAC_1	OAC_1-483	9	0.146341	0.0853659
OAC_1	OAC_1-4834	9	0.107143	0.0714286
OAC_1	OAC_1-4873	9	0.106383	0.0851064
OAC_1	OAC_1-4886	3	0.111111	0
OAC_1	OAC_1-4889	9	0.111111	0.0888889
OAC_1	OAC_1-4898	0	0.261194	0
OAC_1	OAC_1-4906	9	0.12766	0.0638298
OAC_1	OAC_1-4934	4	0.202899	0.0869565
OAC_1	OAC_1-4946	3	0.272727	0.0454545
OAC_1	OAC_1-495	9	0.151899	0.0886076
OAC_1	OAC_1-4958	0	0.205882	0.0882353
OAC_1	OAC_1-4961	5	0.12931	0.215517
OAC_1	OAC_1-4964	3	0.238095	0
OAC_1	OAC_1-4970	3	0.147059	0.0147059
OAC_1	OAC_1-4971	2	0.121951	0.170732
OAC_1	OAC_1-498	5	0.116279	0.162791
OAC_1	OAC_1-4983	3	0.192308	0.0865385
OAC_1	OAC_1-4984	9	0.111111	0.111111
OAC_1	OAC_1-499	5	0.26087	0.15942
OAC_1	OAC_1-5010	3	0.197368	0.0394737
OAC_1	OAC_1-5017	9	0.121212	0.0606061
OAC_1	OAC_1-5021	4	0.2	0.0545455
OAC_1	OAC_1-5022	0	0.163636	0.109091
OAC_1	OAC_1-5023	3	0.247423	0.206186
OAC_1	OAC_1-5024	5	0.103448	0.137931
OAC_1	OAC_1-503	2	0.123596	0.0786517
OAC_1	OAC_1-5033	3	0.277778	0
OAC_1	OAC_1-5038	2	0.106383	0.191489
OAC_1	OAC_1-5039	3	0.1	0.0625
OAC_1	OAC_1-5048	9	0.102041	0.0204082
OAC_1	OAC_1-5049	5	0.171429	0.114286
OAC_1	OAC_1-5062	0	0.15	0.0666667
OAC_1	OAC_1-5063	3	0.148148	0
OAC_1	OAC_1-5068	3	0.166667	0
OAC_1	OAC_1-5072	5	0.230769	0.153846
OAC_1	OAC_1-5082	5	0.204545	0.125
OAC_1	OAC_1-5084	9	0.127273	0.109091
OAC_1	OAC_1-5095	5	0.119048	0.309524
OAC_1	OAC_1-5096	3	0.220779	0.012987
OAC_1	OAC_1-51	2	0.368421	0.263158
OAC_1	OAC_1-5108	3	0.142857	0
OAC_1	OAC_1-511	5	0.203704	0.259259
OAC_1	OAC_1-5116	3	0.16	0
OAC_1	OAC_1-5123	5	0.222222	0.166667
OAC_1	OAC_1-5125	3	0.323944	0.0140845
OAC_1	OAC_1-5137	4	0.227273	0
OAC_1	OAC_1-5143	0	0.108696	0.0434783
OAC_1	OAC_1-5153	5	0.115385	0.192308
OAC_1	OAC_1-5161	3	0.102041	0
OAC_1	OAC_1-5163	5	0.25	0.104167
OAC_1	OAC_1-5165	4	0.326087	0.108696
OAC_1	OAC_1-5166	5	0.282609	0.26087
OAC_1	OAC_1-518	3	0.117647	0
OAC_1	OAC_1-519	2	0.157895	0.105263
OAC_1	OAC_1-5197	5	0.148936	0.297872
OAC_1	OAC_1-5208	3	0.118182	0.0181818
OAC_1	OAC_1-5211	3	0.197531	0
OAC_1	OAC_1-5213	3	0.125	0
OAC_1	OAC_1-5214	4	0.185185	0
OAC_1	OAC_1-5216	3	0.275862	0
OAC_1	OAC_1-5217	3	0.1875	0.03125
OAC_1	OAC_1-5235	1	0.163934	0.147541
OAC_1	OAC_1-5236	5	0.102564	0.179487
OAC_1	OAC_1-5240	3	0.203704	0
OAC_1	OAC_1-5255	4	0.207317	0.109756
OAC_1	OAC_1-5256	9	0.142857	0.0952381
OAC_1	OAC_1-5259	5	0.137405	0.0916031
OAC_1	OAC_1-526	3	0.119048	0
OAC_1	OAC_1-5267	2	0.152174	0
OAC_1	OAC_1-5272	3	0.254237	0.0338983
OAC_1	OAC_1-5273	4	0.176471	0.0588235
OAC_1	OAC_1-528	9	0.130435	0.0869565
OAC_1	OAC_1-5288	3	0.163636	0
OAC_1	OAC_1-5291	1	0.156863	0.117647
OAC_1	OAC_1-5299	4	0.171875	0.0625
OAC_1	OAC_1-53	3	0.123457	0.0617284
OAC_1	OAC_1-530	2	0.131579	0.263158
OAC_1	OAC_1-5311	4	0.277778	0
OAC_1	OAC_1-5312	5	0.163265	0.0918367
OAC_1	OAC_1-5313	3	0.135135	0.0540541
OAC_1	OAC_1-5315	4	0.186441	0.0338983
OAC_1	OAC_1-5319	5	0.318182	0.204545
OAC_1	OAC_1-5329	4	0.217391	0
OAC_1	OAC_1-5334	5	0.16	0.34
OAC_1	OAC_1-5335	5	0.115385	0.153846
OAC_1	OAC_1-5338	2	0.24	0
OAC_1	OAC_1-5346	5	0.190476	0.190476
OAC_1	OAC_1-535	2	0.159091	0.181818
OAC_1	OAC_1-5358	5	0.391304	0.26087
OAC_1	OAC_1-536	4	0.269231	0.0384615
OAC_1	OAC_1-5360	5	0.181818	0.145455
OAC_1	OAC_1-5367	3	0.123077	0.0384615
OAC_1	OAC_1-537	3	0.261905	0.047619
OAC_1	OAC_1-5373	3	0.171053	0
OAC_1	OAC_1-5374	4	0.391304	0.0652174
OAC_1	OAC_1-5397	9	0.104762	0.104762
OAC_1	OAC_1-540	3	0.482759	0.0344828
OAC_1	OAC_1-5405	4	0.217391	0.0434783
OAC_1	OAC_1-5416	5	0.25974	0.194805
OAC_1	OAC_1-5418	3	0.129032	0
OAC_1	OAC_1-543	9	0.113208	0.0754717
OAC_1	OAC_1-5430	3	0.1	0
OAC_1	OAC_1-5434	3	0.125	0
OAC_1	OAC_1-5435	3	0.183099	0
OAC_1	OAC_1-5438	4	0.324324	0.162162
OAC_1	OAC_1-5453	3	0.15	0
OAC_1	OAC_1-546	5	0.252252	0.135135
OAC_1	OAC_1-547	3	0.127451	0.0882353
OAC_1	OAC_1-5470	2	0.238462	0.246154
OAC_1	OAC_1-548	3	0.264706	0.0147059
OAC_1	OAC_1-5488	4	0.2	0.1
OAC_1	OAC_1-549	3	0.22449	0.0816327
OAC_1	OAC_1-5499	2	0.266667	0.166667
OAC_1	OAC_1-5516	0	0.1	0
OAC_1	OAC_1-5519	9	0.130435	0.0869565
OAC_1	OAC_1-5531	5	0.1875	0.203125
OAC_1	OAC_1-5538	5	0.213333	0.16
OAC_1	OAC_1-554	5	0.111111	0.277778
OAC_1	OAC_1-555	9	0.133333	0.0888889
OAC_1	OAC_1-5553	2	0.156863	0.0784314
OAC_1	OAC_1-5554	9	0.142857	0.0357143
OAC_1	OAC_1-5566	0	0.185185	0.0617284
OAC_1	OAC_1-5572	0	0.107143	0.107143
OAC_1	OAC_1-5583	5	0.386364	0.340909
OAC_1	OAC_1-5584	3	0.1	0
OAC_1	OAC_1-5585	3	0.157895	0
OAC_1	OAC_1-559	2	0.21978	0.175824
OAC_1	OAC_1-5591	3	0.111111	0
OAC_1	OAC_1-5599	5	0.173913	0.0869565
OAC_1	OAC_1-5609	4	0.156863	0
OAC_1	OAC_1-5617	9	0.135135	0.027027
OAC_1	OAC_1-5618	0	0.26087	0.0869565
OAC_1	OAC_1-5621	9	0.125	0
OAC_1	OAC_1-5629	4	0.173333	0.0533333
OAC_1	OAC_1-5639	5	0.318182	0.227273
OAC_1	OAC_1-5641	9	0.125	0
OAC_1	OAC_1-5643	9	0.15625	0
OAC_1	OAC_1-5657	4	0.238095	0
OAC_1	OAC_1-5664	0	0.113924	0.0253165
OAC_1	OAC_1-5669	4	0.21875	0
OAC_1	OAC_1-5681	3	0.129032	0.0322581
OAC_1	OAC_1-5682	4	0.266667	0.0666667
OAC_1	OAC_1-5683	9	0.15	0
OAC_1	OAC_1-5700	4	0.272727	0.136364
OAC_1	OAC_1-5702	4	0.243902	0.0243902
OAC_1	OAC_1-5703	3	0.12	0
OAC_1	OAC_1-5704	0	0.25	0.1
OAC_1	OAC_1-571	3	0.236364	0.0545455
OAC_1	OAC_1-5716	0	0.127273	0
OAC_1	OAC_1-5719	0	0.142857	0
OAC_1	OAC_1-5727	9	0.12	0
OAC_1	OAC_1-573	2	0.238095	0.047619
OAC_1	OAC_1-5734	3	0.1875	0.0625
OAC_1	OAC_1-5735	3	0.142857	0
OAC_1	OAC_1-5736	0	0.128205	0
OAC_1	OAC_1-5737	5	0.142857	0.142857
OAC_1	OAC_1-5747	9	0.142857	0
OAC_1	OAC_1-5750	9	0.136364	0
OAC_1	OAC_1-5751	4	0.16	0
OAC_1	OAC_1-5767	10	0.175	0.125
OAC_1	OAC_1-5780	3	0.142857	0
OAC_1	OAC_1-5781	11	0.160714	0.0535714
OAC_1	OAC_1-5782	4	0.282051	0.102564
OAC_1	OAC_1-5784	3	0.134615	0
OAC_1	OAC_1-5786	4	0.315789	0
OAC_1	OAC_1-5789	9	0.114583	0.0625
OAC_1	OAC_1-5792	3	0.214286	0.0238095
OAC_1	OAC_1-5800	3	0.128205	0
OAC_1	OAC_1-5816	9	0.12	0.0266667
OAC_1	OAC_1-5826	9	0.108108	0
OAC_1	OAC_1-583	2	0.20339	0.0338983
OAC_1	OAC_1-5837	3	0.166667	0
OAC_1	OAC_1-584	3	0.153846	0.0769231
OAC_1	OAC_1-5841	5	0.192308	0.25
OAC_1	OAC_1-5843	4	0.42	0.1
OAC_1	OAC_1-5844	4	0.307692	0.134615
OAC_1	OAC_1-5845	4	0.234043	0.0425532
OAC_1	OAC_1-585	5	0.163265	0.193878
OAC_1	OAC_1-586	3	0.194444	0.0833333
OAC_1	OAC_1-587	5	0.137931	0.12069
OAC_1	OAC_1-5870	0	0.121212	0
OAC_1	OAC_1-588	3	0.120968	0
OAC_1	OAC_1-5881	3	0.153846	0
OAC_1	OAC_1-5884	3	0.238095	0
OAC_1	OAC_1-5885	5	0.212121	0.212121
OAC_1	OAC_1-5886	0	0.155172	0.155172
OAC_1	OAC_1-5889	0	0.119048	0
OAC_1	OAC_1-5900	4	0.202532	0.0759494
OAC_1	OAC_1-5932	5	0.153846	0.576923
OAC_1	OAC_1-5944	10	0.166667	0.125
OAC_1	OAC_1-5959	4	0.217391	0
OAC_1	OAC_1-596	2	0.390244	0.0487805
OAC_1	OAC_1-5967	0	0.105263	0.0701754
OAC_1	OAC_1-597	5	0.243243	0.378378
OAC_1	OAC_1-5972	2	0.134021	0.14433
OAC_1	OAC_1-5977	4	0.37037	0.111111
OAC_1	OAC_1-598	3	0.32	0.04
OAC_1	OAC_1-5981	4	0.205128	0.025641
OAC_1	OAC_1-5982	0	0.130435	0.0434783
OAC_1	OAC_1-5993	2	0.166667	0.142857
OAC_1	OAC_1-5995	5	0.173913	0.130435
OAC_1	OAC_1-5997	5	0.131579	0.342105
OAC_1	OAC_1-6008	3	0.125	0.0555556
OAC_1	OAC_1-601	5	0.104651	0.127907
OAC_1	OAC_1-6020	3	0.222222	0.0222222
OAC_1	OAC_1-6022	10	0.230769	0.346154
OAC_1	OAC_1-6023	3	0.1	0.025
OAC_1	OAC_1-603	9	0.121212	0.0606061
OAC_1	OAC_1-6031	4	0.173913	0.0434783
OAC_1	OAC_1-6037	5	0.105263	0.184211
OAC_1	OAC_1-6046	3	0.12	0.04
OAC_1	OAC_1-6050	5	0.196721	0.0983607
OAC_1	OAC_1-606	9	0.101449	0.0869565
OAC_1	OAC_1-607	4	0.22449	0.0408163
OAC_1	OAC_1-6070	4	0.296296	0.0740741
OAC_1	OAC_1-6071	5	0.266667	0.633333
OAC_1	OAC_1-6072	5	0.193548	0.209677
OAC_1	OAC_1-608	3	0.12	0
OAC_1	OAC_1-6100	10	0.217391	0.391304
OAC_1	OAC_1-6101	5	0.416667	0.722222
OAC_1	OAC_1-6102	5	0.2	0.333333
OAC_1	OAC_1-612	4	0.160714	0.0535714
OAC_1	OAC_1-6123	9	0.111111	0
OAC_1	OAC_1-6125	3	0.139535	0
OAC_1	OAC_1-6135	5	0.37931	0.241379
OAC_1	OAC_1-6136	10	0.231579	0.168421
OAC_1	OAC_1-6148	5	0.28	0.32
OAC_1	OAC_1-6149	5	0.275	0.3
OAC_1	OAC_1-6163	4	0.272727	0.0909091
OAC_1	OAC_1-618	9	0.130435	0.0434783
OAC_1	OAC_1-6182	3	0.162791	0
OAC_1	OAC_1-619	3	0.268293	0.146341
OAC_1	OAC_1-6204	3	0.137931	0
OAC_1	OAC_1-6206	5	0.25	0.5
OAC_1	OAC_1-6207	5	0.117647	0.235294
OAC_1	OAC_1-6223	9	0.1	0.05
OAC_1	OAC_1-6224	9	0.111111	0
OAC_1	OAC_1-6243	5	0.181818	0.227273
OAC_1	OAC_1-6245	3	0.12	0.08
OAC_1	OAC_1-6246	10	0.28	0.28
OAC_1	OAC_1-6257	5	0.296296	0.185185
OAC_1	OAC_1-6258	4	0.157895	0
OAC_1	OAC_1-626	4	0.186047	0
OAC_1	OAC_1-6273	4	0.25	0.0625
OAC_1	OAC_1-6274	0	0.271186	0.101695
OAC_1	OAC_1-6275	5	0.166667	0.533333
OAC_1	OAC_1-6290	9	0.103448	0.0344828
OAC_1	OAC_1-6291	5	0.105263	0.184211
OAC_1	OAC_1-6292	3	0.125	0
OAC_1	OAC_1-63	2	0.142857	0.0357143
OAC_1	OAC_1-630	5	0.169811	0.377358
OAC_1	OAC_1-6304	5	0.223404	0.12766
OAC_1	OAC_1-6306	5	0.22	0.34
OAC_1	OAC_1-6307	9	0.142857	0.0857143
OAC_1	OAC_1-6309	5	0.254902	0.156863
OAC_1	OAC_1-631	4	0.375	0.125
OAC_1	OAC_1-6326	3	0.108108	0
OAC_1	OAC_1-6327	3	0.133333	0
OAC_1	OAC_1-6329	2	0.307692	0.365385
OAC_1	OAC_1-6330	5	0.1	0.3
OAC_1	OAC_1-634	5	0.1	0.225
OAC_1	OAC_1-6340	3	0.25	0.0357143
OAC_1	OAC_1-6350	0	0.136364	0.159091
OAC_1	OAC_1-6351	4	0.215686	0.0784314
OAC_1	OAC_1-6372	5	0.347826	0.347826
OAC_1	OAC_1-6374	5	0.28125	0.484375
OAC_1	OAC_1-6375	4	0.459459	0.189189
OAC_1	OAC_1-639	9	0.136364	0
OAC_1	OAC_1-6390	2	0.191489	0.404255
OAC_1	OAC_1-6391	4	0.294118	0
OAC_1	OAC_1-6397	3	0.117647	0.0147059
OAC_1	OAC_1-64	3	0.25641	0.102564
OAC_1	OAC_1-6402	3	0.35	0
OAC_1	OAC_1-6403	2	0.205128	0.25641
OAC_1	OAC_1-6404	5	0.2	0.228571
OAC_1	OAC_1-6405	0	0.133333	0.0222222
OAC_1	OAC_1-6406	9	0.136364	0.0909091
OAC_1	OAC_1-6407	9	0.12	0
OAC_1	OAC_1-6410	3	0.113208	0.0377358
OAC_1	OAC_1-6414	3	0.114286	0
OAC_1	OAC_1-6416	5	0.209302	0.255814
OAC_1	OAC_1-6419	3	0.204545	0
OAC_1	OAC_1-6420	9	0.138889	0
OAC_1	OAC_1-643	2	0.155556	0.0444444
OAC_1	OAC_1-6439	3	0.145455	0
OAC_1	OAC_1-644	3	0.285714	0.142857
OAC_1	OAC_1-6447	0	0.1	0.225
OAC_1	OAC_1-645	3	0.107527	0.0537634
OAC_1	OAC_1-6456	5	0.205882	0.352941
OAC_1	OAC_1-6458	2	0.157895	0.0175439
OAC_1	OAC_1-6459	9	0.135135	0.108108
OAC_1	OAC_1-646	3	0.2	0
OAC_1	OAC_1-6479	3	0.130435	0.0434783
OAC_1	OAC_1-6499	5	0.166667	0.194444
OAC_1	OAC_1-6501	2	0.121212	0.0909091
OAC_1	OAC_1-6502	3	0.16	0
OAC_1	OAC_1-6503	9	0.130435	0
OAC_1	OAC_1-6512	3	0.166667	0
OAC_1	OAC_1-6518	5	0.164179	0.268657
OAC_1	OAC_1-6519	5	0.337209	0.5
OAC_1	OAC_1-6520	2	0.25	0.178571
OAC_1	OAC_1-6521	2	0.176471	0.176471
OAC_1	OAC_1-6528	9	0.105263	0.0877193
OAC_1	OAC_1-6532	0	0.119565	0.0108696
OAC_1	OAC_1-6535	3	0.25	0
OAC_1	OAC_1-6538	0	0.111111	0
OAC_1	OAC_1-6551	5	0.15625	0.15625
OAC_1	OAC_1-6553	5	0.25641	0.74359
OAC_1	OAC_1-6554	5	0.433333	0.466667
OAC_1	OAC_1-6555	2	0.27907	0.0930233
OAC_1	OAC_1-656	3	0.12069	0.0172414
OAC_1	OAC_1-6566	5	0.193548	0.290323
OAC_1	OAC_1-657	9	0.147541	0.0163934
OAC_1	OAC_1-6571	5	0.190476	0.333333
OAC_1	OAC_1-6572	3	0.175439	0.0526316
OAC_1	OAC_1-6574	5	0.138889	0.111111
OAC_1	OAC_1-6575	4	0.214286	0.047619
OAC_1	OAC_1-658	2	0.214286	0.2
OAC_1	OAC_1-6583	9	0.1	0.0666667
OAC_1	OAC_1-6585	4	0.190476	0.047619
OAC_1	OAC_1-6588	9	0.1	0.0833333
OAC_1	OAC_1-659	2	0.27907	0.255814
OAC_1	OAC_1-660	3	0.173913	0.0869565
OAC_1	OAC_1-6603	4	0.333333	0
OAC_1	OAC_1-6614	5	0.228571	0.285714
OAC_1	OAC_1-6615	5	0.32	0.6
OAC_1	OAC_1-6619	5	0.311688	0.272727
OAC_1	OAC_1-6626	5	0.305556	0.305556
OAC_1	OAC_1-6629	3	0.171429	0.0857143
OAC_1	OAC_1-6643	9	0.125	0
OAC_1	OAC_1-6644	0	0.12	0.04
OAC_1	OAC_1-665	3	0.431818	0.113636
OAC_1	OAC_1-6657	3	0.191489	0.0212766
OAC_1	OAC_1-666	4	0.257143	0.0571429
OAC_1	OAC_1-6660	5	0.225806	0.193548
OAC_1	OAC_1-6662	4	0.347826	0.130435
OAC_1	OAC_1-6666	5	0.172414	0.333333
OAC_1	OAC_1-6679	3	0.133333	0.0333333
OAC_1	OAC_1-668	0	0.177215	0.101266
OAC_1	OAC_1-6680	9	0.1	0
OAC_1	OAC_1-6692	5	0.181818	0.0909091
OAC_1	OAC_1-6693	10	0.28	0.48
OAC_1	OAC_1-6694	4	0.233333	0.0666667
OAC_1	OAC_1-6697	4	0.333333	0.128205
OAC_1	OAC_1-6698	5	0.2	0.35
OAC_1	OAC_1-670	9	0.137931	0.0689655
OAC_1	OAC_1-6708	4	0.166667	0.0666667
OAC_1	OAC_1-6710	3	0.228261	0.0434783
OAC_1	OAC_1-6711	10	0.129032	0.354839
OAC_1	OAC_1-6713	3	0.289855	0.130435
OAC_1	OAC_1-672	4	0.295082	0.131148
OAC_1	OAC_1-6726	5	0.206897	0.172414
OAC_1	OAC_1-6727	3	0.257143	0.0857143
OAC_1	OAC_1-6731	10	0.189189	0.135135
OAC_1	OAC_1-6732	3	0.285714	0.0238095
OAC_1	OAC_1-6733	3	0.307692	0.0923077
OAC_1	OAC_1-6736	5	0.285714	0.285714
OAC_1	OAC_1-6748	3	0.214286	0
OAC_1	OAC_1-6759	3	0.2	0
OAC_1	OAC_1-6768	9	0.115385	0
OAC_1	OAC_1-6769	5	0.1875	0.229167
OAC_1	OAC_1-6770	3	0.181818	0
OAC_1	OAC_1-6773	9	0.107143	0.107143
OAC_1	OAC_1-6775	5	0.106383	0.234043
OAC_1	OAC_1-6778	5	0.21875	0.09375
OAC_1	OAC_1-6785	9	0.147541	0.0901639
OAC_1	OAC_1-6786	5	0.115942	0.318841
OAC_1	OAC_1-6796	10	0.177778	0.288889
OAC_1	OAC_1-6797	5	0.175	0.175
OAC_1	OAC_1-6798	2	0.103448	0.310345
OAC_1	OAC_1-6803	3	0.137931	0.0689655
OAC_1	OAC_1-6814	9	0.153846	0.0384615
OAC_1	OAC_1-6829	9	0.136364	0
OAC_1	OAC_1-6839	3	0.104478	0.0447761
OAC_1	OAC_1-6841	9	0.139241	0.0886076
OAC_1	OAC_1-6844	9	0.138462	0
OAC_1	OAC_1-6849	5	0.179104	0.104478
OAC_1	OAC_1-6856	5	0.152174	0.195652
OAC_1	OAC_1-6863	0	0.15	0.05
OAC_1	OAC_1-6872	2	0.16	0.22
OAC_1	OAC_1-688	2	0.166667	0.25
OAC_1	OAC_1-6880	3	0.12	0
OAC_1	OAC_1-6883	2	0.111111	0.0925926
OAC_1	OAC_1-6886	3	0.12	0
OAC_1	OAC_1-6890	9	0.142857	0.0408163
OAC_1	OAC_1-6896	4	0.205882	0.0294118
OAC_1	OAC_1-69	0	0.142857	0
OAC_1	OAC_1-6900	3	0.164706	0.0117647
OAC_1	OAC_1-6915	4	0.222222	0.0740741
OAC_1	OAC_1-6920	3	0.25	0.0833333
OAC_1	OAC_1-6926	5	0.12963	0.222222
OAC_1	OAC_1-6929	5	0.115385	0.153846
OAC_1	OAC_1-6930	3	0.117647	0
OAC_1	OAC_1-6931	0	0.209302	0.0930233
OAC_1	OAC_1-6934	3	0.1	0
OAC_1	OAC_1-694	5	0.171429	0.114286
OAC_1	OAC_1-6955	0	0.103448	0
OAC_1	OAC_1-6958	5	0.179487	0.128205
OAC_1	OAC_1-6968	3	0.132353	0
OAC_1	OAC_1-6979	3	0.142857	0
OAC_1	OAC_1-698	0	0.204082	0.0204082
OAC_1	OAC_1-6982	3	0.127451	0
OAC_1	OAC_1-6988	5	0.152174	0.141304
OAC_1	OAC_1-699	3	0.172414	0.0517241
OAC_1	OAC_1-6992	0	0.164384	0
OAC_1	OAC_1-6996	3	0.217391	0.0434783
OAC_1	OAC_1-7001	3	0.238095	0.0595238
OAC_1	OAC_1-7002	3	0.130435	0.0217391
OAC_1	OAC_1-7007	5	0.115385	0.365385
OAC_1	OAC_1-7008	4	0.2	0
OAC_1	OAC_1-7011	5	0.148148	0.185185
OAC_1	OAC_1-7015	3	0.125	0
OAC_1	OAC_1-7022	5	0.25	0.25
OAC_1	OAC_1-7023	5	0.24	0.12
OAC_1	OAC_1-7024	9	0.148148	0
OAC_1	OAC_1-7028	3	0.173913	0.0434783
OAC_1	OAC_1-7029	3	0.103448	0
OAC_1	OAC_1-7039	0	0.117647	0
OAC_1	OAC_1-7047	2	0.112903	0.0806452
OAC_1	OAC_1-7053	5	0.128205	0.384615
OAC_1	OAC_1-7056	9	0.1	0
OAC_1	OAC_1-706	3	0.410256	0
OAC_1	OAC_1-7063	5	0.205128	0.102564
OAC_1	OAC_1-707	3	0.148148	0.037037
OAC_1	OAC_1-7080	5	0.136364	0.227273
OAC_1	OAC_1-7082	3	0.16	0
OAC_1	OAC_1-7084	3	0.128205	0
OAC_1	OAC_1-7085	10	0.12069	0.155172
OAC_1	OAC_1-7087	11	0.228571	0.0857143
OAC_1	OAC_1-7089	0	0.103448	0
OAC_1	OAC_1-7091	4	0.163265	0.0612245
OAC_1	OAC_1-7094	5	0.125	0.34375
OAC_1	OAC_1-7098	9	0.135135	0.0810811
OAC_1	OAC_1-7103	0	0.111111	0
OAC_1	OAC_1-7107	9	0.133333	0
OAC_1	OAC_1-7109	9	0.1	0
OAC_1	OAC_1-7111	4	0.238095	0.0952381
OAC_1	OAC_1-712	5	0.136364	0.227273
OAC_1	OAC_1-7120	2	0.142857	0.214286
OAC_1	OAC_1-7130	3	0.106061	0.0606061
OAC_1	OAC_1-7140	0	0.178571	0.0357143
OAC_1	OAC_1-7146	3	0.148148	0
OAC_1	OAC_1-7149	5	0.105263	0.144737
OAC_1	OAC_1-7154	5	0.115385	0.153846
OAC_1	OAC_1-7155	9	0.145455	0.0363636
OAC_1	OAC_1-7158	4	0.217391	0.0869565
OAC_1	OAC_1-7169	1	0.1875	0.15625
OAC_1	OAC_1-717	9	0.111111	0.0694444
OAC_1	OAC_1-7170	3	0.137931	0
OAC_1	OAC_1-7173	3	0.16129	0
OAC_1	OAC_1-7175	3	0.235294	0.147059
OAC_1	OAC_1-7176	3	0.105263	0
OAC_1	OAC_1-7180	0	0.107143	0
OAC_1	OAC_1-7182	11	0.162791	0.0465116
OAC_1	OAC_1-7183	5	0.284091	0.204545
OAC_1	OAC_1-7184	0	0.1	0.2
OAC_1	OAC_1-7188	4	0.261905	0.0714286
OAC_1	OAC_1-7189	5	0.117647	0.176471
OAC_1	OAC_1-7199	9	0.111111	0
OAC_1	OAC_1-72	9	0.111111	0.0493827
OAC_1	OAC_1-7200	3	0.127273	0
OAC_1	OAC_1-7203	3	0.366197	0.0140845
OAC_1	OAC_1-7211	3	0.12	0.04
OAC_1	OAC_1-7212	5	0.137255	0.27451
OAC_1	OAC_1-7223	10	0.275862	0.396552
OAC_1	OAC_1-7224	3	0.2	0
OAC_1	OAC_1-7236	3	0.138889	0.0555556
OAC_1	OAC_1-7238	5	0.26	0.12
OAC_1	OAC_1-7240	5	0.409091	0.272727
OAC_1	OAC_1-7242	5	0.111111	0.148148
OAC_1	OAC_1-7243	3	0.235294	0
OAC_1	OAC_1-7244	4	0.219512	0.097561
OAC_1	OAC_1-725	0	0.227723	0.118812
OAC_1	OAC_1-7253	2	0.1875	0.09375
OAC_1	OAC_1-7254	3	0.407407	0.037037
OAC_1	OAC_1-7255	5	0.111111	0.148148
OAC_1	OAC_1-7256	3	0.176471	0.0588235
OAC_1	OAC_1-726	5	0.185185	0.12963
OAC_1	OAC_1-7260	9	0.103448	0.0689655
OAC_1	OAC_1-7268	5	0.194175	0.184466
OAC_1	OAC_1-7269	0	0.172414	0
OAC_1	OAC_1-7270	9	0.116279	0.0465116
OAC_1	OAC_1-7272	3	0.142857	0
OAC_1	OAC_1-7273	3	0.2	0.0571429
OAC_1	OAC_1-7275	0	0.202532	0.0506329
OAC_1	OAC_1-7276	0	0.114286	0.114286
OAC_1	OAC_1-730	4	0.186047	0.0465116
OAC_1	OAC_1-7303	9	0.125	0
OAC_1	OAC_1-7304	5	0.28	0.346667
OAC_1	OAC_1-7305	3	0.12	0
OAC_1	OAC_1-7308	3	0.137931	0
OAC_1	OAC_1-7309	3	0.218391	0.114943
OAC_1	OAC_1-7319	3	0.272727	0.0808081
OAC_1	OAC_1-732	3	0.194444	0
OAC_1	OAC_1-7320	0	0.139535	0
OAC_1	OAC_1-7322	5	0.326923	0.365385
OAC_1	OAC_1-7324	10	0.115385	0.153846
OAC_1	OAC_1-7326	5	0.135593	0.135593
OAC_1	OAC_1-7327	7	0.2	0.075
OAC_1	OAC_1-7328	3	0.266667	0.133333
OAC_1	OAC_1-7340	3	0.156863	0
OAC_1	OAC_1-7342	5	0.173913	0.26087
OAC_1	OAC_1-7348	0	0.166667	0
OAC_1	OAC_1-7349	5	0.111111	0.148148
OAC_1	OAC_1-7352	0	0.137931	0.0517241
OAC_1	OAC_1-7368	3	0.125	0.0416667
OAC_1	OAC_1-737	3	0.210526	0
OAC_1	OAC_1-7376	3	0.125	0.03125
OAC_1	OAC_1-7380	0	0.125	0.0625
OAC_1	OAC_1-7383	9	0.138298	0
OAC_1	OAC_1-7387	3	0.166667	0.00980392
OAC_1	OAC_1-7394	0	0.145833	0.0625
OAC_1	OAC_1-7396	5	0.128205	0.128205
OAC_1	OAC_1-7397	3	0.26087	0.0869565
OAC_1	OAC_1-7398	9	0.111111	0
OAC_1	OAC_1-74	4	0.161765	0
OAC_1	OAC_1-7402	3	0.244444	0
OAC_1	OAC_1-7408	3	0.166667	0
OAC_1	OAC_1-7411	9	0.129032	0.0322581
OAC_1	OAC_1-742	9	0.115789	0.0631579
OAC_1	OAC_1-7423	3	0.107143	0
OAC_1	OAC_1-7424	10	0.212121	0.333333
OAC_1	OAC_1-7428	5	0.241379	0.155172
OAC_1	OAC_1-7436	3	0.173913	0
OAC_1	OAC_1-7441	3	0.119403	0.0149254
OAC_1	OAC_1-7447	3	0.1	0
OAC_1	OAC_1-7448	0	0.136364	0
OAC_1	OAC_1-7450	4	0.230769	0.0384615
OAC_1	OAC_1-7452	2	0.305085	0.423729
OAC_1	OAC_1-7453	5	0.131579	0.131579
OAC_1	OAC_1-7461	3	0.138614	0.0792079
OAC_1	OAC_1-7465	4	0.1875	0.104167
OAC_1	OAC_1-7479	5	0.116279	0.139535
OAC_1	OAC_1-7480	3	0.209302	0
OAC_1	OAC_1-7481	2	0.150943	0.264151
OAC_1	OAC_1-7482	5	0.234043	0.297872
OAC_1	OAC_1-7485	3	0.111111	0
OAC_1	OAC_1-7487	3	0.25	0
OAC_1	OAC_1-7491	5	0.142857	0.190476
OAC_1	OAC_1-7498	3	0.12	0
OAC_1	OAC_1-7499	2	0.173913	0.130435
[truncated: 7,751 more rows]
