# Supplementary material for: Context-dependent effects of CDKN2A and other 9p21 gene losses during the evolution of esophageal cancer
Source: Nat Cancer. 2025 Jan 3;6(1):158–74. doi: 10.1038/s43018-024-00876-0 (PMC11779637; doi:10.1038/s43018-024-00876-0)
Supplement: Supplementary file 9 — Numerical source data. [file 43018_2024_876_MOESM9_ESM.xlsx]

## Sheet: Figure_6B-D
Disease type	Sample	Group	Transcription Factor	Expression (counts)
P-BO	0c78eb71d	9p21 WT	SOX15	5.76021
P-BO	83e5f80b1	9p21 WT	SOX15	5.89316
P-BO	5e8016e0d	9p21 WT	SOX15	7.52151
P-BO	89bab9e7f	Group 4	SOX15	6.61595
P-BO	e5bce2d83	9p21 WT	SOX15	7.67317
P-BO	30e5afb25	9p21 WT	SOX15	8.67542
P-BO	d1d692f97	Group 4	SOX15	5.81151
P-BO	99febb5cb	9p21 WT	SOX15	7.52448
P-BO	9c1aa33d8	Group 4	SOX15	5.61393
P-BO	350f647ea	Group 4	SOX15	5.50384
P-BO	b85849fd4	9p21 WT	SOX15	6.09743
P-BO	d3fd68ca7	Group 4	SOX15	5.83127
P-BO	d6cafedcf	Group 4	SOX15	5.33588
P-BO	c4ee5c2d2	9p21 WT	SOX15	8.09672
P-BO	78f5e6530	9p21 WT	SOX15	6.2753
P-BO	c4998db74	9p21 WT	SOX15	5.60382
P-BO	cd670c5bf	Group 4	SOX15	5.79671
P-BO	4d1b63cd0	9p21 WT	SOX15	5.48506
P-BO	e501cc449	Group 4	SOX15	5.35427
P-BO	a2f163c5f	9p21 WT	SOX15	5.78467
P-BO	57d14cc88	9p21 WT	SOX15	5.95155
P-BO	3aa1e9512	9p21 WT	SOX15	5.88008
P-BO	90d1698ca	9p21 WT	SOX15	6.09384
P-BO	4052d57db	9p21 WT	SOX15	6.25596
P-BO	dda49aa31	Group 4	SOX15	5.62478
P-BO	c52cf1242	9p21 WT	SOX15	5.78546
P-BO	ddbe3673f	9p21 WT	SOX15	7.97933
P-BO	66d29a68f	Group 4	SOX15	7.40592
P-BO	fd48cee43	9p21 WT	SOX15	6.37293
P-BO	bc902e5d2	9p21 WT	SOX15	6.31305
P-BO	f946a4a9e	Group 4	SOX15	5.82125
P-BO	ed844be65	Group 4	SOX15	5.43059
P-BO	ad6d3f976	Group 4	SOX15	5.72942
P-BO	fbfa913e0	9p21 WT	SOX15	5.98909
P-BO	aa3c40924	9p21 WT	SOX15	5.63642
P-BO	244c3683e	9p21 WT	SOX15	6.09715
P-BO	f00f79f89	9p21 WT	SOX15	6.13389
P-BO	a80cb026f	Group 4	SOX15	7.12259
P-BO	d4524f903	9p21 WT	SOX15	8.11379
P-BO	f228b6733	9p21 WT	SOX15	6.89548
P-BO	695f10b6d	9p21 WT	SOX15	5.50319
P-BO	dee48b7aa	Group 4	SOX15	5.65969
P-BO	b244459be	9p21 WT	SOX15	5.88862
P-BO	a56b742e7	9p21 WT	SOX15	5.86728
P-BO	929ad7259	Group 4	SOX15	5.43949
P-BO	1e3374246	9p21 WT	SOX15	5.78629
P-BO	5ba2bfc82	Group 4	SOX15	5.63761
P-BO	99ab26351	9p21 WT	SOX15	9.20173
OAC	0c78eb71d	9p21 WT	TP63	5.58587
OAC	bd0b25935	9p21 WT	TP63	7.20721
OAC	bb045204c	9p21 WT	TP63	12.4104
OAC	89bab9e7f	Group 4	TP63	4.90952
OAC	bd8b41d77	9p21 WT	TP63	5.43701
OAC	582a58518	Group 4	TP63	11.1627
OAC	b2f3a00c6	9p21 WT	TP63	5.98068
OAC	815b14fc8	Group 4	TP63	7.21735
OAC	b36a54f39	9p21 WT	TP63	5.58161
OAC	a46434e58	9p21 WT	TP63	9.12518
OAC	6045efd15	9p21 WT	TP63	6.94215
OAC	e5bce2d83	9p21 WT	TP63	5.86675
OAC	65563f8e7	9p21 WT	TP63	10.3176
OAC	fbfc6db2b	9p21 WT	TP63	6.53946
OAC	abe0a2a74	9p21 WT	TP63	5.75613
OAC	89cc2856c	9p21 WT	TP63	12.8097
OAC	493bf7322	9p21 WT	TP63	8.84602
OAC	4f7206365	9p21 WT	TP63	11.0863
OAC	e26373e30	9p21 WT	TP63	4.92426
OAC	d06edce9b	9p21 WT	TP63	5.31374
OAC	736816540	9p21 WT	TP63	6.33203
OAC	43776438d	9p21 WT	TP63	8.65671
OAC	d1d692f97	9p21 WT	TP63	7.23638
OAC	18ca78d45	9p21 WT	TP63	5.18813
OAC	3132e2e81	9p21 WT	TP63	8.72368
OAC	99febb5cb	9p21 WT	TP63	7.66057
OAC	a968458c4	9p21 WT	TP63	6.19966
OAC	730015334	9p21 WT	TP63	7.51069
OAC	74854df07	9p21 WT	TP63	9.19112
OAC	5108af817	9p21 WT	TP63	5.1769
OAC	adef0e9ec	9p21 WT	TP63	5.21678
OAC	2a7d03d9b	9p21 WT	TP63	9.56031
OAC	9c1aa33d8	9p21 WT	TP63	5.42011
OAC	141c4e0d1	9p21 WT	TP63	11.1868
OAC	8b8bfea3a	9p21 WT	TP63	12.682
OAC	823eddf54	Group 4	TP63	4.87837
OAC	3d6f94f34	9p21 WT	TP63	5.9356
OAC	2e84eea0e	9p21 WT	TP63	11.1957
OAC	c92b6c3dc	9p21 WT	TP63	6.53608
OAC	5e49d3e75	9p21 WT	TP63	5.10509
OAC	eb2129a38	9p21 WT	TP63	5.72433
OAC	3d2fee3d7	9p21 WT	TP63	4.94953
OAC	b79580c5b	9p21 WT	TP63	11.9498
OAC	26d51bb9b	9p21 WT	TP63	12.0108
OAC	7c73cc544	9p21 WT	TP63	6.61378
OAC	46289e477	9p21 WT	TP63	5.73485
OAC	335a0dc4a	9p21 WT	TP63	12.0145
OAC	03037cb67	9p21 WT	TP63	6.80628
OAC	8793b7894	9p21 WT	TP63	5.54254
OAC	90687ad9d	Group 4	TP63	6.16424
OAC	e4831d0fe	9p21 WT	TP63	6.50396
OAC	80f413de9	9p21 WT	TP63	5.9483
OAC	ab989ee52	9p21 WT	TP63	6.45491
OAC	8c2c7b950	9p21 WT	TP63	12.392
OAC	8eaf6e7cd	Group 4	TP63	4.54819
OAC	66b579b67	9p21 WT	TP63	7.30095
OAC	97530512f	Group 4	TP63	5.30698
OAC	c68720506	9p21 WT	TP63	5.65448
OAC	27daa3627	9p21 WT	TP63	5.16647
OAC	93db044aa	9p21 WT	TP63	5.27838
OAC	e28ac921f	9p21 WT	TP63	8.62702
OAC	25e28ea26	Group 4	TP63	4.94879
OAC	206327a32	9p21 WT	TP63	5.04564
OAC	ca5d2c191	9p21 WT	TP63	5.95515
OAC	6e8fdfbc1	9p21 WT	TP63	5.91869
OAC	50da2d6b3	9p21 WT	TP63	5.99123
OAC	bb12d9bb2	9p21 WT	TP63	5.12992
OAC	350f647ea	9p21 WT	TP63	4.86871
OAC	6bb03952b	9p21 WT	TP63	5.48913
OAC	cda8761be	9p21 WT	TP63	6.42823
OAC	908457166	9p21 WT	TP63	7.95888
OAC	d9b28bce2_a	9p21 WT	TP63	5.51976
OAC	0df54561b	9p21 WT	TP63	7.10489
OAC	d20a89efc	9p21 WT	TP63	12.6108
OAC	1a7f4e2b2	9p21 WT	TP63	6.14517
OAC	f3c6585c8	9p21 WT	TP63	5.19224
OAC	290d0ca5c	9p21 WT	TP63	5.0226
OAC	70d958f9e	9p21 WT	TP63	5.88059
OAC	8e4d0a4d3	9p21 WT	TP63	5.99062
OAC	8ec9d907c	9p21 WT	TP63	6.42858
OAC	3ff03763c	9p21 WT	TP63	6.11399
OAC	cdbcf2fc8	9p21 WT	TP63	5.38623
OAC	aa65a09b4	9p21 WT	TP63	9.10885
OAC	0f4a8719d	9p21 WT	TP63	6.89102
OAC	929bd4be9	9p21 WT	TP63	10.2834
OAC	94cf9c15b	9p21 WT	TP63	8.74437
OAC	d91afc2f2	9p21 WT	TP63	5.77605
OAC	d2736f3a3	9p21 WT	TP63	4.8945
OAC	57a0663fa	9p21 WT	TP63	5.43488
OAC	7c965565b	9p21 WT	TP63	5.47926
OAC	62d006ea1	9p21 WT	TP63	5.38871
OAC	729ae39c6	9p21 WT	TP63	5.90438
OAC	a548137db	9p21 WT	TP63	6.25078
OAC	a7376de8b	9p21 WT	TP63	12.1833
OAC	bc79d401d	9p21 WT	TP63	4.54819
OAC	57b7a98ac	Group 4	TP63	5.29037
OAC	75ce1bd6d	9p21 WT	TP63	5.91163
OAC	f46615999	9p21 WT	TP63	6.09832
OAC	490ae7348	9p21 WT	TP63	6.10084
OAC	fbcc66da7	Group 4	TP63	5.24431
OAC	cd056b00c	9p21 WT	TP63	11.7926
OAC	2747cb2bd	9p21 WT	TP63	5.73028
OAC	4a1132bd3	Group 4	TP63	5.62904
OAC	d9ae1705c	9p21 WT	TP63	12.0127
OAC	f12cb40ba	9p21 WT	TP63	6.52245
OAC	7ae50f527	Group 4	TP63	9.05084
OAC	be9687927	9p21 WT	TP63	5.10102
OAC	913ce613b	Group 4	TP63	7.01526
OAC	887c41c3b	9p21 WT	TP63	5.45943
OAC	f837f5031	9p21 WT	TP63	5.07133
OAC	4e8a9e9de	9p21 WT	TP63	6.17828
OAC	39967f206	9p21 WT	TP63	7.94931
OAC	ffedffc3c	9p21 WT	TP63	4.54819
OAC	040c323ac	9p21 WT	TP63	9.00021
OAC	2c6216458	9p21 WT	TP63	4.54819
OAC	997182d49	9p21 WT	TP63	5.42505
OAC	be676cca9	9p21 WT	TP63	6.52697
OAC	5508a1953	9p21 WT	TP63	6.65916
OAC	ba008d842	Group 4	TP63	5.72227
OAC	a307c661f	9p21 WT	TP63	13.0122
OAC	ca7711a37	9p21 WT	TP63	5.14889
OAC	5da22e009	9p21 WT	TP63	5.38698
OAC	a7e6decaf	9p21 WT	TP63	5.15846
OAC	d297f88c6	9p21 WT	TP63	5.77604
OAC	db31fa7c8	9p21 WT	TP63	5.32422
OAC	c4577b943	Group 4	TP63	5.41534
OAC	ec1b7dd05	9p21 WT	TP63	5.90273
OAC	47c4c85db	9p21 WT	TP63	5.72177
OAC	66af59b0d	9p21 WT	TP63	5.61554
OAC	f00bf10ff	9p21 WT	TP63	7.70233
OAC	aed32e1e7	9p21 WT	TP63	5.12416
OAC	8034cb668	Group 4	TP63	4.54819
OAC	bbac0528c	9p21 WT	TP63	11.2982
OAC	04e7cbcad	9p21 WT	TP63	4.92401
OAC	7b32d7b4f	9p21 WT	TP63	8.13357
OAC	21201b61e	9p21 WT	TP63	10.2236
OAC	c313c88fb	9p21 WT	TP63	5.72721
OAC	dee48b7aa	9p21 WT	TP63	4.82504
OAC	022659a2e	9p21 WT	TP63	6.99523
OAC	5ba2bfc82	Group 4	TP63	5.73136
OAC	e6f859f4f	9p21 WT	TP63	5.34062
OAC	cfb4c3f27	Group 4	TP63	10.1681
OAC	38344aa74	9p21 WT	TP63	7.69609
OAC	e2ca22034	9p21 WT	TP63	5.60867
OAC	0922fcb4d	9p21 WT	TP63	9.2266
OAC	bb03a57a2	9p21 WT	TP63	11.1894
OAC	67cb9bc91	Group 4	TP63	7.67377
OAC	3d9f6a63a	9p21 WT	TP63	13.1795
OAC	ec7c039d2	Group 4	TP63	6.36924
OAC	87e7bd70a	9p21 WT	TP63	5.8177
OAC	35a0a3049	9p21 WT	TP63	6.96773
OAC	d0fa7f8f9	9p21 WT	TP63	6.2478
OAC	99ab26351	9p21 WT	TP63	5.85046
OAC	7f7a57bd9	9p21 WT	TP63	10.8619
OAC	TCGA-2H-A9GH	9p21 WT	TP63	6.24423
OAC	TCGA-2H-A9GL	9p21 WT	TP63	6.78242
OAC	TCGA-2H-A9GM	9p21 WT	TP63	9.92233
OAC	TCGA-2H-A9GN	9p21 WT	TP63	5.55262
OAC	TCGA-2H-A9GO	9p21 WT	TP63	5.24424
OAC	TCGA-2H-A9GQ	Group 4	TP63	5.9028
OAC	TCGA-2H-A9GR	9p21 WT	TP63	5.55842
OAC	TCGA-IC-A6RE	9p21 WT	TP63	5.86305
OAC	TCGA-IG-A4QS	9p21 WT	TP63	9.71892
OAC	TCGA-JY-A6FH	9p21 WT	TP63	7.07271
OAC	TCGA-JY-A93C	9p21 WT	TP63	6.65005
OAC	TCGA-JY-A93D	Group 4	TP63	5.86732
OAC	TCGA-JY-A93E	9p21 WT	TP63	5.74957
OAC	TCGA-L5-A4OE	9p21 WT	TP63	10.8837
OAC	TCGA-L5-A4OF	9p21 WT	TP63	8.92485
OAC	TCGA-L5-A4OG	9p21 WT	TP63	10.3148
OAC	TCGA-L5-A4OJ	9p21 WT	TP63	5.87676
OAC	TCGA-L5-A4OO	Group 4	TP63	8.10299
OAC	TCGA-L5-A4OQ	9p21 WT	TP63	5.47438
OAC	TCGA-L5-A4OR	9p21 WT	TP63	8.19434
OAC	TCGA-L5-A4OS	9p21 WT	TP63	7.5702
OAC	TCGA-L5-A4OT	9p21 WT	TP63	6.62485
OAC	TCGA-L5-A4OU	9p21 WT	TP63	9.52234
OAC	TCGA-L5-A4OW	9p21 WT	TP63	7.56007
OAC	TCGA-L5-A4OX	9p21 WT	TP63	7.35864
OAC	TCGA-L5-A88V	9p21 WT	TP63	9.38493
OAC	TCGA-L5-A88Y	9p21 WT	TP63	10.9929
OAC	TCGA-L5-A891	9p21 WT	TP63	8.26458
OAC	TCGA-L5-A8NE	9p21 WT	TP63	5.28069
OAC	TCGA-L5-A8NG	Group 4	TP63	7.24156
OAC	TCGA-L5-A8NH	9p21 WT	TP63	5.85901
OAC	TCGA-L5-A8NI	9p21 WT	TP63	5.22595
OAC	TCGA-L5-A8NL	9p21 WT	TP63	5.13691
OAC	TCGA-L5-A8NN	9p21 WT	TP63	5.60472
OAC	TCGA-L5-A8NR	9p21 WT	TP63	5.43424
OAC	TCGA-L5-A8NS	9p21 WT	TP63	7.38732
OAC	TCGA-L5-A8NT	9p21 WT	TP63	8.09692
OAC	TCGA-L5-A8NV	9p21 WT	TP63	8.31283
OAC	TCGA-L5-A8NW	9p21 WT	TP63	12.2141
OAC	TCGA-L7-A6VZ	9p21 WT	TP63	7.73021
OAC	TCGA-M9-A5M8	Group 4	TP63	9.14503
OAC	TCGA-R6-A6DN	9p21 WT	TP63	5.39248
OAC	TCGA-R6-A6DQ	9p21 WT	TP63	7.03952
OAC	TCGA-R6-A6KZ	9p21 WT	TP63	6.27375
OAC	TCGA-R6-A6L4	9p21 WT	TP63	11.5198
OAC	TCGA-R6-A6XG	9p21 WT	TP63	5.03684
OAC	TCGA-R6-A6XQ	9p21 WT	TP63	9.55611
OAC	TCGA-R6-A8W5	9p21 WT	TP63	5.92669
OAC	TCGA-R6-A8W8	9p21 WT	TP63	8.50374
OAC	TCGA-R6-A8WC	Group 4	TP63	5.28886
OAC	TCGA-RE-A7BO	9p21 WT	TP63	5.51477
OAC	TCGA-V5-A7RE	9p21 WT	TP63	7.60097
OAC	TCGA-V5-AASX	9p21 WT	TP63	6.6673
OAC	TCGA-VR-A8EQ	9p21 WT	TP63	7.31441
OAC	TCGA-VR-AA4D	9p21 WT	TP63	8.018
OAC	TCGA-ZR-A9CJ	9p21 WT	TP63	5.28461
OAC	0c78eb71d	9p21 WT	SOX15	6.48829
OAC	bd0b25935	9p21 WT	SOX15	6.78739
OAC	bb045204c	9p21 WT	SOX15	8.56826
OAC	89bab9e7f	Group 4	SOX15	5.61617
OAC	bd8b41d77	9p21 WT	SOX15	6.79741
OAC	582a58518	Group 4	SOX15	7.85256
OAC	b2f3a00c6	9p21 WT	SOX15	5.62664
OAC	815b14fc8	Group 4	SOX15	6.66288
OAC	b36a54f39	9p21 WT	SOX15	6.0006
OAC	a46434e58	9p21 WT	SOX15	7.09658
OAC	6045efd15	9p21 WT	SOX15	6.23025
OAC	e5bce2d83	9p21 WT	SOX15	5.79064
OAC	65563f8e7	9p21 WT	SOX15	7.21484
OAC	fbfc6db2b	9p21 WT	SOX15	5.74082
OAC	abe0a2a74	9p21 WT	SOX15	7.23942
OAC	89cc2856c	9p21 WT	SOX15	9.50268
OAC	493bf7322	9p21 WT	SOX15	6.92518
OAC	4f7206365	9p21 WT	SOX15	8.11275
OAC	e26373e30	9p21 WT	SOX15	5.60727
OAC	d06edce9b	9p21 WT	SOX15	5.33938
OAC	736816540	9p21 WT	SOX15	6.87194
OAC	43776438d	9p21 WT	SOX15	6.52104
OAC	d1d692f97	9p21 WT	SOX15	5.65012
OAC	18ca78d45	9p21 WT	SOX15	6.59511
OAC	3132e2e81	9p21 WT	SOX15	6.83265
OAC	99febb5cb	9p21 WT	SOX15	6.4752
OAC	a968458c4	9p21 WT	SOX15	5.70367
OAC	730015334	9p21 WT	SOX15	6.11278
OAC	74854df07	9p21 WT	SOX15	6.88835
OAC	5108af817	9p21 WT	SOX15	5.1208
OAC	adef0e9ec	9p21 WT	SOX15	5.34308
OAC	2a7d03d9b	9p21 WT	SOX15	6.97219
OAC	9c1aa33d8	9p21 WT	SOX15	5.85771
OAC	141c4e0d1	9p21 WT	SOX15	8.45526
OAC	8b8bfea3a	9p21 WT	SOX15	10.3503
OAC	823eddf54	Group 4	SOX15	5.83594
OAC	3d6f94f34	9p21 WT	SOX15	5.84445
OAC	2e84eea0e	9p21 WT	SOX15	8.55181
OAC	c92b6c3dc	9p21 WT	SOX15	7.03435
OAC	5e49d3e75	9p21 WT	SOX15	5.62764
OAC	eb2129a38	9p21 WT	SOX15	5.91796
OAC	3d2fee3d7	9p21 WT	SOX15	5.90966
OAC	b79580c5b	9p21 WT	SOX15	7.89186
OAC	26d51bb9b	9p21 WT	SOX15	8.79277
OAC	7c73cc544	9p21 WT	SOX15	6.57246
OAC	46289e477	9p21 WT	SOX15	7.3817
OAC	335a0dc4a	9p21 WT	SOX15	9.56319
OAC	03037cb67	9p21 WT	SOX15	6.09865
OAC	8793b7894	9p21 WT	SOX15	5.66884
OAC	90687ad9d	Group 4	SOX15	5.639
OAC	e4831d0fe	9p21 WT	SOX15	5.7935
OAC	80f413de9	9p21 WT	SOX15	6.19743
OAC	ab989ee52	9p21 WT	SOX15	5.5759
OAC	8c2c7b950	9p21 WT	SOX15	9.32946
OAC	8eaf6e7cd	Group 4	SOX15	4.67449
OAC	66b579b67	9p21 WT	SOX15	5.48729
OAC	97530512f	Group 4	SOX15	5.59868
OAC	c68720506	9p21 WT	SOX15	4.67449
OAC	27daa3627	9p21 WT	SOX15	6.5437
OAC	93db044aa	9p21 WT	SOX15	6.23278
OAC	e28ac921f	9p21 WT	SOX15	6.84072
OAC	25e28ea26	Group 4	SOX15	5.67872
OAC	206327a32	9p21 WT	SOX15	6.68652
OAC	ca5d2c191	9p21 WT	SOX15	6.02565
OAC	6e8fdfbc1	9p21 WT	SOX15	5.60661
OAC	50da2d6b3	9p21 WT	SOX15	6.60392
OAC	bb12d9bb2	9p21 WT	SOX15	6.18989
OAC	350f647ea	9p21 WT	SOX15	6.14967
OAC	6bb03952b	9p21 WT	SOX15	5.436
OAC	cda8761be	9p21 WT	SOX15	5.92825
OAC	908457166	9p21 WT	SOX15	7.29476
OAC	d9b28bce2_a	9p21 WT	SOX15	5.39807
OAC	0df54561b	9p21 WT	SOX15	5.34677
OAC	d20a89efc	9p21 WT	SOX15	9.23791
OAC	1a7f4e2b2	9p21 WT	SOX15	5.53582
OAC	f3c6585c8	9p21 WT	SOX15	5.13177
OAC	290d0ca5c	9p21 WT	SOX15	5.1489
OAC	70d958f9e	9p21 WT	SOX15	6.00689
OAC	8e4d0a4d3	9p21 WT	SOX15	6.33509
OAC	8ec9d907c	9p21 WT	SOX15	6.10441
OAC	3ff03763c	9p21 WT	SOX15	5.30607
OAC	cdbcf2fc8	9p21 WT	SOX15	5.34045
OAC	aa65a09b4	9p21 WT	SOX15	6.45742
OAC	0f4a8719d	9p21 WT	SOX15	5.12953
OAC	929bd4be9	9p21 WT	SOX15	8.26924
OAC	94cf9c15b	9p21 WT	SOX15	6.00894
OAC	d91afc2f2	9p21 WT	SOX15	5.55541
OAC	d2736f3a3	9p21 WT	SOX15	5.36223
OAC	57a0663fa	9p21 WT	SOX15	5.22275
OAC	7c965565b	9p21 WT	SOX15	7.51814
OAC	62d006ea1	9p21 WT	SOX15	5.73699
OAC	729ae39c6	9p21 WT	SOX15	5.35665
OAC	a548137db	9p21 WT	SOX15	5.45809
OAC	a7376de8b	9p21 WT	SOX15	9.38582
OAC	bc79d401d	9p21 WT	SOX15	5.60399
OAC	57b7a98ac	Group 4	SOX15	5.52845
OAC	75ce1bd6d	9p21 WT	SOX15	6.12923
OAC	f46615999	9p21 WT	SOX15	6.33086
OAC	490ae7348	9p21 WT	SOX15	6.7846
OAC	fbcc66da7	Group 4	SOX15	5.81052
OAC	cd056b00c	9p21 WT	SOX15	8.87821
OAC	2747cb2bd	9p21 WT	SOX15	4.67449
OAC	4a1132bd3	Group 4	SOX15	5.51931
OAC	d9ae1705c	9p21 WT	SOX15	9.7714
OAC	f12cb40ba	9p21 WT	SOX15	7.51185
OAC	7ae50f527	Group 4	SOX15	6.23829
OAC	be9687927	9p21 WT	SOX15	5.88263
OAC	913ce613b	Group 4	SOX15	5.08066
OAC	887c41c3b	9p21 WT	SOX15	6.23286
OAC	f837f5031	9p21 WT	SOX15	5.98692
OAC	4e8a9e9de	9p21 WT	SOX15	5.77658
OAC	39967f206	9p21 WT	SOX15	6.64986
OAC	ffedffc3c	9p21 WT	SOX15	6.47185
OAC	040c323ac	9p21 WT	SOX15	6.66087
OAC	2c6216458	9p21 WT	SOX15	6.33459
OAC	997182d49	9p21 WT	SOX15	5.69706
OAC	be676cca9	9p21 WT	SOX15	6.96909
OAC	5508a1953	9p21 WT	SOX15	5.72866
OAC	ba008d842	Group 4	SOX15	5.42908
OAC	a307c661f	9p21 WT	SOX15	9.27135
OAC	ca7711a37	9p21 WT	SOX15	6.09809
OAC	5da22e009	9p21 WT	SOX15	5.51328
OAC	a7e6decaf	9p21 WT	SOX15	6.25042
OAC	d297f88c6	9p21 WT	SOX15	5.88463
OAC	db31fa7c8	9p21 WT	SOX15	6.56437
OAC	c4577b943	Group 4	SOX15	6.16751
OAC	ec1b7dd05	9p21 WT	SOX15	5.99852
OAC	47c4c85db	9p21 WT	SOX15	6.55653
OAC	66af59b0d	9p21 WT	SOX15	6.03329
OAC	f00bf10ff	9p21 WT	SOX15	4.67449
OAC	aed32e1e7	9p21 WT	SOX15	6.01595
OAC	8034cb668	Group 4	SOX15	6.6362
OAC	bbac0528c	9p21 WT	SOX15	7.85625
OAC	04e7cbcad	9p21 WT	SOX15	5.85295
OAC	7b32d7b4f	9p21 WT	SOX15	6.36207
OAC	21201b61e	9p21 WT	SOX15	7.66954
OAC	c313c88fb	9p21 WT	SOX15	6.74682
OAC	dee48b7aa	9p21 WT	SOX15	5.725
OAC	022659a2e	9p21 WT	SOX15	6.21083
OAC	5ba2bfc82	Group 4	SOX15	5.58916
OAC	e6f859f4f	9p21 WT	SOX15	5.88882
OAC	cfb4c3f27	Group 4	SOX15	8.11205
OAC	38344aa74	9p21 WT	SOX15	5.79505
OAC	e2ca22034	9p21 WT	SOX15	5.43261
OAC	0922fcb4d	9p21 WT	SOX15	7.08784
OAC	bb03a57a2	9p21 WT	SOX15	8.40135
OAC	67cb9bc91	Group 4	SOX15	7.06126
OAC	3d9f6a63a	9p21 WT	SOX15	10.2837
OAC	ec7c039d2	Group 4	SOX15	5.67886
OAC	87e7bd70a	9p21 WT	SOX15	6.09785
OAC	35a0a3049	9p21 WT	SOX15	6.44412
OAC	d0fa7f8f9	9p21 WT	SOX15	5.48934
OAC	99ab26351	9p21 WT	SOX15	6.58848
OAC	7f7a57bd9	9p21 WT	SOX15	8.31883
OAC	TCGA-2H-A9GH	9p21 WT	SOX15	5.87893
OAC	TCGA-2H-A9GL	9p21 WT	SOX15	5.7681
OAC	TCGA-2H-A9GM	9p21 WT	SOX15	7.45141
OAC	TCGA-2H-A9GN	9p21 WT	SOX15	5.82736
OAC	TCGA-2H-A9GO	9p21 WT	SOX15	6.23962
OAC	TCGA-2H-A9GQ	Group 4	SOX15	6.72742
OAC	TCGA-2H-A9GR	9p21 WT	SOX15	6.03534
OAC	TCGA-IC-A6RE	9p21 WT	SOX15	5.93602
OAC	TCGA-IG-A4QS	9p21 WT	SOX15	6.88714
OAC	TCGA-JY-A6FH	9p21 WT	SOX15	7.22934
OAC	TCGA-JY-A93C	9p21 WT	SOX15	6.08648
OAC	TCGA-JY-A93D	Group 4	SOX15	5.76736
OAC	TCGA-JY-A93E	9p21 WT	SOX15	6.12059
OAC	TCGA-L5-A4OE	9p21 WT	SOX15	9.63336
OAC	TCGA-L5-A4OF	9p21 WT	SOX15	6.14474
OAC	TCGA-L5-A4OG	9p21 WT	SOX15	8.03733
OAC	TCGA-L5-A4OJ	9p21 WT	SOX15	5.93055
OAC	TCGA-L5-A4OO	Group 4	SOX15	6.17544
OAC	TCGA-L5-A4OQ	9p21 WT	SOX15	7.30697
OAC	TCGA-L5-A4OR	9p21 WT	SOX15	6.24384
OAC	TCGA-L5-A4OS	9p21 WT	SOX15	5.76291
OAC	TCGA-L5-A4OT	9p21 WT	SOX15	5.71035
OAC	TCGA-L5-A4OU	9p21 WT	SOX15	6.06391
OAC	TCGA-L5-A4OW	9p21 WT	SOX15	6.19255
OAC	TCGA-L5-A4OX	9p21 WT	SOX15	5.6888
OAC	TCGA-L5-A88V	9p21 WT	SOX15	8.77163
OAC	TCGA-L5-A88Y	9p21 WT	SOX15	8.26952
OAC	TCGA-L5-A891	9p21 WT	SOX15	5.95451
OAC	TCGA-L5-A8NE	9p21 WT	SOX15	6.3488
OAC	TCGA-L5-A8NG	Group 4	SOX15	6.06954
OAC	TCGA-L5-A8NH	9p21 WT	SOX15	5.91989
OAC	TCGA-L5-A8NI	9p21 WT	SOX15	5.94113
OAC	TCGA-L5-A8NL	9p21 WT	SOX15	5.69118
OAC	TCGA-L5-A8NN	9p21 WT	SOX15	6.24013
OAC	TCGA-L5-A8NR	9p21 WT	SOX15	5.65219
OAC	TCGA-L5-A8NS	9p21 WT	SOX15	6.06335
OAC	TCGA-L5-A8NT	9p21 WT	SOX15	6.56856
OAC	TCGA-L5-A8NV	9p21 WT	SOX15	7.21962
OAC	TCGA-L5-A8NW	9p21 WT	SOX15	9.35574
OAC	TCGA-L7-A6VZ	9p21 WT	SOX15	6.11598
OAC	TCGA-M9-A5M8	Group 4	SOX15	6.84489
OAC	TCGA-R6-A6DN	9p21 WT	SOX15	6.75183
OAC	TCGA-R6-A6DQ	9p21 WT	SOX15	6.14501
OAC	TCGA-R6-A6KZ	9p21 WT	SOX15	6.66845
OAC	TCGA-R6-A6L4	9p21 WT	SOX15	9.49741
OAC	TCGA-R6-A6XG	9p21 WT	SOX15	6.06442
OAC	TCGA-R6-A6XQ	9p21 WT	SOX15	8.18587
OAC	TCGA-R6-A8W5	9p21 WT	SOX15	5.70826
OAC	TCGA-R6-A8W8	9p21 WT	SOX15	6.93926
OAC	TCGA-R6-A8WC	Group 4	SOX15	5.67436
OAC	TCGA-RE-A7BO	9p21 WT	SOX15	5.49589
OAC	TCGA-V5-A7RE	9p21 WT	SOX15	5.98289
OAC	TCGA-V5-AASX	9p21 WT	SOX15	5.55671
OAC	TCGA-VR-A8EQ	9p21 WT	SOX15	6.52975
OAC	TCGA-VR-AA4D	9p21 WT	SOX15	5.60931
OAC	TCGA-ZR-A9CJ	9p21 WT	SOX15	6.37726

## Sheet: Figure_6E
Disease type	Transcription Factor	Enriched genes
P-BO	SOX15	KRT14
P-BO	SOX15	KRT78
P-BO	SOX15	PKP1
P-BO	SOX15	SPRR1A
P-BO	SOX15	KRT5
P-BO	SOX15	KRT6B
P-BO	SOX15	KRT6A
P-BO	SOX15	KRT6C
P-BO	SOX15	FLG
P-BO	SOX15	KLK12
P-BO	SOX15	KRT13
P-BO	SOX15	SPRR3
P-BO	SOX15	KRT80
P-BO	SOX15	SPRR1B
P-BO	SOX15	SPRR2G
P-BO	SOX15	SPRR2B
P-BO	SOX15	KRT3
P-BO	SOX15	KRT79
P-BO	SOX15	RPTN
P-BO	SOX15	LCE3D
P-BO	SOX15	KRT76
P-BO	SOX15	IVL
P-BO	SOX15	KLK5
P-BO	SOX15	KRT32
P-BO	SOX15	SPRR2E
P-BO	SOX15	LIPK
P-BO	SOX15	SPINK6
P-BO	SOX15	KRT2
P-BO	SOX15	SPRR2A
P-BO	SOX15	SPRR2F
P-BO	SOX15	KRT4
P-BO	SOX15	DSC3
P-BO	SOX15	DSG4
P-BO	SOX15	DSG1
P-BO	SOX15	TGM5
P-BO	SOX15	LCE3E
P-BO	SOX15	SPRR2D
P-BO	SOX15	KRT24
OAC	TP63	LCE3D
OAC	TP63	KRT24
OAC	TP63	KRT75
OAC	TP63	LIPK
OAC	TP63	SPRR2G
OAC	TP63	SPRR2F
OAC	TP63	SPRR2B
OAC	TP63	LCE3E
OAC	TP63	KRT31
OAC	TP63	SPRR2E
OAC	TP63	SPRR1A
OAC	TP63	IVL
OAC	TP63	KRT78
OAC	TP63	KRT1
OAC	SOX15	DSG1
OAC	SOX15	SPRR1B
OAC	SOX15	SPRR2A
OAC	SOX15	KLK12
OAC	TP63	DSG1
OAC	TP63	SPRR1B
OAC	TP63	SPRR2A
OAC	TP63	KLK12
OAC	SOX15	PKP1
OAC	SOX15	DSC3
OAC	SOX15	KLK5
OAC	SOX15	KRT14
OAC	SOX15	KRT6C
OAC	SOX15	SPRR2D
OAC	SOX15	TGM1
OAC	SOX15	KRT78
OAC	TP63	KRT14
OAC	TP63	KRT6C
OAC	TP63	SPRR2D
OAC	TP63	TGM1
OAC	SOX15	KRT16
OAC	SOX15	SPRR3
OAC	SOX15	CSTA
OAC	SOX15	KLK13
OAC	TP63	KRT16
OAC	TP63	PKP1
OAC	TP63	DSC3
OAC	TP63	KLK5
OAC	TP63	SPRR3
OAC	TP63	CSTA
OAC	TP63	KLK13
OAC	SOX15	KRT6B
OAC	SOX15	KRT6A
OAC	SOX15	KRT4
OAC	TP63	KRT6B
OAC	TP63	KRT6A
OAC	TP63	KRT4
OAC	SOX15	FLG
OAC	TP63	FLG

## Sheet: Figure_6F
Gene symbol	log2 Fold Change (Group 4 vs 9p21 wt)	Rank
GCG	4.27682	1
INSL5	3.20284	2
POTEC	3.18671	3
APOC3	3.16887	4
SYT4	3.0073	5
SLC17A8	2.99986	6
UGT2B17	2.88512	7
SCG3	2.85317	8
PAPPA2	2.65913	9
MS4A10	2.65232	10
CHGA	2.62031	11
APOB	2.60149	12
GIP	2.58886	13
ITLN1	2.55156	14
SCG2	2.42965	15
TPH1	2.4208	16
SST	2.41371	17
NKX6-3	2.36764	18
ASIC5	2.33823	19
B4GALNT2	2.32244	20
ZNF726	2.22873	21
APOA1	2.21369	22
AMER3	2.19871	23
SEMG2	2.15384	24
CTAG1B	2.10914	25
SLC18A1	2.1023	26
CA1	2.06918	27
PCSK1N	2.06079	28
ANKRD30B	2.04083	29
SPINK4	2.03589	30
NEUROD1	2.02967	31
SLC2A5	1.99174	32
FEV	1.98425	33
KCNJ6	1.97968	34
SVOP	1.97792	35
SLC26A3	1.97218	36
GUCA2A	1.94292	37
SLC5A8	1.8998	38
RFX6	1.89464	39
MAGEA12	1.88011	40
INSM1	1.85753	41
UNC13A	1.8563	42
ZG16	1.83077	43
POTEI	1.82963	44
GALNTL6	1.82879	45
CHP2	1.8018	46
ABCC8	1.79485	47
PGC	1.79481	48
CBLN1	1.79471	49
SLC10A2	1.76688	50
NOL4	1.75923	51
ISX	1.68239	52
NR1H4	1.67362	53
SERPINA6	1.66018	54
MS4A12	1.65524	55
UCN3	1.65205	56
ACADL	1.64381	57
CHRM4	1.64002	58
POTEF	1.63661	59
CRYBA2	1.6023	60
ALDOB	1.56715	61
ST18	1.56539	62
RARRES1	1.56165	63
CD68	1.56121	64
CLCA1	1.55872	65
S100A7	1.55377	66
HEPACAM2	1.53397	67
RGS7	1.53106	68
CELF5	1.52299	69
OLFM4	1.48978	70
PYY	1.46441	71
IGF2BP1	1.46276	72
CYP1A1	1.44744	73
BPIFB2	1.43506	74
CPS1	1.42212	75
LEFTY1	1.42106	76
LRRC19	1.42076	77
CYP3A4	1.4069	78
CACNA1A	1.40509	79
NAT8	1.40097	80
SLITRK5	1.39098	81
CLIC6	1.39059	82
ZIC5	1.38541	83
SI	1.38343	84
DEFA6	1.37453	85
STXBP5L	1.3707	86
PADI2	1.36417	87
CHGB	1.36005	88
PDE10A	1.35869	89
CGA	1.35757	90
DRGX	1.35689	91
ITLN2	1.3544	92
DNAH14	1.35375	93
XKR7	1.3525	94
TMEM236	1.34598	95
UGT2A3	1.3421	96
TMEM200A	1.34117	97
NOX1	1.33791	98
HYAL4	1.33553	99
UGT2B15	1.33327	100
NKAIN2	1.33193	101
AMPD1	1.33038	102
CYP4F8	1.32454	103
MAGEA4	1.30965	104
CYBRD1	1.30878	105
BHMT	1.30784	106
SCGB2A1	1.29903	107
NKX2-2	1.29843	108
SLC28A2	1.2976	109
MUC7	1.29267	110
SSTR2	1.29172	111
MT1M	1.28461	112
RIMBP2	1.27264	113
FAM189A1	1.26841	114
AVPR1B	1.26638	115
SLC7A9	1.26542	116
ARX	1.26238	117
SNAP25	1.26046	118
BRINP3	1.25704	119
PPP1R1A	1.25632	120
FABP2	1.2553	121
FXYD4	1.25015	122
ART3	1.24526	123
SLC3A1	1.24236	124
SLC30A2	1.23587	125
VNN1	1.23249	126
TMEM229A	1.23237	127
OR51E1	1.23184	128
SLC15A1	1.22649	129
GUCA2B	1.22635	130
BMPR1B	1.22553	131
MEP1B	1.22535	132
HCN4	1.22243	133
RIPPLY3	1.22192	134
TOX	1.21599	135
FRMD1	1.20985	136
ORM1	1.20748	137
NAT2	1.20607	138
RSPO2	1.1969	139
KCNH7	1.19539	140
KCNB2	1.19247	141
SLC25A48	1.18597	142
MFSD6L	1.18023	143
PRSS35	1.17707	144
POTEJ	1.17334	145
NXPE2	1.17097	146
SPINK13	1.16944	147
VSTM2L	1.16942	148
FGF14	1.16244	149
ZIC2	1.1582	150
TMPRSS15	1.15622	151
ZNF85	1.15011	152
TPSG1	1.14332	153
GC	1.13669	154
DEFA5	1.12914	155
ISL1	1.12788	156
POTEE	1.12458	157
MLN	1.12137	158
AGXT	1.11626	159
SLC35D3	1.11306	160
HMGCS2	1.11286	161
MYO18B	1.11219	162
PCSK1	1.11163	163
CADM2	1.10872	164
ZNF559	1.09405	165
TMED6	1.08204	166
WNT11	1.07962	167
ATP8A2	1.07886	168
LRRIQ1	1.07584	169
GLRB	1.07556	170
EPHB1	1.07516	171
ELAVL4	1.06814	172
REP15	1.06114	173
KLK3	1.05752	174
DPEP1	1.04731	175
MTTP	1.0419	176
LIPF	1.03989	177
IRS4	1.03493	178
OTC	1.03099	179
KLK15	1.02774	180
MT1A	1.01932	181
LDHC	1.01539	182
CELF3	1.01126	183
TDRD12	1.011	184
ACE2	1.0043	185
RET	1.00391	186
C16orf89	0.998414	187
RUNDC3A	0.995901	188
RFESD	0.988607	189
MMP1	0.986856	190
MYADML2	0.984066	191
ZYG11A	0.979373	192
MFAP3L	0.973288	193
STK33	0.972201	194
ZNF572	0.970673	195
ESRRG	0.970312	196
SLC29A4	0.970253	197
CPB1	0.967156	198
SLITRK4	0.963216	199
KCNH6	0.961051	200
KSR2	0.960798	201
SCG5	0.959102	202
MT1H	0.956107	203
DEFB4A	0.953466	204
SLC51B	0.952059	205
MT1X	0.94567	206
PARM1	0.94079	207
GKN1	0.93965	208
NCAM1	0.930847	209
UPK1B	0.930638	210
VWDE	0.93059	211
TTR	0.929617	212
IGFN1	0.921103	213
GPR160	0.920753	214
CPLX2	0.919192	215
THNSL2	0.917291	216
SOX14	0.91547	217
AP3B2	0.914768	218
TMEM61	0.914685	219
KLHL32	0.914684	220
SLC14A2	0.914552	221
VWA5B2	0.910645	222
UNC5A	0.908482	223
SLC13A2	0.908415	224
LAMA2	0.905946	225
RNF157	0.901179	226
PDK4	0.900576	227
SRI	0.899912	228
EPHX4	0.896787	229
SEMG1	0.896352	230
ASXL3	0.894611	231
BMP3	0.893256	232
ERC2	0.892637	233
GABRB3	0.892125	234
C2CD4A	0.89198	235
GPC3	0.890593	236
ALPI	0.887009	237
MAOA	0.886415	238
TIMP4	0.883536	239
RHOBTB3	0.882756	240
MIA	0.881237	241
MT1F	0.879886	242
ABCG5	0.878641	243
CIB4	0.877468	244
ATP8A1	0.875116	245
CNKSR2	0.874231	246
LRRC31	0.87415	247
SLC38A4	0.8734	248
MOGAT1	0.871956	249
SULT1E1	0.871445	250
HOXA13	0.866925	251
AKR1C4	0.864639	252
ENPP2	0.8611	253
RNASE4	0.85906	254
RBP2	0.853787	255
DCX	0.852611	256
LY6H	0.852133	257
TMEM132B	0.84622	258
PRKACB	0.842838	259
GABRA2	0.842777	260
MS4A8	0.842624	261
TINAG	0.841683	262
EMB	0.841016	263
SCN4A	0.839995	264
MYRIP	0.8385	265
C1orf127	0.833487	266
TMEM170B	0.832141	267
APOBEC1	0.831404	268
SLC4A10	0.828975	269
SYP	0.828857	270
DUSP19	0.826784	271
LRRC9	0.824685	272
MT1E	0.824146	273
MOGAT2	0.822102	274
CDX1	0.820521	275
ORM2	0.820406	276
KIAA0895	0.819392	277
MEP1A	0.819331	278
NXF3	0.819276	279
ABCG8	0.819015	280
GPD1	0.81893	281
NDST3	0.816832	282
MEI4	0.816479	283
DDC	0.815089	284
ACRBP	0.812019	285
XPNPEP2	0.809702	286
CNTNAP2	0.808958	287
TCN1	0.806796	288
NBPF4	0.805862	289
QPCT	0.8055	290
PTPRT	0.803929	291
FSD1L	0.80346	292
PCK1	0.801884	293
ENAM	0.79982	294
FGF20	0.797337	295
TNNC1	0.796604	296
ENPP5	0.796554	297
CXXC4	0.795037	298
UNC5D	0.794923	299
C5orf38	0.793749	300
TFF3	0.791492	301
SULT1B1	0.789107	302
PAH	0.786141	303
SOWAHA	0.785458	304
TNNI3	0.783045	305
NBPF6	0.78192	306
TUBAL3	0.781618	307
SIX1	0.781564	308
MAGEA3	0.778536	309
GLRX	0.776273	310
SERPINB7	0.776102	311
SLC38A11	0.770222	312
NUDT7	0.768004	313
FZD8	0.766044	314
LANCL1	0.765951	315
SLC25A34	0.763513	316
SLC39A5	0.762898	317
SYT9	0.762133	318
RANGRF	0.761031	319
STRADB	0.760617	320
NME5	0.759664	321
NEURL1	0.759052	322
MALRD1	0.758973	323
UNC79	0.757969	324
FAM163A	0.757795	325
BSN	0.75489	326
ITM2C	0.753319	327
PON3	0.749885	328
ZNF501	0.749007	329
GRIK2	0.748669	330
TNR	0.747711	331
SPINK6	0.745	332
LAPTM4B	0.740957	333
ATP1A1	0.738664	334
SBSPON	0.737589	335
PRLR	0.736364	336
EPDR1	0.736079	337
TREML2	0.73501	338
RIMS1	0.73387	339
FAM131C	0.732071	340
ADH4	0.729459	341
FABP6	0.728903	342
MGAT4A	0.726776	343
SCTR	0.72492	344
FAM155B	0.714003	345
FDCSP	0.711917	346
POTEG	0.711902	347
ANO4	0.709284	348
HOXA9	0.709277	349
ECI2	0.707898	350
GFRA3	0.707666	351
AKR1B15	0.706743	352
SMKR1	0.706038	353
MCOLN3	0.705279	354
NR2E1	0.703252	355
ZNF350	0.702976	356
TMEM100	0.702964	357
ADH6	0.701925	358
C6orf52	0.701178	359
KIT	0.700223	360
PDGFD	0.699915	361
SERPINI1	0.699043	362
ZMYND12	0.698931	363
OBP2B	0.698871	364
SLC31A2	0.69865	365
CKB	0.698122	366
HOXA10	0.698042	367
BEX5	0.697437	368
MT1G	0.694717	369
MROH2A	0.69309	370
SLC46A1	0.69215	371
TEDDM1	0.691833	372
SNTN	0.691273	373
GOLT1A	0.690935	374
PAX4	0.690214	375
ZNF334	0.690062	376
ADH1A	0.688214	377
MPV17L	0.687234	378
KLHL23	0.685031	379
PHOSPHO2-KLHL23	0.685031	380
GBP7	0.684947	381
CCK	0.683985	382
SCARA5	0.682497	383
PPP1R14D	0.681768	384
HOXA11	0.680739	385
A1CF	0.680393	386
COL6A6	0.679872	387
DPP4	0.679189	388
C17orf97	0.6786	389
SMOC2	0.677711	390
SMIM3	0.677486	391
CYP4F2	0.67655	392
SYT7	0.673953	393
CFTR	0.67042	394
ARRDC4	0.67042	395
PAPSS2	0.670165	396
RDH8	0.670111	397
CKMT2	0.669836	398
MGAT2	0.66914	399
KLHL33	0.666119	400
PHLPP2	0.666014	401
PLGRKT	0.665618	402
CA7	0.665444	403
MYL4	0.663884	404
NCMAP	0.663645	405
NEO1	0.662976	406
WDR93	0.662557	407
SAMD13	0.661918	408
ASPA	0.661838	409
ENPP6	0.660057	410
VAV3	0.658151	411
CLDN3	0.657363	412
TCN2	0.657319	413
RGS21	0.655604	414
METTL7B	0.654987	415
CDH17	0.652917	416
MAGEA2B	0.652599	417
GABRB1	0.652345	418
NDNF	0.649349	419
DUSP26	0.649322	420
SLC6A19	0.64924	421
SLC5A7	0.648944	422
DCDC2	0.647994	423
TRHDE	0.647446	424
SLC26A7	0.64678	425
STOX1	0.646578	426
KCNJ12	0.643054	427
PCLO	0.642415	428
CD302	0.642318	429
GDF9	0.641452	430
GABRA3	0.640106	431
SEC61G	0.638939	432
ZNF254	0.638232	433
LIFR	0.63483	434
C2CD4B	0.633818	435
INSL4	0.633699	436
ACADSB	0.633499	437
REG4	0.63307	438
TRAM1L1	0.632153	439
ANXA13	0.630259	440
TSPAN8	0.629909	441
MPC2	0.628592	442
BTBD17	0.628569	443
C15orf48	0.627892	444
FUT9	0.626351	445
ZFP3	0.624447	446
MYT1	0.623153	447
GABRA4	0.622518	448
TMEM70	0.621749	449
NEU4	0.621373	450
PECR	0.620968	451
PHYH	0.619747	452
DEPDC4	0.618756	453
HNMT	0.618559	454
SAMD3	0.618088	455
DMRTA1	0.617483	456
LEFTY2	0.617444	457
SLC35A1	0.617192	458
KLRC2	0.617161	459
CD36	0.616833	460
SLC16A9	0.616797	461
MRPS17	0.615792	462
RDH16	0.61572	463
EVA1A	0.615455	464
ANO5	0.615372	465
PCOLCE2	0.611655	466
LINGO4	0.611162	467
CHPT1	0.609288	468
PPP1R9A	0.608945	469
SDHD	0.608699	470
LRRC2	0.608627	471
SLC46A3	0.608131	472
NADK2	0.607993	473
TMEM45A	0.607647	474
RNF130	0.607235	475
STMN2	0.606927	476
VWA5B1	0.606016	477
C7orf25	0.605891	478
ACVR1C	0.60553	479
PPP1R36	0.60524	480
ASCL5	0.605194	481
GPRIN3	0.604515	482
CD200	0.60175	483
ERP27	0.601724	484
NEUROG3	0.598958	485
CHRNB2	0.598869	486
MPP6	0.598418	487
SLC35A5	0.598318	488
ASB9	0.59788	489
AKR1C3	0.597774	490
GSTA1	0.597261	491
PYROXD1	0.59652	492
DECR1	0.594882	493
RPS27L	0.594387	494
TRABD2A	0.593902	495
APIP	0.59218	496
MAGEB1	0.592175	497
MYB	0.591458	498
HSD17B11	0.591146	499
CYCS	0.590886	500
ZNF329	0.589191	501
RAB32	0.589078	502
ASAH2	0.588235	503
DACH2	0.586973	504
FRMD3	0.586241	505
CYP2B6	0.584237	506
EIF1B	0.58406	507
CLUL1	0.583859	508
ARL4A	0.583133	509
MT2A	0.582054	510
SCGN	0.581472	511
TSPAN12	0.580902	512
C8A	0.580096	513
SEPSECS	0.579837	514
GIPC2	0.579414	515
NAT1	0.579294	516
IYD	0.579027	517
NDUFA5	0.57847	518
KCNE2	0.577648	519
ZFP30	0.577623	520
PDE9A	0.577466	521
NNT	0.576973	522
VSTM2A	0.576547	523
GUCY2C	0.575803	524
FAM216B	0.575761	525
TPSD1	0.575227	526
NDUFA4	0.575082	527
DNAJC6	0.574671	528
EDARADD	0.574342	529
CELF4	0.574191	530
ZNF287	0.574086	531
PPP1CC	0.573843	532
GLP2R	0.573604	533
MAP2K6	0.572683	534
KBTBD8	0.571632	535
ZNF790	0.571234	536
FREM1	0.570494	537
SLC16A7	0.570379	538
NAALADL2	0.570069	539
LXN	0.569383	540
ZNF311	0.568766	541
PSMA2	0.568168	542
MS4A1	0.568045	543
TLR4	0.56731	544
GHR	0.566513	545
RPL22L1	0.566026	546
SLC51A	0.565484	547
VPS37D	0.564882	548
SUCLG2	0.564677	549
MYEF2	0.563181	550
TMED7	0.563169	551
AGR3	0.562916	552
SLC44A3	0.56274	553
COX7C	0.562678	554
ACSM3	0.562041	555
WASF3	0.562029	556
GPA33	0.560797	557
RIMS4	0.560445	558
ASIC4	0.560092	559
PIGR	0.559609	560
KLHL13	0.559155	561
MRPS36	0.558128	562
USP2	0.557937	563
SULT1C3	0.557845	564
EIF5A2	0.556608	565
AGBL4	0.556224	566
SLX1A	0.556123	567
CERKL	0.555838	568
GALNT7	0.555603	569
SETD9	0.554885	570
LPGAT1	0.552758	571
SLC36A4	0.552192	572
CYP2J2	0.552133	573
HPGD	0.551505	574
EHHADH	0.550746	575
IL20RA	0.55041	576
ERAP2	0.547199	577
GGH	0.547036	578
HIBADH	0.546686	579
LRRIQ3	0.54613	580
HSD17B12	0.545634	581
LACTB2	0.5455	582
FKBP5	0.54472	583
ZNF850	0.542297	584
B4GALT6	0.541599	585
LCA5L	0.541479	586
ZNF404	0.540778	587
TMCC3	0.54061	588
M1AP	0.540257	589
FBXO16	0.540044	590
PTPN5	0.539621	591
NDUFA12	0.539391	592
SLC16A4	0.539061	593
RGS2	0.538742	594
TBX18	0.538494	595
TMEM161B	0.538366	596
HIGD1A	0.537816	597
C3orf18	0.537436	598
PTGDR2	0.537405	599
PIGK	0.536903	600
KCTD14	0.536578	601
KRT34	0.536347	602
SATB2	0.53556	603
GLOD5	0.534525	604
FAM3C	0.533322	605
MRPL35	0.532353	606
NDUFB4	0.532068	607
PON1	0.531899	608
SDHC	0.531681	609
SPCS1	0.531102	610
FAM131B	0.530648	611
GATM	0.530453	612
ILDR1	0.529859	613
ZNF675	0.529434	614
TMBIM4	0.529332	615
RAB37	0.529307	616
ALG10	0.528243	617
EIF1AY	0.52821	618
IRAK1BP1	0.528112	619
DAZ4	0.526261	620
MGST3	0.526075	621
PCDH11Y	0.524697	622
AGMAT	0.523673	623
FAM81B	0.523605	624
PCCA	0.522148	625
CPD	0.521907	626
ERLEC1	0.521272	627
CSRNP3	0.520489	628
SEMA3C	0.520359	629
ZNF845	0.520224	630
TMEM116	0.519813	631
C4orf33	0.519659	632
GPR142	0.519125	633
TMEM256	0.518322	634
COX6A1	0.518179	635
SEMA6D	0.517879	636
INSIG2	0.517178	637
KLK1	0.516593	638
ZNF879	0.516296	639
SPPL2A	0.515002	640
TRIM36	0.514911	641
NDUFB3	0.514664	642
PLS1	0.514459	643
NMUR2	0.513978	644
CNTFR	0.513422	645
VAX2	0.513237	646
KCNJ3	0.513097	647
TMEM231	0.513081	648
SEC61B	0.512293	649
ZNF337	0.51181	650
SIGLEC8	0.511586	651
ZNF718	0.511577	652
PIGP	0.511458	653
ETV1	0.510424	654
PHOSPHO2	0.510058	655
SLC41A2	0.509615	656
COX7A2	0.50859	657
ENPP4	0.508111	658
ARL1	0.507562	659
ZNF605	0.506003	660
CPQ	0.505824	661
RTBDN	0.505004	662
SEMA3D	0.504849	663
UEVLD	0.504244	664
SMOC1	0.503317	665
LZTFL1	0.503061	666
PXMP2	0.501317	667
HHIP	0.501048	668
SHD	0.50095	669
CLRN3	0.500547	670
MPP1	0.500537	671
SHOX2	0.500526	672
KBTBD11	0.500275	673
DIRAS3	0.500076	674
COPG2	0.500034	675
DERL2	0.499535	676
SLC13A3	0.499039	677
RASGEF1A	0.498984	678
SERPINA1	0.498783	679
DNAJC28	0.498546	680
TMEM106B	0.498409	681
NXPE1	0.498407	682
MANEAL	0.497993	683
STATH	0.497587	684
STX19	0.49727	685
PEX7	0.496835	686
ABRACL	0.496429	687
KLHL24	0.496402	688
DPY19L4	0.49525	689
STARD4	0.495118	690
ZDHHC2	0.494555	691
GPX3	0.494354	692
CASP6	0.493894	693
FAM8A1	0.493527	694
FMO5	0.493405	695
GAS2	0.492589	696
ITGB8	0.49247	697
ORMDL1	0.492224	698
ARHGDIG	0.491854	699
RNF152	0.490785	700
LRRC17	0.490554	701
SMPDL3A	0.489708	702
TBCEL	0.489578	703
CCDC110	0.489399	704
HADHB	0.488983	705
TMEM19	0.488674	706
PPARGC1A	0.488325	707
CAT	0.488316	708
FUCA1	0.488061	709
CTSC	0.487778	710
TXNDC17	0.486431	711
MKRN3	0.485464	712
SIAE	0.485268	713
LRRC6	0.484746	714
AKAP7	0.484344	715
MAP3K7CL	0.484197	716
CTSV	0.483822	717
SS18L2	0.483803	718
CHCHD2	0.4837	719
HSD11B2	0.483349	720
SEC11C	0.483117	721
C11orf53	0.482954	722
CRLS1	0.48252	723
HEPHL1	0.482126	724
RIMKLA	0.482044	725
SCAMP1	0.481223	726
ST6GALNAC1	0.48086	727
GMNN	0.480818	728
ZNF22	0.480727	729
SRP19	0.480641	730
SACM1L	0.480633	731
SCUBE2	0.480463	732
RIOK2	0.480437	733
LYRM9	0.480123	734
ZSCAN31	0.479475	735
UGT2B7	0.479414	736
VEPH1	0.478822	737
GLDN	0.478686	738
DHRS9	0.478371	739
NR5A2	0.478302	740
TM9SF2	0.478297	741
CLYBL	0.478204	742
COX7B	0.478071	743
SLC25A36	0.477727	744
SCP2	0.477092	745
CTAG2	0.476592	746
DAZ1	0.476479	747
GLT8D1	0.476457	748
PPP4R4	0.476249	749
UBA5	0.475311	750
GALNT8	0.475256	751
KCNA6	0.475256	752
TDP2	0.474757	753
SMIM20	0.474539	754
FZD3	0.474273	755
TMEM14C	0.474178	756
PON2	0.47331	757
CCDC28A	0.472883	758
ZNF224	0.47287	759
FMOD	0.472703	760
MATN2	0.472638	761
SLC35D1	0.472285	762
PANK1	0.471882	763
LGALS4	0.471607	764
SLC30A6	0.471448	765
ZNF525	0.471393	766
SLC35A3	0.470929	767
CRYZ	0.470183	768
SLC25A13	0.470132	769
UCHL3	0.469982	770
MDH1	0.468955	771
DLD	0.468656	772
POLI	0.468427	773
ISCA1	0.467098	774
TMEM25	0.466768	775
PHGR1	0.466478	776
ABHD10	0.466377	777
SLC2A13	0.466144	778
LIPA	0.46599	779
C1orf53	0.465023	780
KCNQ2	0.46498	781
TMEM14B	0.464871	782
KCNJ11	0.464849	783
SLC44A1	0.46482	784
SLC16A14	0.464679	785
ANPEP	0.464623	786
PAM	0.464595	787
TTBK1	0.464404	788
CD164	0.463896	789
LCN15	0.463029	790
FSIP1	0.462365	791
FANCF	0.462329	792
IER3IP1	0.462206	793
ENPP1	0.461833	794
BLOC1S1	0.461088	795
SAR1B	0.460812	796
TMEM72	0.460546	797
XK	0.4602	798
GGT2	0.460133	799
NBEA	0.460031	800
FPGT	0.460012	801
TMEM171	0.459789	802
SLC38A1	0.459748	803
KDELR3	0.459657	804
RFK	0.459501	805
GMFB	0.458821	806
CDC42SE2	0.458312	807
GOLT1B	0.458189	808
TMEM169	0.457943	809
CLN5	0.45792	810
COQ5	0.457508	811
ST8SIA3	0.457476	812
CNTN3	0.457427	813
NIPSNAP3B	0.4572	814
TMEM33	0.457048	815
GP2	0.45703	816
UQCR10	0.456931	817
SMIM8	0.456803	818
MRO	0.456492	819
C9orf152	0.456455	820
SUMF2	0.456061	821
PBLD	0.455944	822
BST1	0.455674	823
LRR1	0.45527	824
SLC25A15	0.455015	825
NUDT12	0.454857	826
ZNF736	0.454553	827
SRD5A3	0.454519	828
MORN2	0.454348	829
MAGEB2	0.454259	830
SEC62	0.454159	831
ALDH5A1	0.454053	832
SLC25A40	0.45393	833
LANCL2	0.453798	834
SMIM14	0.453662	835
HLTF	0.453591	836
ZNF709	0.453398	837
PAX6	0.452291	838
ZNF571	0.452192	839
GNPNAT1	0.45169	840
EPHA7	0.451524	841
BAAT	0.451189	842
RNFT2	0.450867	843
NDUFAF4	0.450739	844
ACADS	0.450621	845
MINPP1	0.450443	846
ACTR6	0.450229	847
ERP44	0.450163	848
CDHR3	0.449144	849
TMEM60	0.44878	850
PRR13	0.448559	851
GNG12	0.448509	852
CHRNA7	0.447951	853
GOLGA8M	0.447895	854
PKHD1	0.447749	855
EVPLL	0.44752	856
CXCL11	0.44751	857
ANG	0.446534	858
MAEL	0.44605	859
CXADR	0.444876	860
TMED2	0.443745	861
BORA	0.443613	862
BTD	0.443399	863
SLC6A17	0.443328	864
SLC30A10	0.443311	865
TPMT	0.443121	866
PRKD3	0.442954	867
LAMTOR5	0.442306	868
DNAJC22	0.442301	869
BVES	0.442227	870
THAP5	0.441961	871
ANO3	0.441924	872
ADAM22	0.441719	873
FKTN	0.441696	874
TBC1D8B	0.441457	875
PTCH1	0.441425	876
PIGF	0.441306	877
AP5M1	0.441095	878
F2RL1	0.44104	879
CCNG1	0.440261	880
TMEM258	0.440142	881
ZNF141	0.440122	882
COX6C	0.440091	883
LPCAT2	0.439252	884
TRIQK	0.43895	885
NDUFC2	0.438887	886
KLHDC2	0.438879	887
NAPEPLD	0.438691	888
CCDC113	0.438257	889
DNAJC19	0.438005	890
RANBP17	0.436751	891
ALG10B	0.436707	892
USP30	0.436703	893
SLC1A1	0.436239	894
TMEM135	0.436061	895
ATP1B1	0.435413	896
ZNF443	0.435244	897
ITIH5	0.434329	898
AK3	0.434286	899
CROT	0.433893	900
DUS4L	0.433416	901
ACOX2	0.433366	902
KLHDC7A	0.433146	903
DNAJB9	0.432505	904
MTCH2	0.43159	905
CCPG1	0.431418	906
LIPM	0.431231	907
TP53	0.430955	908
TMEM128	0.430619	909
MLEC	0.430595	910
TSPAN7	0.430595	911
GDAP1	0.430509	912
CASD1	0.430399	913
LARP4	0.43013	914
LGALS3	0.429906	915
BTG1	0.429455	916
MKKS	0.428977	917
FAM200A	0.428881	918
GLB1	0.428777	919
AKAP5	0.428247	920
LSM5	0.427953	921
MYNN	0.427523	922
GATA4	0.427418	923
TMEM167A	0.427411	924
C7orf57	0.427159	925
TPK1	0.42701	926
MBOAT4	0.426999	927
OSTC	0.426983	928
SLC27A2	0.426556	929
HUS1	0.426138	930
SP6	0.426054	931
NIPSNAP1	0.425848	932
C11orf54	0.425473	933
TMEM50B	0.424873	934
RXFP1	0.424737	935
RORC	0.424713	936
RAP1GAP	0.424508	937
IL23R	0.424388	938
GKN2	0.424363	939
GDE1	0.424154	940
MTURN	0.423547	941
KCNJ2	0.423064	942
ZNF256	0.422454	943
JAGN1	0.421958	944
FIGN	0.421954	945
CKS1B	0.421829	946
PCYOX1	0.421507	947
BDH2	0.421409	948
THEG	0.421408	949
KLHDC1	0.421263	950
MRPL15	0.42121	951
SFMBT1	0.420977	952
LMAN1	0.420573	953
POC1B	0.420548	954
GCNT2	0.420292	955
PGM3	0.420274	956
GJD2	0.419871	957
CTSS	0.419781	958
TMEM42	0.419648	959
SLC18A2	0.419533	960
CKS2	0.419468	961
STT3B	0.419421	962
CENPBD1	0.418978	963
IDH1	0.418765	964
TMEM182	0.418762	965
ZNF345	0.418275	966
RAG1	0.418259	967
ZSCAN16	0.417916	968
AOC1	0.417759	969
RCN1	0.417242	970
FAM167A	0.416983	971
NLRP6	0.416978	972
COPB1	0.41677	973
HSPA13	0.416299	974
INTS8	0.416212	975
TMEM232	0.416189	976
DNAH7	0.41615	977
KL	0.416138	978
SSR1	0.416034	979
SARM1	0.415527	980
GNS	0.415475	981
FDX1	0.414841	982
CGGBP1	0.414604	983
GTF2H5	0.414542	984
CYP2R1	0.414492	985
EPCAM	0.414153	986
MPC1	0.413917	987
ENOX1	0.413423	988
MEST	0.413292	989
BEX1	0.413066	990
GPC4	0.412497	991
CYTIP	0.412346	992
UQCR11	0.412299	993
ACTN2	0.41213	994
JPH1	0.412095	995
CAPN6	0.411824	996
FAM107B	0.411465	997
C2orf15	0.410985	998
SLC30A9	0.410623	999
ZNF486	0.410598	1000
KCNMB2	0.410554	1001
ARV1	0.410483	1002
OXSM	0.410321	1003
TMEM50A	0.410022	1004
APPL1	0.409849	1005
CNPY2	0.409813	1006
GNPDA2	0.409764	1007
LONRF2	0.40946	1008
BMP5	0.409288	1009
VDAC1	0.409281	1010
LYSMD3	0.408841	1011
TMPRSS6	0.408483	1012
SLC6A7	0.40822	1013
PCTP	0.408058	1014
TMEM251	0.407896	1015
SPR	0.407836	1016
CCL24	0.407292	1017
SLC25A12	0.407034	1018
PKLR	0.406632	1019
PET100	0.406442	1020
TPD52	0.406111	1021
DRAM2	0.406015	1022
TTC37	0.405285	1023
MRPL42	0.405191	1024
C11orf1	0.405136	1025
GNG5	0.404984	1026
LYPLAL1	0.404645	1027
ELAC1	0.40436	1028
ABCB11	0.404061	1029
ASTN2	0.404028	1030
ZNF558	0.403969	1031
SRP9	0.403734	1032
TENM1	0.403607	1033
CPM	0.403225	1034
SUMF1	0.403064	1035
NEB	0.402869	1036
ZNF680	0.402821	1037
SLAIN1	0.402592	1038
GPR63	0.402424	1039
NT5E	0.402383	1040
NAALADL1	0.40232	1041
PEG10	0.40188	1042
PPP2R3A	0.401599	1043
LGR4	0.40141	1044
ALDH2	0.401355	1045
DPY30	0.401225	1046
COX14	0.401095	1047
ETHE1	0.401039	1048
PRKCI	0.400986	1049
PDK1	0.400922	1050
GPAM	0.400757	1051
LIPG	0.400645	1052
GRAMD1C	0.400604	1053
HTR1D	0.400069	1054
PPIL3	0.400048	1055
FAM78B	0.399672	1056
KCNQ1	0.399569	1057
PDIK1L	0.399009	1058
RGPD6	0.399006	1059
GALC	0.398766	1060
GABRB2	0.398453	1061
BCKDHB	0.398242	1062
CCNJL	0.398106	1063
ZBTB10	0.398068	1064
MBLAC2	0.397468	1065
CTBS	0.396378	1066
UGP2	0.395835	1067
ZNF662	0.395405	1068
CCT6A	0.395098	1069
ZNF84	0.395039	1070
ABAT	0.394977	1071
C9orf64	0.394949	1072
ERI2	0.394514	1073
COMMD10	0.394502	1074
CLCN4	0.39439	1075
ELMOD2	0.394214	1076
IRS2	0.393936	1077
TSFM	0.393907	1078
CTDSPL	0.393898	1079
ARSK	0.39378	1080
TCAIM	0.393653	1081
FPR2	0.393594	1082
PDK3	0.393523	1083
TRAM1	0.393492	1084
RPRM	0.393311	1085
JKAMP	0.393294	1086
PDIA3	0.393146	1087
GCNT4	0.392835	1088
CHCHD7	0.392739	1089
NDUFB5	0.392677	1090
FAM135B	0.392062	1091
ZNF684	0.391966	1092
EPB41L4B	0.391906	1093
ABCG2	0.391794	1094
SKAP2	0.391776	1095
AQP1	0.391762	1096
AHCYL2	0.390746	1097
PDCD10	0.390743	1098
ARL14EP	0.390533	1099
HNF4G	0.39047	1100
GOLIM4	0.390146	1101
ARF4	0.390085	1102
EEF1E1	0.390041	1103
MOB1A	0.389719	1104
FECH	0.38971	1105
CMTM6	0.38966	1106
SYDE2	0.3895	1107
VIT	0.389255	1108
PSMG2	0.38889	1109
RAB11FIP2	0.388816	1110
ADPRM	0.388734	1111
C5	0.38872	1112
LRRC40	0.388701	1113
RFXAP	0.38867	1114
KBTBD3	0.38803	1115
SMIM15	0.387897	1116
FAM222A	0.387783	1117
RETNLB	0.387563	1118
FAM98B	0.387465	1119
MYCBP	0.387143	1120
ZNF268	0.38694	1121
AMN1	0.386784	1122
TSPAN1	0.386077	1123
SLC30A1	0.385831	1124
EFCAB2	0.385757	1125
TTLL7	0.385533	1126
OST4	0.38537	1127
KLF12	0.385316	1128
RNLS	0.385052	1129
FIGNL1	0.385008	1130
HINT1	0.384758	1131
ZFP37	0.384645	1132
ATP6AP2	0.384457	1133
RPS23	0.384336	1134
ACTRT3	0.384073	1135
NDUFB8	0.383944	1136
LLPH	0.383857	1137
TMEM151A	0.383765	1138
CDKN2AIPNL	0.383711	1139
PRDX3	0.38364	1140
TWSG1	0.383192	1141
GLRX2	0.382922	1142
GRB14	0.382446	1143
FREM2	0.381403	1144
STK32A	0.381286	1145
KLRG1	0.380611	1146
SMIM19	0.380415	1147
CERS2	0.380386	1148
STT3A	0.380334	1149
CASR	0.379625	1150
RABL3	0.379344	1151
UQCRC2	0.379322	1152
DNAJC10	0.378988	1153
POLR2K	0.378794	1154
SDHB	0.37863	1155
IPMK	0.378514	1156
SCYL2	0.37827	1157
WDR17	0.378023	1158
SERP1	0.377939	1159
CHRM2	0.377903	1160
RBBP9	0.377704	1161
NUDT6	0.377688	1162
DDAH1	0.377636	1163
FBP2	0.377435	1164
LIN7C	0.377304	1165
POT1	0.37718	1166
MSI1	0.376989	1167
C12orf66	0.376785	1168
ZNF442	0.376722	1169
IL33	0.376476	1170
CHMP2B	0.37633	1171
RAB1A	0.375984	1172
SNRPF	0.375801	1173
CPT2	0.375734	1174
GALNT3	0.375527	1175
CCDC117	0.375417	1176
AMIGO1	0.375125	1177
GOT1	0.375106	1178
CCL20	0.37479	1179
TMEM230	0.374692	1180
CEACAM5	0.374472	1181
ENTPD5	0.374365	1182
ZNF347	0.374269	1183
SLC30A5	0.374148	1184
MYCL	0.374147	1185
ZNF502	0.373962	1186
TMEM145	0.373855	1187
CMC1	0.373826	1188
TREH	0.373745	1189
AGR2	0.373729	1190
PLCL2	0.373728	1191
NIPSNAP3A	0.373565	1192
OGDHL	0.373262	1193
SKP1	0.372401	1194
ZNF253	0.372253	1195
TMBIM6	0.372231	1196
SLC35B3	0.371913	1197
ZNF140	0.371439	1198
SCARB2	0.371438	1199
HS6ST3	0.370855	1200
BIVM	0.370815	1201
CCDC126	0.370685	1202
KIAA1143	0.370663	1203
CTSO	0.370549	1204
NDC1	0.369917	1205
PGAP1	0.369897	1206
GCSAML	0.369689	1207
COMMD6	0.369632	1208
MYCN	0.36963	1209
MAP9	0.369415	1210
ZNF737	0.369412	1211
UQCRFS1	0.36941	1212
COX11	0.369406	1213
C15orf65	0.369318	1214
HACL1	0.369262	1215
METTL5	0.36915	1216
CLDN7	0.369142	1217
XDH	0.368914	1218
FASTKD1	0.368678	1219
SSR3	0.368609	1220
RRAS2	0.36856	1221
IMMP1L	0.368491	1222
GIN1	0.368315	1223
SOAT1	0.368257	1224
CHIC1	0.368256	1225
CACNA2D2	0.368196	1226
MALSU1	0.368121	1227
CMPK1	0.36798	1228
ORMDL2	0.367907	1229
PAQR3	0.367829	1230
HOXB13	0.367704	1231
SEC24A	0.367647	1232
PRELID2	0.36731	1233
PMP2	0.367121	1234
ACE	0.367068	1235
SLC25A52	0.366964	1236
SATB1	0.366539	1237
RGS17	0.366507	1238
RWDD2B	0.366461	1239
SLC25A20	0.366194	1240
FAM47E	0.366116	1241
GTF3A	0.365912	1242
DENND5B	0.365909	1243
ZNF491	0.365832	1244
SLC4A4	0.365674	1245
TMSB15B	0.365596	1246
TRAK2	0.365293	1247
RNF170	0.365263	1248
TMEM59	0.364869	1249
MCMDC2	0.364832	1250
ATRAID	0.364756	1251
YIPF4	0.364653	1252
CA9	0.364651	1253
PTER	0.36453	1254
PRRC1	0.364514	1255
PIGV	0.364482	1256
IFNGR1	0.364448	1257
CALM2	0.364427	1258
FASTKD3	0.364106	1259
NDUFA9	0.36386	1260
HTATIP2	0.363655	1261
FBXL4	0.363256	1262
RGS13	0.363235	1263
EXTL2	0.363158	1264
SPCS2	0.363136	1265
TSPAN13	0.36304	1266
TBC1D19	0.363007	1267
TFDP2	0.363004	1268
SLC25A46	0.362928	1269
HEPH	0.362844	1270
OAT	0.362789	1271
CHRFAM7A	0.36259	1272
ASCL1	0.362486	1273
CLDN15	0.362276	1274
DEPDC7	0.362196	1275
CLCN1	0.362138	1276
RPS6KA3	0.361914	1277
DYNC2LI1	0.361801	1278
SLC7A2	0.361261	1279
CBX3	0.361199	1280
CYP2W1	0.360773	1281
COQ3	0.360406	1282
POMP	0.359933	1283
DTWD2	0.359871	1284
MDH1B	0.35979	1285
CRIP3	0.359537	1286
ENKUR	0.359486	1287
SSR2	0.359281	1288
SEC16B	0.359055	1289
EYS	0.358927	1290
FH	0.358824	1291
ULBP1	0.358367	1292
RCHY1	0.35829	1293
SMARCA1	0.357713	1294
ICA1L	0.357692	1295
SLC35F5	0.357558	1296
EIF4E3	0.357318	1297
ATG4A	0.3573	1298
SPEF2	0.357167	1299
C9orf116	0.356848	1300
C2orf76	0.356795	1301
MAT2B	0.356525	1302
C2orf69	0.356446	1303
CYP3A7	0.356412	1304
CA8	0.356255	1305
ST7	0.35622	1306
BTNL3	0.356131	1307
POU6F2	0.3561	1308
MEIG1	0.356088	1309
ALG6	0.356038	1310
ZNF433	0.355719	1311
CDC42	0.355671	1312
RAD17	0.355569	1313
TEFM	0.355475	1314
SFT2D1	0.355314	1315
TENM4	0.355147	1316
TM9SF3	0.355014	1317
FZD4	0.354887	1318
MPDU1	0.354859	1319
MZT1	0.354593	1320
SPRR2F	0.354461	1321
EOMES	0.354257	1322
PLEKHF2	0.354107	1323
UNC119B	0.353996	1324
ZMAT1	0.353989	1325
TFAM	0.353951	1326
SIX5	0.353724	1327
LMBRD1	0.353325	1328
MGST2	0.353069	1329
ZNF816	0.35305	1330
MRPL19	0.352903	1331
TMEM139	0.352866	1332
PAK3	0.352861	1333
EFHC2	0.35281	1334
TMEM167B	0.352594	1335
TMEM177	0.352464	1336
PPCS	0.352455	1337
MRPL39	0.352386	1338
MAN2A1	0.352385	1339
ARMC10	0.352338	1340
PREPL	0.352077	1341
PDE3B	0.352011	1342
TMEM126A	0.351377	1343
HESX1	0.351278	1344
NOTUM	0.351201	1345
ACAT1	0.351098	1346
ENHO	0.351047	1347
SMAD4	0.351016	1348
ARSD	0.350813	1349
EDEM3	0.350567	1350
PDCD4	0.350534	1351
RHOBTB1	0.350435	1352
FTH1	0.350125	1353
BCDIN3D	0.34999	1354
GBP3	0.349784	1355
CCDC71L	0.349752	1356
TTC3	0.34967	1357
TRIL	0.349004	1358
ASB4	0.348985	1359
CCR2	0.348813	1360
VOPP1	0.348745	1361
NIT2	0.348586	1362
ACBD5	0.348504	1363
SLC30A7	0.348422	1364
PRH1-TAS2R14	0.348189	1365
TAS2R14	0.348189	1366
PRDM5	0.348051	1367
NGLY1	0.348013	1368
ABCD3	0.347987	1369
CCDC66	0.347898	1370
LTN1	0.34782	1371
ZMPSTE24	0.347777	1372
HADH	0.347351	1373
STXBP6	0.34734	1374
ZNF878	0.347061	1375
PRKAA1	0.34703	1376
TP53INP1	0.347012	1377
ITM2B	0.346983	1378
PDE8B	0.34676	1379
QDPR	0.346739	1380
GPR55	0.346699	1381
UQCRC1	0.346358	1382
TMEM68	0.346251	1383
MED31	0.346157	1384
ARHGEF28	0.34614	1385
RWDD2A	0.34609	1386
WSCD2	0.346017	1387
COQ6	0.34583	1388
ZBBX	0.345631	1389
PCGF5	0.345481	1390
C5orf24	0.345403	1391
WDSUB1	0.345292	1392
FRMPD1	0.34522	1393
SLC2A2	0.345125	1394
CLCN3	0.344926	1395
GDPD2	0.34483	1396
SLC16A10	0.344425	1397
CBR4	0.34424	1398
RAD54B	0.344172	1399
ALDH1L1	0.344071	1400
COX20	0.343979	1401
CRYL1	0.343973	1402
NDUFC1	0.343953	1403
CAPZA2	0.3438	1404
BLMH	0.343703	1405
CYP2U1	0.343685	1406
PSMA1	0.343671	1407
AGPS	0.343634	1408
LY75	0.343415	1409
CISD1	0.343357	1410
TMED10	0.343255	1411
PPARG	0.343209	1412
BBS10	0.34308	1413
RPL9	0.343066	1414
ZNF627	0.342973	1415
ALDH1A2	0.342943	1416
COPZ1	0.342841	1417
METTL25	0.342683	1418
ALDH6A1	0.342649	1419
ZNF615	0.342642	1420
YEATS4	0.342577	1421
UHMK1	0.342569	1422
OCIAD1	0.342491	1423
KCTD12	0.342483	1424
TAF4B	0.342433	1425
LCLAT1	0.342357	1426
UBE2K	0.34229	1427
CLDN12	0.342269	1428
ASCL2	0.342263	1429
NR1D2	0.341683	1430
BEND7	0.341456	1431
ZNF420	0.34097	1432
DNAJC3	0.340894	1433
SUCLG1	0.340778	1434
ACSM1	0.340773	1435
ANKEF1	0.340701	1436
TMEM168	0.340622	1437
LPCAT3	0.340041	1438
GOLPH3L	0.340035	1439
TMEM41B	0.339916	1440
ABCD2	0.339873	1441
SOX4	0.339575	1442
SEC14L5	0.339547	1443
ACSL3	0.339472	1444
RIC8B	0.339357	1445
SYNGR3	0.339183	1446
ACAA2	0.339027	1447
FASTKD2	0.338898	1448
ZNF99	0.338843	1449
AGL	0.338776	1450
CYFIP2	0.338738	1451
ORC4	0.338704	1452
ING4	0.338493	1453
TOP2B	0.338408	1454
FGD4	0.33839	1455
RPL39	0.338237	1456
THAP10	0.338124	1457
C3orf38	0.33807	1458
PHC3	0.33806	1459
ECHDC1	0.33779	1460
ABCA5	0.337414	1461
MMADHC	0.337065	1462
SLC39A9	0.336976	1463
COQ10A	0.336901	1464
ZNF10	0.336883	1465
UAP1	0.336641	1466
TRUB1	0.336632	1467
CCL11	0.336523	1468
HSD17B2	0.336255	1469
TM4SF20	0.336144	1470
PNPLA4	0.336024	1471
SYT10	0.335695	1472
CAPS2	0.335672	1473
TMED5	0.335294	1474
CLHC1	0.334567	1475
RNF13	0.334131	1476
ZNF799	0.334071	1477
ZNF93	0.333966	1478
DPY19L1	0.333815	1479
MRPL50	0.333767	1480
MITF	0.333761	1481
COX6B1	0.333747	1482
CCRL2	0.333527	1483
CACNA1D	0.3335	1484
CHCHD4	0.333428	1485
ZNF14	0.333393	1486
VDAC3	0.3331	1487
SYF2	0.333095	1488
RPL35A	0.332954	1489
HGD	0.332024	1490
ZNF619	0.331939	1491
PIGX	0.331912	1492
UBE2N	0.331911	1493
SLC38A3	0.331828	1494
NREP	0.331596	1495
METTL7A	0.331317	1496
AK6	0.331106	1497
LRIG1	0.330959	1498
ABCA8	0.330901	1499
COX7A2L	0.330889	1500
GPR180	0.330668	1501
CMBL	0.330652	1502
C3orf70	0.330605	1503
ACTR2	0.330408	1504
MICU2	0.330158	1505
ZFPL1	0.330157	1506
ARL6IP5	0.330065	1507
TCTA	0.329983	1508
MRPS33	0.329922	1509
ORC5	0.329886	1510
GLOD4	0.329703	1511
BRK1	0.32967	1512
DAD1	0.329648	1513
GNE	0.329613	1514
LPAR1	0.329539	1515
IDI1	0.329466	1516
NDUFB1	0.329438	1517
ZNF852	0.329418	1518
ZNF20	0.3294	1519
ATOH1	0.329384	1520
COX5A	0.329376	1521
ESD	0.3292	1522
CAMTA1	0.329066	1523
MTM1	0.329048	1524
SLC37A4	0.32882	1525
HSPE1	0.328507	1526
LAMTOR2	0.328383	1527
ZNF891	0.32834	1528
RAP1A	0.328139	1529
ABHD14B	0.328122	1530
C14orf28	0.328106	1531
GCH1	0.328074	1532
FGF9	0.327523	1533
TMEM38B	0.327411	1534
TIMM10B	0.327254	1535
VPS29	0.327234	1536
ZNF664	0.327166	1537
KLHDC10	0.327026	1538
ABCB10	0.326919	1539
AZGP1	0.326886	1540
UBA3	0.326637	1541
ZNF780A	0.326478	1542
MYO1A	0.326417	1543
MARVELD3	0.325787	1544
FGF13	0.325783	1545
ZNF699	0.325777	1546
SLC25A24	0.325744	1547
CDYL2	0.325677	1548
ZNF599	0.325303	1549
NMNAT1	0.325141	1550
PUS7L	0.325043	1551
THUMPD3	0.324925	1552
ZNF844	0.324718	1553
ALG14	0.323932	1554
NXT2	0.323854	1555
GUF1	0.323757	1556
ARMC1	0.323662	1557
MCOLN2	0.323402	1558
BTC	0.323275	1559
CABP1	0.322977	1560
STXBP5	0.322813	1561
SLC9A4	0.322759	1562
ANKRD22	0.322759	1563
CCDC25	0.322739	1564
MTMR6	0.322713	1565
THNSL1	0.322596	1566
ZNF480	0.322085	1567
DNAJC15	0.321965	1568
ZADH2	0.321726	1569
ALG5	0.321709	1570
C1orf21	0.321266	1571
ZKSCAN4	0.321252	1572
ASNS	0.321107	1573
RNF14	0.32108	1574
NDUFS1	0.320916	1575
CCNC	0.320753	1576
PTPRK	0.32069	1577
UBE2W	0.320655	1578
ZNF100	0.320583	1579
REEP1	0.320581	1580
HFM1	0.320482	1581
LIAS	0.32047	1582
HSD17B4	0.320282	1583
ZFAND1	0.320159	1584
TPRKB	0.320089	1585
MEI1	0.320024	1586
C3orf33	0.319831	1587
ZNF222	0.319765	1588
AAMDC	0.31957	1589
SDSL	0.319476	1590
C5orf22	0.319342	1591
COMMD8	0.31926	1592
GABARAPL1	0.319235	1593
TSPAN31	0.318884	1594
TMEM178B	0.318834	1595
UGGT1	0.318667	1596
LGSN	0.318646	1597
PTGFR	0.318554	1598
DPH3	0.31828	1599
THEM5	0.318239	1600
KCNF1	0.31794	1601
MCTS1	0.317912	1602
RNF103	0.317823	1603
CNIH1	0.317785	1604
ZBED3	0.317733	1605
MGST1	0.317577	1606
NT5M	0.317405	1607
LRRIQ4	0.317034	1608
SPAST	0.316954	1609
LMBRD2	0.316818	1610
IFNK	0.316555	1611
RBM43	0.316513	1612
DYRK4	0.316271	1613
DBT	0.315965	1614
SURF1	0.315842	1615
GMCL1	0.315824	1616
PDHB	0.315706	1617
LIPT2	0.315663	1618
MRPL51	0.315569	1619
CNGB3	0.315495	1620
TOMM20	0.315411	1621
CEACAM7	0.315398	1622
SLC25A38	0.315391	1623
FAM161A	0.315095	1624
ZBTB41	0.315058	1625
WDR48	0.314944	1626
BET1	0.31488	1627
NDUFA2	0.31483	1628
C1GALT1	0.314793	1629
LAMTOR3	0.314647	1630
MRPL13	0.314611	1631
C12orf60	0.314499	1632
UBL5	0.314479	1633
SGK3	0.314345	1634
PRR19	0.314336	1635
CRBN	0.314311	1636
ACVR1B	0.314282	1637
CCDC138	0.314243	1638
LMO4	0.314081	1639
HLCS	0.313847	1640
N6AMT1	0.313757	1641
RNF5	0.31374	1642
ADD3	0.313393	1643
IFT80	0.313377	1644
PIFO	0.313353	1645
FFAR4	0.313076	1646
ZNF613	0.313035	1647
IQUB	0.312988	1648
KLHL7	0.312875	1649
TAS2R4	0.31276	1650
NUDT19	0.312731	1651
ACVR2B	0.312662	1652
GYG2	0.312571	1653
RYBP	0.312529	1654
TOMM7	0.312418	1655
CREBL2	0.312408	1656
FCAMR	0.312291	1657
ANO10	0.312268	1658
MAP3K5	0.312259	1659
C1D	0.312177	1660
NFYB	0.312165	1661
MSMO1	0.312035	1662
ZNF284	0.311883	1663
PAFAH2	0.311825	1664
C4orf48	0.311745	1665
RBM7	0.311739	1666
COG5	0.311458	1667
ETFDH	0.311447	1668
RDH11	0.311385	1669
TMSB4X	0.311252	1670
AUH	0.311233	1671
ZBTB6	0.311185	1672
CCT6B	0.310669	1673
ATP8B1	0.310667	1674
TBC1D5	0.309594	1675
ACOT13	0.309515	1676
MRPL1	0.309457	1677
NDUFA1	0.309322	1678
SNRPG	0.309272	1679
CAMK2N1	0.309091	1680
ZC3H6	0.309022	1681
PGGT1B	0.308904	1682
ACKR4	0.308855	1683
CEP76	0.308594	1684
PDZK1	0.308594	1685
CECR2	0.30858	1686
PPA1	0.308577	1687
IL1R2	0.308444	1688
RGPD8	0.308351	1689
USP53	0.307914	1690
GNPDA1	0.307886	1691
PEX11A	0.307774	1692
TCEAL8	0.307624	1693
SELENBP1	0.307598	1694
ESCO2	0.30738	1695
IMMP2L	0.307153	1696
MFSD8	0.307013	1697
SLC26A6	0.306752	1698
YIPF5	0.306513	1699
GCK	0.306465	1700
HAUS1	0.306398	1701
RPA3	0.306313	1702
PTRHD1	0.30614	1703
C1orf210	0.306054	1704
FAM3D	0.305675	1705
RFT1	0.30553	1706
CHRNB1	0.305492	1707
ZNF626	0.30534	1708
SHPK	0.305335	1709
RCBTB1	0.30521	1710
MTIF2	0.305095	1711
TMPO	0.305077	1712
CAMLG	0.305039	1713
ZNF654	0.304934	1714
LSM3	0.304866	1715
ZNF33B	0.304627	1716
MRPS9	0.304493	1717
TMEM98	0.304432	1718
GHITM	0.30425	1719
KCND2	0.304124	1720
C11orf16	0.304122	1721
YY2	0.304	1722
NHLRC4	0.303945	1723
NRIP1	0.303881	1724
MORN4	0.303815	1725
TATDN3	0.303685	1726
TNPO1	0.303614	1727
RGMB	0.303491	1728
DERA	0.303206	1729
CDH19	0.302968	1730
GFPT1	0.302906	1731
NDUFAB1	0.302756	1732
COA3	0.302609	1733
CRIPT	0.302569	1734
RAB6C	0.30246	1735
YPEL1	0.302127	1736
FAM229B	0.30192	1737
SLC25A3	0.301798	1738
E2F5	0.301699	1739
B3GALT5	0.301694	1740
TMEM176B	0.301426	1741
TNNI2	0.301404	1742
CACNB4	0.301392	1743
PSMG1	0.301342	1744
MBTPS2	0.301133	1745
BOLA3	0.301088	1746
ZNF540	0.301022	1747
HSDL2	0.300775	1748
TAAR1	0.300772	1749
PIK3C2G	0.300562	1750
LAPTM4A	0.300535	1751
TXNDC9	0.300414	1752
NFE2L3	0.300346	1753
ZNF181	0.300343	1754
PTGR2	0.300154	1755
IHH	0.300149	1756
CPEB2	0.300131	1757
ITFG1	0.3	1758
TMX2	0.299621	1759
PPP2R3C	0.299416	1760
ZNF396	0.299411	1761
UFM1	0.299366	1762
C8orf76	0.299292	1763
ZDHHC4	0.299261	1764
NPC2	0.299031	1765
TMEM106C	0.298915	1766
PRAC2	0.298812	1767
KIF15	0.298574	1768
CD63	0.298465	1769
SFTPC	0.298415	1770
ZNF610	0.298012	1771
KDELR2	0.297863	1772
LRP12	0.297719	1773
FAM136A	0.297694	1774
PEX2	0.297513	1775
ZNF639	0.297375	1776
COX8A	0.297225	1777
COA5	0.297192	1778
TANK	0.297159	1779
ZFP69B	0.297158	1780
DCTD	0.296919	1781
LGR5	0.296865	1782
DAZAP2	0.296864	1783
TTPA	0.296767	1784
PIGN	0.296449	1785
NDUFA8	0.296422	1786
ZNF90	0.29625	1787
DSG2	0.296216	1788
PCNP	0.296209	1789
HERPUD1	0.29613	1790
TAS2R30	0.296126	1791
CYB5D2	0.296024	1792
RPS13	0.295111	1793
SNX4	0.295041	1794
STX12	0.294986	1795
TMED4	0.294691	1796
EMC6	0.294646	1797
CD58	0.294354	1798
HDAC11	0.294329	1799
LRPPRC	0.294263	1800
CPA3	0.294201	1801
PRIM1	0.294194	1802
TCF12	0.294128	1803
PI4K2B	0.294042	1804
NECAP1	0.293899	1805
GTF3C6	0.293888	1806
CCNJ	0.293828	1807
PDSS1	0.293748	1808
PTGES3	0.293573	1809
TSEN2	0.293467	1810
GLRX5	0.293463	1811
SHISA2	0.293414	1812
TIA1	0.293383	1813
MFAP3	0.293293	1814
STIM2	0.293195	1815
AKTIP	0.293144	1816
GALM	0.293035	1817
CAND1	0.292896	1818
TLR3	0.292872	1819
TMEM9B	0.292872	1820
MDH2	0.292845	1821
EBAG9	0.292823	1822
RMDN1	0.29282	1823
XPO4	0.292489	1824
SEMA3A	0.292381	1825
LRRN1	0.292269	1826
SPRYD4	0.292085	1827
LARS2	0.291984	1828
DGUOK	0.291681	1829
NT5DC1	0.291643	1830
NMD3	0.291545	1831
LRRC8D	0.291508	1832
PMPCB	0.291462	1833
COMMD9	0.29108	1834
SNRPE	0.291053	1835
SIRT5	0.290777	1836
PEX19	0.290548	1837
NFS1	0.290386	1838
RPL21	0.290235	1839
GRID2	0.290222	1840
PLIN4	0.29005	1841
AIFM1	0.290031	1842
NUDT4	0.289962	1843
REEP3	0.289895	1844
TEX261	0.2895	1845
PSMD10	0.289488	1846
FBXL17	0.289479	1847
METTL15	0.289051	1848
TMEM253	0.289043	1849
PGRMC2	0.288905	1850
IKZF5	0.288898	1851
SYPL1	0.288887	1852
OCIAD2	0.28863	1853
TRIM68	0.288612	1854
SEL1L	0.288569	1855
ERH	0.288553	1856
PCCB	0.288493	1857
TBPL1	0.288487	1858
KBTBD7	0.288448	1859
ZNF92	0.288229	1860
SIKE1	0.288078	1861
PRKAG2	0.287839	1862
DARS2	0.287765	1863
TMEM123	0.287753	1864
RPS15A	0.287714	1865
TMEM126B	0.287686	1866
DEXI	0.287673	1867
MRPL47	0.287663	1868
FBXO28	0.287012	1869
ITGA1	0.286961	1870
ST3GAL6	0.2869	1871
DEPTOR	0.28666	1872
TMEM30B	0.286183	1873
CAPN7	0.286158	1874
TIMM17A	0.286089	1875
API5	0.285963	1876
ZNF260	0.285923	1877
NIF3L1	0.285846	1878
FITM2	0.285749	1879
SH3BGRL	0.285672	1880
PDE6C	0.285631	1881
NAA30	0.285607	1882
COMMD2	0.285373	1883
STRAP	0.285131	1884
ATL1	0.285099	1885
TSNAX	0.285003	1886
NUDT16	0.284879	1887
ZNF678	0.284867	1888
ISOC1	0.284832	1889
ZNF277	0.284578	1890
TFG	0.284383	1891
DCAF17	0.284367	1892
EFNA2	0.284357	1893
MRPL22	0.284164	1894
LZIC	0.284158	1895
C1GALT1C1	0.284094	1896
ANGPT1	0.284091	1897
HBP1	0.284073	1898
MOB1B	0.284041	1899
HYPK	0.283838	1900
SC5D	0.283717	1901
C2orf72	0.283569	1902
PSPH	0.283521	1903
ZNF714	0.283501	1904
CARF	0.283414	1905
BIRC2	0.283338	1906
RGN	0.283334	1907
RAB26	0.283273	1908
TMC3	0.28326	1909
MPZL1	0.283248	1910
SLC30A4	0.283215	1911
NDUFB6	0.283191	1912
UNG	0.283106	1913
UBE2J1	0.283053	1914
TMEM243	0.282998	1915
NWD1	0.282928	1916
TDRKH	0.282781	1917
SNX10	0.282756	1918
DEFB1	0.282369	1919
SRSF2	0.282222	1920
KRT40	0.282219	1921
SMCO4	0.282045	1922
MARVELD2	0.282045	1923
TAS2R19	0.282011	1924
SCO1	0.281976	1925
SIRT4	0.281676	1926
NEDD4L	0.281639	1927
ENTPD3	0.281602	1928
EFCAB7	0.281481	1929
GGPS1	0.281331	1930
FDXACB1	0.281259	1931
SLC35D2	0.281242	1932
ZNF302	0.281115	1933
TUBE1	0.280749	1934
MANBA	0.280606	1935
VPS33A	0.280421	1936
DGAT2	0.280409	1937
SYBU	0.280344	1938
TWF1	0.280189	1939
PPP2R1B	0.280088	1940
CNOT7	0.280021	1941
SMAD5	0.279964	1942
ANKDD1B	0.27993	1943
NFU1	0.279767	1944
DLAT	0.279669	1945
TVP23C	0.279636	1946
KLKB1	0.279591	1947
MYO1D	0.279561	1948
VPS54	0.279418	1949
B2M	0.279401	1950
BZW1	0.279233	1951
MRPS30	0.279138	1952
CBLL1	0.279084	1953
ANKFN1	0.279048	1954
ABHD14A	0.278828	1955
ZNF566	0.278823	1956
MICU3	0.278709	1957
NR2C1	0.278542	1958
AFTPH	0.278264	1959
LYPLA1	0.278178	1960
APOOL	0.278151	1961
BMI1	0.277863	1962
MED21	0.27786	1963
PSMD12	0.277815	1964
SLC33A1	0.277749	1965
MFSD9	0.277469	1966
HMGCR	0.277386	1967
ADH5	0.277224	1968
MKRN2	0.276957	1969
ADIPOR2	0.27656	1970
CYP46A1	0.276396	1971
ZNF391	0.276394	1972
PCBP2	0.27633	1973
PTGR1	0.27615	1974
MRPL33	0.276113	1975
WDR83OS	0.276042	1976
PTDSS1	0.275855	1977
ATAD1	0.275829	1978
ERCC8	0.27567	1979
ATG4C	0.275579	1980
RHOT1	0.275553	1981
DCLRE1A	0.275545	1982
DDX1	0.275532	1983
FLRT3	0.275401	1984
CCT8	0.275399	1985
PIGM	0.2753	1986
PEX13	0.275268	1987
UBE2B	0.275205	1988
ATF6	0.275176	1989
PBX1	0.274683	1990
MOGAT3	0.27468	1991
COG6	0.274545	1992
ETAA1	0.274395	1993
MIS18BP1	0.274312	1994
MRPS25	0.274272	1995
PDGFRA	0.274263	1996
PGRMC1	0.274248	1997
PSMB2	0.274208	1998
UNC50	0.274202	1999
[truncated: 13,126 more rows]

## Sheet: Figure_6G
Gene symbol	log2 Fold Change (Group 4 vs 9p21 wt)	Rank
LIPM	-0.281445	1
FAM98C	-0.281651	2
HLA-DRB1	-0.28176	3
HSPA1B	-0.281839	4
RIIAD1	-0.281849	5
HCLS1	-0.281965	6
ITPR3	-0.282108	7
PHKA1	-0.282189	8
ADAMTS1	-0.282583	9
INVS	-0.282628	10
GFM2	-0.282722	11
FAM83G	-0.28274	12
ABCA1	-0.282802	13
OAS2	-0.282817	14
GPATCH4	-0.282877	15
TM4SF1	-0.282899	16
IRX2	-0.283018	17
STARD4	-0.28302	18
LRRFIP2	-0.283102	19
CD59	-0.283164	20
CIT	-0.283189	21
PLA2G4A	-0.283294	22
RFT1	-0.28337	23
SCARF1	-0.283541	24
TBC1D9B	-0.283555	25
PDLIM7	-0.283597	26
TRAPPC5	-0.283763	27
ZNF587	-0.283766	28
GABRE	-0.283768	29
C15orf62	-0.283804	30
UBA7	-0.283908	31
NGF	-0.283974	32
GRK5	-0.284001	33
PLD1	-0.284009	34
SLC1A2	-0.284193	35
ARID5A	-0.284221	36
FOCAD	-0.284296	37
HPSE	-0.284338	38
PMVK	-0.284594	39
UBE2QL1	-0.284712	40
MCF2L	-0.284897	41
ADAM21	-0.285238	42
OR10A4	-0.285568	43
SNCG	-0.285697	44
MAPKBP1	-0.285812	45
PCDHGA3	-0.285849	46
HSD17B4	-0.285929	47
HLA-DQA1	-0.285964	48
USP41	-0.286001	49
MAP3K4	-0.286107	50
RPL28	-0.286357	51
IQGAP2	-0.286369	52
RTL8C	-0.286381	53
CEND1	-0.286405	54
YOD1	-0.286444	55
OBP2B	-0.286615	56
AGAP6	-0.286638	57
TCOF1	-0.286687	58
SSTR1	-0.286726	59
TRIM3	-0.286805	60
RNF123	-0.286826	61
SNAPC4	-0.286961	62
ACCS	-0.287118	63
ADTRP	-0.287181	64
OVOL1	-0.287259	65
ABHD5	-0.28748	66
COX8C	-0.2875	67
TSPYL2	-0.287702	68
THOC3	-0.287702	69
DHRS9	-0.287778	70
ATP2C2	-0.28791	71
KLF6	-0.28799	72
ERVFRD-1	-0.288011	73
FXN	-0.288038	74
GPR155	-0.28814	75
GRIPAP1	-0.288173	76
DENND2D	-0.288193	77
GRK2	-0.288227	78
BTN1A1	-0.288392	79
CLDND2	-0.28857	80
RXFP1	-0.288598	81
ADAT3	-0.288608	82
AHNAK2	-0.288708	83
ADGRV1	-0.288756	84
SYTL3	-0.28878	85
MSN	-0.288886	86
HOXC9	-0.289006	87
FGD5	-0.289053	88
IFI44	-0.289323	89
FLNB	-0.29001	90
FAAH	-0.290094	91
MAP3K14	-0.290323	92
BAX	-0.290369	93
SLC16A1	-0.290415	94
PLA2G4F	-0.290475	95
ITGAL	-0.290636	96
FOXB1	-0.29072	97
MEI4	-0.290953	98
FHOD1	-0.290989	99
OBSCN	-0.291318	100
BOLA3	-0.291792	101
ANKRD36C	-0.291844	102
SH3BGRL3	-0.292162	103
GNRH2	-0.29217	104
SLC9A7	-0.292348	105
ABR	-0.292531	106
LILRB1	-0.292559	107
AKAP8L	-0.292585	108
NKAIN2	-0.292591	109
GSTA4	-0.292616	110
ARHGAP9	-0.292649	111
SPPL2B	-0.292781	112
S100A4	-0.292872	113
PPP6R2	-0.292908	114
CABIN1	-0.292945	115
PNP	-0.292971	116
TICAM1	-0.293125	117
SLC22A4	-0.293146	118
HOXA11	-0.293267	119
GJB7	-0.293684	120
ARL9	-0.293968	121
TMEM8B	-0.29404	122
SYTL1	-0.294146	123
SAMD5	-0.294277	124
ANP32B	-0.294343	125
GPRIN2	-0.294599	126
OSGIN1	-0.294612	127
ADA	-0.294764	128
RBBP8	-0.29478	129
GLI2	-0.294833	130
PCDHB5	-0.294837	131
AQP12A	-0.295046	132
SMN2	-0.295105	133
EPN2	-0.295344	134
ADRA1D	-0.295441	135
ADAMTS6	-0.295441	136
FTSJ1	-0.29563	137
NET1	-0.295637	138
ABHD3	-0.295655	139
GBA2	-0.295724	140
CCNP	-0.29586	141
BTF3	-0.296011	142
IGF2BP2	-0.296015	143
FRMD3	-0.296386	144
TRIP10	-0.296607	145
RPL29	-0.296652	146
C9orf24	-0.296721	147
RBP5	-0.296744	148
PLA2G2F	-0.296965	149
NELL2	-0.296972	150
CYP4Z1	-0.297173	151
ZNF416	-0.297262	152
EDDM13	-0.297397	153
PRICKLE3	-0.297537	154
TRABD2B	-0.297595	155
LLGL2	-0.297795	156
BTN3A1	-0.297914	157
DISP2	-0.298283	158
EPHA1	-0.298483	159
TEPSIN	-0.298524	160
AGR2	-0.298734	161
ZGLP1	-0.298771	162
PLXND1	-0.299056	163
CKS2	-0.299277	164
USP9Y	-0.299595	165
DVL1	-0.299752	166
HMGXB3	-0.300044	167
CLIP1	-0.300236	168
SUMO4	-0.300248	169
CXCL9	-0.300414	170
PIAS3	-0.300653	171
MROH2B	-0.300912	172
HRAS	-0.300949	173
UBXN11	-0.301111	174
LCT	-0.30121	175
HMGCS2	-0.301406	176
ATP2A3	-0.301413	177
ARRB2	-0.301599	178
PCDHB14	-0.301656	179
LY6G6F-LY6G6D	-0.301669	180
PLA2G6	-0.301729	181
ESRP2	-0.301843	182
DCAF12L2	-0.301844	183
ST3GAL6	-0.301913	184
ARL14	-0.302003	185
TMEM200A	-0.302115	186
PREX1	-0.302598	187
PDCD5	-0.302809	188
DDI1	-0.303037	189
ASB16	-0.303135	190
TAS1R3	-0.303255	191
HMGCR	-0.303662	192
KLF4	-0.303785	193
BUB1B-PAK6	-0.303834	194
OR1J1	-0.304064	195
TRIP13	-0.304119	196
NDST1	-0.304211	197
LMOD2	-0.304257	198
ZNF256	-0.304475	199
DNAJC5B	-0.304647	200
CCND2	-0.304684	201
RASL11B	-0.304685	202
ASTL	-0.304692	203
RGS11	-0.304915	204
HGD	-0.305141	205
SEMA6B	-0.305171	206
PAF1	-0.305323	207
PXDN	-0.305611	208
CLNK	-0.305738	209
AVIL	-0.305829	210
ZNF134	-0.305984	211
ARHGEF15	-0.306032	212
MAGEA11	-0.306044	213
TUBG1	-0.306324	214
SAXO2	-0.306371	215
TLN2	-0.306455	216
DEPTOR	-0.306464	217
MAPRE3	-0.306493	218
MEIG1	-0.306494	219
HECTD4	-0.306591	220
TRMT61B	-0.306716	221
TAS2R4	-0.306823	222
PNPLA7	-0.306855	223
AREG	-0.306866	224
SYNPR	-0.306935	225
MCU	-0.307147	226
ITIH2	-0.307177	227
PLD2	-0.307203	228
ZYX	-0.307808	229
HERC6	-0.307933	230
SPATA12	-0.307966	231
EMILIN2	-0.308407	232
CLEC4E	-0.308505	233
OR10A5	-0.308607	234
FABP3	-0.308611	235
PRKX	-0.308648	236
PFKL	-0.308684	237
CIP2A	-0.308689	238
RNF44	-0.308925	239
CYP2E1	-0.309087	240
SLC7A9	-0.309141	241
LMNA	-0.3092	242
ITPKC	-0.309298	243
DUS3L	-0.3094	244
PITX2	-0.309442	245
CCDC174	-0.30953	246
MYO3A	-0.309815	247
SNAI1	-0.309856	248
PLA2G12B	-0.309937	249
OSCAR	-0.310026	250
PMAIP1	-0.310148	251
SHC2	-0.310725	252
NLN	-0.310757	253
GEMIN4	-0.31077	254
MAP4K4	-0.311101	255
SPDYE2B	-0.311133	256
C16orf95	-0.311373	257
NCF4	-0.311455	258
HLA-DQA2	-0.311594	259
STEAP1	-0.31167	260
TMED6	-0.311717	261
NCKAP5	-0.311886	262
AFAP1L2	-0.31208	263
KLHL32	-0.312189	264
DHRS1	-0.312326	265
SYT2	-0.312365	266
PIK3C2G	-0.312421	267
DIO1	-0.313123	268
NUDT11	-0.313126	269
RNF213	-0.313134	270
MLLT1	-0.313209	271
SIGLEC14	-0.313222	272
TLE6	-0.313266	273
ZNF354B	-0.313404	274
FNDC4	-0.313426	275
CAMTA2	-0.31367	276
C2CD4D	-0.314047	277
DOP1B	-0.314072	278
SLC51B	-0.314113	279
CIB4	-0.314128	280
ACRV1	-0.314196	281
EVL	-0.314304	282
MYADM	-0.314358	283
STK10	-0.314363	284
DDX51	-0.314451	285
MED16	-0.31446	286
ADAP2	-0.315358	287
KLK4	-0.315381	288
ZNF233	-0.315531	289
LRATD1	-0.31571	290
AUH	-0.315834	291
LILRB4	-0.316501	292
CLEC18A	-0.316597	293
SULT1C2	-0.316613	294
RMC1	-0.316705	295
SYT9	-0.316888	296
CLDN5	-0.317008	297
MYD88	-0.317151	298
MBIP	-0.317211	299
PLCL2	-0.3173	300
PNLIPRP1	-0.317351	301
FYN	-0.31736	302
PADI4	-0.317408	303
FLVCR2	-0.317476	304
HLA-DPB1	-0.317532	305
ZNF671	-0.317656	306
C19orf18	-0.317659	307
CADM3	-0.317806	308
COL27A1	-0.317994	309
HAUS5	-0.31807	310
MS4A14	-0.318095	311
EVC	-0.318394	312
BMP5	-0.318421	313
SNX24	-0.318557	314
SLC26A5	-0.318736	315
SLC12A7	-0.319138	316
NPHS1	-0.319319	317
RSKR	-0.319433	318
PTGDR2	-0.319546	319
SLC25A27	-0.319714	320
TREML4	-0.319728	321
SERPINB9	-0.319916	322
GATA6	-0.319954	323
PLCD4	-0.320024	324
GRK6	-0.320265	325
MRM3	-0.32032	326
PP2D1	-0.320385	327
CNTNAP1	-0.320792	328
ALKBH3	-0.320807	329
MYOZ2	-0.320992	330
ZNF518B	-0.321094	331
THOC7	-0.321192	332
PDCD2L	-0.321216	333
CP	-0.321369	334
SPDL1	-0.321642	335
HBA1	-0.321678	336
BCKDHA	-0.321938	337
TPH1	-0.322006	338
ASB4	-0.322175	339
TCIRG1	-0.322184	340
EPS8L3	-0.32223	341
OXCT2	-0.322354	342
CD209	-0.322546	343
LIPN	-0.322547	344
NKD2	-0.322844	345
TYROBP	-0.322865	346
IFFO1	-0.322925	347
ALDH3A2	-0.323099	348
EPHX2	-0.323111	349
TBCA	-0.32343	350
LRRC37A2	-0.323535	351
VILL	-0.323557	352
PWWP3B	-0.323634	353
MTG1	-0.323754	354
ZFY	-0.323877	355
CNOT3	-0.323927	356
AKAP12	-0.324104	357
CASS4	-0.324363	358
ACSBG1	-0.324465	359
FAM110B	-0.324516	360
SALL1	-0.32457	361
CSPG4	-0.324679	362
MRPS35	-0.3247	363
TPPP	-0.324951	364
HYAL3	-0.325002	365
UNC5CL	-0.325046	366
SMAD9	-0.325435	367
SLC16A7	-0.325513	368
RIMS3	-0.325598	369
ZNF570	-0.325639	370
PLG	-0.325715	371
TAS2R50	-0.325871	372
ANAPC2	-0.325966	373
ACP6	-0.325997	374
H4C3	-0.32643	375
PROSER3	-0.326524	376
ERGIC1	-0.326651	377
BTN3A3	-0.326659	378
BIN2	-0.32666	379
NUDT17	-0.326715	380
TMEM88	-0.326741	381
PI15	-0.326783	382
PROM2	-0.326788	383
RDH16	-0.326843	384
PEAR1	-0.327081	385
POLR2L	-0.327207	386
BGLAP	-0.327243	387
CST4	-0.328102	388
CCNL2	-0.328168	389
RGS14	-0.328245	390
IKZF3	-0.328253	391
ABI3	-0.328607	392
LRRC4	-0.328777	393
PTPRE	-0.329012	394
SOCS2	-0.329314	395
IL1RL2	-0.329352	396
ZNF676	-0.329371	397
HIPK4	-0.329416	398
RABGGTA	-0.329779	399
ANKRD22	-0.330178	400
MYB	-0.330276	401
KLK1	-0.330507	402
TIMM22	-0.330543	403
TRPM2	-0.330806	404
ISG15	-0.330858	405
JAML	-0.331071	406
AKAP7	-0.331107	407
APOM	-0.331112	408
PUM3	-0.331239	409
PLXNA1	-0.331248	410
FRMD4B	-0.3316	411
NOS3	-0.332138	412
TMEM63A	-0.33219	413
EVI5L	-0.332299	414
ENTPD3	-0.332491	415
CKMT2	-0.332702	416
COL17A1	-0.333226	417
DYNLL1	-0.333425	418
IFI6	-0.333469	419
GSTM4	-0.333579	420
IL4I1	-0.333665	421
CDKN2B	-0.333701	422
UBAP1	-0.333762	423
STAB1	-0.333998	424
WWC3	-0.334015	425
KRI1	-0.33426	426
MMP20	-0.3343	427
PLIN1	-0.334398	428
CASP1	-0.334447	429
ATF7-NPFF	-0.335103	430
CGB7	-0.335225	431
MVK	-0.335447	432
TRNP1	-0.335465	433
VPS53	-0.335559	434
PTAFR	-0.335601	435
ALDH7A1	-0.335671	436
MRPS24	-0.335824	437
TMEM190	-0.336382	438
CHL1	-0.336436	439
HOXA6	-0.336471	440
ABCC1	-0.336631	441
GNRHR	-0.336751	442
RRAD	-0.336768	443
RAB3A	-0.337092	444
DCHS2	-0.33731	445
KRTAP5-1	-0.338023	446
ESYT3	-0.338096	447
ICOSLG	-0.338492	448
TDRP	-0.338569	449
IL27	-0.338722	450
CFAP126	-0.338883	451
MAPK7	-0.338905	452
P2RY6	-0.339182	453
SHFL	-0.339647	454
EXOC6B	-0.339684	455
SH2D3C	-0.339899	456
APOH	-0.340248	457
SLC22A10	-0.340546	458
PGS1	-0.340854	459
RGMB	-0.341044	460
TLCD3A	-0.341233	461
OAT	-0.341626	462
PCDHGB6	-0.341636	463
TMEM86B	-0.341652	464
NEDD4L	-0.341701	465
KNG1	-0.341854	466
SPATA31A6	-0.34191	467
STEAP1B	-0.342088	468
LENG8	-0.342172	469
PLEKHM1	-0.342845	470
DPM3	-0.343175	471
CAPRIN2	-0.343175	472
ZNF710	-0.343408	473
SOX2	-0.343969	474
SH2D7	-0.344013	475
STX10	-0.344048	476
AHCYL2	-0.3445	477
ADAM8	-0.344604	478
PPIF	-0.344793	479
ZNF135	-0.3448	480
KMT2B	-0.344868	481
IDH2	-0.345395	482
NHSL1	-0.345402	483
SRPX	-0.345557	484
SERPINE1	-0.345715	485
GPRC5D	-0.345801	486
PLIN5	-0.345904	487
CYP2C18	-0.346039	488
PPP4R1	-0.346115	489
ARHGEF28	-0.346708	490
INO80B	-0.34724	491
COLEC10	-0.347612	492
NOP16	-0.34783	493
ZNF429	-0.348024	494
SH2D2A	-0.348129	495
ASGR2	-0.348528	496
PILRA	-0.348714	497
FCRL6	-0.348897	498
GSTP1	-0.348922	499
C8orf48	-0.349019	500
PFKFB4	-0.349698	501
GP6	-0.350166	502
SLC23A1	-0.350258	503
SGSM2	-0.350291	504
CFAP20DC	-0.351084	505
NBEAL2	-0.351386	506
PM20D1	-0.352026	507
PLAAT4	-0.352356	508
FGR	-0.35244	509
PCNT	-0.35246	510
RPLP1	-0.352538	511
STIMATE	-0.352625	512
MINK1	-0.352929	513
THBD	-0.353039	514
KCNJ12	-0.353096	515
MARCO	-0.353231	516
TUBA1C	-0.353249	517
ULK4	-0.353311	518
PDCD1	-0.35341	519
AGER	-0.353526	520
MCEMP1	-0.353612	521
TRMT1	-0.353814	522
ACSM5	-0.353956	523
SGSM3	-0.354151	524
JPH1	-0.354329	525
GNE	-0.354547	526
PDZRN3	-0.354593	527
AKR1C2	-0.354778	528
CCL21	-0.355088	529
CACNA1H	-0.355473	530
IMPDH1	-0.355605	531
CROCC	-0.355692	532
PRKCD	-0.355772	533
ZNF93	-0.355907	534
CMTM2	-0.35616	535
QTRT1	-0.356355	536
HK2	-0.356479	537
HS3ST3A1	-0.356581	538
GCNT1	-0.356907	539
TAF1C	-0.356913	540
NXN	-0.356968	541
SPIRE2	-0.35717	542
ALDH1A1	-0.357389	543
RANBP17	-0.357707	544
NDRG1	-0.357989	545
KLB	-0.358531	546
RRP1	-0.358647	547
FGB	-0.359229	548
ME1	-0.35933	549
BHLHE40	-0.359409	550
RPS26	-0.359419	551
POLR3G	-0.359466	552
KLHL25	-0.359499	553
DUSP1	-0.359509	554
PGBD5	-0.359851	555
AFAP1L1	-0.360584	556
ALPK2	-0.360869	557
KCNJ15	-0.3609	558
SIGLEC9	-0.361147	559
CCDC57	-0.361264	560
PLA2G4C	-0.361395	561
SCGB2B2	-0.361475	562
PCARE	-0.361705	563
TMPRSS9	-0.361801	564
CYP4X1	-0.36195	565
ARID3C	-0.362202	566
PAPPA	-0.362294	567
MT1G	-0.362312	568
CLASRP	-0.362433	569
SYNPO	-0.362621	570
ANKRD55	-0.36277	571
PLP2	-0.362914	572
LRRC37A	-0.362943	573
SPRN	-0.363119	574
TNFRSF10C	-0.363138	575
ENPEP	-0.363809	576
SERPINA10	-0.36401	577
SSX2	-0.36411	578
BIRC3	-0.364138	579
MNDA	-0.36417	580
CD200R1L	-0.364371	581
NEB	-0.364416	582
HES6	-0.36489	583
PHYHIPL	-0.364942	584
CYP27C1	-0.365183	585
OSBPL7	-0.365268	586
AKAP17A	-0.365335	587
CSRP2	-0.365371	588
WDR91	-0.365429	589
GABRB2	-0.365975	590
HOMER3	-0.366237	591
TSNAXIP1	-0.366896	592
TAF7L	-0.366916	593
SYT16	-0.366934	594
PATE2	-0.366977	595
OAS1	-0.367032	596
CPLX1	-0.368348	597
PDC	-0.36865	598
NHP2	-0.368719	599
MYZAP	-0.368855	600
SEMA3F	-0.369098	601
NUAK2	-0.369173	602
PHYKPL	-0.369176	603
GBP1	-0.369189	604
DHDH	-0.369487	605
MYEOV	-0.369547	606
B4GALNT3	-0.369632	607
RASD2	-0.370367	608
HLA-F	-0.370403	609
FAIM2	-0.370464	610
GM2A	-0.370712	611
LRP5L	-0.371231	612
GUCA1B	-0.371673	613
MMP25	-0.371722	614
CPS1	-0.371749	615
GPR4	-0.371836	616
HIPK2	-0.372682	617
KLRC3	-0.372853	618
ZNF300	-0.373072	619
LYZ	-0.37342	620
ETNPPL	-0.373565	621
OR2D3	-0.373592	622
MLIP	-0.373796	623
IZUMO1	-0.37386	624
SEMA6A	-0.373881	625
EPHB3	-0.374065	626
ASPHD2	-0.374079	627
GPR142	-0.374239	628
FASLG	-0.374728	629
PRLR	-0.375004	630
LILRA5	-0.375051	631
VPS50	-0.375197	632
KLHL17	-0.375352	633
SLC27A5	-0.375515	634
TMEM207	-0.375727	635
PIP5K1B	-0.37616	636
CXCL3	-0.376375	637
GPR27	-0.376786	638
GBP7	-0.376834	639
ZNF544	-0.376849	640
FAM20A	-0.377138	641
DOCK6	-0.377668	642
CYP4F2	-0.377867	643
ZNF132	-0.377935	644
STX11	-0.37802	645
ADGRF1	-0.378192	646
SLC37A1	-0.378356	647
ITPKB	-0.378423	648
NR4A3	-0.378815	649
MAF	-0.378842	650
TENT5A	-0.378969	651
TMEM259	-0.379226	652
PCDHGC3	-0.379367	653
SELENBP1	-0.379857	654
DSG4	-0.379976	655
RASGEF1B	-0.380054	656
EPHX1	-0.380687	657
ECI2	-0.380894	658
CYP2C8	-0.380948	659
ITIH6	-0.381712	660
CACNA1C	-0.381832	661
THNSL2	-0.3819	662
AQP8	-0.38215	663
STX1A	-0.382376	664
SLPI	-0.382557	665
ERICH4	-0.382698	666
PGAM2	-0.382735	667
ZNF695	-0.382756	668
MYO9B	-0.383173	669
ARPC4-TTLL3	-0.383445	670
JAKMIP3	-0.383944	671
CYP4F12	-0.384611	672
ZFP3	-0.384916	673
PLCB4	-0.385009	674
ANGPTL8	-0.385019	675
KLHL13	-0.385306	676
PDE1B	-0.385719	677
FMO5	-0.386051	678
ATP6V0D2	-0.386161	679
CEACAM1	-0.386265	680
DUOXA2	-0.386346	681
CRYBA2	-0.386423	682
ZNF716	-0.386765	683
PCDHGC5	-0.386832	684
NLRP4	-0.387023	685
NDUFAF2	-0.387067	686
POTEM	-0.387094	687
SCT	-0.387224	688
TMCC3	-0.387286	689
DDIAS	-0.3873	690
RIPOR2	-0.387378	691
SLC25A2	-0.387593	692
ERN2	-0.387848	693
CPB1	-0.388029	694
TOM1L2	-0.388182	695
MDFI	-0.388215	696
ACAP3	-0.388275	697
CCDC188	-0.388378	698
JAK2	-0.388713	699
PCBP3	-0.388871	700
ASIC3	-0.389122	701
HOXD1	-0.389205	702
KRT33A	-0.389337	703
RAB24	-0.389441	704
MAGED4	-0.390043	705
ZDHHC11	-0.390482	706
SMTNL2	-0.390577	707
PLEKHG2	-0.390597	708
SULT1B1	-0.391602	709
ADAMTS9	-0.391819	710
CIITA	-0.391961	711
PPARD	-0.392581	712
TNIP3	-0.392831	713
ABTB1	-0.392879	714
PLAT	-0.393001	715
CAMKK1	-0.393408	716
CHST9	-0.393667	717
LRRC26	-0.393932	718
GABBR1	-0.393955	719
KCNK7	-0.394142	720
SHOC1	-0.394525	721
OASL	-0.394677	722
MYL3	-0.395154	723
ALPL	-0.395176	724
RORC	-0.395305	725
ABLIM3	-0.395483	726
TRPV4	-0.395847	727
MAML3	-0.396384	728
IL1RL1	-0.396471	729
NDUFV1	-0.396837	730
RNF152	-0.397847	731
ZNF880	-0.398038	732
KLF2	-0.398061	733
TNFRSF4	-0.398358	734
STAR	-0.398547	735
KPNA7	-0.39885	736
TUBA4A	-0.399031	737
TTC29	-0.399146	738
CNTNAP5	-0.399843	739
ARG2	-0.399973	740
ACP4	-0.400542	741
ADGRE3	-0.400687	742
COQ8A	-0.400728	743
SIK1	-0.402563	744
FLT4	-0.402607	745
TMEM171	-0.402652	746
ARL14EPL	-0.402891	747
MAGED4B	-0.403005	748
PTPRN	-0.403736	749
PEX1	-0.404073	750
PTTG1	-0.404314	751
CIART	-0.404331	752
MZF1	-0.404755	753
SLC2A12	-0.40564	754
SP6	-0.40586	755
CD1B	-0.406082	756
ATP2A1	-0.406353	757
PRIMA1	-0.406733	758
JAK3	-0.40703	759
TYK2	-0.407085	760
INHBB	-0.407153	761
KANK1	-0.40819	762
EHD3	-0.408379	763
RMND5B	-0.40905	764
CCDC124	-0.409332	765
CLCF1	-0.4096	766
DSCAML1	-0.410305	767
DMPK	-0.410391	768
SEPTIN14	-0.410606	769
FHIT	-0.411012	770
ADAMTS4	-0.411065	771
ADAMTS20	-0.411398	772
ELL2	-0.411864	773
CST6	-0.411893	774
FERMT3	-0.411895	775
TBX4	-0.412504	776
SULT1C4	-0.412535	777
ME3	-0.412703	778
TMEM63C	-0.412734	779
ADIRF	-0.413182	780
RPA4	-0.413229	781
FADS3	-0.413388	782
ACER2	-0.413556	783
AKAP9	-0.413648	784
MUC4	-0.414389	785
SASH1	-0.414519	786
IL6	-0.414652	787
REG4	-0.415244	788
MICAL1	-0.415683	789
TRIM43	-0.41578	790
QRICH2	-0.416784	791
PAX4	-0.416869	792
TRIM16L	-0.417277	793
PLCXD1	-0.417784	794
GLT1D1	-0.417908	795
CIDEB	-0.41802	796
IER3	-0.418218	797
MYRIP	-0.418226	798
PRB3	-0.418279	799
TENT5D	-0.418337	800
HSPA4L	-0.418676	801
OR2AG2	-0.418682	802
PPP1R12C	-0.41924	803
HUS1B	-0.419403	804
LAMA3	-0.420088	805
SLC22A15	-0.420288	806
ARRDC4	-0.420289	807
FOSL2	-0.420637	808
SNAI2	-0.420899	809
VAV3	-0.421875	810
SALL4	-0.421886	811
ZNF287	-0.421959	812
MBOAT2	-0.421969	813
PTGDR	-0.422017	814
SEMA4B	-0.422241	815
GOLGA7B	-0.422248	816
TNFSF18	-0.422303	817
MICALL1	-0.422311	818
IGLON5	-0.422458	819
SNTG2	-0.422511	820
SLC37A2	-0.422731	821
IGFBPL1	-0.423576	822
MLPH	-0.42367	823
AKR7A3	-0.423846	824
MTERF1	-0.424279	825
PRTG	-0.424612	826
CREB3L3	-0.425092	827
PATE4	-0.425274	828
RPS16	-0.425291	829
SPESP1	-0.425478	830
CBR3	-0.425703	831
CLDN24	-0.42579	832
GUCY2C	-0.425933	833
TACC2	-0.426201	834
IPPK	-0.426858	835
UGT1A4	-0.426893	836
KCNJ13	-0.427221	837
STK31	-0.427477	838
BCL2L2-PABPN1	-0.428373	839
CFAP73	-0.429435	840
DNAJB1	-0.429479	841
RNASE1	-0.429692	842
MT1X	-0.430586	843
TBC1D2	-0.430696	844
TGM4	-0.430935	845
CXCL10	-0.431011	846
COL7A1	-0.431653	847
EPHA4	-0.431844	848
MEIOB	-0.432069	849
BICD2	-0.432495	850
ANKRD31	-0.432766	851
PMP2	-0.432797	852
GZMH	-0.432889	853
PLA2G2E	-0.43327	854
PRF1	-0.433289	855
BACE2	-0.433308	856
SULT1A4	-0.433319	857
ABCA7	-0.433674	858
PERP	-0.434082	859
C11orf91	-0.434111	860
ZSCAN4	-0.434419	861
C19orf38	-0.434471	862
KRT3	-0.434526	863
RASD1	-0.435144	864
ZNF610	-0.436434	865
SLC5A8	-0.436543	866
POU6F2	-0.437239	867
RNF144B	-0.437476	868
DUSP2	-0.437696	869
DNAH2	-0.437779	870
FOXA2	-0.438033	871
DNALI1	-0.438608	872
WHRN	-0.438799	873
DSPP	-0.439761	874
HPX	-0.439818	875
ADAT2	-0.439845	876
IL11RA	-0.440225	877
GRAPL	-0.440766	878
IFFO2	-0.440876	879
NPDC1	-0.441159	880
ADCY4	-0.441786	881
GLRA3	-0.441813	882
UNC13B	-0.441829	883
FABP1	-0.441912	884
FAM193B	-0.442289	885
MAST4	-0.443048	886
LETM2	-0.443093	887
ZNF43	-0.443373	888
FOXG1	-0.443479	889
FKBP5	-0.443727	890
NOD2	-0.443892	891
SLC46A2	-0.444081	892
CDSN	-0.444217	893
SYCP2	-0.444666	894
CDK11A	-0.444734	895
REC114	-0.445023	896
MUCL1	-0.445339	897
SLC3A1	-0.445346	898
MREG	-0.445463	899
GATAD1	-0.447279	900
CHRND	-0.447364	901
BCL3	-0.447738	902
CYP21A2	-0.447838	903
NPC1	-0.44822	904
MRO	-0.448331	905
ABCA4	-0.448859	906
LCP2	-0.449598	907
IL37	-0.449673	908
ZNF626	-0.449928	909
RIBC2	-0.450222	910
KLRC4	-0.450259	911
MYL4	-0.450393	912
IL1A	-0.450453	913
SOSTDC1	-0.450846	914
MST1R	-0.451915	915
CEP295NL	-0.452193	916
EQTN	-0.452426	917
SH2D1B	-0.452688	918
HSPA2	-0.452894	919
LILRB5	-0.452902	920
GPER1	-0.453352	921
TRIM73	-0.454674	922
ARHGEF2	-0.454985	923
FHOD3	-0.455313	924
SMLR1	-0.456252	925
ABCA12	-0.456902	926
GDPD3	-0.457181	927
SEC16B	-0.457236	928
NOTCH4	-0.457272	929
SOCS3	-0.457291	930
ZNF793	-0.457851	931
CA7	-0.457942	932
ARHGEF37	-0.458022	933
TMOD1	-0.458856	934
LDHD	-0.458894	935
RPRM	-0.459123	936
FAM107B	-0.459565	937
RNASE2	-0.460025	938
POTEI	-0.460491	939
SPTBN5	-0.460657	940
POTEJ	-0.461391	941
CCDC154	-0.461453	942
TSPAN32	-0.462319	943
NKX2-2	-0.462419	944
DTHD1	-0.462842	945
CDKN1C	-0.463265	946
ANKRD37	-0.463638	947
SHROOM2	-0.463708	948
TMPRSS2	-0.463912	949
TUBB6	-0.46412	950
C3orf14	-0.465097	951
EDARADD	-0.46537	952
HSPA1A	-0.465647	953
ITPRIP	-0.466144	954
OR6A2	-0.466156	955
ABCA13	-0.467022	956
LAG3	-0.467929	957
SLC22A23	-0.469062	958
TNFRSF25	-0.469766	959
CRYGD	-0.470496	960
POTEG	-0.470521	961
FOXR2	-0.471611	962
DLL1	-0.471902	963
PADI3	-0.472864	964
DUOXA1	-0.473217	965
PATE3	-0.473269	966
ISL1	-0.473508	967
GCKR	-0.473533	968
REG3G	-0.474083	969
PCDHA6	-0.474313	970
BMX	-0.474334	971
POTEE	-0.474525	972
MTRNR2L6	-0.47501	973
DGKD	-0.475064	974
PLAC1	-0.475204	975
NFAM1	-0.475585	976
PCDHA5	-0.475653	977
DEFB1	-0.476363	978
KRIT1	-0.476565	979
RAB27B	-0.47683	980
CSF2	-0.476981	981
PCDHGA7	-0.478767	982
PLEK	-0.478769	983
BMPER	-0.478957	984
ITGAX	-0.479315	985
POLR2J2	-0.4794	986
ACP3	-0.479428	987
AADAT	-0.479965	988
ZNF85	-0.479993	989
C22orf23	-0.480296	990
JMJD7	-0.480336	991
ZNF860	-0.480447	992
HP	-0.48048	993
HRCT1	-0.48115	994
REC8	-0.481191	995
FSD1L	-0.481223	996
ZBTB16	-0.481334	997
OR2B2	-0.481373	998
MYO3B	-0.48222	999
RGS20	-0.482772	1000
CCDC150	-0.482785	1001
EPS8L1	-0.482854	1002
TEX55	-0.483063	1003
SFRP1	-0.484038	1004
UNC13C	-0.484266	1005
CBR1	-0.484451	1006
SCNN1D	-0.484796	1007
WAS	-0.485836	1008
HS6ST2	-0.485967	1009
PHLDB2	-0.486861	1010
GCOM1	-0.487489	1011
PITPNM2	-0.487765	1012
ZP1	-0.488073	1013
HTR2C	-0.488429	1014
SPAG17	-0.488613	1015
OXCT1	-0.489316	1016
PIWIL2	-0.489715	1017
SCML2	-0.489731	1018
BCAT2	-0.489757	1019
L3MBTL4	-0.490069	1020
PLCD1	-0.490487	1021
FPR2	-0.492293	1022
TTC9	-0.492579	1023
CRYBG1	-0.492974	1024
SPNS2	-0.493057	1025
ZNF474	-0.493378	1026
RHBG	-0.493399	1027
PCDHGA8	-0.494343	1028
C6orf52	-0.4944	1029
SERPIND1	-0.494854	1030
SORCS3	-0.494983	1031
PSTPIP1	-0.495544	1032
S100A1	-0.496251	1033
ADGRG6	-0.496482	1034
GMPR	-0.497124	1035
MYCN	-0.497493	1036
NLRP11	-0.497506	1037
KYNU	-0.497641	1038
ANO9	-0.498248	1039
PAQR5	-0.498318	1040
NCR1	-0.498678	1041
NKG7	-0.499938	1042
FHDC1	-0.500445	1043
AQP7	-0.501602	1044
MYO1F	-0.501708	1045
ZFP36	-0.501801	1046
WFDC10B	-0.501948	1047
LILRB2	-0.502021	1048
ANKIB1	-0.502637	1049
N4BP3	-0.503123	1050
BDKRB1	-0.503401	1051
KLRC2	-0.504125	1052
PLEKHG5	-0.504525	1053
AIF1L	-0.504669	1054
PTPN7	-0.504727	1055
CD300LD	-0.504852	1056
VLDLR	-0.5049	1057
PSG9	-0.504965	1058
FAM228A	-0.505049	1059
DPEP1	-0.50538	1060
EPB41L3	-0.505686	1061
MGAM	-0.50572	1062
PTPN13	-0.506211	1063
ORM2	-0.506663	1064
CHAD	-0.507829	1065
LTB4R2	-0.508336	1066
FAM133B	-0.508386	1067
EYA1	-0.509109	1068
RAPGEF3	-0.509572	1069
SMIM24	-0.509866	1070
FBP2	-0.509875	1071
ZNF804B	-0.510264	1072
CEACAM3	-0.511364	1073
CCDC102B	-0.512766	1074
DNASE2B	-0.512798	1075
GOLGA8T	-0.513858	1076
MT2A	-0.514426	1077
ACADL	-0.514834	1078
ZNF454	-0.515955	1079
HAL	-0.515972	1080
SCNN1A	-0.516618	1081
NLRC5	-0.517432	1082
CFD	-0.517758	1083
PCDHGA2	-0.517815	1084
ANGPTL3	-0.517906	1085
MANSC4	-0.520731	1086
HTR4	-0.520996	1087
HRNR	-0.52114	1088
LGALSL	-0.521777	1089
HOXC6	-0.522514	1090
ABCC5	-0.524736	1091
SBNO2	-0.525453	1092
PTP4A3	-0.52583	1093
COL5A3	-0.526458	1094
S100A3	-0.526712	1095
APOBR	-0.526944	1096
FAM83A	-0.527004	1097
TMEM45A	-0.527211	1098
GLDC	-0.527261	1099
CXCR1	-0.528216	1100
TREM1	-0.528318	1101
RIMBP2	-0.528518	1102
CDH12	-0.528719	1103
KRT37	-0.528856	1104
PCDHGA6	-0.528908	1105
CDC20B	-0.529176	1106
P2RY1	-0.530512	1107
DLGAP1	-0.530826	1108
HHIPL2	-0.530897	1109
ANKDD1B	-0.532022	1110
INKA1	-0.53235	1111
CLDN2	-0.533228	1112
C11orf21	-0.533565	1113
FCAR	-0.534164	1114
ENAM	-0.535204	1115
NECTIN1	-0.535894	1116
CYP19A1	-0.53615	1117
DRD1	-0.536955	1118
PLEKHN1	-0.540361	1119
KIR2DL4	-0.540628	1120
TYMP	-0.540673	1121
TMEM255B	-0.541308	1122
CRABP2	-0.541579	1123
C2CD4C	-0.541914	1124
SLC6A7	-0.542721	1125
HTR3E	-0.543246	1126
NR4A1	-0.543441	1127
HSPB1	-0.543505	1128
SLC7A8	-0.543729	1129
ZNF682	-0.543965	1130
C16orf89	-0.544168	1131
SFTPA2	-0.54482	1132
MMP1	-0.546374	1133
KIF26B	-0.547051	1134
SLC13A2	-0.547277	1135
ZNF470	-0.547405	1136
FAM135B	-0.547428	1137
ADRB1	-0.547508	1138
UNC45B	-0.547702	1139
ZNF66	-0.547754	1140
LIMS2	-0.548106	1141
CCL25	-0.548146	1142
HMGA2	-0.548212	1143
CHRDL2	-0.548719	1144
LAIR2	-0.549113	1145
BEX4	-0.549974	1146
KLK7	-0.550413	1147
LDOC1	-0.550804	1148
MX1	-0.550928	1149
CXCL14	-0.551167	1150
NLRP9	-0.551368	1151
DEFB126	-0.552607	1152
WASHC1	-0.553525	1153
PCDHGA5	-0.55381	1154
TTLL6	-0.553909	1155
CDK6	-0.554281	1156
CALCR	-0.556342	1157
NDST4	-0.556698	1158
MX2	-0.55676	1159
CHST3	-0.556931	1160
ASCL1	-0.557064	1161
CERS4	-0.558593	1162
INSL4	-0.559133	1163
CNTD1	-0.559203	1164
ECHDC3	-0.559548	1165
GPR17	-0.559582	1166
HSD3B1	-0.560003	1167
FUT1	-0.560571	1168
PAIP2B	-0.56061	1169
ANO7	-0.561342	1170
ZNF90	-0.561639	1171
IQCA1	-0.562298	1172
CYP2A13	-0.563496	1173
XKR6	-0.564197	1174
BMPR1B	-0.564663	1175
SLC4A4	-0.564722	1176
SLC11A1	-0.564852	1177
ATP6V0A4	-0.56519	1178
REG1A	-0.566459	1179
IMPA2	-0.567006	1180
BEX2	-0.567195	1181
MYC	-0.567411	1182
SCN9A	-0.568158	1183
KLK8	-0.568239	1184
CDX1	-0.56935	1185
RNLS	-0.571031	1186
WSCD1	-0.572253	1187
SNTN	-0.573622	1188
KLKB1	-0.573797	1189
TRIM74	-0.574322	1190
IL20	-0.575131	1191
DNMT3L	-0.575333	1192
KDM4E	-0.575671	1193
DPPA5	-0.57603	1194
TUBB2B	-0.576095	1195
DYSF	-0.576125	1196
ADHFE1	-0.576695	1197
CD300E	-0.577145	1198
SPDEF	-0.577151	1199
CPLX2	-0.577694	1200
ZG16	-0.578521	1201
SEMA4A	-0.579948	1202
RAB26	-0.580237	1203
CA2	-0.580335	1204
OR2B6	-0.581543	1205
UCN2	-0.583729	1206
DNAH14	-0.584363	1207
S100B	-0.584738	1208
LTB4R	-0.585241	1209
GRAMD1A	-0.586765	1210
PORCN	-0.587509	1211
DSP	-0.588631	1212
GBP5	-0.588766	1213
SETSIP	-0.588837	1214
PPL	-0.589256	1215
BARX1	-0.591315	1216
SFTPB	-0.591395	1217
ABCC12	-0.591612	1218
SYN2	-0.59201	1219
IL24	-0.593115	1220
ASIC5	-0.595663	1221
NAPSA	-0.596554	1222
UGT1A7	-0.596959	1223
GPT2	-0.596963	1224
TBX10	-0.597024	1225
RHOV	-0.597636	1226
OTOP2	-0.597812	1227
HCK	-0.598212	1228
NAA11	-0.599608	1229
HLA-DRB5	-0.600169	1230
PITX1	-0.600455	1231
PCDHB15	-0.600986	1232
PNMA5	-0.601107	1233
ADAMTSL1	-0.601434	1234
USHBP1	-0.601621	1235
CHI3L1	-0.601746	1236
ZDHHC11B	-0.603618	1237
TM4SF19	-0.604	1238
CSTL1	-0.604258	1239
C8B	-0.604368	1240
UGT2B10	-0.605037	1241
CRACR2A	-0.605073	1242
LRRD1	-0.60687	1243
SLC22A25	-0.607127	1244
RFX8	-0.607261	1245
C6orf141	-0.607303	1246
SAMD9	-0.608002	1247
MTSS1	-0.608856	1248
CGB8	-0.609688	1249
C2orf66	-0.610121	1250
S100A11	-0.610937	1251
PPP2R2C	-0.611703	1252
STARD5	-0.612302	1253
SPACA4	-0.613481	1254
FBXW10	-0.613568	1255
SPI1	-0.613841	1256
CHFR	-0.615082	1257
TRDN	-0.61536	1258
FAM166C	-0.615394	1259
OLFM4	-0.616066	1260
GOLGA8J	-0.616583	1261
LIFR	-0.617247	1262
XDH	-0.618396	1263
ITIH4	-0.618803	1264
CLDN14	-0.618956	1265
APOA4	-0.619036	1266
CSF3R	-0.619136	1267
CARNS1	-0.619767	1268
CAPN13	-0.620113	1269
C6orf15	-0.620174	1270
ANK1	-0.620475	1271
ZFP28	-0.622143	1272
NRSN1	-0.62256	1273
STK32B	-0.623701	1274
LHFPL3	-0.625992	1275
SSX5	-0.627998	1276
XG	-0.628141	1277
CDHR2	-0.629088	1278
OR2A1	-0.629717	1279
LCK	-0.629796	1280
HOMER2	-0.630411	1281
RAB3C	-0.630673	1282
ADCY1	-0.631323	1283
SNRPN	-0.632041	1284
ITLN2	-0.632998	1285
ASPRV1	-0.63319	1286
RTL1	-0.633874	1287
TWIST2	-0.633876	1288
TUBB2A	-0.635501	1289
RSAD2	-0.635507	1290
PTCHD4	-0.636114	1291
ZNF736	-0.636168	1292
NXPE4	-0.636407	1293
CLDN18	-0.636538	1294
CCK	-0.636601	1295
ADGRE2	-0.637789	1296
OPTC	-0.638253	1297
PCP4L1	-0.639606	1298
MOG	-0.639852	1299
ARHGEF4	-0.642605	1300
TLX3	-0.642676	1301
C2CD4B	-0.643585	1302
GJB5	-0.644235	1303
GNA15	-0.644924	1304
PCDHGB4	-0.645248	1305
INA	-0.646109	1306
MSX2	-0.64635	1307
WNK2	-0.646948	1308
CHRNA7	-0.64721	1309
ARHGAP4	-0.647493	1310
HTR7	-0.649813	1311
MISP3	-0.650669	1312
KCNMB2	-0.650886	1313
RFPL4B	-0.650972	1314
MPZL2	-0.651514	1315
PTGER2	-0.651974	1316
NT5C1B	-0.652271	1317
BAG3	-0.653137	1318
CLDN10	-0.653509	1319
TRIM29	-0.654078	1320
ACLY	-0.654771	1321
ERO1B	-0.65562	1322
TNC	-0.657391	1323
APCDD1	-0.65742	1324
PON3	-0.657773	1325
PLA2G4D	-0.657971	1326
C15orf48	-0.658687	1327
TFAP2B	-0.658819	1328
GHRL	-0.66098	1329
POMC	-0.661234	1330
CD274	-0.661354	1331
TENM1	-0.662204	1332
LBP	-0.662567	1333
MXD1	-0.662831	1334
CCBE1	-0.663162	1335
TTN	-0.663198	1336
TIAM1	-0.663265	1337
ASPG	-0.663285	1338
TP53AIP1	-0.663638	1339
APLN	-0.66463	1340
MAB21L3	-0.665441	1341
GSTM2	-0.666611	1342
S100A16	-0.666621	1343
TRAM1L1	-0.668823	1344
FGL1	-0.670038	1345
CHRNE	-0.670379	1346
ELANE	-0.670661	1347
SERPINB3	-0.670966	1348
NKX6-2	-0.673021	1349
SOHLH2	-0.675549	1350
UNC93A	-0.675866	1351
RIPOR3	-0.677039	1352
TFF2	-0.677934	1353
AZU1	-0.678254	1354
HRH2	-0.67847	1355
LEXM	-0.681074	1356
PPP1R1A	-0.681101	1357
ECM1	-0.682547	1358
KEL	-0.682772	1359
KIF19	-0.684592	1360
LYPD5	-0.685771	1361
MYCL	-0.686756	1362
PRSS33	-0.687271	1363
KRT84	-0.68752	1364
GLUL	-0.688388	1365
RPS4Y1	-0.688451	1366
MMP3	-0.688666	1367
WIF1	-0.688743	1368
ITPRID1	-0.688762	1369
NEFM	-0.691255	1370
S100A14	-0.693163	1371
CYTH4	-0.695074	1372
TREX2	-0.695548	1373
LPA	-0.697747	1374
UNC79	-0.698183	1375
PCSK2	-0.698439	1376
ARHGDIG	-0.698556	1377
GMNC	-0.699204	1378
LCN6	-0.701099	1379
DIRAS2	-0.702018	1380
NLRP7	-0.702776	1381
LEFTY1	-0.703058	1382
ZDHHC19	-0.704319	1383
H2BW1	-0.70661	1384
NRG1	-0.706789	1385
PLA2G3	-0.708265	1386
KRT25	-0.708371	1387
ELAPOR1	-0.7107	1388
PGLYRP4	-0.711271	1389
PDCL2	-0.711605	1390
ADRB2	-0.711608	1391
AIM2	-0.711635	1392
SPINK8	-0.712062	1393
FSCN1	-0.713257	1394
DCSTAMP	-0.713259	1395
SERINC4	-0.713776	1396
GSTA1	-0.714386	1397
SDR16C5	-0.716635	1398
SLC9A2	-0.717352	1399
KCNA6	-0.717847	1400
ART3	-0.718429	1401
OGDHL	-0.720809	1402
MT1M	-0.722531	1403
RAB3B	-0.723857	1404
HSPB8	-0.72401	1405
TRIM40	-0.724943	1406
ANKRD45	-0.725033	1407
ARHGAP22	-0.725158	1408
TFF1	-0.726696	1409
SYTL5	-0.727771	1410
HES2	-0.728115	1411
NSG1	-0.728137	1412
CAPN8	-0.729202	1413
UQCRFS1	-0.729204	1414
LEP	-0.731384	1415
AFP	-0.731852	1416
DOC2B	-0.732115	1417
ZNF486	-0.733076	1418
KRTAP5-5	-0.733528	1419
PCDHA2	-0.733836	1420
RPS6KA6	-0.736609	1421
TENT5B	-0.739299	1422
C19orf12	-0.739857	1423
FMO2	-0.739935	1424
GNG4	-0.740044	1425
SLC6A17	-0.740643	1426
NUPR2	-0.740937	1427
ALDH3B2	-0.741538	1428
SCGB1D2	-0.74245	1429
MAGEB1	-0.743497	1430
ATG9B	-0.74454	1431
SOHLH1	-0.747915	1432
LMNTD1	-0.748488	1433
RNF224	-0.749388	1434
FCGR3B	-0.749775	1435
ZNF556	-0.751987	1436
S100A5	-0.752747	1437
NMU	-0.754385	1438
PRB1	-0.754407	1439
RP1	-0.754434	1440
ATP13A5	-0.756689	1441
TULP2	-0.758047	1442
SERPINA11	-0.758752	1443
POU5F1B	-0.759065	1444
OSBPL6	-0.759413	1445
LCE2B	-0.759551	1446
FABP7	-0.759692	1447
PPP4R4	-0.76125	1448
BASP1	-0.762924	1449
GCNT4	-0.762966	1450
OTX2	-0.763672	1451
HCAR2	-0.763974	1452
CD70	-0.764123	1453
IL11	-0.766961	1454
LILRA6	-0.768863	1455
RFLNA	-0.768929	1456
ALDOB	-0.769021	1457
DAZ1	-0.769211	1458
C10orf67	-0.769316	1459
TMEM154	-0.769479	1460
ST6GALNAC1	-0.770306	1461
SLN	-0.770338	1462
TMEM236	-0.770356	1463
SLAMF9	-0.771693	1464
UBD	-0.772598	1465
RAP1GAP	-0.775926	1466
PSG8	-0.77744	1467
CYP4A11	-0.777796	1468
DSC2	-0.778641	1469
RBM20	-0.779021	1470
LGALS2	-0.780715	1471
FYB2	-0.781227	1472
ADGRG3	-0.781514	1473
CFAP47	-0.781739	1474
UGT2B17	-0.782007	1475
CDA	-0.782327	1476
PYGL	-0.782354	1477
DEFA1	-0.782627	1478
CDH2	-0.784139	1479
ZNF750	-0.784877	1480
PPP2R2B	-0.786202	1481
RAET1G	-0.786731	1482
PATE1	-0.787154	1483
NOTUM	-0.787467	1484
GUCA2A	-0.7876	1485
NAT8	-0.788511	1486
SLC30A8	-0.791783	1487
APOA2	-0.791844	1488
SLC9C2	-0.796439	1489
LIPJ	-0.797122	1490
POP4	-0.797788	1491
PROK1	-0.798228	1492
SLC38A5	-0.810782	1493
FFAR2	-0.812432	1494
EMP1	-0.812697	1495
CASP14	-0.8137	1496
PROK2	-0.814261	1497
MBOAT4	-0.815266	1498
CALCB	-0.815358	1499
SLC16A9	-0.815986	1500
NKX2-1	-0.816861	1501
IGFBP6	-0.816993	1502
RNF225	-0.820263	1503
CLIC3	-0.821269	1504
ITIH1	-0.822578	1505
SMC1B	-0.823125	1506
GLTP	-0.826841	1507
FOLR3	-0.828755	1508
COL16A1	-0.831783	1509
GRHL1	-0.832338	1510
TCIM	-0.83238	1511
FER1L6	-0.833276	1512
PAGE1	-0.833594	1513
TG	-0.833656	1514
HK3	-0.83373	1515
FLG2	-0.835433	1516
GPX3	-0.835755	1517
NYAP2	-0.836158	1518
SPINK9	-0.836226	1519
NRAP	-0.836619	1520
PLA2G2D	-0.836935	1521
THEM5	-0.838215	1522
PTPRD	-0.839489	1523
FOSL1	-0.840252	1524
ZNF185	-0.841032	1525
SERPINA1	-0.845252	1526
LGALS12	-0.846086	1527
EREG	-0.849004	1528
SMCO2	-0.849358	1529
DNAH8	-0.849651	1530
CIDEA	-0.850093	1531
MEFV	-0.850535	1532
ZNF730	-0.850922	1533
TDGF1	-0.8518	1534
RPE65	-0.852956	1535
MIA	-0.853092	1536
SHISA6	-0.85337	1537
GALNT13	-0.854988	1538
SSX3	-0.855463	1539
PLEKHF1	-0.856631	1540
PCDHA1	-0.857296	1541
CA12	-0.857581	1542
CD177	-0.857732	1543
IL33	-0.861756	1544
ATP13A4	-0.862276	1545
HABP2	-0.862833	1546
PIP	-0.867742	1547
P3H2	-0.868572	1548
URI1	-0.868908	1549
F13B	-0.869647	1550
DCAF12L1	-0.870538	1551
NOS2	-0.871611	1552
SDK2	-0.871726	1553
KCNQ3	-0.87251	1554
ANKRD33	-0.874573	1555
KLC3	-0.875416	1556
CAPZA3	-0.877087	1557
TRPM3	-0.877804	1558
NEURL1	-0.878757	1559
PSG7	-0.88132	1560
GAGE1	-0.881792	1561
MUC5AC	-0.887848	1562
ZNF479	-0.892118	1563
GRIP2	-0.892841	1564
MAGEA9	-0.893132	1565
G0S2	-0.893966	1566
SLC39A2	-0.8943	1567
GJA3	-0.894964	1568
CYP24A1	-0.896887	1569
COLGALT2	-0.897414	1570
UTS2	-0.89793	1571
ZBED2	-0.90465	1572
PKLR	-0.905215	1573
STK32A	-0.906877	1574
VCX	-0.906922	1575
AJAP1	-0.906925	1576
LRRTM3	-0.907737	1577
STMN4	-0.908269	1578
TMPRSS13	-0.90839	1579
COL2A1	-0.909243	1580
ZNF285	-0.911627	1581
CALHM3	-0.915962	1582
CCL24	-0.91669	1583
ZNF385B	-0.918071	1584
ACP7	-0.920015	1585
CACNA1E	-0.920043	1586
GRHL3	-0.920398	1587
ALOXE3	-0.92062	1588
C10orf82	-0.922187	1589
ADAMTS15	-0.923557	1590
UNC5D	-0.925577	1591
NTRK2	-0.927512	1592
TPSG1	-0.928216	1593
ARSF	-0.931321	1594
DENND2C	-0.935103	1595
FOXE1	-0.936588	1596
GPR87	-0.936654	1597
SLC6A19	-0.937022	1598
NXF3	-0.937278	1599
SLC18A1	-0.939138	1600
MLN	-0.94515	1601
C5orf52	-0.948543	1602
VSNL1	-0.948728	1603
GATA5	-0.95355	1604
GSTM1	-0.953924	1605
XAGE1A	-0.954187	1606
DLX5	-0.954345	1607
DAPL1	-0.956143	1608
SIGLEC11	-0.956408	1609
COL22A1	-0.957057	1610
LGALS9C	-0.958446	1611
HDC	-0.960624	1612
DMKN	-0.965013	1613
AKAP4	-0.969426	1614
ATP4A	-0.969434	1615
PCDHA8	-0.975741	1616
OR1J4	-0.977013	1617
DHRS2	-0.978055	1618
ANKRD35	-0.985375	1619
SULT2B1	-0.985554	1620
SLC26A9	-0.985656	1621
ZNF727	-0.987136	1622
HCAR3	-0.989401	1623
PAX9	-0.989943	1624
TPRG1	-0.991133	1625
ANKRD29	-0.992436	1626
PRSS27	-0.994897	1627
RHCG	-0.995292	1628
TMEM79	-0.997122	1629
CD300LG	-0.997694	1630
LY6H	-0.997884	1631
RFX6	-0.999471	1632
IL1B	-1.00332	1633
SCNN1B	-1.0046	1634
KCTD16	-1.01031	1635
ESRRG	-1.01049	1636
PIWIL3	-1.0117	1637
NXPE2	-1.01412	1638
UGT1A9	-1.01687	1639
SPINK13	-1.01789	1640
TNNI3K	-1.0214	1641
GJB2	-1.02261	1642
SCNN1G	-1.03185	1643
MT1H	-1.04132	1644
FGFBP1	-1.04399	1645
HTR3B	-1.04561	1646
MTRNR2L10	-1.05012	1647
RAB38	-1.05056	1648
RAET1L	-1.05199	1649
CCDC178	-1.05355	1650
SPINK4	-1.0556	1651
DNASE1L3	-1.05643	1652
EPHX3	-1.05727	1653
CCDC60	-1.05741	1654
NCCRP1	-1.05874	1655
CRISP2	-1.06184	1656
PI3	-1.06443	1657
PPBP	-1.06729	1658
STATH	-1.0722	1659
FAM83C	-1.07326	1660
PLA2G2A	-1.07356	1661
ALDH3A1	-1.07385	1662
ZNF98	-1.0837	1663
PCDHA9	-1.08543	1664
PIWIL1	-1.08594	1665
TREML2	-1.09122	1666
CAPN9	-1.0913	1667
NTS	-1.09457	1668
OSM	-1.09475	1669
ZNF99	-1.09504	1670
HOPX	-1.10053	1671
NFE2	-1.10388	1672
SFN	-1.10468	1673
SPINK1	-1.10492	1674
SULT1C3	-1.10664	1675
ZNF679	-1.10697	1676
TACR3	-1.1074	1677
KRT2	-1.11233	1678
LINGO2	-1.11296	1679
CYP3A4	-1.11318	1680
FABP4	-1.1132	1681
CAPN14	-1.1155	1682
ANXA10	-1.11833	1683
SLC24A5	-1.1189	1684
FAM177B	-1.11904	1685
ACOD1	-1.12264	1686
AQP10	-1.12455	1687
SLC10A6	-1.12475	1688
LGALS9B	-1.1248	1689
CNTN3	-1.13152	1690
PDK4	-1.13158	1691
EVPLL	-1.13543	1692
A2ML1	-1.14432	1693
OTOP3	-1.14453	1694
DNER	-1.14784	1695
LY6G6C	-1.14807	1696
HAO1	-1.15002	1697
LIN28B	-1.1527	1698
C12orf54	-1.15604	1699
GABRA4	-1.15683	1700
TFF3	-1.15983	1701
CELA3A	-1.16087	1702
LRFN2	-1.1623	1703
ALOX15B	-1.16423	1704
CFAP46	-1.16439	1705
DYDC2	-1.16473	1706
SH2D6	-1.16521	1707
OBP2A	-1.16572	1708
FAT2	-1.16652	1709
NDUFA4L2	-1.16941	1710
IL20RB	-1.17567	1711
DAB1	-1.17585	1712
ALOX12	-1.17719	1713
PSG6	-1.18437	1714
BNIPL	-1.18906	1715
CXCR2	-1.19224	1716
LPAR3	-1.19338	1717
A4GNT	-1.19988	1718
LCE3A	-1.20197	1719
ANXA1	-1.20367	1720
HAS3	-1.20511	1721
AMER3	-1.20551	1722
SV2C	-1.20565	1723
KCNE2	-1.20757	1724
DEFA6	-1.20888	1725
BNC1	-1.20941	1726
VSIG10L	-1.20982	1727
CYSRT1	-1.21479	1728
KCNJ16	-1.21589	1729
GSTA3	-1.21755	1730
CES1	-1.21773	1731
UGT2B11	-1.21975	1732
REP15	-1.22557	1733
DEFB4A	-1.22758	1734
CA9	-1.23203	1735
LY6D	-1.2346	1736
GALNT8	-1.24173	1737
KRT79	-1.24505	1738
KRT17	-1.24758	1739
PCDHA10	-1.25076	1740
SCGB1A1	-1.25514	1741
TTR	-1.25539	1742
AKR1B10	-1.26098	1743
SERPINB2	-1.26522	1744
ZNF365	-1.266	1745
SCEL	-1.27054	1746
HTR1B	-1.2709	1747
AKR1B15	-1.27405	1748
FGA	-1.27514	1749
DMBT1	-1.27539	1750
CRYAB	-1.28511	1751
B3GNT6	-1.28914	1752
ZNF257	-1.28986	1753
FOXN1	-1.29297	1754
SNX31	-1.29906	1755
MUC12	-1.30536	1756
PTHLH	-1.30549	1757
SP9	-1.30814	1758
CT45A5	-1.31289	1759
CCDC141	-1.31402	1760
IL1R2	-1.31936	1761
ZFP57	-1.32025	1762
ASB11	-1.328	1763
PCDHA3	-1.32843	1764
ANPEP	-1.33413	1765
CSF3	-1.33774	1766
SCGN	-1.33869	1767
PLCXD3	-1.3418	1768
SOX15	-1.34906	1769
CLCA4	-1.3606	1770
AQP2	-1.36262	1771
AQP3	-1.36355	1772
DSC3	-1.36368	1773
AADAC	-1.3674	1774
MTRNR2L8	-1.36958	1775
DEFA1B	-1.38091	1776
B4GALNT2	-1.38444	1777
KRT34	-1.3862	1778
NPSR1	-1.38748	1779
IL1RN	-1.39044	1780
RAET1E	-1.39208	1781
PADI1	-1.39991	1782
KCNK16	-1.40107	1783
TMPRSS11A	-1.40441	1784
PSG3	-1.40991	1785
SLC2A2	-1.41622	1786
MT1A	-1.42036	1787
SPINK5	-1.43089	1788
ESX1	-1.4355	1789
FAM9C	-1.43647	1790
COL11A2	-1.44303	1791
CSTB	-1.45475	1792
APOBEC3A	-1.45794	1793
PKP1	-1.45898	1794
SH3GL2	-1.46183	1795
FST	-1.46575	1796
AFM	-1.46637	1797
CT55	-1.47241	1798
GC	-1.4769	1799
TENM2	-1.47901	1800
VSTM2B	-1.47925	1801
SLC6A11	-1.49612	1802
LYPD3	-1.50016	1803
KRT31	-1.50281	1804
HAVCR1	-1.51251	1805
LRRTM1	-1.51517	1806
TEX35	-1.52276	1807
TMPRSS11E	-1.52542	1808
CCNE1	-1.5393	1809
FXYD4	-1.53998	1810
ZNF492	-1.54251	1811
LGALS7B	-1.54316	1812
LYNX1	-1.54902	1813
TMEM40	-1.54978	1814
PDIA2	-1.55211	1815
RNF222	-1.55419	1816
FABP5	-1.55453	1817
CELA3B	-1.57529	1818
GSDMC	-1.5759	1819
EZHIP	-1.57719	1820
TAAR1	-1.5781	1821
BPIFA2	-1.57919	1822
SERPINB4	-1.5825	1823
PRSS1	-1.5856	1824
LGALS7	-1.58666	1825
PSG2	-1.60024	1826
PSCA	-1.60182	1827
IL36B	-1.60346	1828
PGLYRP3	-1.60709	1829
FAM25G	-1.60782	1830
SERPINA7	-1.61501	1831
SLC9A4	-1.62476	1832
VSIG8	-1.62607	1833
ATP12A	-1.64589	1834
RDH12	-1.64714	1835
ATOH1	-1.65179	1836
CTAG1B	-1.65748	1837
TP63	-1.65778	1838
CDHR1	-1.66532	1839
VCX3A	-1.66969	1840
NXPE1	-1.67311	1841
DSG3	-1.67928	1842
CPA2	-1.68327	1843
CLCA2	-1.68962	1844
KLK13	-1.6912	1845
CERS3	-1.69171	1846
TUBA3C	-1.69565	1847
GBP6	-1.70376	1848
PSAPL1	-1.72458	1849
S100A2	-1.72728	1850
GJB6	-1.72754	1851
SOX14	-1.73691	1852
GP2	-1.75308	1853
PAGE2	-1.75797	1854
S100A9	-1.76088	1855
NIPAL4	-1.78558	1856
CALML3	-1.78875	1857
CRISP3	-1.78883	1858
TRIM50	-1.78952	1859
ALOX12B	-1.79096	1860
KRT13	-1.79815	1861
APOA1	-1.79944	1862
PSG11	-1.80491	1863
TMPRSS11D	-1.81556	1864
CPA6	-1.81727	1865
CHGA	-1.85066	1866
SERPINB13	-1.85358	1867
PRR9	-1.86212	1868
TBL1Y	-1.86959	1869
ATP4B	-1.8821	1870
TGM1	-1.8838	1871
CWH43	-1.89889	1872
MYBPC1	-1.9031	1873
CSTA	-1.90607	1874
LIPK	-1.92151	1875
TGM5	-1.94227	1876
CFC1B	-1.9453	1877
WFDC12	-1.96637	1878
C6	-1.97418	1879
SLC6A15	-1.97912	1880
S100A8	-1.98706	1881
PLA2G4E	-1.99077	1882
TRIM72	-1.99082	1883
DRGX	-2.00278	1884
BPIFC	-2.00375	1885
CHIT1	-2.00547	1886
TMPRSS11F	-2.01451	1887
CAPNS2	-2.03133	1888
RHAG	-2.03533	1889
DEFB4B	-2.05628	1890
UGT2A3	-2.05835	1891
CNFN	-2.06286	1892
SPRR3	-2.11186	1893
FLG	-2.12126	1894
HSPA6	-2.12199	1895
ORM1	-2.14936	1896
KRT76	-2.14955	1897
UGT2B15	-2.15065	1898
S100A12	-2.15423	1899
KRT5	-2.16607	1900
MAGEB2	-2.17114	1901
FETUB	-2.19353	1902
CHIA	-2.20127	1903
ENDOU	-2.2019	1904
PGC	-2.24072	1905
CLCA1	-2.24956	1906
PDILT	-2.25464	1907
MAGEA1	-2.27296	1908
MAL	-2.29091	1909
CXCL5	-2.29186	1910
CPA4	-2.30666	1911
FGG	-2.33978	1912
HEPACAM2	-2.36192	1913
GYS2	-2.3835	1914
MUC6	-2.3985	1915
SLC28A2	-2.43072	1916
MAGEC1	-2.43304	1917
KRT1	-2.44054	1918
EPGN	-2.47097	1919
SLC5A5	-2.47178	1920
DEFA3	-2.50424	1921
ZFP42	-2.51419	1922
TMPRSS11B	-2.53004	1923
TGM6	-2.59288	1924
MUC21	-2.59716	1925
SST	-2.62377	1926
SDR9C7	-2.63643	1927
BEX1	-2.63978	1928
MUCL3	-2.6926	1929
DPPA3	-2.70512	1930
MAP7D2	-2.71003	1931
SERPINB12	-2.7278	1932
SPINK6	-2.73343	1933
KRT4	-2.73748	1934
CCDC190	-2.73963	1935
RETNLB	-2.7615	1936
IVL	-2.76535	1937
TGM7	-2.77807	1938
KLK12	-2.7964	1939
AMTN	-2.84531	1940
CYP4F22	-2.85717	1941
DYNAP	-2.86501	1942
IGFL1	-2.87784	1943
SPRR4	-2.90004	1944
S100A7A	-2.99798	1945
RNASE7	-3.00783	1946
DEFB103B	-3.04292	1947
CBLIF	-3.04464	1948
MUC22	-3.08147	1949
FAM25A	-3.08589	1950
GKN2	-3.08622	1951
CRNN	-3.08766	1952
CFC1	-3.11169	1953
KLK5	-3.12097	1954
KRT24	-3.15242	1955
SLURP1	-3.15627	1956
KPRP	-3.15686	1957
IL36G	-3.17796	1958
KRT78	-3.18379	1959
WFDC5	-3.22221	1960
SULT2A1	-3.22299	1961
LCE3E	-3.28083	1962
KRT6A	-3.33402	1963
CRP	-3.34557	1964
RPTN	-3.4181	1965
CRCT1	-3.46416	1966
HEPHL1	-3.47546	1967
IL36A	-3.52386	1968
TGM3	-3.56889	1969
DSG1	-3.7061	1970
LIPF	-3.76131	1971
GKN1	-3.77864	1972
KRT16	-3.78912	1973
REG3A	-3.84632	1974
ADH7	-3.87473	1975
SBSN	-3.90295	1976
KRT14	-3.96947	1977
KRTDAP	-4.0104	1978
SPRR2F	-4.10445	1979
S100A7	-4.19266	1980
KRT6B	-4.21303	1981
LCE3D	-4.31387	1982
KRT75	-4.32278	1983
KRT6C	-4.34944	1984
SERPINB11	-4.39435	1985
SPRR1A	-4.42229	1986
SPRR2E	-4.52375	1987
SPINK7	-4.57884	1988
SPRR1B	-4.64164	1989
SPRR2D	-4.66399	1990
SPRR2A	-4.66785	1991
PNLIPRP3	-4.6788	1992
IL36RN	-4.89935	1993
SPRR2B	-5.16938	1994
PGA5	-5.25469	1995
CLDN17	-5.77383	1996
PGA4	-6.09593	1997
REG1B	-6.34242	1998
SPRR2G	-6.78217	1999
[truncated: 1 more rows]

## Sheet: Figure_6H-J
Disease type	Sample	Transcription Factor	Expression (counts)	NES of keratinisation genes
P-BO	0c78eb71d	SOX15	5.76021	-0.47944
P-BO	83e5f80b1	SOX15	5.89316	-0.459783
P-BO	bd0b25935	SOX15	6.06013	-0.360516
P-BO	5e8016e0d	SOX15	7.52151	0.383149
P-BO	89bab9e7f	SOX15	6.61595	0.239562
P-BO	e5bce2d83	SOX15	7.67317	0.187082
P-BO	932be7813	SOX15	5.43736	-0.46738
P-BO	abe0a2a74	SOX15	6.64751	-0.230604
P-BO	89cc2856c	SOX15	5.84431	-0.0706302
P-BO	98011f8fb	SOX15	6.50488	-0.0384771
P-BO	c7bfd214f	SOX15	6.451	-0.394894
P-BO	392af0c06	SOX15	6.16703	0.0545589
P-BO	3132e2e81	SOX15	5.86681	-0.311023
P-BO	cb938cf52	SOX15	5.76545	-0.456784
P-BO	e26373e30	SOX15	7.34498	0.220357
P-BO	30e5afb25	SOX15	8.67542	0.294717
P-BO	d1d692f97	SOX15	5.81151	-0.500262
P-BO	99febb5cb	SOX15	7.52448	0.307332
P-BO	a968458c4	SOX15	6.40566	-0.485119
P-BO	9c1aa33d8	SOX15	5.61393	-0.486527
P-BO	823eddf54	SOX15	5.92947	-0.347607
P-BO	3d2fee3d7	SOX15	6.71967	-0.0889212
P-BO	cb69d1fba	SOX15	6.08847	-0.289745
P-BO	350f647ea	SOX15	5.50384	-0.447016
P-BO	e1b2d7684	SOX15	5.70692	-0.172752
P-BO	94cf9c15b	SOX15	7.93091	0.329467
P-BO	41a8e824a	SOX15	6.45554	-0.439658
P-BO	3b5faf7fa	SOX15	8.36884	0.36733
P-BO	535ae4190	SOX15	5.67856	-0.391819
P-BO	b85849fd4	SOX15	6.09743	-0.494346
P-BO	a548137db	SOX15	5.40974	-0.451412
P-BO	e9ababac8	SOX15	6.5264	-0.447763
P-BO	d3fd68ca7	SOX15	5.83127	-0.41462
P-BO	435231ba0	SOX15	5.75958	-0.433965
P-BO	a4c82f20a	SOX15	5.81687	-0.420974
P-BO	d6cafedcf	SOX15	5.33588	-0.396529
P-BO	c4ee5c2d2	SOX15	8.09672	0.362418
P-BO	d407630d9	SOX15	5.52592	-0.23161
P-BO	f51325070	SOX15	6.41814	-0.428341
P-BO	e4e9ce03e	SOX15	6.09758	-0.489668
P-BO	78f5e6530	SOX15	6.2753	-0.378204
P-BO	c4998db74	SOX15	5.60382	-0.241423
P-BO	cd670c5bf	SOX15	5.79671	-0.193621
P-BO	e18a5fa3d	SOX15	6.5507	-0.0964001
P-BO	b38c63f4e	SOX15	5.45787	-0.36408
P-BO	4d1b63cd0	SOX15	5.48506	-0.477403
P-BO	e501cc449	SOX15	5.35427	-0.490946
P-BO	a2f163c5f	SOX15	5.78467	-0.268121
P-BO	e63aa9032	SOX15	6.04467	-0.379451
P-BO	57d14cc88	SOX15	5.95155	-0.426555
P-BO	65b5b6c80	SOX15	6.10733	-0.45946
P-BO	3aa1e9512	SOX15	5.88008	-0.459187
P-BO	ffedffc3c	SOX15	6.60272	-0.446012
P-BO	90d1698ca	SOX15	6.09384	-0.409307
P-BO	4052d57db	SOX15	6.25596	0.0365892
P-BO	dda49aa31	SOX15	5.62478	-0.456306
P-BO	8fa09e851	SOX15	6.1498	-0.478242
P-BO	efbff1250	SOX15	5.81217	-0.424529
P-BO	c3e665b06	SOX15	5.94834	-0.457266
P-BO	5506e8142	SOX15	6.69233	-0.379646
P-BO	c52cf1242	SOX15	5.78546	-0.405044
P-BO	0ca3ce6ba	SOX15	6.32606	-0.302058
P-BO	ddbe3673f	SOX15	7.97933	0.368437
P-BO	66d29a68f	SOX15	7.40592	0.368987
P-BO	5fe63c5af	SOX15	8.66629	0.404432
P-BO	868f6277a	SOX15	5.53117	-0.482975
P-BO	54617d4c0	SOX15	6.91506	-0.403896
P-BO	fd48cee43	SOX15	6.37293	-0.391644
P-BO	763bdfa27	SOX15	5.96878	-0.0170985
P-BO	bc902e5d2	SOX15	6.31305	0.188361
P-BO	f946a4a9e	SOX15	5.82125	-0.444315
P-BO	89a60e1b2	SOX15	6.16992	-0.401737
P-BO	ed844be65	SOX15	5.43059	-0.440821
P-BO	4462808be	SOX15	5.37191	-0.45461
P-BO	ad6d3f976	SOX15	5.72942	-0.411271
P-BO	aa9d6d754	SOX15	5.80724	-0.42853
P-BO	fbfa913e0	SOX15	5.98909	-0.328242
P-BO	d116cfc24	SOX15	5.79227	-0.468586
P-BO	4eefb47e7	SOX15	5.38871	-0.314132
P-BO	aa3c40924	SOX15	5.63642	-0.422133
P-BO	244c3683e	SOX15	6.09715	-0.463691
P-BO	ce5860dec	SOX15	5.8829	-0.394919
P-BO	75c024e1e	SOX15	5.78682	-0.474485
P-BO	0f74c8119	SOX15	7.42726	0.297752
P-BO	51c0644cb	SOX15	5.8698	-0.354011
P-BO	9ca7c643f	SOX15	5.50629	-0.413198
P-BO	2db40d1b5	SOX15	5.8836	-0.482173
P-BO	631b2a1e3	SOX15	5.42744	-0.473567
P-BO	f00bf10ff	SOX15	5.73281	-0.298441
P-BO	f00f79f89	SOX15	6.13389	-0.135363
P-BO	a80cb026f	SOX15	7.12259	0.208978
P-BO	eebaea4b7	SOX15	7.14344	0.302722
P-BO	d4524f903	SOX15	8.11379	0.352805
P-BO	f228b6733	SOX15	6.89548	-0.0139397
P-BO	695f10b6d	SOX15	5.50319	-0.44258
P-BO	dee48b7aa	SOX15	5.65969	-0.437169
P-BO	b244459be	SOX15	5.88862	-0.329612
P-BO	a56b742e7	SOX15	5.86728	-0.339891
P-BO	929ad7259	SOX15	5.43949	-0.500787
P-BO	c313c88fb	SOX15	5.69308	-0.31994
P-BO	1e3374246	SOX15	5.78629	-0.323979
P-BO	5ba2bfc82	SOX15	5.63761	-0.272783
P-BO	9baf4aab0	SOX15	5.93988	-0.341951
P-BO	aed32e1e7	SOX15	6.4848	0.146592
P-BO	444866aec	SOX15	6.35912	-0.460505
P-BO	99ab26351	SOX15	9.20173	0.389382
P-BO	133e21428	SOX15	7.84764	0.36473
P-BO	d0fa7f8f9	SOX15	5.76458	-0.383901
OAC	TCGA-2H-A9GF	SOX15	5.60318	-0.288433
OAC	TCGA-2H-A9GH	SOX15	5.87893	-0.00661983
OAC	TCGA-2H-A9GI	SOX15	5.74844	-0.201345
OAC	TCGA-2H-A9GK	SOX15	5.80204	-0.168258
OAC	TCGA-2H-A9GL	SOX15	5.7681	-0.263753
OAC	TCGA-2H-A9GM	SOX15	7.45141	0.42469
OAC	TCGA-2H-A9GN	SOX15	5.82736	-0.170609
OAC	TCGA-2H-A9GO	SOX15	6.23962	-0.298547
OAC	TCGA-2H-A9GQ	SOX15	6.72742	-0.223478
OAC	TCGA-2H-A9GR	SOX15	6.03534	-0.200419
OAC	TCGA-IC-A6RE	SOX15	5.93602	-0.0435309
OAC	TCGA-IG-A4QS	SOX15	6.88714	0.255593
OAC	TCGA-JY-A6FB	SOX15	6.04588	-0.261753
OAC	TCGA-JY-A6FH	SOX15	7.22934	0.056611
OAC	TCGA-JY-A938	SOX15	6.1492	0.114444
OAC	TCGA-JY-A93C	SOX15	6.08648	0.00351546
OAC	TCGA-JY-A93D	SOX15	5.76736	-0.406544
OAC	TCGA-JY-A93E	SOX15	6.12059	-0.282144
OAC	TCGA-L5-A43C	SOX15	5.82461	-0.000439531
OAC	TCGA-L5-A4OE	SOX15	9.63336	0.50624
OAC	TCGA-L5-A4OG	SOX15	8.03733	0.404565
OAC	TCGA-L5-A4OH	SOX15	5.71923	-0.114455
OAC	TCGA-L5-A4OJ	SOX15	5.93055	-0.286559
OAC	TCGA-L5-A4ON	SOX15	6.48295	0.144916
OAC	TCGA-L5-A4OO	SOX15	6.17544	-0.223604
OAC	TCGA-L5-A4OP	SOX15	6.39931	-0.25263
OAC	TCGA-L5-A4OS	SOX15	5.76291	-0.237798
OAC	TCGA-L5-A4OT	SOX15	5.71035	-0.338633
OAC	TCGA-L5-A4OU	SOX15	6.06391	-0.0918139
OAC	TCGA-L5-A4OW	SOX15	6.19255	0.084975
OAC	TCGA-L5-A4OX	SOX15	5.6888	-0.200552
OAC	TCGA-L5-A88V	SOX15	8.77163	0.38707
OAC	TCGA-L5-A88Y	SOX15	8.26952	0.478148
OAC	TCGA-L5-A891	SOX15	5.95451	-0.00740805
OAC	TCGA-L5-A8NE	SOX15	6.3488	-0.291334
OAC	TCGA-L5-A8NF	SOX15	5.92836	-0.379404
OAC	TCGA-L5-A8NG	SOX15	6.06954	-0.139933
OAC	TCGA-L5-A8NH	SOX15	5.91989	-0.22118
OAC	TCGA-L5-A8NI	SOX15	5.94113	-0.282846
OAC	TCGA-L5-A8NJ	SOX15	7.40112	0.108249
OAC	TCGA-L5-A8NL	SOX15	5.69118	-0.407796
OAC	TCGA-L5-A8NN	SOX15	6.24013	-0.355844
OAC	TCGA-L5-A8NR	SOX15	5.65219	-0.240715
OAC	TCGA-L5-A8NS	SOX15	6.06335	-0.277379
OAC	TCGA-L5-A8NT	SOX15	6.56856	0.0287978
OAC	TCGA-L5-A8NU	SOX15	6.44669	0.0717904
OAC	TCGA-L5-A8NV	SOX15	7.21962	0.331504
OAC	TCGA-L5-A8NW	SOX15	9.35574	0.523791
OAC	TCGA-L7-A6VZ	SOX15	6.11598	-0.234813
OAC	TCGA-M9-A5M8	SOX15	6.84489	0.341814
OAC	TCGA-Q9-A6FW	SOX15	9.05186	0.481591
OAC	TCGA-R6-A6DN	SOX15	6.75183	-0.177247
OAC	TCGA-R6-A6DQ	SOX15	6.14501	-0.198362
OAC	TCGA-R6-A6KZ	SOX15	6.66845	-0.346931
OAC	TCGA-R6-A6L4	SOX15	9.49741	0.49368
OAC	TCGA-R6-A6XG	SOX15	6.06442	-0.287371
OAC	TCGA-R6-A6XQ	SOX15	8.18587	0.503809
OAC	TCGA-R6-A8W5	SOX15	5.70826	-0.16858
OAC	TCGA-R6-A8W8	SOX15	6.93926	0.360776
OAC	TCGA-R6-A8WC	SOX15	5.67436	-0.264301
OAC	TCGA-R6-A8WG	SOX15	5.6105	-0.324164
OAC	TCGA-RE-A7BO	SOX15	5.49589	-0.0394337
OAC	TCGA-S8-A6BV	SOX15	7.24931	0.259506
OAC	TCGA-V5-A7RB	SOX15	7.72221	0.437693
OAC	TCGA-V5-A7RE	SOX15	5.98289	-0.089779
OAC	TCGA-V5-AASW	SOX15	6.01223	-0.154819
OAC	TCGA-V5-AASX	SOX15	5.55671	-0.326121
OAC	TCGA-VR-A8EQ	SOX15	6.52975	-0.072202
OAC	TCGA-VR-AA4D	SOX15	5.60931	-0.16329
OAC	TCGA-ZR-A9CJ	SOX15	6.37726	-0.298042
OAC	TCGA-L5-A4OF	SOX15	6.14474	-0.0772419
OAC	TCGA-L5-A4OQ	SOX15	7.30697	-0.419571
OAC	TCGA-L5-A4OR	SOX15	6.24384	0.115064
OAC	d3012eb5c	SOX15	7.9114	0.436432
OAC	41db2179d	SOX15	5.67624	-0.113965
OAC	bb045204c	SOX15	8.56826	0.527674
OAC	d0f07dbe5	SOX15	5.90637	-0.179047
OAC	ebf7ea541	SOX15	6.73132	0.365505
OAC	712aa4687	SOX15	7.95859	0.456353
OAC	ec1086015	SOX15	6.09528	0.219264
OAC	efab5fcee	SOX15	5.79441	-0.160682
OAC	bd8b41d77	SOX15	6.79741	-0.352924
OAC	582a58518	SOX15	7.85256	0.446141
OAC	b2f3a00c6	SOX15	5.62664	-0.171016
OAC	815b14fc8	SOX15	6.66288	0.275644
OAC	b36a54f39	SOX15	6.0006	-0.246511
OAC	d36f85415	SOX15	6.70922	-0.331293
OAC	a46434e58	SOX15	7.09658	0.447758
OAC	660c9e00a	SOX15	6.08064	0.215196
OAC	ce9a52664	SOX15	10.5445	0.504575
OAC	fb1c71971	SOX15	9.37131	0.50633
OAC	6045efd15	SOX15	6.23025	-0.1783
OAC	65563f8e7	SOX15	7.21484	0.423689
OAC	fbfc6db2b	SOX15	5.74082	-0.0575251
OAC	674447974	SOX15	9.27536	0.524141
OAC	4f7206365	SOX15	8.11275	0.4961
OAC	fea8e6717	SOX15	7.07465	0.30463
OAC	e84d029db	SOX15	5.77056	-0.41135
OAC	da18c31db	SOX15	6.33233	-0.0372347
OAC	d06edce9b	SOX15	5.33938	-0.125876
OAC	445fe324c	SOX15	6.58693	0.238505
OAC	736816540	SOX15	6.87194	0.0288888
OAC	2638c364b	SOX15	5.86216	0.0858964
OAC	43776438d	SOX15	6.52104	0.425763
OAC	18ca78d45	SOX15	6.59511	-0.146842
OAC	86068b946	SOX15	8.52402	0.488212
OAC	730015334	SOX15	6.11278	0.335462
OAC	74854df07	SOX15	6.88835	-0.113537
OAC	5108af817	SOX15	5.1208	-0.298077
OAC	e3271ccee	SOX15	6.41361	-0.0619612
OAC	adef0e9ec	SOX15	5.34308	-0.365923
OAC	2a7d03d9b	SOX15	6.97219	0.453132
OAC	e4eff69a9	SOX15	6.02265	-0.158543
OAC	141c4e0d1	SOX15	8.45526	0.527865
OAC	8b8bfea3a	SOX15	10.3503	0.533139
OAC	26f2fa25e	SOX15	5.16425	-0.225722
OAC	3d6f94f34	SOX15	5.84445	-0.224579
OAC	33213ed76	SOX15	5.68358	-0.365677
OAC	2e84eea0e	SOX15	8.55181	0.467565
OAC	b5ac3e448	SOX15	6.74237	0.116293
OAC	70145187b	SOX15	6.34653	0.0389627
OAC	c92b6c3dc	SOX15	7.03435	0.24222
OAC	5b04c05bf	SOX15	7.09762	-0.17932
OAC	eb2129a38	SOX15	5.91796	-0.376839
OAC	985acc6a7	SOX15	7.11241	-0.0121749
OAC	1eb70f19a	SOX15	5.88169	-0.0546763
OAC	c38c7f036	SOX15	8.97752	0.533922
OAC	b79580c5b	SOX15	7.89186	0.471367
OAC	7c73cc544	SOX15	6.57246	0.144523
OAC	7a376ec15	SOX15	5.46514	-0.241574
OAC	46289e477	SOX15	7.3817	-0.229841
OAC	335a0dc4a	SOX15	9.56319	0.519207
OAC	03037cb67	SOX15	6.09865	0.133448
OAC	8793b7894	SOX15	5.66884	-0.210611
OAC	90687ad9d	SOX15	5.639	-0.204369
OAC	ffec2a7d8	SOX15	7.99209	0.522851
OAC	02cc37502	SOX15	5.64722	-0.249791
OAC	e4831d0fe	SOX15	5.7935	-0.0124991
OAC	80f413de9	SOX15	6.19743	-0.112105
OAC	ab989ee52	SOX15	5.5759	-0.196221
OAC	71311839d	SOX15	6.26021	-0.288674
OAC	8c2c7b950	SOX15	9.32946	0.476022
OAC	b31dbb31a	SOX15	6.22698	0.321974
OAC	8eaf6e7cd	SOX15	4.67449	-0.24776
OAC	3180f8e34	SOX15	5.60029	-0.248262
OAC	eeec562d1	SOX15	7.10529	0.481083
OAC	66b579b67	SOX15	5.48729	0.212313
OAC	5b557890e	SOX15	5.39837	-0.171658
OAC	97530512f	SOX15	5.59868	-0.290071
OAC	c68720506	SOX15	4.67449	-0.110495
OAC	f9d19a40c	SOX15	5.6488	-0.357077
OAC	27daa3627	SOX15	6.5437	-0.303469
OAC	93db044aa	SOX15	6.23278	-0.257522
OAC	89b5c9629	SOX15	5.55444	-0.224856
OAC	e28ac921f	SOX15	6.84072	0.392048
OAC	25e28ea26	SOX15	5.67872	-0.200254
OAC	206327a32	SOX15	6.68652	-0.145807
OAC	ca5d2c191	SOX15	6.02565	-0.242227
OAC	6e8fdfbc1	SOX15	5.60661	-0.00791956
OAC	50da2d6b3	SOX15	6.60392	-0.312513
OAC	957f3903f	SOX15	6.28675	-0.148435
OAC	bb12d9bb2	SOX15	6.18989	-0.198704
OAC	6bb03952b	SOX15	5.436	-0.3571
OAC	cda8761be	SOX15	5.92825	0.0351457
OAC	908457166	SOX15	7.29476	-0.173915
OAC	60a8253f1	SOX15	6.05522	-0.382254
OAC	d9b28bce2_a	SOX15	5.39807	-0.316856
OAC	0df54561b	SOX15	5.34677	-0.0500168
OAC	d20a89efc	SOX15	9.23791	0.534152
OAC	1a7f4e2b2	SOX15	5.53582	-0.0909674
OAC	f3c6585c8	SOX15	5.13177	-0.343886
OAC	fb00842bd	SOX15	6.2196	0.226653
OAC	e068bb52d	SOX15	6.22352	-0.243911
OAC	290d0ca5c	SOX15	5.1489	-0.285034
OAC	70d958f9e	SOX15	6.00689	-0.0386005
OAC	6904b15af	SOX15	6.65717	-0.224005
OAC	8e4d0a4d3	SOX15	6.33509	-0.0227027
OAC	8ec9d907c	SOX15	6.10441	-0.300481
OAC	91b806330	SOX15	6.10402	-0.0987892
OAC	3ff03763c	SOX15	5.30607	-0.182564
OAC	cdbcf2fc8	SOX15	5.34045	-0.419454
OAC	aa65a09b4	SOX15	6.45742	0.43069
OAC	0f4a8719d	SOX15	5.12953	0.0556219
OAC	929bd4be9	SOX15	8.26924	0.434972
OAC	0a85375cb	SOX15	5.33134	-0.130467
OAC	398e77278	SOX15	8.72528	0.51148
OAC	d91afc2f2	SOX15	5.55541	-0.272367
OAC	57a0663fa	SOX15	5.22275	-0.262536
OAC	c5470714d	SOX15	6.17728	0.257675
OAC	7c965565b	SOX15	7.51814	-0.0440676
OAC	62d006ea1	SOX15	5.73699	-0.327848
OAC	729ae39c6	SOX15	5.35665	-0.170839
OAC	1791449d2	SOX15	6.77558	0.241343
OAC	a7376de8b	SOX15	9.38582	0.521119
OAC	bc79d401d	SOX15	5.60399	-0.401026
OAC	da39706c9	SOX15	6.47802	-0.334766
OAC	b1e3464f5	SOX15	5.75386	-0.161782
OAC	57b7a98ac	SOX15	5.52845	-0.348367
OAC	a575fa3a0	SOX15	6.31102	0.302888
OAC	75ce1bd6d	SOX15	6.12923	-0.452992
OAC	5653075df	SOX15	9.42332	0.506616
OAC	826cb806c	SOX15	5.87456	0.077734
OAC	f46615999	SOX15	6.33086	-0.363539
OAC	490ae7348	SOX15	6.7846	-0.360964
OAC	2613d0db5	SOX15	6.04966	-0.325575
OAC	b8b2821ff	SOX15	5.65612	-0.367703
OAC	b8b7637a8	SOX15	5.68037	-0.296765
OAC	fbcc66da7	SOX15	5.81052	-0.234535
OAC	cd056b00c	SOX15	8.87821	0.50836
OAC	c9db481ed	SOX15	6.40089	-0.230711
OAC	2747cb2bd	SOX15	4.67449	-0.27231
OAC	4a1132bd3	SOX15	5.51931	-0.221013
OAC	d9ae1705c	SOX15	9.7714	0.527316
OAC	f12cb40ba	SOX15	7.51185	-0.247968
OAC	8812182da	SOX15	5.91687	-0.342425
OAC	7ae50f527	SOX15	6.23829	0.047434
OAC	be9687927	SOX15	5.88263	-0.287986
OAC	69f1b2078	SOX15	5.80678	-0.0277219
OAC	913ce613b	SOX15	5.08066	-0.237025
OAC	6ba738d1b	SOX15	7.86202	0.532072
OAC	c663059a3	SOX15	5.45332	-0.420346
OAC	887c41c3b	SOX15	6.23286	-0.22668
OAC	3709a5a3c	SOX15	6.10989	0.015277
OAC	6e3abcccf	SOX15	6.14743	0.179736
OAC	0c18dae92	SOX15	5.40456	-0.220969
OAC	f837f5031	SOX15	5.98692	-0.225149
OAC	856ab6587	SOX15	8.28827	0.497304
OAC	4e8a9e9de	SOX15	5.77658	-0.248219
OAC	39967f206	SOX15	6.64986	0.22871
OAC	cb5a5cc03	SOX15	4.67449	0.41586
OAC	6be55759a	SOX15	7.1084	0.380464
OAC	5a14b5248	SOX15	6.85039	-0.413059
OAC	040c323ac	SOX15	6.66087	-0.209328
OAC	2c6216458	SOX15	6.33459	-0.346997
OAC	60371515e	SOX15	5.74927	-0.163199
OAC	997182d49	SOX15	5.69706	-0.3495
OAC	be676cca9	SOX15	6.96909	-0.306553
OAC	5508a1953	SOX15	5.72866	-0.323071
OAC	ba008d842	SOX15	5.42908	-0.306381
OAC	a75a28c07	SOX15	8.83815	0.535488
OAC	d2f9a56f0	SOX15	5.85405	-0.394167
OAC	ababdefc8	SOX15	6.59363	-0.165077
OAC	f0a60d6e4	SOX15	6.72748	-0.42839
OAC	a307c661f	SOX15	9.27135	0.527107
OAC	953dec19d	SOX15	8.41425	0.461671
OAC	ca7711a37	SOX15	6.09809	-0.309721
OAC	5da22e009	SOX15	5.51328	-0.360177
OAC	9ea99e16e	SOX15	7.3063	0.335618
OAC	a7e6decaf	SOX15	6.25042	-0.366574
OAC	d297f88c6	SOX15	5.88463	-0.236576
OAC	db31fa7c8	SOX15	6.56437	-0.303384
OAC	29b372cac	SOX15	6.18077	-0.364307
OAC	e308def3a	SOX15	6.67997	0.266851
OAC	c4577b943	SOX15	6.16751	-0.307429
OAC	ec1b7dd05	SOX15	5.99852	0.0400053
OAC	47c4c85db	SOX15	6.55653	-0.318658
OAC	66af59b0d	SOX15	6.03329	-0.260776
OAC	64bd3d290	SOX15	5.80722	-0.385651
OAC	abd72ff6c	SOX15	6.5656	0.314774
OAC	8034cb668	SOX15	6.6362	0.0497539
OAC	bbac0528c	SOX15	7.85625	0.499746
OAC	04e7cbcad	SOX15	5.85295	-0.389263
OAC	7b32d7b4f	SOX15	6.36207	0.151757
OAC	40386f4d5	SOX15	5.9408	-0.367145
OAC	7f03ba2fd	SOX15	7.20379	0.519314
OAC	21201b61e	SOX15	7.66954	0.4499
OAC	5d753c98c	SOX15	7.00584	0.501906
OAC	022659a2e	SOX15	6.21083	0.135188
OAC	e6f859f4f	SOX15	5.88882	-0.313359
OAC	cfb4c3f27	SOX15	8.11205	0.504199
OAC	0a60808f0	SOX15	7.77778	0.490338
OAC	7f7a57bd9	SOX15	8.31883	0.487307
OAC	0c78eb71d	SOX15	6.48829	-0.298318
OAC	89bab9e7f	SOX15	5.61617	-0.284176
OAC	e5bce2d83	SOX15	5.79064	-0.0633681
OAC	932be7813	SOX15	6.02833	-0.310909
OAC	abe0a2a74	SOX15	7.23942	-0.236642
OAC	89cc2856c	SOX15	9.50268	0.536695
OAC	98011f8fb	SOX15	6.44272	-0.378294
OAC	cb938cf52	SOX15	6.24665	-0.288191
OAC	e26373e30	SOX15	5.60727	-0.252517
OAC	30e5afb25	SOX15	5.88839	-0.298132
OAC	8cf58ec6a	SOX15	5.76238	-0.18737
OAC	d1d692f97	SOX15	5.65012	-0.184149
OAC	3132e2e81	SOX15	6.83265	0.296437
OAC	99febb5cb	SOX15	6.4752	0.0848478
OAC	a968458c4	SOX15	5.70367	-0.13072
OAC	5e8016e0d	SOX15	6.47167	-0.20244
OAC	83e5f80b1	SOX15	5.91093	-0.224173
OAC	9c1aa33d8	SOX15	5.85771	-0.121093
OAC	823eddf54	SOX15	5.83594	-0.43614
OAC	3d2fee3d7	SOX15	5.90966	-0.33325
OAC	cb69d1fba	SOX15	5.49402	-0.410901
OAC	350f647ea	SOX15	6.14967	-0.408537
OAC	94cf9c15b	SOX15	6.00894	0.356137
OAC	e1b2d7684	SOX15	6.28122	-0.208198
OAC	ffedffc3c	SOX15	6.47185	-0.389178
OAC	3b5faf7fa	SOX15	5.5699	-0.326529
OAC	a548137db	SOX15	5.45809	-0.318759
OAC	ddbe3673f	SOX15	8.75292	0.521634
OAC	66d29a68f	SOX15	7.0491	0.468966
OAC	5fe63c5af	SOX15	6.71238	-0.224639
OAC	c313c88fb	SOX15	6.74682	-0.251853
OAC	5ba2bfc82	SOX15	5.58916	-0.0423451
OAC	aed32e1e7	SOX15	6.01595	-0.282629
OAC	dee48b7aa	SOX15	5.725	-0.323459
OAC	bd0b25935	SOX15	6.78739	-0.113438
OAC	2bad03c19	SOX15	7.04318	0.164178
OAC	e4b80679f	SOX15	7.26639	0.0148155
OAC	5e49d3e75	SOX15	5.62764	-0.417835
OAC	0c596e131	SOX15	6.25259	-0.00893357
OAC	3f09772b9	SOX15	7.35596	0.507346
OAC	26d51bb9b	SOX15	8.79277	0.493907
OAC	ad911862a	SOX15	6.78498	-0.180773
OAC	d2736f3a3	SOX15	5.36223	-0.272658
OAC	f766c67a2	SOX15	6.34693	0.245843
OAC	493bf7322	SOX15	6.92518	0.384452
OAC	87aebaab1	SOX15	6.03876	-0.143154
OAC	639c6f5a4	SOX15	5.25071	-0.385668
OAC	e2ca22034	SOX15	5.43261	-0.076466
OAC	a32f20566	SOX15	5.31638	-0.389115
OAC	38344aa74	SOX15	5.79505	0.0359765
OAC	87e7bd70a	SOX15	6.09785	-0.257912
OAC	02453f630	SOX15	8.53286	-0.0585413
OAC	133e21428	SOX15	6.00537	-0.0288012
OAC	87da2f92c	SOX15	5.58259	-0.367009
OAC	99ab26351	SOX15	6.58848	-0.277029
OAC	f00bf10ff	SOX15	4.67449	-0.134803
OAC	ec7c039d2	SOX15	5.67886	-0.348904
OAC	35a0a3049	SOX15	6.44412	-0.292659
OAC	0922fcb4d	SOX15	7.08784	0.452504
OAC	bb03a57a2	SOX15	8.40135	0.493663
OAC	67cb9bc91	SOX15	7.06126	-0.103794
OAC	3d9f6a63a	SOX15	10.2837	0.522829
OAC	d0fa7f8f9	SOX15	5.48934	-0.343649
OAC	c9ca23759	SOX15	5.70466	0.161753
OAC	444866aec	SOX15	5.80794	-0.308141
OAC	TCGA-2H-A9GF	TP63	5.22384	-0.327721
OAC	TCGA-2H-A9GH	TP63	6.24423	-0.0879734
OAC	TCGA-2H-A9GI	TP63	5.42498	-0.246538
OAC	TCGA-2H-A9GK	TP63	7.42502	-0.207619
OAC	TCGA-2H-A9GL	TP63	6.78242	-0.346174
OAC	TCGA-2H-A9GM	TP63	9.92233	0.352885
OAC	TCGA-2H-A9GN	TP63	5.55262	-0.237025
OAC	TCGA-2H-A9GO	TP63	5.24424	-0.34073
OAC	TCGA-2H-A9GQ	TP63	5.9028	-0.342171
OAC	TCGA-2H-A9GR	TP63	5.55842	-0.216653
OAC	TCGA-IC-A6RE	TP63	5.86305	-0.0946411
OAC	TCGA-IG-A4QS	TP63	9.71892	0.132216
OAC	TCGA-JY-A6FB	TP63	5.18025	-0.304646
OAC	TCGA-JY-A6FH	TP63	7.07271	-0.029835
OAC	TCGA-JY-A938	TP63	7.32576	0.0126457
OAC	TCGA-JY-A93C	TP63	6.65005	-0.0745856
OAC	TCGA-JY-A93D	TP63	5.86732	-0.441472
OAC	TCGA-JY-A93E	TP63	5.74957	-0.352339
OAC	TCGA-L5-A43C	TP63	5.90063	-0.0833617
OAC	TCGA-L5-A4OE	TP63	10.8837	0.395553
OAC	TCGA-L5-A4OG	TP63	10.3148	0.318004
OAC	TCGA-L5-A4OH	TP63	5.36295	-0.175315
OAC	TCGA-L5-A4OJ	TP63	5.87676	-0.333386
OAC	TCGA-L5-A4ON	TP63	7.88142	0.0419873
OAC	TCGA-L5-A4OO	TP63	8.10299	-0.268994
OAC	TCGA-L5-A4OP	TP63	5.84898	-0.300093
OAC	TCGA-L5-A4OS	TP63	7.5702	-0.294432
OAC	TCGA-L5-A4OT	TP63	6.62485	-0.391448
OAC	TCGA-L5-A4OU	TP63	9.52234	-0.161737
OAC	TCGA-L5-A4OW	TP63	7.56007	0.00925762
OAC	TCGA-L5-A4OX	TP63	7.35864	-0.253176
OAC	TCGA-L5-A88V	TP63	9.38493	0.264015
OAC	TCGA-L5-A88Y	TP63	10.9929	0.410287
OAC	TCGA-L5-A891	TP63	8.26458	-0.094098
OAC	TCGA-L5-A8NE	TP63	5.28069	-0.34272
OAC	TCGA-L5-A8NF	TP63	5.37848	-0.41334
OAC	TCGA-L5-A8NG	TP63	7.24156	-0.239524
OAC	TCGA-L5-A8NH	TP63	5.85901	-0.280063
OAC	TCGA-L5-A8NI	TP63	5.22595	-0.332827
OAC	TCGA-L5-A8NJ	TP63	6.87194	0.0053022
OAC	TCGA-L5-A8NL	TP63	5.13691	-0.445814
OAC	TCGA-L5-A8NN	TP63	5.60472	-0.375843
OAC	TCGA-L5-A8NR	TP63	5.43424	-0.301536
OAC	TCGA-L5-A8NS	TP63	7.38732	-0.331285
OAC	TCGA-L5-A8NT	TP63	8.09692	-0.0994624
OAC	TCGA-L5-A8NU	TP63	7.63851	-0.0214732
OAC	TCGA-L5-A8NV	TP63	8.31283	0.243388
OAC	TCGA-L5-A8NW	TP63	12.2141	0.475713
OAC	TCGA-L7-A6VZ	TP63	7.73021	-0.306177
OAC	TCGA-M9-A5M8	TP63	9.14503	0.213818
OAC	TCGA-Q9-A6FW	TP63	10.7891	0.394959
OAC	TCGA-R6-A6DN	TP63	5.39248	-0.277391
OAC	TCGA-R6-A6DQ	TP63	7.03952	-0.265002
OAC	TCGA-R6-A6KZ	TP63	6.27375	-0.394083
OAC	TCGA-R6-A6L4	TP63	11.5198	0.440727
OAC	TCGA-R6-A6XG	TP63	5.03684	-0.325404
OAC	TCGA-R6-A6XQ	TP63	9.55611	0.466334
OAC	TCGA-R6-A8W5	TP63	5.92669	-0.228055
OAC	TCGA-R6-A8W8	TP63	8.50374	0.276812
OAC	TCGA-R6-A8WC	TP63	5.28886	-0.325452
OAC	TCGA-R6-A8WG	TP63	5.10541	-0.387478
OAC	TCGA-RE-A7BO	TP63	5.51477	-0.116887
OAC	TCGA-S8-A6BV	TP63	9.04722	0.102428
OAC	TCGA-V5-A7RB	TP63	9.70241	0.37705
OAC	TCGA-V5-A7RE	TP63	7.60097	-0.185502
OAC	TCGA-V5-AASW	TP63	6.42841	-0.229421
OAC	TCGA-V5-AASX	TP63	6.6673	-0.361476
OAC	TCGA-VR-A8EQ	TP63	7.31441	-0.132123
OAC	TCGA-VR-AA4D	TP63	8.018	-0.225022
OAC	TCGA-ZR-A9CJ	TP63	5.28461	-0.377973
OAC	TCGA-L5-A4OF	TP63	8.92485	-0.177494
OAC	TCGA-L5-A4OQ	TP63	5.47438	-0.433393
OAC	TCGA-L5-A4OR	TP63	8.19434	0.0130098
OAC	d3012eb5c	TP63	10.6247	0.350196
OAC	41db2179d	TP63	6.562	-0.21039
OAC	bb045204c	TP63	12.4104	0.448341
OAC	d0f07dbe5	TP63	5.40919	-0.241725
OAC	ebf7ea541	TP63	8.82134	0.310997
OAC	712aa4687	TP63	9.2159	0.328303
OAC	ec1086015	TP63	6.25769	0.115769
OAC	efab5fcee	TP63	7.84862	-0.258361
OAC	bd8b41d77	TP63	5.43701	-0.39601
OAC	582a58518	TP63	11.1627	0.323866
OAC	b2f3a00c6	TP63	5.98068	-0.251037
OAC	815b14fc8	TP63	7.21735	0.118898
OAC	b36a54f39	TP63	5.58161	-0.287325
OAC	d36f85415	TP63	5.16181	-0.375267
OAC	a46434e58	TP63	9.12518	0.360833
OAC	660c9e00a	TP63	7.67521	0.119645
OAC	ce9a52664	TP63	12.7664	0.413498
OAC	fb1c71971	TP63	12.1244	0.43512
OAC	6045efd15	TP63	6.94215	-0.241009
OAC	65563f8e7	TP63	10.3176	0.309216
OAC	fbfc6db2b	TP63	6.53946	-0.175416
OAC	674447974	TP63	11.8123	0.453873
OAC	4f7206365	TP63	11.0863	0.441752
OAC	fea8e6717	TP63	7.13192	0.235149
OAC	e84d029db	TP63	5.97449	-0.442219
OAC	da18c31db	TP63	5.87796	-0.110868
OAC	d06edce9b	TP63	5.31374	-0.212243
OAC	445fe324c	TP63	5.95875	0.175258
OAC	736816540	TP63	6.33203	-0.0511044
OAC	2638c364b	TP63	7.0332	-0.0366124
OAC	43776438d	TP63	8.65671	0.277411
OAC	18ca78d45	TP63	5.18813	-0.215506
OAC	86068b946	TP63	12.1314	0.393546
OAC	730015334	TP63	7.51069	0.285369
OAC	74854df07	TP63	9.19112	-0.21996
OAC	5108af817	TP63	5.1769	-0.35174
OAC	e3271ccee	TP63	6.01058	-0.129573
OAC	adef0e9ec	TP63	5.21678	-0.409974
OAC	2a7d03d9b	TP63	9.56031	0.379182
OAC	e4eff69a9	TP63	5.29777	-0.222649
OAC	141c4e0d1	TP63	11.1868	0.480771
OAC	8b8bfea3a	TP63	12.682	0.429972
OAC	26f2fa25e	TP63	5.11283	-0.266384
OAC	3d6f94f34	TP63	5.9356	-0.252376
OAC	33213ed76	TP63	8.4965	-0.397234
OAC	2e84eea0e	TP63	11.1957	0.380426
OAC	b5ac3e448	TP63	6.61607	0.0251872
OAC	70145187b	TP63	6.50396	-0.0426553
OAC	c92b6c3dc	TP63	6.53608	0.146753
OAC	5b04c05bf	TP63	5.73043	-0.257356
OAC	eb2129a38	TP63	5.72433	-0.405436
OAC	985acc6a7	TP63	4.54819	-0.108226
OAC	1eb70f19a	TP63	6.65217	-0.13856
OAC	c38c7f036	TP63	11.2502	0.503683
OAC	b79580c5b	TP63	11.9498	0.347914
OAC	7c73cc544	TP63	6.61378	0.0604817
OAC	7a376ec15	TP63	5.44642	-0.3052
OAC	46289e477	TP63	5.73485	-0.285666
OAC	335a0dc4a	TP63	12.0145	0.486977
OAC	03037cb67	TP63	6.80628	0.00708517
OAC	8793b7894	TP63	5.54254	-0.263093
OAC	90687ad9d	TP63	6.16424	-0.282571
OAC	ffec2a7d8	TP63	11.6617	0.507128
OAC	02cc37502	TP63	6.07438	-0.291838
OAC	e4831d0fe	TP63	6.50396	-0.127722
OAC	80f413de9	TP63	5.9483	-0.219518
OAC	ab989ee52	TP63	6.45491	-0.267202
OAC	71311839d	TP63	6.30852	-0.363623
OAC	8c2c7b950	TP63	12.392	0.386546
OAC	b31dbb31a	TP63	8.53027	0.213978
OAC	8eaf6e7cd	TP63	4.54819	-0.257375
OAC	3180f8e34	TP63	5.32665	-0.310247
OAC	eeec562d1	TP63	9.58793	0.331557
OAC	66b579b67	TP63	7.30095	0.14326
OAC	5b557890e	TP63	5.80936	-0.227411
OAC	97530512f	TP63	5.30698	-0.328329
OAC	c68720506	TP63	5.65448	-0.158001
OAC	f9d19a40c	TP63	5.29056	-0.396853
OAC	27daa3627	TP63	5.16647	-0.340071
OAC	93db044aa	TP63	5.27838	-0.307227
OAC	89b5c9629	TP63	5.28126	-0.290126
OAC	e28ac921f	TP63	8.62702	0.285947
OAC	25e28ea26	TP63	4.94879	-0.2383
OAC	206327a32	TP63	5.04564	-0.238745
OAC	ca5d2c191	TP63	5.95515	-0.29702
OAC	6e8fdfbc1	TP63	5.91869	-0.0891751
OAC	50da2d6b3	TP63	5.99123	-0.369275
OAC	957f3903f	TP63	5.63366	-0.170198
OAC	bb12d9bb2	TP63	5.12992	-0.243372
OAC	6bb03952b	TP63	5.48913	-0.400789
OAC	cda8761be	TP63	6.42823	-0.0430178
OAC	908457166	TP63	7.95888	-0.259975
OAC	60a8253f1	TP63	5.36517	-0.428315
OAC	d9b28bce2_a	TP63	5.51976	-0.369134
OAC	0df54561b	TP63	7.10489	-0.153065
OAC	d20a89efc	TP63	12.6108	0.510562
OAC	1a7f4e2b2	TP63	6.14517	-0.162049
OAC	f3c6585c8	TP63	5.19224	-0.372426
OAC	fb00842bd	TP63	6.25765	0.127059
OAC	e068bb52d	TP63	5.88522	-0.299997
OAC	290d0ca5c	TP63	5.0226	-0.32821
OAC	70d958f9e	TP63	5.88059	-0.131643
OAC	6904b15af	TP63	7.28946	-0.289742
OAC	8e4d0a4d3	TP63	5.99062	-0.122138
OAC	8ec9d907c	TP63	6.42858	-0.349896
OAC	91b806330	TP63	6.13656	-0.155644
OAC	3ff03763c	TP63	6.11399	-0.223354
OAC	cdbcf2fc8	TP63	5.38623	-0.446227
OAC	aa65a09b4	TP63	9.10885	0.333877
OAC	0f4a8719d	TP63	6.89102	-0.0647789
OAC	929bd4be9	TP63	10.2834	0.32651
OAC	0a85375cb	TP63	5.42359	-0.191338
OAC	398e77278	TP63	12.4766	0.450247
OAC	d91afc2f2	TP63	5.77605	-0.347776
OAC	57a0663fa	TP63	5.43488	-0.330364
OAC	c5470714d	TP63	7.47774	0.146957
OAC	7c965565b	TP63	5.47926	-0.123614
OAC	62d006ea1	TP63	5.38871	-0.380108
OAC	729ae39c6	TP63	5.90438	-0.284915
OAC	1791449d2	TP63	7.33519	0.150473
OAC	a7376de8b	TP63	12.1833	0.491614
OAC	bc79d401d	TP63	4.54819	-0.433235
OAC	da39706c9	TP63	5.15197	-0.375563
OAC	b1e3464f5	TP63	6.96246	-0.20232
OAC	57b7a98ac	TP63	5.29037	-0.392543
OAC	a575fa3a0	TP63	7.72506	0.192463
OAC	75ce1bd6d	TP63	5.91163	-0.462398
OAC	5653075df	TP63	12.4044	0.416501
OAC	826cb806c	TP63	7.0122	-0.0289905
OAC	f46615999	TP63	6.09832	-0.400689
OAC	490ae7348	TP63	6.10084	-0.391764
OAC	2613d0db5	TP63	6.37456	-0.396646
OAC	b8b2821ff	TP63	6.5087	-0.409243
OAC	b8b7637a8	TP63	6.54996	-0.347337
OAC	fbcc66da7	TP63	5.24431	-0.32697
OAC	cd056b00c	TP63	11.7926	0.431439
OAC	c9db481ed	TP63	6.67039	-0.29998
OAC	2747cb2bd	TP63	5.73028	-0.328575
OAC	4a1132bd3	TP63	5.62904	-0.295544
OAC	d9ae1705c	TP63	12.0127	0.380001
OAC	f12cb40ba	TP63	6.52245	-0.319867
OAC	8812182da	TP63	5.79057	-0.387783
OAC	7ae50f527	TP63	9.05084	-0.0842235
OAC	be9687927	TP63	5.10102	-0.336901
OAC	69f1b2078	TP63	8.19889	-0.127853
OAC	913ce613b	TP63	7.01526	-0.290928
OAC	6ba738d1b	TP63	11.8805	0.485181
OAC	c663059a3	TP63	5.86718	-0.448946
OAC	887c41c3b	TP63	5.45943	-0.290414
OAC	3709a5a3c	TP63	5.88905	-0.0754423
OAC	6e3abcccf	TP63	9.01384	0.0412769
OAC	0c18dae92	TP63	5.40846	-0.275572
OAC	f837f5031	TP63	5.07133	-0.285607
OAC	856ab6587	TP63	11.2562	0.398289
OAC	4e8a9e9de	TP63	6.17828	-0.315453
OAC	39967f206	TP63	7.94931	0.0989973
OAC	cb5a5cc03	TP63	9.989	0.355921
OAC	6be55759a	TP63	9.63229	0.267497
OAC	5a14b5248	TP63	5.66713	-0.452882
OAC	040c323ac	TP63	9.00021	-0.27215
OAC	2c6216458	TP63	4.54819	-0.409266
OAC	60371515e	TP63	5.19346	-0.214801
OAC	997182d49	TP63	5.42505	-0.399074
OAC	be676cca9	TP63	6.52697	-0.397839
OAC	5508a1953	TP63	6.65916	-0.375515
OAC	ba008d842	TP63	5.72227	-0.364716
OAC	a75a28c07	TP63	11.9072	0.467586
OAC	d2f9a56f0	TP63	5.61484	-0.429354
OAC	ababdefc8	TP63	6.3997	-0.266143
OAC	f0a60d6e4	TP63	4.54819	-0.445031
OAC	a307c661f	TP63	13.0122	0.487754
OAC	953dec19d	TP63	12.5404	0.375969
OAC	ca7711a37	TP63	5.14889	-0.393857
OAC	5da22e009	TP63	5.38698	-0.400573
OAC	9ea99e16e	TP63	11.3604	0.210153
OAC	a7e6decaf	TP63	5.15846	-0.413252
OAC	d297f88c6	TP63	5.77604	-0.295665
OAC	db31fa7c8	TP63	5.32422	-0.367754
OAC	29b372cac	TP63	4.90873	-0.409924
OAC	e308def3a	TP63	9.08327	0.168371
OAC	c4577b943	TP63	5.41534	-0.401317
OAC	ec1b7dd05	TP63	5.90273	-0.0941914
OAC	47c4c85db	TP63	5.72177	-0.378783
OAC	66af59b0d	TP63	5.61554	-0.310882
OAC	64bd3d290	TP63	6.26776	-0.422874
OAC	abd72ff6c	TP63	10.0668	0.185178
OAC	8034cb668	TP63	4.54819	0.0142558
OAC	bbac0528c	TP63	11.2982	0.396143
OAC	04e7cbcad	TP63	4.92401	-0.426523
OAC	7b32d7b4f	TP63	8.13357	-0.00599203
OAC	40386f4d5	TP63	5.16844	-0.379645
OAC	7f03ba2fd	TP63	10.1021	0.469297
OAC	21201b61e	TP63	10.2236	0.371952
OAC	5d753c98c	TP63	10.0347	0.418144
OAC	022659a2e	TP63	6.99523	0.0570097
OAC	e6f859f4f	TP63	5.34062	-0.353416
OAC	cfb4c3f27	TP63	10.1681	0.404652
OAC	0a60808f0	TP63	10.509	0.364387
OAC	7f7a57bd9	TP63	10.8619	0.412177
OAC	0c78eb71d	TP63	5.58587	-0.349127
OAC	89bab9e7f	TP63	4.90952	-0.313591
OAC	e5bce2d83	TP63	5.86675	-0.165845
OAC	932be7813	TP63	9.88508	-0.341586
OAC	abe0a2a74	TP63	5.75613	-0.284511
OAC	89cc2856c	TP63	12.8097	0.501686
OAC	98011f8fb	TP63	5.23321	-0.41428
OAC	cb938cf52	TP63	5.6126	-0.33797
OAC	e26373e30	TP63	4.92426	-0.306899
OAC	30e5afb25	TP63	5.22659	-0.34531
OAC	8cf58ec6a	TP63	5.57643	-0.235566
OAC	d1d692f97	TP63	7.23638	-0.252069
OAC	3132e2e81	TP63	8.72368	0.218699
OAC	99febb5cb	TP63	7.66057	-0.029137
OAC	a968458c4	TP63	6.19966	-0.177413
OAC	5e8016e0d	TP63	5.1136	-0.307462
OAC	83e5f80b1	TP63	6.57214	-0.25731
OAC	9c1aa33d8	TP63	5.42011	-0.19261
OAC	823eddf54	TP63	4.87837	-0.463305
OAC	3d2fee3d7	TP63	4.94953	-0.366889
OAC	cb69d1fba	TP63	5.57173	-0.443416
OAC	350f647ea	TP63	4.86871	-0.443768
OAC	94cf9c15b	TP63	8.74437	0.25471
OAC	e1b2d7684	TP63	5.57222	-0.263165
OAC	ffedffc3c	TP63	4.54819	-0.409897
OAC	3b5faf7fa	TP63	7.21972	-0.373452
OAC	a548137db	TP63	6.25078	-0.376943
OAC	ddbe3673f	TP63	11.4045	0.491153
OAC	66d29a68f	TP63	9.8771	0.374239
OAC	5fe63c5af	TP63	5.29119	-0.325834
OAC	c313c88fb	TP63	5.72721	-0.277427
OAC	5ba2bfc82	TP63	5.73136	-0.122243
OAC	aed32e1e7	TP63	5.12416	-0.33608
OAC	dee48b7aa	TP63	4.82504	-0.369948
OAC	bd0b25935	TP63	7.20721	-0.196655
OAC	2bad03c19	TP63	6.59376	0.0355277
OAC	e4b80679f	TP63	8.70881	-0.0845805
OAC	5e49d3e75	TP63	5.10509	-0.449426
OAC	0c596e131	TP63	5.95409	-0.0964457
OAC	3f09772b9	TP63	10.2513	0.466842
OAC	26d51bb9b	TP63	12.0108	0.424863
OAC	ad911862a	TP63	5.29136	-0.241878
OAC	d2736f3a3	TP63	4.8945	-0.348166
OAC	f766c67a2	TP63	7.62413	0.180586
OAC	493bf7322	TP63	8.84602	0.300467
OAC	87aebaab1	TP63	6.19171	-0.208278
OAC	639c6f5a4	TP63	4.54819	-0.421102
OAC	e2ca22034	TP63	5.60867	-0.166048
OAC	a32f20566	TP63	5.58275	-0.402401
OAC	38344aa74	TP63	7.69609	-0.0577567
OAC	87e7bd70a	TP63	5.8177	-0.327616
OAC	02453f630	TP63	7.27075	-0.185484
OAC	133e21428	TP63	12.7394	-0.150509
OAC	87da2f92c	TP63	5.36302	-0.38474
OAC	99ab26351	TP63	5.85046	-0.338427
OAC	f00bf10ff	TP63	7.70233	-0.223535
OAC	ec7c039d2	TP63	6.36924	-0.395168
OAC	35a0a3049	TP63	6.96773	-0.32645
OAC	0922fcb4d	TP63	9.2266	0.370106
OAC	bb03a57a2	TP63	11.1894	0.410111
OAC	67cb9bc91	TP63	7.67377	-0.188036
OAC	3d9f6a63a	TP63	13.1795	0.449465
OAC	d0fa7f8f9	TP63	6.2478	-0.382654
OAC	c9ca23759	TP63	6.97734	0.122683
OAC	444866aec	TP63	5.87663	-0.350057

## Sheet: Figure_6K-N
Disease type	Gene	Log2 Fold Change Group 4 vs 9p21 wt	Rank
PBO	GCG	4.27682	1
PBO	INSL5	3.20284	2
PBO	POTEC	3.18671	3
PBO	APOC3	3.16887	4
PBO	SYT4	3.0073	5
PBO	SLC17A8	2.99986	6
PBO	UGT2B17	2.88512	7
PBO	SCG3	2.85317	8
PBO	PAPPA2	2.65913	9
PBO	MS4A10	2.65232	10
PBO	CHGA	2.62031	11
PBO	APOB	2.60149	12
PBO	GIP	2.58886	13
PBO	ITLN1	2.55156	14
PBO	SCG2	2.42965	15
PBO	TPH1	2.4208	16
PBO	SST	2.41371	17
PBO	NKX6-3	2.36764	18
PBO	ASIC5	2.33823	19
PBO	B4GALNT2	2.32244	20
PBO	ZNF726	2.22873	21
PBO	APOA1	2.21369	22
PBO	AMER3	2.19871	23
PBO	SEMG2	2.15384	24
PBO	CTAG1B	2.10914	25
PBO	SLC18A1	2.1023	26
PBO	CA1	2.06918	27
PBO	PCSK1N	2.06079	28
PBO	ANKRD30B	2.04083	29
PBO	SPINK4	2.03589	30
PBO	NEUROD1	2.02967	31
PBO	SLC2A5	1.99174	32
PBO	FEV	1.98425	33
PBO	KCNJ6	1.97968	34
PBO	SVOP	1.97792	35
PBO	SLC26A3	1.97218	36
PBO	GUCA2A	1.94292	37
PBO	SLC5A8	1.8998	38
PBO	RFX6	1.89464	39
PBO	MAGEA12	1.88011	40
PBO	INSM1	1.85753	41
PBO	UNC13A	1.8563	42
PBO	ZG16	1.83077	43
PBO	POTEI	1.82963	44
PBO	GALNTL6	1.82879	45
PBO	CHP2	1.8018	46
PBO	ABCC8	1.79485	47
PBO	PGC	1.79481	48
PBO	CBLN1	1.79471	49
PBO	SLC10A2	1.76688	50
PBO	NOL4	1.75923	51
PBO	ISX	1.68239	52
PBO	NR1H4	1.67362	53
PBO	SERPINA6	1.66018	54
PBO	MS4A12	1.65524	55
PBO	UCN3	1.65205	56
PBO	ACADL	1.64381	57
PBO	CHRM4	1.64002	58
PBO	POTEF	1.63661	59
PBO	CRYBA2	1.6023	60
PBO	ALDOB	1.56715	61
PBO	ST18	1.56539	62
PBO	RARRES1	1.56165	63
PBO	CD68	1.56121	64
PBO	CLCA1	1.55872	65
PBO	S100A7	1.55377	66
PBO	HEPACAM2	1.53397	67
PBO	RGS7	1.53106	68
PBO	CELF5	1.52299	69
PBO	OLFM4	1.48978	70
PBO	PYY	1.46441	71
PBO	IGF2BP1	1.46276	72
PBO	CYP1A1	1.44744	73
PBO	BPIFB2	1.43506	74
PBO	CPS1	1.42212	75
PBO	LEFTY1	1.42106	76
PBO	LRRC19	1.42076	77
PBO	CYP3A4	1.4069	78
PBO	CACNA1A	1.40509	79
PBO	NAT8	1.40097	80
PBO	SLITRK5	1.39098	81
PBO	CLIC6	1.39059	82
PBO	ZIC5	1.38541	83
PBO	SI	1.38343	84
PBO	DEFA6	1.37453	85
PBO	STXBP5L	1.3707	86
PBO	PADI2	1.36417	87
PBO	CHGB	1.36005	88
PBO	PDE10A	1.35869	89
PBO	CGA	1.35757	90
PBO	DRGX	1.35689	91
PBO	ITLN2	1.3544	92
PBO	DNAH14	1.35375	93
PBO	XKR7	1.3525	94
PBO	TMEM236	1.34598	95
PBO	UGT2A3	1.3421	96
PBO	TMEM200A	1.34117	97
PBO	NOX1	1.33791	98
PBO	HYAL4	1.33553	99
PBO	UGT2B15	1.33327	100
PBO	NKAIN2	1.33193	101
PBO	AMPD1	1.33038	102
PBO	CYP4F8	1.32454	103
PBO	MAGEA4	1.30965	104
PBO	CYBRD1	1.30878	105
PBO	BHMT	1.30784	106
PBO	SCGB2A1	1.29903	107
PBO	NKX2-2	1.29843	108
PBO	SLC28A2	1.2976	109
PBO	MUC7	1.29267	110
PBO	SSTR2	1.29172	111
PBO	MT1M	1.28461	112
PBO	RIMBP2	1.27264	113
PBO	FAM189A1	1.26841	114
PBO	AVPR1B	1.26638	115
PBO	SLC7A9	1.26542	116
PBO	ARX	1.26238	117
PBO	SNAP25	1.26046	118
PBO	BRINP3	1.25704	119
PBO	PPP1R1A	1.25632	120
PBO	FABP2	1.2553	121
PBO	FXYD4	1.25015	122
PBO	ART3	1.24526	123
PBO	SLC3A1	1.24236	124
PBO	SLC30A2	1.23587	125
PBO	VNN1	1.23249	126
PBO	TMEM229A	1.23237	127
PBO	OR51E1	1.23184	128
PBO	SLC15A1	1.22649	129
PBO	GUCA2B	1.22635	130
PBO	BMPR1B	1.22553	131
PBO	MEP1B	1.22535	132
PBO	HCN4	1.22243	133
PBO	RIPPLY3	1.22192	134
PBO	TOX	1.21599	135
PBO	FRMD1	1.20985	136
PBO	ORM1	1.20748	137
PBO	NAT2	1.20607	138
PBO	RSPO2	1.1969	139
PBO	KCNH7	1.19539	140
PBO	KCNB2	1.19247	141
PBO	SLC25A48	1.18597	142
PBO	MFSD6L	1.18023	143
PBO	PRSS35	1.17707	144
PBO	POTEJ	1.17334	145
PBO	NXPE2	1.17097	146
PBO	SPINK13	1.16944	147
PBO	VSTM2L	1.16942	148
PBO	FGF14	1.16244	149
PBO	ZIC2	1.1582	150
PBO	TMPRSS15	1.15622	151
PBO	ZNF85	1.15011	152
PBO	TPSG1	1.14332	153
PBO	GC	1.13669	154
PBO	DEFA5	1.12914	155
PBO	ISL1	1.12788	156
PBO	POTEE	1.12458	157
PBO	MLN	1.12137	158
PBO	AGXT	1.11626	159
PBO	SLC35D3	1.11306	160
PBO	HMGCS2	1.11286	161
PBO	MYO18B	1.11219	162
PBO	PCSK1	1.11163	163
PBO	CADM2	1.10872	164
PBO	ZNF559	1.09405	165
PBO	TMED6	1.08204	166
PBO	WNT11	1.07962	167
PBO	ATP8A2	1.07886	168
PBO	LRRIQ1	1.07584	169
PBO	GLRB	1.07556	170
PBO	EPHB1	1.07516	171
PBO	ELAVL4	1.06814	172
PBO	REP15	1.06114	173
PBO	KLK3	1.05752	174
PBO	DPEP1	1.04731	175
PBO	MTTP	1.0419	176
PBO	LIPF	1.03989	177
PBO	IRS4	1.03493	178
PBO	OTC	1.03099	179
PBO	KLK15	1.02774	180
PBO	MT1A	1.01932	181
PBO	LDHC	1.01539	182
PBO	CELF3	1.01126	183
PBO	TDRD12	1.011	184
PBO	ACE2	1.0043	185
PBO	RET	1.00391	186
PBO	C16orf89	0.998414	187
PBO	RUNDC3A	0.995901	188
PBO	RFESD	0.988607	189
PBO	MMP1	0.986856	190
PBO	MYADML2	0.984066	191
PBO	ZYG11A	0.979373	192
PBO	MFAP3L	0.973288	193
PBO	STK33	0.972201	194
PBO	ZNF572	0.970673	195
PBO	ESRRG	0.970312	196
PBO	SLC29A4	0.970253	197
PBO	CPB1	0.967156	198
PBO	SLITRK4	0.963216	199
PBO	KCNH6	0.961051	200
PBO	KSR2	0.960798	201
PBO	SCG5	0.959102	202
PBO	MT1H	0.956107	203
PBO	DEFB4A	0.953466	204
PBO	SLC51B	0.952059	205
PBO	MT1X	0.94567	206
PBO	PARM1	0.94079	207
PBO	GKN1	0.93965	208
PBO	NCAM1	0.930847	209
PBO	UPK1B	0.930638	210
PBO	VWDE	0.93059	211
PBO	TTR	0.929617	212
PBO	IGFN1	0.921103	213
PBO	GPR160	0.920753	214
PBO	CPLX2	0.919192	215
PBO	THNSL2	0.917291	216
PBO	SOX14	0.91547	217
PBO	AP3B2	0.914768	218
PBO	TMEM61	0.914685	219
PBO	KLHL32	0.914684	220
PBO	SLC14A2	0.914552	221
PBO	VWA5B2	0.910645	222
PBO	UNC5A	0.908482	223
PBO	SLC13A2	0.908415	224
PBO	LAMA2	0.905946	225
PBO	RNF157	0.901179	226
PBO	PDK4	0.900576	227
PBO	SRI	0.899912	228
PBO	EPHX4	0.896787	229
PBO	SEMG1	0.896352	230
PBO	ASXL3	0.894611	231
PBO	BMP3	0.893256	232
PBO	ERC2	0.892637	233
PBO	GABRB3	0.892125	234
PBO	C2CD4A	0.89198	235
PBO	GPC3	0.890593	236
PBO	ALPI	0.887009	237
PBO	MAOA	0.886415	238
PBO	TIMP4	0.883536	239
PBO	RHOBTB3	0.882756	240
PBO	MIA	0.881237	241
PBO	MT1F	0.879886	242
PBO	ABCG5	0.878641	243
PBO	CIB4	0.877468	244
PBO	ATP8A1	0.875116	245
PBO	CNKSR2	0.874231	246
PBO	LRRC31	0.87415	247
PBO	SLC38A4	0.8734	248
PBO	MOGAT1	0.871956	249
PBO	SULT1E1	0.871445	250
PBO	HOXA13	0.866925	251
PBO	AKR1C4	0.864639	252
PBO	ENPP2	0.8611	253
PBO	RNASE4	0.85906	254
PBO	RBP2	0.853787	255
PBO	DCX	0.852611	256
PBO	LY6H	0.852133	257
PBO	TMEM132B	0.84622	258
PBO	PRKACB	0.842838	259
PBO	GABRA2	0.842777	260
PBO	MS4A8	0.842624	261
PBO	TINAG	0.841683	262
PBO	EMB	0.841016	263
PBO	SCN4A	0.839995	264
PBO	MYRIP	0.8385	265
PBO	C1orf127	0.833487	266
PBO	TMEM170B	0.832141	267
PBO	APOBEC1	0.831404	268
PBO	SLC4A10	0.828975	269
PBO	SYP	0.828857	270
PBO	DUSP19	0.826784	271
PBO	LRRC9	0.824685	272
PBO	MT1E	0.824146	273
PBO	MOGAT2	0.822102	274
PBO	CDX1	0.820521	275
PBO	ORM2	0.820406	276
PBO	KIAA0895	0.819392	277
PBO	MEP1A	0.819331	278
PBO	NXF3	0.819276	279
PBO	ABCG8	0.819015	280
PBO	GPD1	0.81893	281
PBO	NDST3	0.816832	282
PBO	MEI4	0.816479	283
PBO	DDC	0.815089	284
PBO	ACRBP	0.812019	285
PBO	XPNPEP2	0.809702	286
PBO	CNTNAP2	0.808958	287
PBO	TCN1	0.806796	288
PBO	NBPF4	0.805862	289
PBO	QPCT	0.8055	290
PBO	PTPRT	0.803929	291
PBO	FSD1L	0.80346	292
PBO	PCK1	0.801884	293
PBO	ENAM	0.79982	294
PBO	FGF20	0.797337	295
PBO	TNNC1	0.796604	296
PBO	ENPP5	0.796554	297
PBO	CXXC4	0.795037	298
PBO	UNC5D	0.794923	299
PBO	C5orf38	0.793749	300
PBO	TFF3	0.791492	301
PBO	SULT1B1	0.789107	302
PBO	PAH	0.786141	303
PBO	SOWAHA	0.785458	304
PBO	TNNI3	0.783045	305
PBO	NBPF6	0.78192	306
PBO	TUBAL3	0.781618	307
PBO	SIX1	0.781564	308
PBO	MAGEA3	0.778536	309
PBO	GLRX	0.776273	310
PBO	SERPINB7	0.776102	311
PBO	SLC38A11	0.770222	312
PBO	NUDT7	0.768004	313
PBO	FZD8	0.766044	314
PBO	LANCL1	0.765951	315
PBO	SLC25A34	0.763513	316
PBO	SLC39A5	0.762898	317
PBO	SYT9	0.762133	318
PBO	RANGRF	0.761031	319
PBO	STRADB	0.760617	320
PBO	NME5	0.759664	321
PBO	NEURL1	0.759052	322
PBO	MALRD1	0.758973	323
PBO	UNC79	0.757969	324
PBO	FAM163A	0.757795	325
PBO	BSN	0.75489	326
PBO	ITM2C	0.753319	327
PBO	PON3	0.749885	328
PBO	ZNF501	0.749007	329
PBO	GRIK2	0.748669	330
PBO	TNR	0.747711	331
PBO	SPINK6	0.745	332
PBO	LAPTM4B	0.740957	333
PBO	ATP1A1	0.738664	334
PBO	SBSPON	0.737589	335
PBO	PRLR	0.736364	336
PBO	EPDR1	0.736079	337
PBO	TREML2	0.73501	338
PBO	RIMS1	0.73387	339
PBO	FAM131C	0.732071	340
PBO	ADH4	0.729459	341
PBO	FABP6	0.728903	342
PBO	MGAT4A	0.726776	343
PBO	SCTR	0.72492	344
PBO	FAM155B	0.714003	345
PBO	FDCSP	0.711917	346
PBO	POTEG	0.711902	347
PBO	ANO4	0.709284	348
PBO	HOXA9	0.709277	349
PBO	ECI2	0.707898	350
PBO	GFRA3	0.707666	351
PBO	AKR1B15	0.706743	352
PBO	SMKR1	0.706038	353
PBO	MCOLN3	0.705279	354
PBO	NR2E1	0.703252	355
PBO	ZNF350	0.702976	356
PBO	TMEM100	0.702964	357
PBO	ADH6	0.701925	358
PBO	C6orf52	0.701178	359
PBO	KIT	0.700223	360
PBO	PDGFD	0.699915	361
PBO	SERPINI1	0.699043	362
PBO	ZMYND12	0.698931	363
PBO	OBP2B	0.698871	364
PBO	SLC31A2	0.69865	365
PBO	CKB	0.698122	366
PBO	HOXA10	0.698042	367
PBO	BEX5	0.697437	368
PBO	MT1G	0.694717	369
PBO	MROH2A	0.69309	370
PBO	SLC46A1	0.69215	371
PBO	TEDDM1	0.691833	372
PBO	SNTN	0.691273	373
PBO	GOLT1A	0.690935	374
PBO	PAX4	0.690214	375
PBO	ZNF334	0.690062	376
PBO	ADH1A	0.688214	377
PBO	MPV17L	0.687234	378
PBO	KLHL23	0.685031	379
PBO	PHOSPHO2-KLHL23	0.685031	380
PBO	GBP7	0.684947	381
PBO	CCK	0.683985	382
PBO	SCARA5	0.682497	383
PBO	PPP1R14D	0.681768	384
PBO	HOXA11	0.680739	385
PBO	A1CF	0.680393	386
PBO	COL6A6	0.679872	387
PBO	DPP4	0.679189	388
PBO	C17orf97	0.6786	389
PBO	SMOC2	0.677711	390
PBO	SMIM3	0.677486	391
PBO	CYP4F2	0.67655	392
PBO	SYT7	0.673953	393
PBO	CFTR	0.67042	394
PBO	ARRDC4	0.67042	395
PBO	PAPSS2	0.670165	396
PBO	RDH8	0.670111	397
PBO	CKMT2	0.669836	398
PBO	MGAT2	0.66914	399
PBO	KLHL33	0.666119	400
PBO	PHLPP2	0.666014	401
PBO	PLGRKT	0.665618	402
PBO	CA7	0.665444	403
PBO	MYL4	0.663884	404
PBO	NCMAP	0.663645	405
PBO	NEO1	0.662976	406
PBO	WDR93	0.662557	407
PBO	SAMD13	0.661918	408
PBO	ASPA	0.661838	409
PBO	ENPP6	0.660057	410
PBO	VAV3	0.658151	411
PBO	CLDN3	0.657363	412
PBO	TCN2	0.657319	413
PBO	RGS21	0.655604	414
PBO	METTL7B	0.654987	415
PBO	CDH17	0.652917	416
PBO	MAGEA2B	0.652599	417
PBO	GABRB1	0.652345	418
PBO	NDNF	0.649349	419
PBO	DUSP26	0.649322	420
PBO	SLC6A19	0.64924	421
PBO	SLC5A7	0.648944	422
PBO	DCDC2	0.647994	423
PBO	TRHDE	0.647446	424
PBO	SLC26A7	0.64678	425
PBO	STOX1	0.646578	426
PBO	KCNJ12	0.643054	427
PBO	PCLO	0.642415	428
PBO	CD302	0.642318	429
PBO	GDF9	0.641452	430
PBO	GABRA3	0.640106	431
PBO	SEC61G	0.638939	432
PBO	ZNF254	0.638232	433
PBO	LIFR	0.63483	434
PBO	C2CD4B	0.633818	435
PBO	INSL4	0.633699	436
PBO	ACADSB	0.633499	437
PBO	REG4	0.63307	438
PBO	TRAM1L1	0.632153	439
PBO	ANXA13	0.630259	440
PBO	TSPAN8	0.629909	441
PBO	MPC2	0.628592	442
PBO	BTBD17	0.628569	443
PBO	C15orf48	0.627892	444
PBO	FUT9	0.626351	445
PBO	ZFP3	0.624447	446
PBO	MYT1	0.623153	447
PBO	GABRA4	0.622518	448
PBO	TMEM70	0.621749	449
PBO	NEU4	0.621373	450
PBO	PECR	0.620968	451
PBO	PHYH	0.619747	452
PBO	DEPDC4	0.618756	453
PBO	HNMT	0.618559	454
PBO	SAMD3	0.618088	455
PBO	DMRTA1	0.617483	456
PBO	LEFTY2	0.617444	457
PBO	SLC35A1	0.617192	458
PBO	KLRC2	0.617161	459
PBO	CD36	0.616833	460
PBO	SLC16A9	0.616797	461
PBO	MRPS17	0.615792	462
PBO	RDH16	0.61572	463
PBO	EVA1A	0.615455	464
PBO	ANO5	0.615372	465
PBO	PCOLCE2	0.611655	466
PBO	LINGO4	0.611162	467
PBO	CHPT1	0.609288	468
PBO	PPP1R9A	0.608945	469
PBO	SDHD	0.608699	470
PBO	LRRC2	0.608627	471
PBO	SLC46A3	0.608131	472
PBO	NADK2	0.607993	473
PBO	TMEM45A	0.607647	474
PBO	RNF130	0.607235	475
PBO	STMN2	0.606927	476
PBO	VWA5B1	0.606016	477
PBO	C7orf25	0.605891	478
PBO	ACVR1C	0.60553	479
PBO	PPP1R36	0.60524	480
PBO	ASCL5	0.605194	481
PBO	GPRIN3	0.604515	482
PBO	CD200	0.60175	483
PBO	ERP27	0.601724	484
PBO	NEUROG3	0.598958	485
PBO	CHRNB2	0.598869	486
PBO	MPP6	0.598418	487
PBO	SLC35A5	0.598318	488
PBO	ASB9	0.59788	489
PBO	AKR1C3	0.597774	490
PBO	GSTA1	0.597261	491
PBO	PYROXD1	0.59652	492
PBO	DECR1	0.594882	493
PBO	RPS27L	0.594387	494
PBO	TRABD2A	0.593902	495
PBO	APIP	0.59218	496
PBO	MAGEB1	0.592175	497
PBO	MYB	0.591458	498
PBO	HSD17B11	0.591146	499
PBO	CYCS	0.590886	500
PBO	ZNF329	0.589191	501
PBO	RAB32	0.589078	502
PBO	ASAH2	0.588235	503
PBO	DACH2	0.586973	504
PBO	FRMD3	0.586241	505
PBO	CYP2B6	0.584237	506
PBO	EIF1B	0.58406	507
PBO	CLUL1	0.583859	508
PBO	ARL4A	0.583133	509
PBO	MT2A	0.582054	510
PBO	SCGN	0.581472	511
PBO	TSPAN12	0.580902	512
PBO	C8A	0.580096	513
PBO	SEPSECS	0.579837	514
PBO	GIPC2	0.579414	515
PBO	NAT1	0.579294	516
PBO	IYD	0.579027	517
PBO	NDUFA5	0.57847	518
PBO	KCNE2	0.577648	519
PBO	ZFP30	0.577623	520
PBO	PDE9A	0.577466	521
PBO	NNT	0.576973	522
PBO	VSTM2A	0.576547	523
PBO	GUCY2C	0.575803	524
PBO	FAM216B	0.575761	525
PBO	TPSD1	0.575227	526
PBO	NDUFA4	0.575082	527
PBO	DNAJC6	0.574671	528
PBO	EDARADD	0.574342	529
PBO	CELF4	0.574191	530
PBO	ZNF287	0.574086	531
PBO	PPP1CC	0.573843	532
PBO	GLP2R	0.573604	533
PBO	MAP2K6	0.572683	534
PBO	KBTBD8	0.571632	535
PBO	ZNF790	0.571234	536
PBO	FREM1	0.570494	537
PBO	SLC16A7	0.570379	538
PBO	NAALADL2	0.570069	539
PBO	LXN	0.569383	540
PBO	ZNF311	0.568766	541
PBO	PSMA2	0.568168	542
PBO	MS4A1	0.568045	543
PBO	TLR4	0.56731	544
PBO	GHR	0.566513	545
PBO	RPL22L1	0.566026	546
PBO	SLC51A	0.565484	547
PBO	VPS37D	0.564882	548
PBO	SUCLG2	0.564677	549
PBO	MYEF2	0.563181	550
PBO	TMED7	0.563169	551
PBO	AGR3	0.562916	552
PBO	SLC44A3	0.56274	553
PBO	COX7C	0.562678	554
PBO	ACSM3	0.562041	555
PBO	WASF3	0.562029	556
PBO	GPA33	0.560797	557
PBO	RIMS4	0.560445	558
PBO	ASIC4	0.560092	559
PBO	PIGR	0.559609	560
PBO	KLHL13	0.559155	561
PBO	MRPS36	0.558128	562
PBO	USP2	0.557937	563
PBO	SULT1C3	0.557845	564
PBO	EIF5A2	0.556608	565
PBO	AGBL4	0.556224	566
PBO	SLX1A	0.556123	567
PBO	CERKL	0.555838	568
PBO	GALNT7	0.555603	569
PBO	SETD9	0.554885	570
PBO	LPGAT1	0.552758	571
PBO	SLC36A4	0.552192	572
PBO	CYP2J2	0.552133	573
PBO	HPGD	0.551505	574
PBO	EHHADH	0.550746	575
PBO	IL20RA	0.55041	576
PBO	ERAP2	0.547199	577
PBO	GGH	0.547036	578
PBO	HIBADH	0.546686	579
PBO	LRRIQ3	0.54613	580
PBO	HSD17B12	0.545634	581
PBO	LACTB2	0.5455	582
PBO	FKBP5	0.54472	583
PBO	ZNF850	0.542297	584
PBO	B4GALT6	0.541599	585
PBO	LCA5L	0.541479	586
PBO	ZNF404	0.540778	587
PBO	TMCC3	0.54061	588
PBO	M1AP	0.540257	589
PBO	FBXO16	0.540044	590
PBO	PTPN5	0.539621	591
PBO	NDUFA12	0.539391	592
PBO	SLC16A4	0.539061	593
PBO	RGS2	0.538742	594
PBO	TBX18	0.538494	595
PBO	TMEM161B	0.538366	596
PBO	HIGD1A	0.537816	597
PBO	C3orf18	0.537436	598
PBO	PTGDR2	0.537405	599
PBO	PIGK	0.536903	600
PBO	KCTD14	0.536578	601
PBO	KRT34	0.536347	602
PBO	SATB2	0.53556	603
PBO	GLOD5	0.534525	604
PBO	FAM3C	0.533322	605
PBO	MRPL35	0.532353	606
PBO	NDUFB4	0.532068	607
PBO	PON1	0.531899	608
PBO	SDHC	0.531681	609
PBO	SPCS1	0.531102	610
PBO	FAM131B	0.530648	611
PBO	GATM	0.530453	612
PBO	ILDR1	0.529859	613
PBO	ZNF675	0.529434	614
PBO	TMBIM4	0.529332	615
PBO	RAB37	0.529307	616
PBO	ALG10	0.528243	617
PBO	EIF1AY	0.52821	618
PBO	IRAK1BP1	0.528112	619
PBO	DAZ4	0.526261	620
PBO	MGST3	0.526075	621
PBO	PCDH11Y	0.524697	622
PBO	AGMAT	0.523673	623
PBO	FAM81B	0.523605	624
PBO	PCCA	0.522148	625
PBO	CPD	0.521907	626
PBO	ERLEC1	0.521272	627
PBO	CSRNP3	0.520489	628
PBO	SEMA3C	0.520359	629
PBO	ZNF845	0.520224	630
PBO	TMEM116	0.519813	631
PBO	C4orf33	0.519659	632
PBO	GPR142	0.519125	633
PBO	TMEM256	0.518322	634
PBO	COX6A1	0.518179	635
PBO	SEMA6D	0.517879	636
PBO	INSIG2	0.517178	637
PBO	KLK1	0.516593	638
PBO	ZNF879	0.516296	639
PBO	SPPL2A	0.515002	640
PBO	TRIM36	0.514911	641
PBO	NDUFB3	0.514664	642
PBO	PLS1	0.514459	643
PBO	NMUR2	0.513978	644
PBO	CNTFR	0.513422	645
PBO	VAX2	0.513237	646
PBO	KCNJ3	0.513097	647
PBO	TMEM231	0.513081	648
PBO	SEC61B	0.512293	649
PBO	ZNF337	0.51181	650
PBO	SIGLEC8	0.511586	651
PBO	ZNF718	0.511577	652
PBO	PIGP	0.511458	653
PBO	ETV1	0.510424	654
PBO	PHOSPHO2	0.510058	655
PBO	SLC41A2	0.509615	656
PBO	COX7A2	0.50859	657
PBO	ENPP4	0.508111	658
PBO	ARL1	0.507562	659
PBO	ZNF605	0.506003	660
PBO	CPQ	0.505824	661
PBO	RTBDN	0.505004	662
PBO	SEMA3D	0.504849	663
PBO	UEVLD	0.504244	664
PBO	SMOC1	0.503317	665
PBO	LZTFL1	0.503061	666
PBO	PXMP2	0.501317	667
PBO	HHIP	0.501048	668
PBO	SHD	0.50095	669
PBO	CLRN3	0.500547	670
PBO	MPP1	0.500537	671
PBO	SHOX2	0.500526	672
PBO	KBTBD11	0.500275	673
PBO	DIRAS3	0.500076	674
PBO	COPG2	0.500034	675
PBO	DERL2	0.499535	676
PBO	SLC13A3	0.499039	677
PBO	RASGEF1A	0.498984	678
PBO	SERPINA1	0.498783	679
PBO	DNAJC28	0.498546	680
PBO	TMEM106B	0.498409	681
PBO	NXPE1	0.498407	682
PBO	MANEAL	0.497993	683
PBO	STATH	0.497587	684
PBO	STX19	0.49727	685
PBO	PEX7	0.496835	686
PBO	ABRACL	0.496429	687
PBO	KLHL24	0.496402	688
PBO	DPY19L4	0.49525	689
PBO	STARD4	0.495118	690
PBO	ZDHHC2	0.494555	691
PBO	GPX3	0.494354	692
PBO	CASP6	0.493894	693
PBO	FAM8A1	0.493527	694
PBO	FMO5	0.493405	695
PBO	GAS2	0.492589	696
PBO	ITGB8	0.49247	697
PBO	ORMDL1	0.492224	698
PBO	ARHGDIG	0.491854	699
PBO	RNF152	0.490785	700
PBO	LRRC17	0.490554	701
PBO	SMPDL3A	0.489708	702
PBO	TBCEL	0.489578	703
PBO	CCDC110	0.489399	704
PBO	HADHB	0.488983	705
PBO	TMEM19	0.488674	706
PBO	PPARGC1A	0.488325	707
PBO	CAT	0.488316	708
PBO	FUCA1	0.488061	709
PBO	CTSC	0.487778	710
PBO	TXNDC17	0.486431	711
PBO	MKRN3	0.485464	712
PBO	SIAE	0.485268	713
PBO	LRRC6	0.484746	714
PBO	AKAP7	0.484344	715
PBO	MAP3K7CL	0.484197	716
PBO	CTSV	0.483822	717
PBO	SS18L2	0.483803	718
PBO	CHCHD2	0.4837	719
PBO	HSD11B2	0.483349	720
PBO	SEC11C	0.483117	721
PBO	C11orf53	0.482954	722
PBO	CRLS1	0.48252	723
PBO	HEPHL1	0.482126	724
PBO	RIMKLA	0.482044	725
PBO	SCAMP1	0.481223	726
PBO	ST6GALNAC1	0.48086	727
PBO	GMNN	0.480818	728
PBO	ZNF22	0.480727	729
PBO	SRP19	0.480641	730
PBO	SACM1L	0.480633	731
PBO	SCUBE2	0.480463	732
PBO	RIOK2	0.480437	733
PBO	LYRM9	0.480123	734
PBO	ZSCAN31	0.479475	735
PBO	UGT2B7	0.479414	736
PBO	VEPH1	0.478822	737
PBO	GLDN	0.478686	738
PBO	DHRS9	0.478371	739
PBO	NR5A2	0.478302	740
PBO	TM9SF2	0.478297	741
PBO	CLYBL	0.478204	742
PBO	COX7B	0.478071	743
PBO	SLC25A36	0.477727	744
PBO	SCP2	0.477092	745
PBO	CTAG2	0.476592	746
PBO	DAZ1	0.476479	747
PBO	GLT8D1	0.476457	748
PBO	PPP4R4	0.476249	749
PBO	UBA5	0.475311	750
PBO	GALNT8	0.475256	751
PBO	KCNA6	0.475256	752
PBO	TDP2	0.474757	753
PBO	SMIM20	0.474539	754
PBO	FZD3	0.474273	755
PBO	TMEM14C	0.474178	756
PBO	PON2	0.47331	757
PBO	CCDC28A	0.472883	758
PBO	ZNF224	0.47287	759
PBO	FMOD	0.472703	760
PBO	MATN2	0.472638	761
PBO	SLC35D1	0.472285	762
PBO	PANK1	0.471882	763
PBO	LGALS4	0.471607	764
PBO	SLC30A6	0.471448	765
PBO	ZNF525	0.471393	766
PBO	SLC35A3	0.470929	767
PBO	CRYZ	0.470183	768
PBO	SLC25A13	0.470132	769
PBO	UCHL3	0.469982	770
PBO	MDH1	0.468955	771
PBO	DLD	0.468656	772
PBO	POLI	0.468427	773
PBO	ISCA1	0.467098	774
PBO	TMEM25	0.466768	775
PBO	PHGR1	0.466478	776
PBO	ABHD10	0.466377	777
PBO	SLC2A13	0.466144	778
PBO	LIPA	0.46599	779
PBO	C1orf53	0.465023	780
PBO	KCNQ2	0.46498	781
PBO	TMEM14B	0.464871	782
PBO	KCNJ11	0.464849	783
PBO	SLC44A1	0.46482	784
PBO	SLC16A14	0.464679	785
PBO	ANPEP	0.464623	786
PBO	PAM	0.464595	787
PBO	TTBK1	0.464404	788
PBO	CD164	0.463896	789
PBO	LCN15	0.463029	790
PBO	FSIP1	0.462365	791
PBO	FANCF	0.462329	792
PBO	IER3IP1	0.462206	793
PBO	ENPP1	0.461833	794
PBO	BLOC1S1	0.461088	795
PBO	SAR1B	0.460812	796
PBO	TMEM72	0.460546	797
PBO	XK	0.4602	798
PBO	GGT2	0.460133	799
PBO	NBEA	0.460031	800
PBO	FPGT	0.460012	801
PBO	TMEM171	0.459789	802
PBO	SLC38A1	0.459748	803
PBO	KDELR3	0.459657	804
PBO	RFK	0.459501	805
PBO	GMFB	0.458821	806
PBO	CDC42SE2	0.458312	807
PBO	GOLT1B	0.458189	808
PBO	TMEM169	0.457943	809
PBO	CLN5	0.45792	810
PBO	COQ5	0.457508	811
PBO	ST8SIA3	0.457476	812
PBO	CNTN3	0.457427	813
PBO	NIPSNAP3B	0.4572	814
PBO	TMEM33	0.457048	815
PBO	GP2	0.45703	816
PBO	UQCR10	0.456931	817
PBO	SMIM8	0.456803	818
PBO	MRO	0.456492	819
PBO	C9orf152	0.456455	820
PBO	SUMF2	0.456061	821
PBO	PBLD	0.455944	822
PBO	BST1	0.455674	823
PBO	LRR1	0.45527	824
PBO	SLC25A15	0.455015	825
PBO	NUDT12	0.454857	826
PBO	ZNF736	0.454553	827
PBO	SRD5A3	0.454519	828
PBO	MORN2	0.454348	829
PBO	MAGEB2	0.454259	830
PBO	SEC62	0.454159	831
PBO	ALDH5A1	0.454053	832
PBO	SLC25A40	0.45393	833
PBO	LANCL2	0.453798	834
PBO	SMIM14	0.453662	835
PBO	HLTF	0.453591	836
PBO	ZNF709	0.453398	837
PBO	PAX6	0.452291	838
PBO	ZNF571	0.452192	839
PBO	GNPNAT1	0.45169	840
PBO	EPHA7	0.451524	841
PBO	BAAT	0.451189	842
PBO	RNFT2	0.450867	843
PBO	NDUFAF4	0.450739	844
PBO	ACADS	0.450621	845
PBO	MINPP1	0.450443	846
PBO	ACTR6	0.450229	847
PBO	ERP44	0.450163	848
PBO	CDHR3	0.449144	849
PBO	TMEM60	0.44878	850
PBO	PRR13	0.448559	851
PBO	GNG12	0.448509	852
PBO	CHRNA7	0.447951	853
PBO	GOLGA8M	0.447895	854
PBO	PKHD1	0.447749	855
PBO	EVPLL	0.44752	856
PBO	CXCL11	0.44751	857
PBO	ANG	0.446534	858
PBO	MAEL	0.44605	859
PBO	CXADR	0.444876	860
PBO	TMED2	0.443745	861
PBO	BORA	0.443613	862
PBO	BTD	0.443399	863
PBO	SLC6A17	0.443328	864
PBO	SLC30A10	0.443311	865
PBO	TPMT	0.443121	866
PBO	PRKD3	0.442954	867
PBO	LAMTOR5	0.442306	868
PBO	DNAJC22	0.442301	869
PBO	BVES	0.442227	870
PBO	THAP5	0.441961	871
PBO	ANO3	0.441924	872
PBO	ADAM22	0.441719	873
PBO	FKTN	0.441696	874
PBO	TBC1D8B	0.441457	875
PBO	PTCH1	0.441425	876
PBO	PIGF	0.441306	877
PBO	AP5M1	0.441095	878
PBO	F2RL1	0.44104	879
PBO	CCNG1	0.440261	880
PBO	TMEM258	0.440142	881
PBO	ZNF141	0.440122	882
PBO	COX6C	0.440091	883
PBO	LPCAT2	0.439252	884
PBO	TRIQK	0.43895	885
PBO	NDUFC2	0.438887	886
PBO	KLHDC2	0.438879	887
PBO	NAPEPLD	0.438691	888
PBO	CCDC113	0.438257	889
PBO	DNAJC19	0.438005	890
PBO	RANBP17	0.436751	891
PBO	ALG10B	0.436707	892
PBO	USP30	0.436703	893
PBO	SLC1A1	0.436239	894
PBO	TMEM135	0.436061	895
PBO	ATP1B1	0.435413	896
PBO	ZNF443	0.435244	897
PBO	ITIH5	0.434329	898
PBO	AK3	0.434286	899
PBO	CROT	0.433893	900
PBO	DUS4L	0.433416	901
PBO	ACOX2	0.433366	902
PBO	KLHDC7A	0.433146	903
PBO	DNAJB9	0.432505	904
PBO	MTCH2	0.43159	905
PBO	CCPG1	0.431418	906
PBO	LIPM	0.431231	907
PBO	TP53	0.430955	908
PBO	TMEM128	0.430619	909
PBO	MLEC	0.430595	910
PBO	TSPAN7	0.430595	911
PBO	GDAP1	0.430509	912
PBO	CASD1	0.430399	913
PBO	LARP4	0.43013	914
PBO	LGALS3	0.429906	915
PBO	BTG1	0.429455	916
PBO	MKKS	0.428977	917
PBO	FAM200A	0.428881	918
PBO	GLB1	0.428777	919
PBO	AKAP5	0.428247	920
PBO	LSM5	0.427953	921
PBO	MYNN	0.427523	922
PBO	GATA4	0.427418	923
PBO	TMEM167A	0.427411	924
PBO	C7orf57	0.427159	925
PBO	TPK1	0.42701	926
PBO	MBOAT4	0.426999	927
PBO	OSTC	0.426983	928
PBO	SLC27A2	0.426556	929
PBO	HUS1	0.426138	930
PBO	SP6	0.426054	931
PBO	NIPSNAP1	0.425848	932
PBO	C11orf54	0.425473	933
PBO	TMEM50B	0.424873	934
PBO	RXFP1	0.424737	935
PBO	RORC	0.424713	936
PBO	RAP1GAP	0.424508	937
PBO	IL23R	0.424388	938
PBO	GKN2	0.424363	939
PBO	GDE1	0.424154	940
PBO	MTURN	0.423547	941
PBO	KCNJ2	0.423064	942
PBO	ZNF256	0.422454	943
PBO	JAGN1	0.421958	944
PBO	FIGN	0.421954	945
PBO	CKS1B	0.421829	946
PBO	PCYOX1	0.421507	947
PBO	BDH2	0.421409	948
PBO	THEG	0.421408	949
PBO	KLHDC1	0.421263	950
PBO	MRPL15	0.42121	951
PBO	SFMBT1	0.420977	952
PBO	LMAN1	0.420573	953
PBO	POC1B	0.420548	954
PBO	GCNT2	0.420292	955
PBO	PGM3	0.420274	956
PBO	GJD2	0.419871	957
PBO	CTSS	0.419781	958
PBO	TMEM42	0.419648	959
PBO	SLC18A2	0.419533	960
PBO	CKS2	0.419468	961
PBO	STT3B	0.419421	962
PBO	CENPBD1	0.418978	963
PBO	IDH1	0.418765	964
PBO	TMEM182	0.418762	965
PBO	ZNF345	0.418275	966
PBO	RAG1	0.418259	967
PBO	ZSCAN16	0.417916	968
PBO	AOC1	0.417759	969
PBO	RCN1	0.417242	970
PBO	FAM167A	0.416983	971
PBO	NLRP6	0.416978	972
PBO	COPB1	0.41677	973
PBO	HSPA13	0.416299	974
PBO	INTS8	0.416212	975
PBO	TMEM232	0.416189	976
PBO	DNAH7	0.41615	977
PBO	KL	0.416138	978
PBO	SSR1	0.416034	979
PBO	SARM1	0.415527	980
PBO	GNS	0.415475	981
PBO	FDX1	0.414841	982
PBO	CGGBP1	0.414604	983
PBO	GTF2H5	0.414542	984
PBO	CYP2R1	0.414492	985
PBO	EPCAM	0.414153	986
PBO	MPC1	0.413917	987
PBO	ENOX1	0.413423	988
PBO	MEST	0.413292	989
PBO	BEX1	0.413066	990
PBO	GPC4	0.412497	991
PBO	CYTIP	0.412346	992
PBO	UQCR11	0.412299	993
PBO	ACTN2	0.41213	994
PBO	JPH1	0.412095	995
PBO	CAPN6	0.411824	996
PBO	FAM107B	0.411465	997
PBO	C2orf15	0.410985	998
PBO	SLC30A9	0.410623	999
PBO	ZNF486	0.410598	1000
PBO	KCNMB2	0.410554	1001
PBO	ARV1	0.410483	1002
PBO	OXSM	0.410321	1003
PBO	TMEM50A	0.410022	1004
PBO	APPL1	0.409849	1005
PBO	CNPY2	0.409813	1006
PBO	GNPDA2	0.409764	1007
PBO	LONRF2	0.40946	1008
PBO	BMP5	0.409288	1009
PBO	VDAC1	0.409281	1010
PBO	LYSMD3	0.408841	1011
PBO	TMPRSS6	0.408483	1012
PBO	SLC6A7	0.40822	1013
PBO	PCTP	0.408058	1014
PBO	TMEM251	0.407896	1015
PBO	SPR	0.407836	1016
PBO	CCL24	0.407292	1017
PBO	SLC25A12	0.407034	1018
PBO	PKLR	0.406632	1019
PBO	PET100	0.406442	1020
PBO	TPD52	0.406111	1021
PBO	DRAM2	0.406015	1022
PBO	TTC37	0.405285	1023
PBO	MRPL42	0.405191	1024
PBO	C11orf1	0.405136	1025
PBO	GNG5	0.404984	1026
PBO	LYPLAL1	0.404645	1027
PBO	ELAC1	0.40436	1028
PBO	ABCB11	0.404061	1029
PBO	ASTN2	0.404028	1030
PBO	ZNF558	0.403969	1031
PBO	SRP9	0.403734	1032
PBO	TENM1	0.403607	1033
PBO	CPM	0.403225	1034
PBO	SUMF1	0.403064	1035
PBO	NEB	0.402869	1036
PBO	ZNF680	0.402821	1037
PBO	SLAIN1	0.402592	1038
PBO	GPR63	0.402424	1039
PBO	NT5E	0.402383	1040
PBO	NAALADL1	0.40232	1041
PBO	PEG10	0.40188	1042
PBO	PPP2R3A	0.401599	1043
PBO	LGR4	0.40141	1044
PBO	ALDH2	0.401355	1045
PBO	DPY30	0.401225	1046
PBO	COX14	0.401095	1047
PBO	ETHE1	0.401039	1048
PBO	PRKCI	0.400986	1049
PBO	PDK1	0.400922	1050
PBO	GPAM	0.400757	1051
PBO	LIPG	0.400645	1052
PBO	GRAMD1C	0.400604	1053
PBO	HTR1D	0.400069	1054
PBO	PPIL3	0.400048	1055
PBO	FAM78B	0.399672	1056
PBO	KCNQ1	0.399569	1057
PBO	PDIK1L	0.399009	1058
PBO	RGPD6	0.399006	1059
PBO	GALC	0.398766	1060
PBO	GABRB2	0.398453	1061
PBO	BCKDHB	0.398242	1062
PBO	CCNJL	0.398106	1063
PBO	ZBTB10	0.398068	1064
PBO	MBLAC2	0.397468	1065
PBO	CTBS	0.396378	1066
PBO	UGP2	0.395835	1067
PBO	ZNF662	0.395405	1068
PBO	CCT6A	0.395098	1069
PBO	ZNF84	0.395039	1070
PBO	ABAT	0.394977	1071
PBO	C9orf64	0.394949	1072
PBO	ERI2	0.394514	1073
PBO	COMMD10	0.394502	1074
PBO	CLCN4	0.39439	1075
PBO	ELMOD2	0.394214	1076
PBO	IRS2	0.393936	1077
PBO	TSFM	0.393907	1078
PBO	CTDSPL	0.393898	1079
PBO	ARSK	0.39378	1080
PBO	TCAIM	0.393653	1081
PBO	FPR2	0.393594	1082
PBO	PDK3	0.393523	1083
PBO	TRAM1	0.393492	1084
PBO	RPRM	0.393311	1085
PBO	JKAMP	0.393294	1086
PBO	PDIA3	0.393146	1087
PBO	GCNT4	0.392835	1088
PBO	CHCHD7	0.392739	1089
PBO	NDUFB5	0.392677	1090
PBO	FAM135B	0.392062	1091
PBO	ZNF684	0.391966	1092
PBO	EPB41L4B	0.391906	1093
PBO	ABCG2	0.391794	1094
PBO	SKAP2	0.391776	1095
PBO	AQP1	0.391762	1096
PBO	AHCYL2	0.390746	1097
PBO	PDCD10	0.390743	1098
PBO	ARL14EP	0.390533	1099
PBO	HNF4G	0.39047	1100
PBO	GOLIM4	0.390146	1101
PBO	ARF4	0.390085	1102
PBO	EEF1E1	0.390041	1103
PBO	MOB1A	0.389719	1104
PBO	FECH	0.38971	1105
PBO	CMTM6	0.38966	1106
PBO	SYDE2	0.3895	1107
PBO	VIT	0.389255	1108
PBO	PSMG2	0.38889	1109
PBO	RAB11FIP2	0.388816	1110
PBO	ADPRM	0.388734	1111
PBO	C5	0.38872	1112
PBO	LRRC40	0.388701	1113
PBO	RFXAP	0.38867	1114
PBO	KBTBD3	0.38803	1115
PBO	SMIM15	0.387897	1116
PBO	FAM222A	0.387783	1117
PBO	RETNLB	0.387563	1118
PBO	FAM98B	0.387465	1119
PBO	MYCBP	0.387143	1120
PBO	ZNF268	0.38694	1121
PBO	AMN1	0.386784	1122
PBO	TSPAN1	0.386077	1123
PBO	SLC30A1	0.385831	1124
PBO	EFCAB2	0.385757	1125
PBO	TTLL7	0.385533	1126
PBO	OST4	0.38537	1127
PBO	KLF12	0.385316	1128
PBO	RNLS	0.385052	1129
PBO	FIGNL1	0.385008	1130
PBO	HINT1	0.384758	1131
PBO	ZFP37	0.384645	1132
PBO	ATP6AP2	0.384457	1133
PBO	RPS23	0.384336	1134
PBO	ACTRT3	0.384073	1135
PBO	NDUFB8	0.383944	1136
PBO	LLPH	0.383857	1137
PBO	TMEM151A	0.383765	1138
PBO	CDKN2AIPNL	0.383711	1139
PBO	PRDX3	0.38364	1140
PBO	TWSG1	0.383192	1141
PBO	GLRX2	0.382922	1142
PBO	GRB14	0.382446	1143
PBO	FREM2	0.381403	1144
PBO	STK32A	0.381286	1145
PBO	KLRG1	0.380611	1146
PBO	SMIM19	0.380415	1147
PBO	CERS2	0.380386	1148
PBO	STT3A	0.380334	1149
PBO	CASR	0.379625	1150
PBO	RABL3	0.379344	1151
PBO	UQCRC2	0.379322	1152
PBO	DNAJC10	0.378988	1153
PBO	POLR2K	0.378794	1154
PBO	SDHB	0.37863	1155
PBO	IPMK	0.378514	1156
PBO	SCYL2	0.37827	1157
PBO	WDR17	0.378023	1158
PBO	SERP1	0.377939	1159
PBO	CHRM2	0.377903	1160
PBO	RBBP9	0.377704	1161
PBO	NUDT6	0.377688	1162
PBO	DDAH1	0.377636	1163
PBO	FBP2	0.377435	1164
PBO	LIN7C	0.377304	1165
PBO	POT1	0.37718	1166
PBO	MSI1	0.376989	1167
PBO	C12orf66	0.376785	1168
PBO	ZNF442	0.376722	1169
PBO	IL33	0.376476	1170
PBO	CHMP2B	0.37633	1171
PBO	RAB1A	0.375984	1172
PBO	SNRPF	0.375801	1173
PBO	CPT2	0.375734	1174
PBO	GALNT3	0.375527	1175
PBO	CCDC117	0.375417	1176
PBO	AMIGO1	0.375125	1177
PBO	GOT1	0.375106	1178
PBO	CCL20	0.37479	1179
PBO	TMEM230	0.374692	1180
PBO	CEACAM5	0.374472	1181
PBO	ENTPD5	0.374365	1182
PBO	ZNF347	0.374269	1183
PBO	SLC30A5	0.374148	1184
PBO	MYCL	0.374147	1185
PBO	ZNF502	0.373962	1186
PBO	TMEM145	0.373855	1187
PBO	CMC1	0.373826	1188
PBO	TREH	0.373745	1189
PBO	AGR2	0.373729	1190
PBO	PLCL2	0.373728	1191
PBO	NIPSNAP3A	0.373565	1192
PBO	OGDHL	0.373262	1193
PBO	SKP1	0.372401	1194
PBO	ZNF253	0.372253	1195
PBO	TMBIM6	0.372231	1196
PBO	SLC35B3	0.371913	1197
PBO	ZNF140	0.371439	1198
PBO	SCARB2	0.371438	1199
PBO	HS6ST3	0.370855	1200
PBO	BIVM	0.370815	1201
PBO	CCDC126	0.370685	1202
PBO	KIAA1143	0.370663	1203
PBO	CTSO	0.370549	1204
PBO	NDC1	0.369917	1205
PBO	PGAP1	0.369897	1206
PBO	GCSAML	0.369689	1207
PBO	COMMD6	0.369632	1208
PBO	MYCN	0.36963	1209
PBO	MAP9	0.369415	1210
PBO	ZNF737	0.369412	1211
PBO	UQCRFS1	0.36941	1212
PBO	COX11	0.369406	1213
PBO	C15orf65	0.369318	1214
PBO	HACL1	0.369262	1215
PBO	METTL5	0.36915	1216
PBO	CLDN7	0.369142	1217
PBO	XDH	0.368914	1218
PBO	FASTKD1	0.368678	1219
PBO	SSR3	0.368609	1220
PBO	RRAS2	0.36856	1221
PBO	IMMP1L	0.368491	1222
PBO	GIN1	0.368315	1223
PBO	SOAT1	0.368257	1224
PBO	CHIC1	0.368256	1225
PBO	CACNA2D2	0.368196	1226
PBO	MALSU1	0.368121	1227
PBO	CMPK1	0.36798	1228
PBO	ORMDL2	0.367907	1229
PBO	PAQR3	0.367829	1230
PBO	HOXB13	0.367704	1231
PBO	SEC24A	0.367647	1232
PBO	PRELID2	0.36731	1233
PBO	PMP2	0.367121	1234
PBO	ACE	0.367068	1235
PBO	SLC25A52	0.366964	1236
PBO	SATB1	0.366539	1237
PBO	RGS17	0.366507	1238
PBO	RWDD2B	0.366461	1239
PBO	SLC25A20	0.366194	1240
PBO	FAM47E	0.366116	1241
PBO	GTF3A	0.365912	1242
PBO	DENND5B	0.365909	1243
PBO	ZNF491	0.365832	1244
PBO	SLC4A4	0.365674	1245
PBO	TMSB15B	0.365596	1246
PBO	TRAK2	0.365293	1247
PBO	RNF170	0.365263	1248
PBO	TMEM59	0.364869	1249
PBO	MCMDC2	0.364832	1250
PBO	ATRAID	0.364756	1251
PBO	YIPF4	0.364653	1252
PBO	CA9	0.364651	1253
PBO	PTER	0.36453	1254
PBO	PRRC1	0.364514	1255
PBO	PIGV	0.364482	1256
PBO	IFNGR1	0.364448	1257
PBO	CALM2	0.364427	1258
PBO	FASTKD3	0.364106	1259
PBO	NDUFA9	0.36386	1260
PBO	HTATIP2	0.363655	1261
PBO	FBXL4	0.363256	1262
PBO	RGS13	0.363235	1263
PBO	EXTL2	0.363158	1264
PBO	SPCS2	0.363136	1265
PBO	TSPAN13	0.36304	1266
PBO	TBC1D19	0.363007	1267
PBO	TFDP2	0.363004	1268
PBO	SLC25A46	0.362928	1269
PBO	HEPH	0.362844	1270
PBO	OAT	0.362789	1271
PBO	CHRFAM7A	0.36259	1272
PBO	ASCL1	0.362486	1273
PBO	CLDN15	0.362276	1274
PBO	DEPDC7	0.362196	1275
PBO	CLCN1	0.362138	1276
PBO	RPS6KA3	0.361914	1277
PBO	DYNC2LI1	0.361801	1278
PBO	SLC7A2	0.361261	1279
PBO	CBX3	0.361199	1280
PBO	CYP2W1	0.360773	1281
PBO	COQ3	0.360406	1282
PBO	POMP	0.359933	1283
PBO	DTWD2	0.359871	1284
PBO	MDH1B	0.35979	1285
PBO	CRIP3	0.359537	1286
PBO	ENKUR	0.359486	1287
PBO	SSR2	0.359281	1288
PBO	SEC16B	0.359055	1289
PBO	EYS	0.358927	1290
PBO	FH	0.358824	1291
PBO	ULBP1	0.358367	1292
PBO	RCHY1	0.35829	1293
PBO	SMARCA1	0.357713	1294
PBO	ICA1L	0.357692	1295
PBO	SLC35F5	0.357558	1296
PBO	EIF4E3	0.357318	1297
PBO	ATG4A	0.3573	1298
PBO	SPEF2	0.357167	1299
PBO	C9orf116	0.356848	1300
PBO	C2orf76	0.356795	1301
PBO	MAT2B	0.356525	1302
PBO	C2orf69	0.356446	1303
PBO	CYP3A7	0.356412	1304
PBO	CA8	0.356255	1305
PBO	ST7	0.35622	1306
PBO	BTNL3	0.356131	1307
PBO	POU6F2	0.3561	1308
PBO	MEIG1	0.356088	1309
PBO	ALG6	0.356038	1310
PBO	ZNF433	0.355719	1311
PBO	CDC42	0.355671	1312
PBO	RAD17	0.355569	1313
PBO	TEFM	0.355475	1314
PBO	SFT2D1	0.355314	1315
PBO	TENM4	0.355147	1316
PBO	TM9SF3	0.355014	1317
PBO	FZD4	0.354887	1318
PBO	MPDU1	0.354859	1319
PBO	MZT1	0.354593	1320
PBO	SPRR2F	0.354461	1321
PBO	EOMES	0.354257	1322
PBO	PLEKHF2	0.354107	1323
PBO	UNC119B	0.353996	1324
PBO	ZMAT1	0.353989	1325
PBO	TFAM	0.353951	1326
PBO	SIX5	0.353724	1327
PBO	LMBRD1	0.353325	1328
PBO	MGST2	0.353069	1329
PBO	ZNF816	0.35305	1330
PBO	MRPL19	0.352903	1331
PBO	TMEM139	0.352866	1332
PBO	PAK3	0.352861	1333
PBO	EFHC2	0.35281	1334
PBO	TMEM167B	0.352594	1335
PBO	TMEM177	0.352464	1336
PBO	PPCS	0.352455	1337
PBO	MRPL39	0.352386	1338
PBO	MAN2A1	0.352385	1339
PBO	ARMC10	0.352338	1340
PBO	PREPL	0.352077	1341
PBO	PDE3B	0.352011	1342
PBO	TMEM126A	0.351377	1343
PBO	HESX1	0.351278	1344
PBO	NOTUM	0.351201	1345
PBO	ACAT1	0.351098	1346
PBO	ENHO	0.351047	1347
PBO	SMAD4	0.351016	1348
PBO	ARSD	0.350813	1349
PBO	EDEM3	0.350567	1350
PBO	PDCD4	0.350534	1351
PBO	RHOBTB1	0.350435	1352
PBO	FTH1	0.350125	1353
PBO	BCDIN3D	0.34999	1354
PBO	GBP3	0.349784	1355
PBO	CCDC71L	0.349752	1356
PBO	TTC3	0.34967	1357
PBO	TRIL	0.349004	1358
PBO	ASB4	0.348985	1359
PBO	CCR2	0.348813	1360
PBO	VOPP1	0.348745	1361
PBO	NIT2	0.348586	1362
PBO	ACBD5	0.348504	1363
PBO	SLC30A7	0.348422	1364
PBO	PRH1-TAS2R14	0.348189	1365
PBO	TAS2R14	0.348189	1366
PBO	PRDM5	0.348051	1367
PBO	NGLY1	0.348013	1368
PBO	ABCD3	0.347987	1369
PBO	CCDC66	0.347898	1370
PBO	LTN1	0.34782	1371
PBO	ZMPSTE24	0.347777	1372
PBO	HADH	0.347351	1373
PBO	STXBP6	0.34734	1374
PBO	ZNF878	0.347061	1375
PBO	PRKAA1	0.34703	1376
PBO	TP53INP1	0.347012	1377
PBO	ITM2B	0.346983	1378
PBO	PDE8B	0.34676	1379
PBO	QDPR	0.346739	1380
PBO	GPR55	0.346699	1381
PBO	UQCRC1	0.346358	1382
PBO	TMEM68	0.346251	1383
PBO	MED31	0.346157	1384
PBO	ARHGEF28	0.34614	1385
PBO	RWDD2A	0.34609	1386
PBO	WSCD2	0.346017	1387
PBO	COQ6	0.34583	1388
PBO	ZBBX	0.345631	1389
PBO	PCGF5	0.345481	1390
PBO	C5orf24	0.345403	1391
PBO	WDSUB1	0.345292	1392
PBO	FRMPD1	0.34522	1393
PBO	SLC2A2	0.345125	1394
PBO	CLCN3	0.344926	1395
PBO	GDPD2	0.34483	1396
PBO	SLC16A10	0.344425	1397
PBO	CBR4	0.34424	1398
PBO	RAD54B	0.344172	1399
PBO	ALDH1L1	0.344071	1400
PBO	COX20	0.343979	1401
PBO	CRYL1	0.343973	1402
PBO	NDUFC1	0.343953	1403
PBO	CAPZA2	0.3438	1404
PBO	BLMH	0.343703	1405
PBO	CYP2U1	0.343685	1406
PBO	PSMA1	0.343671	1407
PBO	AGPS	0.343634	1408
PBO	LY75	0.343415	1409
PBO	CISD1	0.343357	1410
PBO	TMED10	0.343255	1411
PBO	PPARG	0.343209	1412
PBO	BBS10	0.34308	1413
PBO	RPL9	0.343066	1414
PBO	ZNF627	0.342973	1415
PBO	ALDH1A2	0.342943	1416
PBO	COPZ1	0.342841	1417
PBO	METTL25	0.342683	1418
PBO	ALDH6A1	0.342649	1419
PBO	ZNF615	0.342642	1420
PBO	YEATS4	0.342577	1421
PBO	UHMK1	0.342569	1422
PBO	OCIAD1	0.342491	1423
PBO	KCTD12	0.342483	1424
PBO	TAF4B	0.342433	1425
PBO	LCLAT1	0.342357	1426
PBO	UBE2K	0.34229	1427
PBO	CLDN12	0.342269	1428
PBO	ASCL2	0.342263	1429
PBO	NR1D2	0.341683	1430
PBO	BEND7	0.341456	1431
PBO	ZNF420	0.34097	1432
PBO	DNAJC3	0.340894	1433
PBO	SUCLG1	0.340778	1434
PBO	ACSM1	0.340773	1435
PBO	ANKEF1	0.340701	1436
PBO	TMEM168	0.340622	1437
PBO	LPCAT3	0.340041	1438
PBO	GOLPH3L	0.340035	1439
PBO	TMEM41B	0.339916	1440
PBO	ABCD2	0.339873	1441
PBO	SOX4	0.339575	1442
PBO	SEC14L5	0.339547	1443
PBO	ACSL3	0.339472	1444
PBO	RIC8B	0.339357	1445
PBO	SYNGR3	0.339183	1446
PBO	ACAA2	0.339027	1447
PBO	FASTKD2	0.338898	1448
PBO	ZNF99	0.338843	1449
PBO	AGL	0.338776	1450
PBO	CYFIP2	0.338738	1451
PBO	ORC4	0.338704	1452
PBO	ING4	0.338493	1453
PBO	TOP2B	0.338408	1454
PBO	FGD4	0.33839	1455
PBO	RPL39	0.338237	1456
PBO	THAP10	0.338124	1457
PBO	C3orf38	0.33807	1458
PBO	PHC3	0.33806	1459
PBO	ECHDC1	0.33779	1460
PBO	ABCA5	0.337414	1461
PBO	MMADHC	0.337065	1462
PBO	SLC39A9	0.336976	1463
PBO	COQ10A	0.336901	1464
PBO	ZNF10	0.336883	1465
PBO	UAP1	0.336641	1466
PBO	TRUB1	0.336632	1467
PBO	CCL11	0.336523	1468
PBO	HSD17B2	0.336255	1469
PBO	TM4SF20	0.336144	1470
PBO	PNPLA4	0.336024	1471
PBO	SYT10	0.335695	1472
PBO	CAPS2	0.335672	1473
PBO	TMED5	0.335294	1474
PBO	CLHC1	0.334567	1475
PBO	RNF13	0.334131	1476
PBO	ZNF799	0.334071	1477
PBO	ZNF93	0.333966	1478
PBO	DPY19L1	0.333815	1479
PBO	MRPL50	0.333767	1480
PBO	MITF	0.333761	1481
PBO	COX6B1	0.333747	1482
PBO	CCRL2	0.333527	1483
PBO	CACNA1D	0.3335	1484
PBO	CHCHD4	0.333428	1485
PBO	ZNF14	0.333393	1486
PBO	VDAC3	0.3331	1487
PBO	SYF2	0.333095	1488
PBO	RPL35A	0.332954	1489
PBO	HGD	0.332024	1490
PBO	ZNF619	0.331939	1491
PBO	PIGX	0.331912	1492
PBO	UBE2N	0.331911	1493
PBO	SLC38A3	0.331828	1494
PBO	NREP	0.331596	1495
PBO	METTL7A	0.331317	1496
PBO	AK6	0.331106	1497
PBO	LRIG1	0.330959	1498
PBO	ABCA8	0.330901	1499
PBO	COX7A2L	0.330889	1500
PBO	GPR180	0.330668	1501
PBO	CMBL	0.330652	1502
PBO	C3orf70	0.330605	1503
PBO	ACTR2	0.330408	1504
PBO	MICU2	0.330158	1505
PBO	ZFPL1	0.330157	1506
PBO	ARL6IP5	0.330065	1507
PBO	TCTA	0.329983	1508
PBO	MRPS33	0.329922	1509
PBO	ORC5	0.329886	1510
PBO	GLOD4	0.329703	1511
PBO	BRK1	0.32967	1512
PBO	DAD1	0.329648	1513
PBO	GNE	0.329613	1514
PBO	LPAR1	0.329539	1515
PBO	IDI1	0.329466	1516
PBO	NDUFB1	0.329438	1517
PBO	ZNF852	0.329418	1518
PBO	ZNF20	0.3294	1519
PBO	ATOH1	0.329384	1520
PBO	COX5A	0.329376	1521
PBO	ESD	0.3292	1522
PBO	CAMTA1	0.329066	1523
PBO	MTM1	0.329048	1524
PBO	SLC37A4	0.32882	1525
PBO	HSPE1	0.328507	1526
PBO	LAMTOR2	0.328383	1527
PBO	ZNF891	0.32834	1528
PBO	RAP1A	0.328139	1529
PBO	ABHD14B	0.328122	1530
PBO	C14orf28	0.328106	1531
PBO	GCH1	0.328074	1532
PBO	FGF9	0.327523	1533
PBO	TMEM38B	0.327411	1534
PBO	TIMM10B	0.327254	1535
PBO	VPS29	0.327234	1536
PBO	ZNF664	0.327166	1537
PBO	KLHDC10	0.327026	1538
PBO	ABCB10	0.326919	1539
PBO	AZGP1	0.326886	1540
PBO	UBA3	0.326637	1541
PBO	ZNF780A	0.326478	1542
PBO	MYO1A	0.326417	1543
PBO	MARVELD3	0.325787	1544
PBO	FGF13	0.325783	1545
PBO	ZNF699	0.325777	1546
PBO	SLC25A24	0.325744	1547
PBO	CDYL2	0.325677	1548
PBO	ZNF599	0.325303	1549
PBO	NMNAT1	0.325141	1550
PBO	PUS7L	0.325043	1551
PBO	THUMPD3	0.324925	1552
PBO	ZNF844	0.324718	1553
PBO	ALG14	0.323932	1554
PBO	NXT2	0.323854	1555
PBO	GUF1	0.323757	1556
PBO	ARMC1	0.323662	1557
PBO	MCOLN2	0.323402	1558
PBO	BTC	0.323275	1559
PBO	CABP1	0.322977	1560
PBO	STXBP5	0.322813	1561
PBO	SLC9A4	0.322759	1562
PBO	ANKRD22	0.322759	1563
PBO	CCDC25	0.322739	1564
PBO	MTMR6	0.322713	1565
PBO	THNSL1	0.322596	1566
PBO	ZNF480	0.322085	1567
PBO	DNAJC15	0.321965	1568
PBO	ZADH2	0.321726	1569
PBO	ALG5	0.321709	1570
PBO	C1orf21	0.321266	1571
PBO	ZKSCAN4	0.321252	1572
PBO	ASNS	0.321107	1573
PBO	RNF14	0.32108	1574
PBO	NDUFS1	0.320916	1575
PBO	CCNC	0.320753	1576
PBO	PTPRK	0.32069	1577
PBO	UBE2W	0.320655	1578
PBO	ZNF100	0.320583	1579
PBO	REEP1	0.320581	1580
PBO	HFM1	0.320482	1581
PBO	LIAS	0.32047	1582
PBO	HSD17B4	0.320282	1583
PBO	ZFAND1	0.320159	1584
PBO	TPRKB	0.320089	1585
PBO	MEI1	0.320024	1586
PBO	C3orf33	0.319831	1587
PBO	ZNF222	0.319765	1588
PBO	AAMDC	0.31957	1589
PBO	SDSL	0.319476	1590
PBO	C5orf22	0.319342	1591
PBO	COMMD8	0.31926	1592
PBO	GABARAPL1	0.319235	1593
PBO	TSPAN31	0.318884	1594
PBO	TMEM178B	0.318834	1595
PBO	UGGT1	0.318667	1596
PBO	LGSN	0.318646	1597
PBO	PTGFR	0.318554	1598
PBO	DPH3	0.31828	1599
PBO	THEM5	0.318239	1600
PBO	KCNF1	0.31794	1601
PBO	MCTS1	0.317912	1602
PBO	RNF103	0.317823	1603
PBO	CNIH1	0.317785	1604
PBO	ZBED3	0.317733	1605
PBO	MGST1	0.317577	1606
PBO	NT5M	0.317405	1607
PBO	LRRIQ4	0.317034	1608
PBO	SPAST	0.316954	1609
PBO	LMBRD2	0.316818	1610
PBO	IFNK	0.316555	1611
PBO	RBM43	0.316513	1612
PBO	DYRK4	0.316271	1613
PBO	DBT	0.315965	1614
PBO	SURF1	0.315842	1615
PBO	GMCL1	0.315824	1616
PBO	PDHB	0.315706	1617
PBO	LIPT2	0.315663	1618
PBO	MRPL51	0.315569	1619
PBO	CNGB3	0.315495	1620
PBO	TOMM20	0.315411	1621
PBO	CEACAM7	0.315398	1622
PBO	SLC25A38	0.315391	1623
PBO	FAM161A	0.315095	1624
PBO	ZBTB41	0.315058	1625
PBO	WDR48	0.314944	1626
PBO	BET1	0.31488	1627
PBO	NDUFA2	0.31483	1628
PBO	C1GALT1	0.314793	1629
PBO	LAMTOR3	0.314647	1630
PBO	MRPL13	0.314611	1631
PBO	C12orf60	0.314499	1632
PBO	UBL5	0.314479	1633
PBO	SGK3	0.314345	1634
PBO	PRR19	0.314336	1635
PBO	CRBN	0.314311	1636
PBO	ACVR1B	0.314282	1637
PBO	CCDC138	0.314243	1638
PBO	LMO4	0.314081	1639
PBO	HLCS	0.313847	1640
PBO	N6AMT1	0.313757	1641
PBO	RNF5	0.31374	1642
PBO	ADD3	0.313393	1643
PBO	IFT80	0.313377	1644
PBO	PIFO	0.313353	1645
PBO	FFAR4	0.313076	1646
PBO	ZNF613	0.313035	1647
PBO	IQUB	0.312988	1648
PBO	KLHL7	0.312875	1649
PBO	TAS2R4	0.31276	1650
PBO	NUDT19	0.312731	1651
PBO	ACVR2B	0.312662	1652
PBO	GYG2	0.312571	1653
PBO	RYBP	0.312529	1654
PBO	TOMM7	0.312418	1655
PBO	CREBL2	0.312408	1656
PBO	FCAMR	0.312291	1657
PBO	ANO10	0.312268	1658
PBO	MAP3K5	0.312259	1659
PBO	C1D	0.312177	1660
PBO	NFYB	0.312165	1661
PBO	MSMO1	0.312035	1662
PBO	ZNF284	0.311883	1663
PBO	PAFAH2	0.311825	1664
PBO	C4orf48	0.311745	1665
PBO	RBM7	0.311739	1666
PBO	COG5	0.311458	1667
PBO	ETFDH	0.311447	1668
PBO	RDH11	0.311385	1669
PBO	TMSB4X	0.311252	1670
PBO	AUH	0.311233	1671
PBO	ZBTB6	0.311185	1672
PBO	CCT6B	0.310669	1673
PBO	ATP8B1	0.310667	1674
PBO	TBC1D5	0.309594	1675
PBO	ACOT13	0.309515	1676
PBO	MRPL1	0.309457	1677
PBO	NDUFA1	0.309322	1678
PBO	SNRPG	0.309272	1679
PBO	CAMK2N1	0.309091	1680
PBO	ZC3H6	0.309022	1681
PBO	PGGT1B	0.308904	1682
PBO	ACKR4	0.308855	1683
PBO	CEP76	0.308594	1684
PBO	PDZK1	0.308594	1685
PBO	CECR2	0.30858	1686
PBO	PPA1	0.308577	1687
PBO	IL1R2	0.308444	1688
PBO	RGPD8	0.308351	1689
PBO	USP53	0.307914	1690
PBO	GNPDA1	0.307886	1691
PBO	PEX11A	0.307774	1692
PBO	TCEAL8	0.307624	1693
PBO	SELENBP1	0.307598	1694
PBO	ESCO2	0.30738	1695
PBO	IMMP2L	0.307153	1696
PBO	MFSD8	0.307013	1697
PBO	SLC26A6	0.306752	1698
PBO	YIPF5	0.306513	1699
PBO	GCK	0.306465	1700
PBO	HAUS1	0.306398	1701
PBO	RPA3	0.306313	1702
PBO	PTRHD1	0.30614	1703
PBO	C1orf210	0.306054	1704
PBO	FAM3D	0.305675	1705
PBO	RFT1	0.30553	1706
PBO	CHRNB1	0.305492	1707
PBO	ZNF626	0.30534	1708
PBO	SHPK	0.305335	1709
PBO	RCBTB1	0.30521	1710
PBO	MTIF2	0.305095	1711
PBO	TMPO	0.305077	1712
PBO	CAMLG	0.305039	1713
PBO	ZNF654	0.304934	1714
PBO	LSM3	0.304866	1715
PBO	ZNF33B	0.304627	1716
PBO	MRPS9	0.304493	1717
PBO	TMEM98	0.304432	1718
PBO	GHITM	0.30425	1719
PBO	KCND2	0.304124	1720
PBO	C11orf16	0.304122	1721
PBO	YY2	0.304	1722
PBO	NHLRC4	0.303945	1723
PBO	NRIP1	0.303881	1724
PBO	MORN4	0.303815	1725
PBO	TATDN3	0.303685	1726
PBO	TNPO1	0.303614	1727
PBO	RGMB	0.303491	1728
PBO	DERA	0.303206	1729
PBO	CDH19	0.302968	1730
PBO	GFPT1	0.302906	1731
PBO	NDUFAB1	0.302756	1732
PBO	COA3	0.302609	1733
PBO	CRIPT	0.302569	1734
PBO	RAB6C	0.30246	1735
PBO	YPEL1	0.302127	1736
PBO	FAM229B	0.30192	1737
PBO	SLC25A3	0.301798	1738
PBO	E2F5	0.301699	1739
PBO	B3GALT5	0.301694	1740
PBO	TMEM176B	0.301426	1741
PBO	TNNI2	0.301404	1742
PBO	CACNB4	0.301392	1743
PBO	PSMG1	0.301342	1744
PBO	MBTPS2	0.301133	1745
PBO	BOLA3	0.301088	1746
PBO	ZNF540	0.301022	1747
PBO	HSDL2	0.300775	1748
PBO	TAAR1	0.300772	1749
PBO	PIK3C2G	0.300562	1750
PBO	LAPTM4A	0.300535	1751
PBO	TXNDC9	0.300414	1752
PBO	NFE2L3	0.300346	1753
PBO	ZNF181	0.300343	1754
PBO	PTGR2	0.300154	1755
PBO	IHH	0.300149	1756
PBO	CPEB2	0.300131	1757
PBO	ITFG1	0.3	1758
PBO	TMX2	0.299621	1759
PBO	PPP2R3C	0.299416	1760
PBO	ZNF396	0.299411	1761
PBO	UFM1	0.299366	1762
PBO	C8orf76	0.299292	1763
PBO	ZDHHC4	0.299261	1764
PBO	NPC2	0.299031	1765
PBO	TMEM106C	0.298915	1766
PBO	PRAC2	0.298812	1767
PBO	KIF15	0.298574	1768
PBO	CD63	0.298465	1769
PBO	SFTPC	0.298415	1770
PBO	ZNF610	0.298012	1771
PBO	KDELR2	0.297863	1772
PBO	LRP12	0.297719	1773
PBO	FAM136A	0.297694	1774
PBO	PEX2	0.297513	1775
PBO	ZNF639	0.297375	1776
PBO	COX8A	0.297225	1777
PBO	COA5	0.297192	1778
PBO	TANK	0.297159	1779
PBO	ZFP69B	0.297158	1780
PBO	DCTD	0.296919	1781
PBO	LGR5	0.296865	1782
PBO	DAZAP2	0.296864	1783
PBO	TTPA	0.296767	1784
PBO	PIGN	0.296449	1785
PBO	NDUFA8	0.296422	1786
PBO	ZNF90	0.29625	1787
PBO	DSG2	0.296216	1788
PBO	PCNP	0.296209	1789
PBO	HERPUD1	0.29613	1790
PBO	TAS2R30	0.296126	1791
PBO	CYB5D2	0.296024	1792
PBO	RPS13	0.295111	1793
PBO	SNX4	0.295041	1794
PBO	STX12	0.294986	1795
PBO	TMED4	0.294691	1796
PBO	EMC6	0.294646	1797
PBO	CD58	0.294354	1798
PBO	HDAC11	0.294329	1799
PBO	LRPPRC	0.294263	1800
PBO	CPA3	0.294201	1801
PBO	PRIM1	0.294194	1802
PBO	TCF12	0.294128	1803
PBO	PI4K2B	0.294042	1804
PBO	NECAP1	0.293899	1805
PBO	GTF3C6	0.293888	1806
PBO	CCNJ	0.293828	1807
PBO	PDSS1	0.293748	1808
PBO	PTGES3	0.293573	1809
PBO	TSEN2	0.293467	1810
PBO	GLRX5	0.293463	1811
PBO	SHISA2	0.293414	1812
PBO	TIA1	0.293383	1813
PBO	MFAP3	0.293293	1814
PBO	STIM2	0.293195	1815
PBO	AKTIP	0.293144	1816
PBO	GALM	0.293035	1817
PBO	CAND1	0.292896	1818
PBO	TLR3	0.292872	1819
PBO	TMEM9B	0.292872	1820
PBO	MDH2	0.292845	1821
PBO	EBAG9	0.292823	1822
PBO	RMDN1	0.29282	1823
PBO	XPO4	0.292489	1824
PBO	SEMA3A	0.292381	1825
PBO	LRRN1	0.292269	1826
PBO	SPRYD4	0.292085	1827
PBO	LARS2	0.291984	1828
PBO	DGUOK	0.291681	1829
PBO	NT5DC1	0.291643	1830
PBO	NMD3	0.291545	1831
PBO	LRRC8D	0.291508	1832
PBO	PMPCB	0.291462	1833
PBO	COMMD9	0.29108	1834
PBO	SNRPE	0.291053	1835
PBO	SIRT5	0.290777	1836
PBO	PEX19	0.290548	1837
PBO	NFS1	0.290386	1838
PBO	RPL21	0.290235	1839
PBO	GRID2	0.290222	1840
PBO	PLIN4	0.29005	1841
PBO	AIFM1	0.290031	1842
PBO	NUDT4	0.289962	1843
PBO	REEP3	0.289895	1844
PBO	TEX261	0.2895	1845
PBO	PSMD10	0.289488	1846
PBO	FBXL17	0.289479	1847
PBO	METTL15	0.289051	1848
PBO	TMEM253	0.289043	1849
PBO	PGRMC2	0.288905	1850
PBO	IKZF5	0.288898	1851
PBO	SYPL1	0.288887	1852
PBO	OCIAD2	0.28863	1853
PBO	TRIM68	0.288612	1854
PBO	SEL1L	0.288569	1855
PBO	ERH	0.288553	1856
PBO	PCCB	0.288493	1857
PBO	TBPL1	0.288487	1858
PBO	KBTBD7	0.288448	1859
PBO	ZNF92	0.288229	1860
PBO	SIKE1	0.288078	1861
PBO	PRKAG2	0.287839	1862
PBO	DARS2	0.287765	1863
PBO	TMEM123	0.287753	1864
PBO	RPS15A	0.287714	1865
PBO	TMEM126B	0.287686	1866
PBO	DEXI	0.287673	1867
PBO	MRPL47	0.287663	1868
PBO	FBXO28	0.287012	1869
PBO	ITGA1	0.286961	1870
PBO	ST3GAL6	0.2869	1871
PBO	DEPTOR	0.28666	1872
PBO	TMEM30B	0.286183	1873
PBO	CAPN7	0.286158	1874
PBO	TIMM17A	0.286089	1875
PBO	API5	0.285963	1876
PBO	ZNF260	0.285923	1877
PBO	NIF3L1	0.285846	1878
PBO	FITM2	0.285749	1879
PBO	SH3BGRL	0.285672	1880
PBO	PDE6C	0.285631	1881
PBO	NAA30	0.285607	1882
PBO	COMMD2	0.285373	1883
PBO	STRAP	0.285131	1884
PBO	ATL1	0.285099	1885
PBO	TSNAX	0.285003	1886
PBO	NUDT16	0.284879	1887
PBO	ZNF678	0.284867	1888
PBO	ISOC1	0.284832	1889
PBO	ZNF277	0.284578	1890
PBO	TFG	0.284383	1891
PBO	DCAF17	0.284367	1892
PBO	EFNA2	0.284357	1893
PBO	MRPL22	0.284164	1894
PBO	LZIC	0.284158	1895
PBO	C1GALT1C1	0.284094	1896
PBO	ANGPT1	0.284091	1897
PBO	HBP1	0.284073	1898
PBO	MOB1B	0.284041	1899
PBO	HYPK	0.283838	1900
PBO	SC5D	0.283717	1901
PBO	C2orf72	0.283569	1902
PBO	PSPH	0.283521	1903
PBO	ZNF714	0.283501	1904
PBO	CARF	0.283414	1905
PBO	BIRC2	0.283338	1906
PBO	RGN	0.283334	1907
PBO	RAB26	0.283273	1908
PBO	TMC3	0.28326	1909
PBO	MPZL1	0.283248	1910
PBO	SLC30A4	0.283215	1911
PBO	NDUFB6	0.283191	1912
PBO	UNG	0.283106	1913
PBO	UBE2J1	0.283053	1914
PBO	TMEM243	0.282998	1915
PBO	NWD1	0.282928	1916
PBO	TDRKH	0.282781	1917
PBO	SNX10	0.282756	1918
PBO	DEFB1	0.282369	1919
PBO	SRSF2	0.282222	1920
PBO	KRT40	0.282219	1921
PBO	SMCO4	0.282045	1922
PBO	MARVELD2	0.282045	1923
PBO	TAS2R19	0.282011	1924
PBO	SCO1	0.281976	1925
PBO	SIRT4	0.281676	1926
PBO	NEDD4L	0.281639	1927
PBO	ENTPD3	0.281602	1928
PBO	EFCAB7	0.281481	1929
PBO	GGPS1	0.281331	1930
PBO	FDXACB1	0.281259	1931
PBO	SLC35D2	0.281242	1932
PBO	ZNF302	0.281115	1933
PBO	TUBE1	0.280749	1934
PBO	MANBA	0.280606	1935
PBO	VPS33A	0.280421	1936
PBO	DGAT2	0.280409	1937
PBO	SYBU	0.280344	1938
PBO	TWF1	0.280189	1939
PBO	PPP2R1B	0.280088	1940
PBO	CNOT7	0.280021	1941
PBO	SMAD5	0.279964	1942
PBO	ANKDD1B	0.27993	1943
PBO	NFU1	0.279767	1944
PBO	DLAT	0.279669	1945
PBO	TVP23C	0.279636	1946
PBO	KLKB1	0.279591	1947
PBO	MYO1D	0.279561	1948
PBO	VPS54	0.279418	1949
PBO	B2M	0.279401	1950
PBO	BZW1	0.279233	1951
PBO	MRPS30	0.279138	1952
PBO	CBLL1	0.279084	1953
PBO	ANKFN1	0.279048	1954
PBO	ABHD14A	0.278828	1955
PBO	ZNF566	0.278823	1956
PBO	MICU3	0.278709	1957
PBO	NR2C1	0.278542	1958
PBO	AFTPH	0.278264	1959
PBO	LYPLA1	0.278178	1960
PBO	APOOL	0.278151	1961
PBO	BMI1	0.277863	1962
PBO	MED21	0.27786	1963
PBO	PSMD12	0.277815	1964
PBO	SLC33A1	0.277749	1965
PBO	MFSD9	0.277469	1966
PBO	HMGCR	0.277386	1967
PBO	ADH5	0.277224	1968
PBO	MKRN2	0.276957	1969
PBO	ADIPOR2	0.27656	1970
PBO	CYP46A1	0.276396	1971
PBO	ZNF391	0.276394	1972
PBO	PCBP2	0.27633	1973
PBO	PTGR1	0.27615	1974
PBO	MRPL33	0.276113	1975
PBO	WDR83OS	0.276042	1976
PBO	PTDSS1	0.275855	1977
PBO	ATAD1	0.275829	1978
PBO	ERCC8	0.27567	1979
PBO	ATG4C	0.275579	1980
PBO	RHOT1	0.275553	1981
PBO	DCLRE1A	0.275545	1982
PBO	DDX1	0.275532	1983
PBO	FLRT3	0.275401	1984
PBO	CCT8	0.275399	1985
PBO	PIGM	0.2753	1986
PBO	PEX13	0.275268	1987
PBO	UBE2B	0.275205	1988
PBO	ATF6	0.275176	1989
PBO	PBX1	0.274683	1990
PBO	MOGAT3	0.27468	1991
PBO	COG6	0.274545	1992
PBO	ETAA1	0.274395	1993
PBO	MIS18BP1	0.274312	1994
PBO	MRPS25	0.274272	1995
PBO	PDGFRA	0.274263	1996
PBO	PGRMC1	0.274248	1997
PBO	PSMB2	0.274208	1998
PBO	UNC50	0.274202	1999
[truncated: 29,885 more rows]
