# Supplementary material for: Context-dependent effects of CDKN2A and other 9p21 gene losses during the evolution of esophageal cancer
Source: Nat Cancer. 2025 Jan 3;6(1):158–74. doi: 10.1038/s43018-024-00876-0 (PMC11779637; doi:10.1038/s43018-024-00876-0)
Supplement: Supplementary file 10 — Numerical source data. [file 43018_2024_876_MOESM10_ESM.xlsx]

## Sheet: EDF1A-E
sample	Cohort (n)	All damaging alterations	Homozygous deletions	Amplifications	Double hits	Damaging SNVs and indels
TCGA-2H-A9GF	OAC_TCGA (73)	652	41	541	3	67
TCGA-2H-A9GH	OAC_TCGA (73)	214	0	186	0	28
TCGA-2H-A9GI	OAC_TCGA (73)	557	27	475	0	55
TCGA-2H-A9GK	OAC_TCGA (73)	516	66	415	1	34
TCGA-2H-A9GL	OAC_TCGA (73)	330	0	280	1	49
TCGA-2H-A9GM	OAC_TCGA (73)	533	14	491	0	28
TCGA-2H-A9GN	OAC_TCGA (73)	107	3	75	0	29
TCGA-2H-A9GO	OAC_TCGA (73)	812	3	781	0	28
TCGA-2H-A9GQ	OAC_TCGA (73)	474	9	430	2	33
TCGA-2H-A9GR	OAC_TCGA (73)	211	0	116	0	95
TCGA-IC-A6RE	OAC_TCGA (73)	422	1	318	2	101
TCGA-IG-A4QS	OAC_TCGA (73)	452	1	384	0	67
TCGA-JY-A6FB	OAC_TCGA (73)	253	3	223	0	27
TCGA-JY-A6FH	OAC_TCGA (73)	199	1	164	9	25
TCGA-JY-A938	OAC_TCGA (73)	487	0	455	5	27
TCGA-JY-A93C	OAC_TCGA (73)	48	0	20	0	28
TCGA-JY-A93D	OAC_TCGA (73)	212	0	184	0	28
TCGA-JY-A93E	OAC_TCGA (73)	1422	0	1378	2	42
TCGA-L5-A43C	OAC_TCGA (73)	616	0	577	7	32
TCGA-L5-A4OE	OAC_TCGA (73)	437	0	343	1	93
TCGA-L5-A4OF	OAC_TCGA (73)	48	0	20	3	25
TCGA-L5-A4OG	OAC_TCGA (73)	122	0	73	0	49
TCGA-L5-A4OH	OAC_TCGA (73)	385	0	357	0	28
TCGA-L5-A4OJ	OAC_TCGA (73)	154	2	104	0	48
TCGA-L5-A4ON	OAC_TCGA (73)	240	0	200	3	37
TCGA-L5-A4OO	OAC_TCGA (73)	659	33	602	4	20
TCGA-L5-A4OP	OAC_TCGA (73)	145	0	117	4	24
TCGA-L5-A4OQ	OAC_TCGA (73)	596	0	580	0	16
TCGA-L5-A4OR	OAC_TCGA (73)	309	0	261	0	48
TCGA-L5-A4OS	OAC_TCGA (73)	450	1	430	2	17
TCGA-L5-A4OT	OAC_TCGA (73)	290	6	235	0	49
TCGA-L5-A4OU	OAC_TCGA (73)	268	17	210	0	41
TCGA-L5-A4OW	OAC_TCGA (73)	253	0	206	10	37
TCGA-L5-A4OX	OAC_TCGA (73)	383	1	355	1	26
TCGA-L5-A88V	OAC_TCGA (73)	534	4	480	0	50
TCGA-L5-A88Y	OAC_TCGA (73)	464	2	416	0	46
TCGA-L5-A891	OAC_TCGA (73)	197	0	157	0	40
TCGA-L5-A8NE	OAC_TCGA (73)	471	0	416	0	55
TCGA-L5-A8NF	OAC_TCGA (73)	374	2	337	0	35
TCGA-L5-A8NG	OAC_TCGA (73)	729	1	702	0	26
TCGA-L5-A8NH	OAC_TCGA (73)	261	0	230	0	31
TCGA-L5-A8NI	OAC_TCGA (73)	466	0	412	10	44
TCGA-L5-A8NJ	OAC_TCGA (73)	194	3	134	0	57
TCGA-L5-A8NL	OAC_TCGA (73)	198	1	159	0	38
TCGA-L5-A8NN	OAC_TCGA (73)	111	0	83	1	27
TCGA-L5-A8NR	OAC_TCGA (73)	274	0	222	1	51
TCGA-L5-A8NS	OAC_TCGA (73)	434	0	322	0	112
TCGA-L5-A8NT	OAC_TCGA (73)	87	0	52	0	35
TCGA-L5-A8NU	OAC_TCGA (73)	587	0	575	3	9
TCGA-L5-A8NV	OAC_TCGA (73)	234	90	112	7	25
TCGA-L5-A8NW	OAC_TCGA (73)	1707	13	1656	1	37
TCGA-L7-A6VZ	OAC_TCGA (73)	470	1	431	1	37
TCGA-M9-A5M8	OAC_TCGA (73)	129	1	106	6	16
TCGA-Q9-A6FW	OAC_TCGA (73)	447	4	391	6	46
TCGA-R6-A6DN	OAC_TCGA (73)	164	2	135	0	27
TCGA-R6-A6DQ	OAC_TCGA (73)	292	1	271	0	20
TCGA-R6-A6KZ	OAC_TCGA (73)	151	1	107	0	43
TCGA-R6-A6L4	OAC_TCGA (73)	525	1	493	0	31
TCGA-R6-A6XG	OAC_TCGA (73)	226	48	134	1	43
TCGA-R6-A6XQ	OAC_TCGA (73)	601	7	572	0	22
TCGA-R6-A8W5	OAC_TCGA (73)	250	1	221	0	28
TCGA-R6-A8W8	OAC_TCGA (73)	583	0	554	0	29
TCGA-R6-A8WC	OAC_TCGA (73)	261	0	217	0	44
TCGA-R6-A8WG	OAC_TCGA (73)	352	14	311	0	27
TCGA-RE-A7BO	OAC_TCGA (73)	80	0	23	0	57
TCGA-S8-A6BV	OAC_TCGA (73)	924	2	887	0	35
TCGA-V5-A7RB	OAC_TCGA (73)	465	2	409	4	50
TCGA-V5-A7RE	OAC_TCGA (73)	251	4	212	2	33
TCGA-V5-AASW	OAC_TCGA (73)	234	3	204	0	27
TCGA-V5-AASX	OAC_TCGA (73)	466	2	398	0	66
TCGA-VR-A8EQ	OAC_TCGA (73)	148	0	112	1	35
TCGA-VR-AA4D	OAC_TCGA (73)	361	0	332	0	29
TCGA-ZR-A9CJ	OAC_TCGA (73)	290	0	249	0	41
f9b321ca7	OAC_UoC (706)	706	34	633	0	39
2e9faf288	OAC_UoC (706)	472	62	389	8	13
bd0b25935	OAC_UoC (706)	394	13	348	3	30
d3012eb5c	OAC_UoC (706)	192	16	156	6	14
41db2179d	OAC_UoC (706)	390	46	315	6	23
bb045204c	OAC_UoC (706)	295	0	257	0	38
5e8016e0d	OAC_UoC (706)	1846	7	1819	1	19
d0f07dbe5	OAC_UoC (706)	114	45	45	5	19
b9ea87e34	OAC_UoC (706)	730	8	675	1	46
83e5f80b1	OAC_UoC (706)	397	21	355	0	21
5db38d1d8	OAC_UoC (706)	303	3	263	1	36
e477e3136	OAC_UoC (706)	697	2	656	0	39
0a90e804a	OAC_UoC (706)	16	4	0	0	12
7b0547496	OAC_UoC (706)	504	20	389	3	92
3ab7a7b5f	OAC_UoC (706)	665	23	621	1	20
0b6e16480	OAC_UoC (706)	970	7	663	7	293
ab48348ac	OAC_UoC (706)	864	6	839	0	19
7ca7845fe	OAC_UoC (706)	150	15	107	7	21
602b856b5	OAC_UoC (706)	561	2	513	0	46
04b6b19b8	OAC_UoC (706)	96	0	57	0	39
ac37eb43a	OAC_UoC (706)	375	18	273	0	84
d5f6a018c	OAC_UoC (706)	400	0	6	0	394
3ff515d0b	OAC_UoC (706)	422	18	342	0	62
6b923e620	OAC_UoC (706)	381	3	355	1	22
484335598	OAC_UoC (706)	64	0	56	1	7
9bc97847e	OAC_UoC (706)	384	1	364	3	16
0e5e7475f	OAC_UoC (706)	902	35	849	0	18
99a5de132	OAC_UoC (706)	649	6	616	3	24
832394f24	OAC_UoC (706)	59	0	46	0	13
33770e7a2	OAC_UoC (706)	244	10	208	2	24
64565a24a	OAC_UoC (706)	391	23	340	1	27
89bab9e7f	OAC_UoC (706)	548	0	503	0	45
ebf7ea541	OAC_UoC (706)	40	19	1	0	20
5efa2bbba	OAC_UoC (706)	306	1	290	0	15
712aa4687	OAC_UoC (706)	404	94	271	13	26
aacbb2aa0	OAC_UoC (706)	352	9	310	5	28
ec1086015	OAC_UoC (706)	396	6	367	5	18
efab5fcee	OAC_UoC (706)	87	4	54	6	23
3f033a231	OAC_UoC (706)	71	0	70	0	1
6b5067457	OAC_UoC (706)	885	821	22	15	27
77977ef04	OAC_UoC (706)	301	33	254	3	11
acf69aa66	OAC_UoC (706)	1088	3	1053	1	31
2fb1c6063	OAC_UoC (706)	28	0	23	1	4
809f380be	OAC_UoC (706)	60	1	23	1	35
bd8b41d77	OAC_UoC (706)	401	14	337	0	50
86c633a43	OAC_UoC (706)	14	0	13	0	1
fd3c269ac	OAC_UoC (706)	631	42	547	5	37
582a58518	OAC_UoC (706)	325	10	282	0	33
b2f3a00c6	OAC_UoC (706)	19	3	0	3	13
815b14fc8	OAC_UoC (706)	847	27	777	1	42
76fc1cfd4	OAC_UoC (706)	528	0	485	0	43
b36a54f39	OAC_UoC (706)	561	0	523	0	38
9dbb90a23	OAC_UoC (706)	115	24	71	0	20
d36f85415	OAC_UoC (706)	913	23	874	1	15
b83276e27	OAC_UoC (706)	565	18	459	3	85
c3665bc6f	OAC_UoC (706)	769	18	713	2	36
fb7630da0	OAC_UoC (706)	233	6	178	0	49
5dc4cf7cf	OAC_UoC (706)	490	34	424	0	32
d40d194d9	OAC_UoC (706)	61	46	0	4	11
48bba8066	OAC_UoC (706)	381	10	354	0	17
23b4e52e3	OAC_UoC (706)	11	0	0	1	10
a8abb113e	OAC_UoC (706)	346	17	301	1	27
1aa5c1b7d	OAC_UoC (706)	321	31	245	2	43
a46434e58	OAC_UoC (706)	350	1	288	3	58
92e63aeec	OAC_UoC (706)	100	4	30	3	63
da859c8e9	OAC_UoC (706)	66	27	17	4	18
660c9e00a	OAC_UoC (706)	294	50	223	8	13
eceb44da1	OAC_UoC (706)	518	0	487	0	31
1b2666062	OAC_UoC (706)	136	6	112	0	18
81ed35f07	OAC_UoC (706)	219	18	169	0	32
ce9a52664	OAC_UoC (706)	387	3	367	1	16
ede9d5169	OAC_UoC (706)	165	1	139	0	25
fb1c71971	OAC_UoC (706)	444	3	416	4	21
e371d3d80	OAC_UoC (706)	202	1	167	1	33
69445a60b	OAC_UoC (706)	404	9	375	1	19
dbdc97310	OAC_UoC (706)	20	0	10	0	10
158cfbabc	OAC_UoC (706)	450	23	305	1	121
6045efd15	OAC_UoC (706)	117	16	69	0	32
e5bce2d83	OAC_UoC (706)	430	1	410	0	19
fa37be852	OAC_UoC (706)	521	0	476	2	43
65563f8e7	OAC_UoC (706)	795	4	767	0	24
932be7813	OAC_UoC (706)	160	1	140	4	15
fbfc6db2b	OAC_UoC (706)	622	15	568	0	39
674447974	OAC_UoC (706)	2162	30	2101	0	31
abe0a2a74	OAC_UoC (706)	730	23	690	1	16
7bc2eb9cb	OAC_UoC (706)	667	9	616	0	42
42a2b2ad8	OAC_UoC (706)	412	46	330	1	35
89cc2856c	OAC_UoC (706)	36	0	14	1	21
493bf7322	OAC_UoC (706)	573	2	516	2	53
ffe2e6c27	OAC_UoC (706)	578	4	547	0	27
4f7206365	OAC_UoC (706)	91	0	53	0	38
7848bd725	OAC_UoC (706)	607	15	501	3	88
c7bfd214f	OAC_UoC (706)	650	20	611	1	18
fea8e6717	OAC_UoC (706)	885	4	826	3	52
0f48df246	OAC_UoC (706)	201	25	115	7	54
6da40d823	OAC_UoC (706)	347	2	317	0	28
e84d029db	OAC_UoC (706)	44	5	32	0	7
3f09772b9	OAC_UoC (706)	1102	5	1073	1	23
da18c31db	OAC_UoC (706)	197	8	145	12	32
c72589bc8	OAC_UoC (706)	268	8	225	9	26
04616fe60	OAC_UoC (706)	124	0	87	0	37
cb938cf52	OAC_UoC (706)	333	21	283	0	29
717c0ec0d	OAC_UoC (706)	22	0	3	0	19
d06edce9b	OAC_UoC (706)	473	1	443	0	29
445fe324c	OAC_UoC (706)	42	10	2	3	27
0963f143c	OAC_UoC (706)	1178	1	1140	0	37
736816540	OAC_UoC (706)	91	0	57	2	32
2638c364b	OAC_UoC (706)	343	4	308	0	31
8cf58ec6a	OAC_UoC (706)	393	44	297	2	50
43776438d	OAC_UoC (706)	49	0	49	0	0
62731af34	OAC_UoC (706)	350	19	309	2	20
d1d692f97	OAC_UoC (706)	163	7	113	0	43
18ca78d45	OAC_UoC (706)	44	0	17	0	27
86068b946	OAC_UoC (706)	1184	22	1129	3	30
66a2d0738	OAC_UoC (706)	265	24	186	1	54
604eb83f1	OAC_UoC (706)	357	0	299	0	58
625721c0e	OAC_UoC (706)	303	3	259	0	41
730015334	OAC_UoC (706)	227	3	195	4	25
74854df07	OAC_UoC (706)	559	8	528	4	19
5108af817	OAC_UoC (706)	515	2	481	0	32
e3271ccee	OAC_UoC (706)	246	44	152	11	39
e7af9a8f5	OAC_UoC (706)	678	3	639	0	36
adef0e9ec	OAC_UoC (706)	839	2	95	3	739
2a7d03d9b	OAC_UoC (706)	59	7	0	1	51
9c1aa33d8	OAC_UoC (706)	188	0	175	0	13
e4eff69a9	OAC_UoC (706)	173	4	112	0	57
141c4e0d1	OAC_UoC (706)	81	15	23	0	43
8b8bfea3a	OAC_UoC (706)	560	21	513	1	25
94c34e247	OAC_UoC (706)	177	23	99	3	52
823eddf54	OAC_UoC (706)	455	2	420	0	33
26f2fa25e	OAC_UoC (706)	510	99	380	0	31
e8c62d34a	OAC_UoC (706)	420	26	377	6	11
3d6f94f34	OAC_UoC (706)	237	0	164	6	67
33213ed76	OAC_UoC (706)	423	5	0	21	397
2e84eea0e	OAC_UoC (706)	1033	0	992	0	41
6729b3146	OAC_UoC (706)	398	47	312	2	37
b5ac3e448	OAC_UoC (706)	241	0	227	0	14
2368c29b6	OAC_UoC (706)	163	5	116	1	41
70145187b	OAC_UoC (706)	444	3	398	0	43
c92b6c3dc	OAC_UoC (706)	456	7	0	15	434
29c92c826	OAC_UoC (706)	309	2	274	0	33
298220242	OAC_UoC (706)	162	3	142	1	16
5a6c12d7e	OAC_UoC (706)	179	2	141	0	36
a29375231	OAC_UoC (706)	240	21	181	1	37
5e49d3e75	OAC_UoC (706)	107	0	66	0	41
f0e5bb894	OAC_UoC (706)	61	0	36	0	25
a6d223164	OAC_UoC (706)	170	20	114	0	36
39402fc51	OAC_UoC (706)	473	4	434	0	35
9bede39d7	OAC_UoC (706)	93	56	21	0	16
7e5fe5468	OAC_UoC (706)	240	0	206	0	34
c8520defc	OAC_UoC (706)	364	3	331	0	30
314b3b441	OAC_UoC (706)	218	10	177	0	31
e2aeac309	OAC_UoC (706)	369	31	312	0	26
e690adbb9	OAC_UoC (706)	475	1	426	3	45
a25ba6991	OAC_UoC (706)	185	3	122	15	45
5b04c05bf	OAC_UoC (706)	723	1	676	0	46
b0d1263ea	OAC_UoC (706)	385	8	340	0	37
dad677864	OAC_UoC (706)	120	16	71	0	33
eb2129a38	OAC_UoC (706)	266	4	231	3	28
513a077ab	OAC_UoC (706)	753	0	738	0	15
251e8f9e3	OAC_UoC (706)	373	4	322	0	47
f3ff3bc6b	OAC_UoC (706)	346	1	247	0	98
3fff03c9f	OAC_UoC (706)	134	0	116	0	18
2ebb7adee	OAC_UoC (706)	343	4	320	3	16
862394623	OAC_UoC (706)	135	1	113	0	21
985acc6a7	OAC_UoC (706)	894	5	855	0	34
870e93691	OAC_UoC (706)	187	1	169	0	17
f741eb745	OAC_UoC (706)	447	36	385	0	26
1eb70f19a	OAC_UoC (706)	311	6	262	1	42
3ecd9b003	OAC_UoC (706)	527	0	498	0	29
cbb3fe135	OAC_UoC (706)	61	1	35	1	24
250e75e0c	OAC_UoC (706)	101	2	69	1	29
f44e0972c	OAC_UoC (706)	851	20	798	0	33
a672f9244	OAC_UoC (706)	114	3	96	0	15
8e7b04ed4	OAC_UoC (706)	587	2	577	0	8
9a498e8b1	OAC_UoC (706)	287	3	246	0	38
ec3960b75	OAC_UoC (706)	107	0	78	0	29
f751ad9c5	OAC_UoC (706)	177	18	107	0	52
b26feac50	OAC_UoC (706)	441	20	396	0	25
7d8254a43	OAC_UoC (706)	51	0	32	0	19
11524e868	OAC_UoC (706)	112	0	102	0	10
d4c95d741	OAC_UoC (706)	754	1	714	0	39
92cefde85	OAC_UoC (706)	327	17	282	0	28
fe0b3ead4	OAC_UoC (706)	207	7	175	0	25
a624a0c1c	OAC_UoC (706)	130	0	73	1	56
a504c27a1	OAC_UoC (706)	653	0	614	0	39
f8b3f47b0	OAC_UoC (706)	171	0	110	1	60
70f91704e	OAC_UoC (706)	60	0	45	0	15
6c53d8df4	OAC_UoC (706)	186	5	126	0	55
7f0630d49	OAC_UoC (706)	227	8	184	0	35
d399b2fe8	OAC_UoC (706)	424	33	345	0	46
c38c7f036	OAC_UoC (706)	990	190	764	5	31
3d2fee3d7	OAC_UoC (706)	89	1	31	0	57
0289a1f38	OAC_UoC (706)	23	0	0	0	23
b79580c5b	OAC_UoC (706)	44	1	14	3	26
26d51bb9b	OAC_UoC (706)	446	0	428	0	18
7c73cc544	OAC_UoC (706)	220	11	182	0	27
7a376ec15	OAC_UoC (706)	99	20	51	0	28
8debf2cb5	OAC_UoC (706)	442	17	375	1	49
46289e477	OAC_UoC (706)	261	2	232	0	27
eb01c179c	OAC_UoC (706)	45	0	45	0	0
335a0dc4a	OAC_UoC (706)	252	40	197	2	13
03037cb67	OAC_UoC (706)	596	0	573	0	23
36b945ee0	OAC_UoC (706)	298	7	267	0	24
8793b7894	OAC_UoC (706)	237	0	45	4	188
ad911862a	OAC_UoC (706)	423	5	386	0	32
90687ad9d	OAC_UoC (706)	514	0	0	8	506
ffec2a7d8	OAC_UoC (706)	390	1	360	1	28
02cc37502	OAC_UoC (706)	315	17	291	2	5
1abf4349b	OAC_UoC (706)	131	1	83	0	47
e4831d0fe	OAC_UoC (706)	420	24	365	1	30
80f413de9	OAC_UoC (706)	257	1	223	0	33
ab989ee52	OAC_UoC (706)	213	5	143	1	64
71311839d	OAC_UoC (706)	239	1	201	0	37
8c2c7b950	OAC_UoC (706)	138	4	9	7	118
04f3767cc	OAC_UoC (706)	349	37	38	0	274
b31dbb31a	OAC_UoC (706)	485	2	461	7	15
8eaf6e7cd	OAC_UoC (706)	231	27	180	1	23
3180f8e34	OAC_UoC (706)	99	1	76	2	20
eeec562d1	OAC_UoC (706)	80	0	46	0	34
66b579b67	OAC_UoC (706)	176	4	144	0	28
5b557890e	OAC_UoC (706)	117	46	44	0	27
97530512f	OAC_UoC (706)	501	5	451	1	44
c68720506	OAC_UoC (706)	112	10	70	0	32
f9d19a40c	OAC_UoC (706)	325	32	253	0	40
27daa3627	OAC_UoC (706)	175	1	150	0	24
cb69d1fba	OAC_UoC (706)	364	19	281	0	64
85b73e907	OAC_UoC (706)	244	0	223	0	21
d9b28bce2_b	OAC_UoC (706)	324	53	235	0	36
93db044aa	OAC_UoC (706)	147	21	78	0	48
a5cf51ceb	OAC_UoC (706)	332	21	251	1	59
b87e55cef	OAC_UoC (706)	325	50	247	7	21
89b5c9629	OAC_UoC (706)	322	3	295	1	23
e28ac921f	OAC_UoC (706)	946	1	919	0	26
25e28ea26	OAC_UoC (706)	221	39	140	0	42
206327a32	OAC_UoC (706)	761	20	671	0	70
6e6ffd2fa	OAC_UoC (706)	207	11	134	2	60
ca5d2c191	OAC_UoC (706)	234	20	170	0	44
6e8fdfbc1	OAC_UoC (706)	184	1	151	3	29
50da2d6b3	OAC_UoC (706)	809	0	789	0	20
96abdb3df	OAC_UoC (706)	317	2	265	0	50
957f3903f	OAC_UoC (706)	276	90	160	0	26
bb12d9bb2	OAC_UoC (706)	215	76	101	0	38
350f647ea	OAC_UoC (706)	460	0	435	0	25
6bb03952b	OAC_UoC (706)	228	20	175	0	33
d41765eaa	OAC_UoC (706)	313	7	275	0	31
cda8761be	OAC_UoC (706)	627	33	537	1	56
908457166	OAC_UoC (706)	627	21	563	2	41
60a8253f1	OAC_UoC (706)	672	35	631	2	4
d9b28bce2_a	OAC_UoC (706)	262	1	201	6	54
0df54561b	OAC_UoC (706)	97	11	51	0	35
d20a89efc	OAC_UoC (706)	20	0	19	0	1
7873d357d	OAC_UoC (706)	234	5	189	6	34
1a7f4e2b2	OAC_UoC (706)	327	0	302	4	21
f3c6585c8	OAC_UoC (706)	183	50	106	3	24
fb00842bd	OAC_UoC (706)	514	4	487	10	13
e068bb52d	OAC_UoC (706)	550	4	518	0	28
875bfbff4	OAC_UoC (706)	639	45	573	0	21
290d0ca5c	OAC_UoC (706)	522	0	454	0	68
70d958f9e	OAC_UoC (706)	104	2	83	3	16
6904b15af	OAC_UoC (706)	27	0	0	1	26
e47a532bb	OAC_UoC (706)	62	5	40	3	14
8e4d0a4d3	OAC_UoC (706)	327	1	290	0	36
8ec9d907c	OAC_UoC (706)	133	0	110	0	23
fadb396bc	OAC_UoC (706)	240	5	206	0	29
91b806330	OAC_UoC (706)	176	15	130	4	27
3ff03763c	OAC_UoC (706)	127	9	80	1	37
27766c234	OAC_UoC (706)	252	0	231	1	20
cdbcf2fc8	OAC_UoC (706)	160	20	86	0	54
e3120ebea	OAC_UoC (706)	656	0	652	0	4
aa65a09b4	OAC_UoC (706)	406	1	383	0	22
0f4a8719d	OAC_UoC (706)	392	21	341	1	29
fff28d604	OAC_UoC (706)	459	0	425	1	33
929bd4be9	OAC_UoC (706)	512	24	470	0	18
0a85375cb	OAC_UoC (706)	53	6	27	0	20
e6c11c6fb	OAC_UoC (706)	561	39	463	0	59
398e77278	OAC_UoC (706)	414	0	395	1	18
94cf9c15b	OAC_UoC (706)	576	3	539	0	34
d91afc2f2	OAC_UoC (706)	115	6	84	0	25
ff1ae3388	OAC_UoC (706)	132	5	89	1	37
d2736f3a3	OAC_UoC (706)	685	22	615	2	46
57a0663fa	OAC_UoC (706)	319	48	251	0	20
c5470714d	OAC_UoC (706)	580	0	365	0	215
7c965565b	OAC_UoC (706)	432	32	348	0	52
62d006ea1	OAC_UoC (706)	701	20	667	0	14
ebb906810	OAC_UoC (706)	228	4	189	1	34
729ae39c6	OAC_UoC (706)	179	39	105	0	35
e1b2d7684	OAC_UoC (706)	184	38	106	3	37
a548137db	OAC_UoC (706)	123	10	73	2	38
078773cc3	OAC_UoC (706)	243	4	214	0	25
5b45e0020	OAC_UoC (706)	339	16	260	1	62
1791449d2	OAC_UoC (706)	191	23	142	6	20
a7376de8b	OAC_UoC (706)	265	0	230	0	35
bc79d401d	OAC_UoC (706)	235	0	199	0	36
3b5faf7fa	OAC_UoC (706)	1346	59	1249	6	32
da39706c9	OAC_UoC (706)	1356	0	1330	1	25
b1e3464f5	OAC_UoC (706)	246	63	151	5	27
57b7a98ac	OAC_UoC (706)	183	6	155	0	22
1653fc362	OAC_UoC (706)	229	0	194	0	35
a575fa3a0	OAC_UoC (706)	377	49	303	3	22
75ce1bd6d	OAC_UoC (706)	298	0	238	0	60
5653075df	OAC_UoC (706)	172	9	143	0	20
d79836f11	OAC_UoC (706)	9	0	0	0	9
dc28fc658	OAC_UoC (706)	97	30	37	0	30
826cb806c	OAC_UoC (706)	973	53	868	4	48
a291ec924	OAC_UoC (706)	471	15	419	2	35
f46615999	OAC_UoC (706)	259	38	184	1	36
490ae7348	OAC_UoC (706)	805	1	761	0	43
37b56a8f3	OAC_UoC (706)	72	1	15	0	56
900fdae05	OAC_UoC (706)	312	42	252	2	16
2613d0db5	OAC_UoC (706)	276	9	253	3	11
e93d48436	OAC_UoC (706)	182	3	1	0	178
b8b2821ff	OAC_UoC (706)	212	17	172	1	22
1395dc4ab	OAC_UoC (706)	221	1	189	0	31
ea9ee2acb	OAC_UoC (706)	336	35	230	3	68
b8b7637a8	OAC_UoC (706)	872	8	647	8	209
fbcc66da7	OAC_UoC (706)	235	1	190	2	42
e4b80679f	OAC_UoC (706)	125	25	79	4	17
cd056b00c	OAC_UoC (706)	248	27	148	0	73
c9db481ed	OAC_UoC (706)	232	3	0	4	225
0de0307fe	OAC_UoC (706)	535	41	459	1	34
2747cb2bd	OAC_UoC (706)	736	0	722	0	14
4a1132bd3	OAC_UoC (706)	422	0	393	1	28
d9ae1705c	OAC_UoC (706)	23	0	0	0	23
f12cb40ba	OAC_UoC (706)	528	3	512	0	13
8812182da	OAC_UoC (706)	370	14	319	0	37
7ae50f527	OAC_UoC (706)	263	4	242	1	16
be9687927	OAC_UoC (706)	665	31	587	0	47
69f1b2078	OAC_UoC (706)	151	107	24	4	16
913ce613b	OAC_UoC (706)	117	18	80	1	18
932e83995	OAC_UoC (706)	44	0	44	0	0
6ba738d1b	OAC_UoC (706)	494	46	402	0	46
c663059a3	OAC_UoC (706)	59	4	19	0	36
94649c5b2	OAC_UoC (706)	37	3	15	1	18
b8bfd2905	OAC_UoC (706)	205	61	103	0	41
887c41c3b	OAC_UoC (706)	237	9	151	0	77
8f456a908	OAC_UoC (706)	150	5	115	0	30
29a625999	OAC_UoC (706)	303	47	237	0	19
3709a5a3c	OAC_UoC (706)	484	2	447	1	34
6e3abcccf	OAC_UoC (706)	200	3	18	9	170
0c18dae92	OAC_UoC (706)	192	7	161	2	22
21c3e02f4	OAC_UoC (706)	212	2	184	0	26
f837f5031	OAC_UoC (706)	725	34	635	0	56
6e270bf02	OAC_UoC (706)	55	1	23	9	22
2bad03c19	OAC_UoC (706)	288	3	224	0	61
934fe8480	OAC_UoC (706)	38	1	9	0	28
856ab6587	OAC_UoC (706)	292	0	258	5	29
4e8a9e9de	OAC_UoC (706)	473	21	405	2	45
39967f206	OAC_UoC (706)	590	16	531	5	38
cb5a5cc03	OAC_UoC (706)	627	0	578	0	49
02d3c7c00	OAC_UoC (706)	57	1	55	0	1
6be55759a	OAC_UoC (706)	710	55	639	3	13
ffedffc3c	OAC_UoC (706)	180	22	134	0	24
16ecc4c79	OAC_UoC (706)	233	2	184	0	47
74ffea604	OAC_UoC (706)	433	0	346	0	87
5a14b5248	OAC_UoC (706)	863	0	810	2	51
040c323ac	OAC_UoC (706)	310	20	246	0	44
ddbe3673f	OAC_UoC (706)	296	4	261	6	25
2c6216458	OAC_UoC (706)	615	46	536	7	26
b5217a260	OAC_UoC (706)	558	8	51	5	494
66d29a68f	OAC_UoC (706)	281	11	235	1	34
60371515e	OAC_UoC (706)	600	58	503	0	39
88bbe83f6	OAC_UoC (706)	928	20	871	0	37
5fe63c5af	OAC_UoC (706)	203	3	178	1	21
997182d49	OAC_UoC (706)	593	1	551	0	41
310c15dac	OAC_UoC (706)	359	4	322	0	33
af2e66fc3	OAC_UoC (706)	588	2	538	0	48
0690f4911	OAC_UoC (706)	214	2	198	6	8
5508a1953	OAC_UoC (706)	302	23	256	0	23
ba008d842	OAC_UoC (706)	519	3	482	2	32
a75a28c07	OAC_UoC (706)	109	3	84	0	22
d2f9a56f0	OAC_UoC (706)	90	14	44	1	31
ababdefc8	OAC_UoC (706)	289	9	235	1	44
f0a60d6e4	OAC_UoC (706)	393	4	374	0	15
a307c661f	OAC_UoC (706)	133	9	112	0	12
c60ea332a	OAC_UoC (706)	497	11	477	6	3
953dec19d	OAC_UoC (706)	69	27	26	1	15
ca7711a37	OAC_UoC (706)	227	3	216	0	8
071d0791a	OAC_UoC (706)	8	0	6	0	2
5da22e009	OAC_UoC (706)	730	0	706	0	24
4b835a2c9	OAC_UoC (706)	88	2	75	0	11
9ea99e16e	OAC_UoC (706)	508	5	490	0	13
9aa3acd19	OAC_UoC (706)	460	0	0	0	460
a7e6decaf	OAC_UoC (706)	807	2	759	0	46
32f6dd0cf	OAC_UoC (706)	634	2	599	3	30
d297f88c6	OAC_UoC (706)	71	38	0	5	28
db31fa7c8	OAC_UoC (706)	55	0	44	0	11
29b372cac	OAC_UoC (706)	485	3	465	0	17
e308def3a	OAC_UoC (706)	217	8	149	1	59
f0b27a5c1	OAC_UoC (706)	213	9	184	0	20
c4577b943	OAC_UoC (706)	243	21	196	0	26
ec1b7dd05	OAC_UoC (706)	199	1	161	0	37
47c4c85db	OAC_UoC (706)	702	1	660	1	40
66af59b0d	OAC_UoC (706)	46	1	45	0	0
0055e71c7	OAC_UoC (706)	110	5	79	0	26
00e5e53d7	OAC_UoC (706)	38	0	8	0	30
64bd3d290	OAC_UoC (706)	147	23	89	0	35
f00bf10ff	OAC_UoC (706)	45	1	23	0	21
20b4d892f	OAC_UoC (706)	1140	0	1087	1	52
8901e06df	OAC_UoC (706)	766	21	715	0	30
abd72ff6c	OAC_UoC (706)	61	25	2	1	33
63e247323	OAC_UoC (706)	397	15	347	0	35
5dccbd390	OAC_UoC (706)	268	20	220	0	28
c74b76432	OAC_UoC (706)	107	0	80	0	27
aed32e1e7	OAC_UoC (706)	718	29	641	0	48
8034cb668	OAC_UoC (706)	1250	20	1204	4	22
d4524f903	OAC_UoC (706)	805	2	626	1	176
75e7a2d79	OAC_UoC (706)	416	2	373	0	41
bbac0528c	OAC_UoC (706)	926	4	909	0	13
639da7c0e	OAC_UoC (706)	496	27	445	3	21
577ecc292	OAC_UoC (706)	828	0	0	11	817
444866aec	OAC_UoC (706)	304	0	278	0	26
04e7cbcad	OAC_UoC (706)	372	1	340	0	31
7b32d7b4f	OAC_UoC (706)	46	1	28	0	17
40386f4d5	OAC_UoC (706)	661	2	642	5	12
7f03ba2fd	OAC_UoC (706)	72	9	29	0	34
21201b61e	OAC_UoC (706)	122	0	64	0	58
61aa1e867	OAC_UoC (706)	95	40	22	1	32
c313c88fb	OAC_UoC (706)	540	6	495	0	39
48140cb1d	OAC_UoC (706)	235	1	183	0	51
5d753c98c	OAC_UoC (706)	300	40	219	0	41
4853570ea	OAC_UoC (706)	319	0	278	0	41
45d679e5a	OAC_UoC (706)	600	0	1	11	588
dee48b7aa	OAC_UoC (706)	308	0	279	0	29
022659a2e	OAC_UoC (706)	534	4	491	0	39
5ba2bfc82	OAC_UoC (706)	84	0	60	0	24
e6f859f4f	OAC_UoC (706)	236	0	226	0	10
cfb4c3f27	OAC_UoC (706)	415	2	379	1	33
38344aa74	OAC_UoC (706)	107	0	64	0	43
cc918e359	OAC_UoC (706)	193	6	160	0	27
f42281020	OAC_UoC (706)	360	0	341	1	18
5ecb377ad	OAC_UoC (706)	288	5	238	0	45
adcfdf622	OAC_UoC (706)	196	0	169	0	27
d82a8c024	OAC_UoC (706)	209	6	173	0	30
6da5c064f	OAC_UoC (706)	647	6	602	1	38
5d0094894	OAC_UoC (706)	166	52	91	7	16
de3b220bf	OAC_UoC (706)	151	2	131	0	18
b7540e1d2	OAC_UoC (706)	419	0	32	0	387
ad1144985	OAC_UoC (706)	397	66	301	4	26
c954fcf01	OAC_UoC (706)	102	1	66	0	35
7fcadaf8b	OAC_UoC (706)	286	1	253	0	32
f3e697844	OAC_UoC (706)	57	0	17	0	40
1f57b334e	OAC_UoC (706)	103	7	44	0	52
7fe6a4964	OAC_UoC (706)	172	6	128	1	37
2a20a6519	OAC_UoC (706)	292	13	178	4	97
95efeed47	OAC_UoC (706)	209	0	187	1	21
16f3200d0	OAC_UoC (706)	774	14	714	12	34
c4c62c28a	OAC_UoC (706)	818	1	790	0	27
771051e58	OAC_UoC (706)	301	25	226	0	50
1958e3fe4	OAC_UoC (706)	800	4	741	0	55
fcc7b6daf	OAC_UoC (706)	176	5	148	0	23
f943aaf3c	OAC_UoC (706)	623	0	599	4	20
3fd961132	OAC_UoC (706)	533	2	519	0	12
614cc93bb	OAC_UoC (706)	145	0	138	0	7
c9ca23759	OAC_UoC (706)	233	1	208	0	24
752170f0d	OAC_UoC (706)	707	2	685	1	19
76c9e4b9a	OAC_UoC (706)	296	31	234	6	25
3677fc279	OAC_UoC (706)	321	15	264	0	42
e225fb7c1	OAC_UoC (706)	564	32	511	1	20
3681b57c4	OAC_UoC (706)	480	0	453	2	25
cafa1c4cb	OAC_UoC (706)	712	4	698	6	4
d905f253b	OAC_UoC (706)	289	10	257	0	22
24bacec57	OAC_UoC (706)	189	22	144	7	16
e2ca22034	OAC_UoC (706)	262	27	180	0	55
9b0e5f00d	OAC_UoC (706)	728	0	1	2	725
e9302f889	OAC_UoC (706)	560	0	521	0	39
b8ce819fc	OAC_UoC (706)	401	5	379	0	17
58109bce6	OAC_UoC (706)	123	0	0	1	122
96395be68	OAC_UoC (706)	179	34	96	1	48
46ef3d4db	OAC_UoC (706)	475	29	425	6	15
6ddc6b0eb	OAC_UoC (706)	552	0	20	2	530
7138a8187	OAC_UoC (706)	555	29	475	0	51
cf8b408a7	OAC_UoC (706)	478	2	439	1	36
2d757385b	OAC_UoC (706)	629	1	585	0	43
375287943	OAC_UoC (706)	1753	81	1659	9	4
80ef2dc3a	OAC_UoC (706)	477	41	376	0	60
257c59264	OAC_UoC (706)	357	9	311	0	37
56486710d	OAC_UoC (706)	32	1	2	0	29
238cdb161	OAC_UoC (706)	133	2	91	0	40
6c92f8b77	OAC_UoC (706)	327	39	260	0	28
87da2f92c	OAC_UoC (706)	66	1	51	1	13
eeed56715	OAC_UoC (706)	1203	0	1175	0	28
43964f503	OAC_UoC (706)	233	2	198	0	33
283bc39bc	OAC_UoC (706)	400	21	335	0	44
e692cad27	OAC_UoC (706)	362	1	328	0	33
5506c0aa4	OAC_UoC (706)	127	0	115	0	12
bf9bdc838	OAC_UoC (706)	27	0	0	0	27
afd3f0c53	OAC_UoC (706)	581	4	553	1	23
66c14ba22	OAC_UoC (706)	544	18	489	0	37
e98422b6e	OAC_UoC (706)	209	25	158	3	23
b48f3b8f2	OAC_UoC (706)	736	178	514	2	42
35daab102	OAC_UoC (706)	942	53	841	6	42
f711fb39e	OAC_UoC (706)	184	2	171	1	10
e4ba04d76	OAC_UoC (706)	21	1	0	0	20
4400030f9	OAC_UoC (706)	88	0	63	0	25
87aebaab1	OAC_UoC (706)	205	0	172	10	23
b5487a371	OAC_UoC (706)	719	9	697	1	12
134b51c64	OAC_UoC (706)	1176	3	1117	2	54
37d543070	OAC_UoC (706)	21	0	5	0	16
4fdfef5cf	OAC_UoC (706)	212	3	160	1	48
c2d64ae0a	OAC_UoC (706)	325	1	306	0	18
d74d36850	OAC_UoC (706)	372	15	319	0	38
6e3e72a71	OAC_UoC (706)	174	5	141	2	26
d48cde4ed	OAC_UoC (706)	1279	12	1228	0	39
9144df5d3	OAC_UoC (706)	187	0	163	0	24
5fe64ce86	OAC_UoC (706)	94	22	52	0	20
db8bd4b1a	OAC_UoC (706)	243	0	208	0	35
bdd4bcbed	OAC_UoC (706)	213	36	162	0	15
069aafe57	OAC_UoC (706)	735	2	703	0	30
ebb888c43	OAC_UoC (706)	311	1	285	0	25
cdb7558b3	OAC_UoC (706)	185	19	142	0	24
ef3eb8a93	OAC_UoC (706)	237	1	169	0	67
b0eb9438e	OAC_UoC (706)	136	18	92	0	26
70ce8868c	OAC_UoC (706)	106	51	24	4	27
0922fcb4d	OAC_UoC (706)	118	3	98	1	16
0723f0d9f	OAC_UoC (706)	149	0	112	0	37
8fd78f482	OAC_UoC (706)	711	0	0	9	702
bb03a57a2	OAC_UoC (706)	571	20	517	0	34
03e7a6e35	OAC_UoC (706)	542	1	510	0	31
4b9474ab1	OAC_UoC (706)	471	0	437	0	34
67cb9bc91	OAC_UoC (706)	266	0	198	0	68
aa0d11420	OAC_UoC (706)	553	1	510	0	42
a114d905e	OAC_UoC (706)	151	4	90	3	54
d7858b21b	OAC_UoC (706)	333	1	0	0	332
6b340cf77	OAC_UoC (706)	409	6	372	6	25
ceb8fe089	OAC_UoC (706)	665	1	643	0	21
ffeb8c1a1	OAC_UoC (706)	494	3	444	5	42
d065daff8	OAC_UoC (706)	13	0	0	0	13
3cfe27e0c	OAC_UoC (706)	381	30	312	3	36
4a0cad0b0	OAC_UoC (706)	159	4	129	0	26
71d5a935b	OAC_UoC (706)	409	30	348	1	30
92f5771b0	OAC_UoC (706)	635	0	0	0	635
6a52e81f5	OAC_UoC (706)	349	5	322	0	22
beb05056c	OAC_UoC (706)	154	4	107	0	43
4f659330e	OAC_UoC (706)	490	26	445	0	19
8bb02ce92	OAC_UoC (706)	39	0	0	1	38
29d537cdd	OAC_UoC (706)	207	19	152	0	36
17c659187	OAC_UoC (706)	407	18	362	0	27
30faced8a	OAC_UoC (706)	117	1	31	0	85
d483a0d60	OAC_UoC (706)	233	9	178	1	45
9fe4684a2	OAC_UoC (706)	288	18	234	0	36
596c8faf7	OAC_UoC (706)	1383	24	1319	0	40
12247dcf3	OAC_UoC (706)	384	11	315	0	58
06aa3e8ba	OAC_UoC (706)	96	2	56	1	37
2cd38ee9d	OAC_UoC (706)	349	18	295	2	34
4a1eab27e	OAC_UoC (706)	199	152	6	4	37
459474357	OAC_UoC (706)	378	11	329	2	36
c5952a637	OAC_UoC (706)	309	36	23	19	231
9883b3fa0	OAC_UoC (706)	351	34	273	2	42
54b73a928	OAC_UoC (706)	493	4	466	5	18
fe1e56e91	OAC_UoC (706)	187	29	119	1	38
3d9f6a63a	OAC_UoC (706)	156	12	122	0	22
edac86eb9	OAC_UoC (706)	849	2	793	1	53
648b43348	OAC_UoC (706)	331	13	274	0	44
6666fd464	OAC_UoC (706)	354	12	322	2	18
9f1c8dc43	OAC_UoC (706)	559	2	528	4	25
b2e760141	OAC_UoC (706)	31	4	0	0	27
9994b9bcd	OAC_UoC (706)	570	10	522	0	38
b207ab03c	OAC_UoC (706)	92	14	21	0	57
4e7133d22	OAC_UoC (706)	287	24	233	0	30
365829ef5	OAC_UoC (706)	1394	24	1323	0	47
f8a084f18	OAC_UoC (706)	1243	126	1096	6	15
6136fd416	OAC_UoC (706)	93	26	52	3	12
9c4df4e50	OAC_UoC (706)	24	0	17	0	7
be9162257	OAC_UoC (706)	28	6	2	0	20
288598f7e	OAC_UoC (706)	136	18	92	3	23
6de777c2a	OAC_UoC (706)	258	3	227	0	28
66fe3d762	OAC_UoC (706)	863	851	1	2	9
8d2e40d78	OAC_UoC (706)	392	0	320	2	70
8303c32a7	OAC_UoC (706)	893	7	814	4	68
34dbf2ee9	OAC_UoC (706)	55	1	22	2	30
a65430734	OAC_UoC (706)	583	20	536	0	27
ec7c039d2	OAC_UoC (706)	67	0	37	0	30
6b3917db4	OAC_UoC (706)	83	0	45	0	38
5bfe33809	OAC_UoC (706)	338	18	282	0	38
d4e800c00	OAC_UoC (706)	101	38	41	0	22
432cf8bca	OAC_UoC (706)	510	2	464	0	44
3d2fe7bef	OAC_UoC (706)	361	2	11	1	347
d8a4d13ab	OAC_UoC (706)	159	3	135	0	21
ba9c1d3b5	OAC_UoC (706)	878	0	856	0	22
cb6204c30	OAC_UoC (706)	488	1	425	0	62
c95add458	OAC_UoC (706)	263	4	218	6	35
ed57add98	OAC_UoC (706)	63	0	50	0	13
bd1f49af4	OAC_UoC (706)	300	0	248	0	52
f3918486d	OAC_UoC (706)	94	0	59	0	35
86017cbde	OAC_UoC (706)	540	37	464	3	36
701fa3d4c	OAC_UoC (706)	371	0	341	3	27
e1ab389f5	OAC_UoC (706)	268	9	245	0	14
2abea9834	OAC_UoC (706)	460	0	416	0	44
559cea0ac	OAC_UoC (706)	179	27	115	0	37
cb737093f	OAC_UoC (706)	140	48	62	6	24
80a954bba	OAC_UoC (706)	55	0	44	0	11
a3688c009	OAC_UoC (706)	538	39	460	6	33
a32f20566	OAC_UoC (706)	229	0	206	0	23
fef5388f0	OAC_UoC (706)	78	0	69	0	9
c5f1b6f71	OAC_UoC (706)	38	2	4	0	32
c17bf44d1	OAC_UoC (706)	347	6	312	6	23
8208e34f9	OAC_UoC (706)	977	0	917	0	60
a59804475	OAC_UoC (706)	577	51	497	0	29
29aee1dbe	OAC_UoC (706)	146	28	83	0	35
87e7bd70a	OAC_UoC (706)	448	27	385	4	32
76d9fb0e6	OAC_UoC (706)	503	12	474	3	14
60c45a7da	OAC_UoC (706)	383	0	357	4	22
5321f79ed	OAC_UoC (706)	302	8	252	1	41
a2bf88aa7	OAC_UoC (706)	294	0	280	0	14
8a35d108e	OAC_UoC (706)	193	2	166	0	25
1871a4662	OAC_UoC (706)	524	32	456	14	22
efffc70b8	OAC_UoC (706)	120	14	58	0	48
e3806a66e	OAC_UoC (706)	428	20	374	1	33
0c6dec712	OAC_UoC (706)	629	3	602	3	21
492baa585	OAC_UoC (706)	571	5	553	0	13
78a21864a	OAC_UoC (706)	235	1	174	0	60
f0404cb35	OAC_UoC (706)	430	52	308	1	69
9eb4ff818	OAC_UoC (706)	432	16	387	1	28
35a0a3049	OAC_UoC (706)	45	18	0	0	27
ee95705ca	OAC_UoC (706)	311	8	266	0	37
2210bc79b	OAC_UoC (706)	174	11	101	1	61
767a66449	OAC_UoC (706)	423	26	358	1	38
450b76863	OAC_UoC (706)	261	0	213	8	40
0c8958d7b	OAC_UoC (706)	476	2	424	0	50
e0b6c14f4	OAC_UoC (706)	280	1	260	0	19
5ef2dbc6e	OAC_UoC (706)	148	1	0	3	144
bc79e2fab	OAC_UoC (706)	710	35	592	1	82
8fa0d17c9	OAC_UoC (706)	51	0	2	0	49
767f6feb5	OAC_UoC (706)	43	2	4	10	27
fb3b80812	OAC_UoC (706)	144	25	85	0	34
0bde7a9c5	OAC_UoC (706)	161	21	109	3	28
d05303a53	OAC_UoC (706)	1317	27	1265	9	16
6d2f4e01b	OAC_UoC (706)	48	18	0	0	30
00acfce2f	OAC_UoC (706)	387	1	360	0	26
4441444a8	OAC_UoC (706)	140	10	102	0	28
15ebf6a68	OAC_UoC (706)	458	123	319	5	11
1776ba1eb	OAC_UoC (706)	26	0	7	0	19
29b39fa54	OAC_UoC (706)	184	3	154	2	25
7e66a482c	OAC_UoC (706)	699	42	630	0	27
9e84b160a	OAC_UoC (706)	571	18	519	0	34
425b9ea61	OAC_UoC (706)	24	15	8	0	1
b31a257ce	OAC_UoC (706)	355	20	313	2	20
b27786b76	OAC_UoC (706)	740	29	697	1	13
41e985aa5	OAC_UoC (706)	878	2	843	0	33
a6cc44cba	OAC_UoC (706)	45	0	32	0	13
580f02295	OAC_UoC (706)	322	47	234	1	40
133e21428	OAC_UoC (706)	488	3	440	2	43
639c6f5a4	OAC_UoC (706)	136	22	59	2	53
efc5e9dc9	OAC_UoC (706)	151	1	102	0	48
e5c42fa30	OAC_UoC (706)	235	50	124	1	60
0be16d4bd	OAC_UoC (706)	1148	20	1076	0	52
9b03b9e1b	OAC_UoC (706)	169	4	135	0	30
73f510889	OAC_UoC (706)	50	0	50	0	0
b9c6a8e35	OAC_UoC (706)	277	2	244	1	30
fca831cd5	OAC_UoC (706)	24	0	1	1	22
02453f630	OAC_UoC (706)	581	16	540	0	25
b384683d8	OAC_UoC (706)	531	7	499	1	24
e3c882402	OAC_UoC (706)	565	1	534	0	30
06b180435	OAC_UoC (706)	385	0	369	0	16
e20913fae	OAC_UoC (706)	516	31	459	1	25
d0fa7f8f9	OAC_UoC (706)	547	22	507	0	18
ef236a08e	OAC_UoC (706)	1247	12	1213	6	16
c4a9bc403	OAC_UoC (706)	13	0	0	0	13
3acd7b5ce	OAC_UoC (706)	69	0	49	1	19
69acfce1b	OAC_UoC (706)	379	11	356	0	12
691be6996	OAC_UoC (706)	659	0	636	0	23
46e490c97	OAC_UoC (706)	393	3	366	0	24
0cee7e0cf	OAC_UoC (706)	51	0	29	0	22
5d3174b10	OAC_UoC (706)	529	3	493	7	26
217290062	OAC_UoC (706)	455	2	415	0	38
7cb74681c	OAC_UoC (706)	701	3	654	1	43
99ab26351	OAC_UoC (706)	83	0	51	0	32
c70a5489c	OAC_UoC (706)	94	0	48	0	46
7d9612b5b	OAC_UoC (706)	297	7	249	0	41
e4e15116e	OAC_UoC (706)	126	21	55	0	50
ff17d702f	OAC_UoC (706)	217	1	200	5	11
688c6f0b2	OAC_UoC (706)	39	2	0	1	36
b9c930ab6	OAC_UoC (706)	104	10	67	8	19
97a8da910	OAC_UoC (706)	7	0	0	0	7
6dbb23b5b	OAC_UoC (706)	53	0	20	1	32
0c596e131	OAC_UoC (706)	229	42	159	2	26
34f4a1f2b	OAC_UoC (706)	38	0	9	0	29
1527bc8b5	OAC_UoC (706)	12	0	0	1	11
0a60808f0	OAC_UoC (706)	519	3	485	0	31
7f7a57bd9	OAC_UoC (706)	472	1	396	1	74
f766c67a2	OAC_UoC (706)	335	10	303	0	22
637545992	OAC_UoC (706)	19	0	7	0	12
70224ed44	OAC_UoC (706)	227	8	164	0	55
a3cb977c0	OAC_UoC (706)	71	1	35	1	34
a3b92e881	OAC_UoC (706)	746	0	712	0	34
0b64dd9e1	OAC_UoC (706)	21	0	1	1	19
77e647a05	OAC_UoC (706)	208	0	164	1	43
05fb093d1	OAC_UoC (706)	31	0	6	1	24
c4576ef69	OAC_UoC (706)	591	51	527	0	13
d24acdce6	OAC_UoC (706)	240	0	194	0	46
aaf797b82	OAC_UoC (706)	112	0	79	13	20
0985a2e91	OAC_UoC (706)	94	41	5	1	47
640af42bc	OAC_UoC (706)	179	4	150	0	25
c4053e960	OAC_UoC (706)	77	11	37	7	22
a11e64951	OAC_UoC (706)	144	29	81	0	34
cd34a2626	OAC_UoC (706)	225	0	199	0	26
4f47f6288	OAC_UoC (706)	169	7	121	0	41
2567f5779	OAC_UoC (706)	299	8	276	1	14
04feb20b0	OAC_UoC (706)	148	0	124	8	16
a753fb902	OAC_UoC (706)	88	1	59	0	28
b095be882	OAC_UoC (706)	335	1	298	0	36
3abbfc149	OAC_UoC (706)	158	0	140	1	17
d2588a7ed	OAC_UoC (706)	655	41	576	1	37
fc9a6db44	OAC_UoC (706)	80	0	46	0	34
cd65d105e	OAC_UoC (706)	305	1	284	0	20

## Sheet: EDF1F-J
Sample	Cohort (n)	All damaging alterations	Homozygous deletions	Amplifications	Double hits	Damaging SNVs and indels
0c78eb71d	P-BO_UoC (171)	65	1	31	3	30
83e5f80b1	P-BO_UoC (171)	6	0	0	0	6
bd0b25935	P-BO_UoC (171)	92	30	42	0	20
5e8016e0d	P-BO_UoC (171)	12	2	0	0	10
89bab9e7f	P-BO_UoC (171)	19	1	0	0	18
e5bce2d83	P-BO_UoC (171)	6	0	0	0	6
932be7813	P-BO_UoC (171)	79	2	57	4	16
abe0a2a74	P-BO_UoC (171)	49	18	0	0	31
89cc2856c	P-BO_UoC (171)	95	11	63	3	18
98011f8fb	P-BO_UoC (171)	71	2	64	0	5
c7bfd214f	P-BO_UoC (171)	565	10	534	2	19
392af0c06	P-BO_UoC (171)	19	0	0	0	19
3132e2e81	P-BO_UoC (171)	17	3	0	0	14
8cf58ec6a	P-BO_UoC (171)	76	0	43	0	33
cb938cf52	P-BO_UoC (171)	24	2	0	0	22
e26373e30	P-BO_UoC (171)	127	0	72	0	55
30e5afb25	P-BO_UoC (171)	7	0	0	0	7
d1d692f97	P-BO_UoC (171)	26	1	0	0	25
99febb5cb	P-BO_UoC (171)	2	1	0	0	1
a968458c4	P-BO_UoC (171)	9	1	3	0	5
9c1aa33d8	P-BO_UoC (171)	71	2	55	0	14
823eddf54	P-BO_UoC (171)	14	2	0	0	12
5e49d3e75	P-BO_UoC (171)	17	0	0	0	17
f0e5bb894	P-BO_UoC (171)	53	1	45	0	7
39402fc51	P-BO_UoC (171)	69	2	45	0	22
3ecd9b003	P-BO_UoC (171)	18	4	0	0	14
a624a0c1c	P-BO_UoC (171)	22	4	0	0	18
a504c27a1	P-BO_UoC (171)	102	4	80	0	18
f8b3f47b0	P-BO_UoC (171)	41	0	27	0	14
3d2fee3d7	P-BO_UoC (171)	13	0	0	0	13
cb69d1fba	P-BO_UoC (171)	60	1	45	0	14
d9b28bce2	P-BO_UoC (171)	29	4	21	0	4
350f647ea	P-BO_UoC (171)	94	11	64	0	19
e1b2d7684	P-BO_UoC (171)	7	0	0	0	7
94cf9c15b	P-BO_UoC (171)	14	3	1	0	10
41a8e824a	P-BO_UoC (171)	76	0	31	12	33
3b5faf7fa	P-BO_UoC (171)	27	3	0	1	23
535ae4190	P-BO_UoC (171)	567	454	74	12	27
b85849fd4	P-BO_UoC (171)	101	9	51	6	35
a548137db	P-BO_UoC (171)	22	4	0	1	17
5b45e0020	P-BO_UoC (171)	36	0	0	2	34
e9ababac8	P-BO_UoC (171)	336	6	191	0	139
d3fd68ca7	P-BO_UoC (171)	156	0	125	0	31
435231ba0	P-BO_UoC (171)	167	45	106	0	16
a4c82f20a	P-BO_UoC (171)	28	14	1	0	13
d6cafedcf	P-BO_UoC (171)	47	0	16	2	29
c4ee5c2d2	P-BO_UoC (171)	86	0	54	3	29
d407630d9	P-BO_UoC (171)	85	23	21	8	33
f51325070	P-BO_UoC (171)	25	3	0	0	22
e4e9ce03e	P-BO_UoC (171)	85	3	48	0	34
78f5e6530	P-BO_UoC (171)	550	3	517	7	23
c4998db74	P-BO_UoC (171)	174	2	132	2	38
cd670c5bf	P-BO_UoC (171)	128	0	101	0	27
e18a5fa3d	P-BO_UoC (171)	118	21	65	4	28
b38c63f4e	P-BO_UoC (171)	207	3	162	3	39
4d1b63cd0	P-BO_UoC (171)	18	0	0	0	18
e501cc449	P-BO_UoC (171)	118	9	81	1	27
a2f163c5f	P-BO_UoC (171)	27	1	3	0	23
e63aa9032	P-BO_UoC (171)	13	1	0	0	12
57d14cc88	P-BO_UoC (171)	1	0	0	0	1
65b5b6c80	P-BO_UoC (171)	184	2	138	0	44
4462808be_b	P-BO_UoC (171)	46	1	45	0	0
3aa1e9512	P-BO_UoC (171)	19	2	0	1	16
ffedffc3c	P-BO_UoC (171)	55	0	53	0	2
90d1698ca	P-BO_UoC (171)	20	0	0	0	20
4052d57db	P-BO_UoC (171)	77	0	66	0	11
dda49aa31	P-BO_UoC (171)	46	0	0	1	45
8fa09e851	P-BO_UoC (171)	18	0	0	0	18
efbff1250	P-BO_UoC (171)	116	55	7	11	43
c3e665b06	P-BO_UoC (171)	64	8	44	0	12
5506e8142	P-BO_UoC (171)	60	42	0	4	14
c52cf1242	P-BO_UoC (171)	72	2	46	1	23
0ca3ce6ba	P-BO_UoC (171)	154	28	77	0	49
b92477b88	P-BO_UoC (171)	71	10	46	1	14
74ffea604	P-BO_UoC (171)	71	2	50	0	19
ddbe3673f	P-BO_UoC (171)	957	5	922	1	29
66d29a68f	P-BO_UoC (171)	59	3	45	0	11
5fe63c5af	P-BO_UoC (171)	22	2	0	0	20
f231a315e	P-BO_UoC (171)	73	4	30	6	33
a5fac3ff9	P-BO_UoC (171)	6	4	0	0	2
868f6277a	P-BO_UoC (171)	17	0	0	0	17
54617d4c0	P-BO_UoC (171)	222	0	189	0	33
fd48cee43	P-BO_UoC (171)	21	0	0	0	21
763bdfa27	P-BO_UoC (171)	220	1	0	1	218
bc902e5d2	P-BO_UoC (171)	57	42	1	0	14
f946a4a9e	P-BO_UoC (171)	18	0	1	0	17
0200e6471	P-BO_UoC (171)	37	2	0	1	34
89a60e1b2	P-BO_UoC (171)	26	3	1	0	22
ed844be65	P-BO_UoC (171)	55	2	45	0	8
4462808be_a	P-BO_UoC (171)	11	0	0	1	10
84ca6c4ab	P-BO_UoC (171)	45	22	3	1	19
ad6d3f976	P-BO_UoC (171)	9	0	0	0	9
aa9d6d754	P-BO_UoC (171)	16	4	0	2	10
fbfa913e0	P-BO_UoC (171)	83	1	0	0	82
d116cfc24	P-BO_UoC (171)	21	2	0	0	19
4eefb47e7	P-BO_UoC (171)	415	39	342	1	33
aa3c40924	P-BO_UoC (171)	51	1	21	1	28
244c3683e	P-BO_UoC (171)	20	0	0	0	20
ce5860dec	P-BO_UoC (171)	17	2	0	0	15
75c024e1e	P-BO_UoC (171)	87	12	51	2	22
918c5c035	P-BO_UoC (171)	63	0	45	0	18
0f74c8119	P-BO_UoC (171)	71	37	0	0	34
51c0644cb	P-BO_UoC (171)	95	34	16	1	44
265fc4af4	P-BO_UoC (171)	66	1	44	0	21
9ca7c643f	P-BO_UoC (171)	24	2	0	1	21
2db40d1b5	P-BO_UoC (171)	21	7	0	0	14
631b2a1e3	P-BO_UoC (171)	22	7	0	0	15
f00bf10ff	P-BO_UoC (171)	80	43	0	1	36
f00f79f89	P-BO_UoC (171)	108	4	44	6	54
8a852c99b	P-BO_UoC (171)	21	5	0	0	16
a80cb026f	P-BO_UoC (171)	17	3	0	0	14
eebaea4b7	P-BO_UoC (171)	30	0	0	0	30
d4524f903	P-BO_UoC (171)	220	0	0	0	220
f228b6733	P-BO_UoC (171)	42	0	11	0	31
695f10b6d	P-BO_UoC (171)	202	0	158	0	44
dee48b7aa	P-BO_UoC (171)	10	0	0	0	10
b244459be	P-BO_UoC (171)	93	2	67	2	22
a56b742e7	P-BO_UoC (171)	72	0	15	0	57
8901e06df	P-BO_UoC (171)	53	17	36	0	0
929ad7259	P-BO_UoC (171)	27	2	0	4	21
c313c88fb	P-BO_UoC (171)	74	5	44	0	25
1e3374246	P-BO_UoC (171)	119	0	103	0	16
5ba2bfc82	P-BO_UoC (171)	95	1	58	0	36
9baf4aab0	P-BO_UoC (171)	52	21	3	17	11
aed32e1e7	P-BO_UoC (171)	102	51	44	0	7
444866aec	P-BO_UoC (171)	79	5	55	0	19
99ab26351	P-BO_UoC (171)	9	0	2	0	7
133e21428	P-BO_UoC (171)	32	3	2	1	26
d0fa7f8f9	P-BO_UoC (171)	80	25	45	0	10
c663059a3	P-BO_UoC (171)	37	3	3	0	31
75ce1bd6d	P-BO_UoC (171)	17	7	4	1	5
40386f4d5	P-BO_UoC (171)	15	6	5	0	4
1791449d2	P-BO_UoC (171)	130	1	104	2	23
d3012eb5c	P-BO_UoC (171)	6	0	0	0	6
674447974	P-BO_UoC (171)	3	0	1	0	2
70d958f9e	P-BO_UoC (171)	76	0	46	1	29
997182d49	P-BO_UoC (171)	283	236	46	0	1
a7376de8b	P-BO_UoC (171)	47	0	0	0	47
8034cb668	P-BO_UoC (171)	52	0	3	1	48
a575fa3a0	P-BO_UoC (171)	77	2	74	0	1
b8b2821ff	P-BO_UoC (171)	28	2	26	0	0
eeec562d1	P-BO_UoC (171)	77	23	50	0	4
639c6f5a4	P-BO_UoC (171)	107	1	39	4	63
e2ca22034	P-BO_UoC (171)	44	0	3	2	39
a32f20566	P-BO_UoC (171)	389	0	354	1	34
87e7bd70a	P-BO_UoC (171)	48	0	32	0	16
87da2f92c	P-BO_UoC (171)	19	4	14	0	1
ec7c039d2	P-BO_UoC (171)	18	1	2	0	15
0690f4911	P-BO_UoC (171)	24	9	8	0	7
0922fcb4d	P-BO_UoC (171)	38	0	30	0	8
bb03a57a2	P-BO_UoC (171)	28	2	6	0	20
3d9f6a63a	P-BO_UoC (171)	33	23	6	0	4
7fcadaf8b	P-BO_UoC (171)	35	7	11	0	17
f3e697844	P-BO_UoC (171)	180	0	115	0	65
e068bb52d	P-BO_UoC (171)	49	5	15	2	27
5d0094894	P-BO_UoC (171)	189	46	120	7	16
6904b15af	P-BO_UoC (171)	30	0	2	0	28
8e4d0a4d3	P-BO_UoC (171)	24	0	0	1	23
fadb396bc	P-BO_UoC (171)	23	0	18	1	4
29b372cac	P-BO_UoC (171)	10	0	2	0	8
efab5fcee	P-BO_UoC (171)	48	3	27	0	18
25e28ea26	P-BO_UoC (171)	87	46	0	2	39
2bad03c19	P-BO_UoC (171)	436	0	430	1	5
493bf7322	P-BO_UoC (171)	62	0	4	0	58
87aebaab1	P-BO_UoC (171)	64	0	50	0	14
38344aa74	P-BO_UoC (171)	32	6	11	0	15
02453f630	P-BO_UoC (171)	31	1	11	1	18
35a0a3049	P-BO_UoC (171)	22	1	0	0	21
67cb9bc91	P-BO_UoC (171)	20	0	1	0	19
c9ca23759	P-BO_UoC (171)	22	1	14	0	7
a3688c009	P-BO_UoC (171)	17	1	16	0	0
1099	P-BO_FHCRC (47)	16	0	0	1	15
23521	P-BO_FHCRC (47)	32	0	24	0	8
23579	P-BO_FHCRC (47)	12	0	0	0	12
23593	P-BO_FHCRC (47)	11	0	0	0	11
23605	P-BO_FHCRC (47)	10	2	0	0	8
23635	P-BO_FHCRC (47)	114	0	98	0	16
23662	P-BO_FHCRC (47)	6	0	0	0	6
23677	P-BO_FHCRC (47)	12	0	0	0	12
23719	P-BO_FHCRC (47)	4	2	0	0	2
23749	P-BO_FHCRC (47)	110	1	98	0	11
23770	P-BO_FHCRC (47)	1	0	0	0	1
23806	P-BO_FHCRC (47)	17	0	0	0	17
23908	P-BO_FHCRC (47)	8	2	0	0	6
23920	P-BO_FHCRC (47)	15	0	0	0	15
23962	P-BO_FHCRC (47)	8	2	0	0	6
23974	P-BO_FHCRC (47)	29	0	0	0	29
24016	P-BO_FHCRC (47)	17	9	0	0	8
24028	P-BO_FHCRC (47)	15	1	0	0	14
24058	P-BO_FHCRC (47)	18	0	0	0	18
24091	P-BO_FHCRC (47)	106	0	97	0	9
24136	P-BO_FHCRC (47)	115	0	103	0	12
24145	P-BO_FHCRC (47)	1547	4	1532	0	11
24175	P-BO_FHCRC (47)	117	8	101	0	8
24214	P-BO_FHCRC (47)	42	0	10	0	32
24253	P-BO_FHCRC (47)	14	0	0	0	14
24265	P-BO_FHCRC (47)	6	0	0	0	6
24283	P-BO_FHCRC (47)	10	0	0	0	10
24358	P-BO_FHCRC (47)	13	6	0	0	7
24383	P-BO_FHCRC (47)	3	0	0	0	3
24394	P-BO_FHCRC (47)	15	0	0	0	15
24439	P-BO_FHCRC (47)	23	0	0	0	23
24445	P-BO_FHCRC (47)	7	2	0	0	5
24481	P-BO_FHCRC (47)	8	0	0	0	8
24547	P-BO_FHCRC (47)	9	2	0	0	7
24559	P-BO_FHCRC (47)	6	1	0	0	5
24568	P-BO_FHCRC (47)	16	3	0	0	13
24592	P-BO_FHCRC (47)	19	4	0	0	15
24616	P-BO_FHCRC (47)	11	2	0	0	9
24672	P-BO_FHCRC (47)	21	17	0	0	4
24810	P-BO_FHCRC (47)	10	0	0	0	10
24855	P-BO_FHCRC (47)	8	0	3	0	5
24864	P-BO_FHCRC (47)	25	12	0	0	13
24888	P-BO_FHCRC (47)	55	0	44	0	11
24924	P-BO_FHCRC (47)	56	0	40	0	16
431	P-BO_FHCRC (47)	21	0	0	0	21
760	P-BO_FHCRC (47)	40	0	0	9	31
816	P-BO_FHCRC (47)	42	0	10	0	32
d0b1f6e4a	NP-BO_UoC (26)	56	0	44	0	12
16ac4f6a1	NP-BO_UoC (26)	22	0	0	0	22
c5137d4f8	NP-BO_UoC (26)	200	0	0	1	199
2f37c6b03	NP-BO_UoC (26)	14	10	0	0	4
e4c2cd106	NP-BO_UoC (26)	9	2	0	0	7
cfb85dac1	NP-BO_UoC (26)	17	5	0	0	12
c8d1ed715	NP-BO_UoC (26)	50	0	46	0	4
ab5a113d2	NP-BO_UoC (26)	24	3	0	0	21
a27c4f01a	NP-BO_UoC (26)	69	2	45	0	22
b45c7b302	NP-BO_UoC (26)	58	3	45	1	9
1e2187276	NP-BO_UoC (26)	14	0	0	0	14
ec93f27a1	NP-BO_UoC (26)	60	6	47	0	7
c3e7444c6	NP-BO_UoC (26)	84	12	45	0	27
7cda9ce31	NP-BO_UoC (26)	6	1	3	0	2
3239dd4ca	NP-BO_UoC (26)	40	16	0	0	24
632819cf1	NP-BO_UoC (26)	30	20	0	0	10
c6a242322	NP-BO_UoC (26)	32	18	0	0	14
3017acf98	NP-BO_UoC (26)	23	1	0	0	22
1d88e0920	NP-BO_UoC (26)	76	28	43	0	5
bad6beba7	NP-BO_UoC (26)	36	3	0	0	33
31f122469	NP-BO_UoC (26)	2	0	0	0	2
4976530f6	NP-BO_UoC (26)	28	23	0	0	5
2442f031c	NP-BO_UoC (26)	70	2	47	0	21
59f77793e	NP-BO_UoC (26)	10	1	1	0	8
94e001040	NP-BO_UoC (26)	100	29	45	0	26
7d6ad819a	NP-BO_UoC (26)	12	0	0	0	12
23341	NP-BO_FHCRC (37)	11	1	0	0	10
23614	NP-BO_FHCRC (37)	7	0	0	0	7
23644	NP-BO_FHCRC (37)	3	0	0	0	3
23686	NP-BO_FHCRC (37)	6	0	0	0	6
23698	NP-BO_FHCRC (37)	6	2	0	0	4
23752	NP-BO_FHCRC (37)	2	1	0	0	1
23785	NP-BO_FHCRC (37)	29	16	0	0	13
23794	NP-BO_FHCRC (37)	18	8	0	0	10
23830	NP-BO_FHCRC (37)	8	2	0	0	6
23842	NP-BO_FHCRC (37)	6	2	0	0	4
23884	NP-BO_FHCRC (37)	15	7	0	0	8
23896	NP-BO_FHCRC (37)	9	2	0	0	7
23932	NP-BO_FHCRC (37)	9	2	0	0	7
23944	NP-BO_FHCRC (37)	9	2	0	0	7
23986	NP-BO_FHCRC (37)	3	0	0	0	3
24040	NP-BO_FHCRC (37)	8	0	0	0	8
24070	NP-BO_FHCRC (37)	3	0	0	0	3
24124	NP-BO_FHCRC (37)	7	0	0	0	7
24187	NP-BO_FHCRC (37)	3	0	0	0	3
24229	NP-BO_FHCRC (37)	11	0	0	0	11
24244	NP-BO_FHCRC (37)	11	2	0	0	9
24277	NP-BO_FHCRC (37)	5	2	0	0	3
24301	NP-BO_FHCRC (37)	25	18	0	0	7
24331	NP-BO_FHCRC (37)	10	0	0	0	10
24352	NP-BO_FHCRC (37)	5	2	0	0	3
24370	NP-BO_FHCRC (37)	8	2	0	0	6
24469	NP-BO_FHCRC (37)	7	0	0	0	7
24520	NP-BO_FHCRC (37)	7	0	0	0	7
24541	NP-BO_FHCRC (37)	9	2	0	0	7
24586	NP-BO_FHCRC (37)	6	2	0	0	4
24619	NP-BO_FHCRC (37)	11	2	0	0	9
24729	NP-BO_FHCRC (37)	10	2	0	0	8
24816	NP-BO_FHCRC (37)	8	0	0	0	8
24915	NP-BO_FHCRC (37)	10	1	0	0	9
24933	NP-BO_FHCRC (37)	10	1	0	0	9
25105	NP-BO_FHCRC (37)	16	2	0	0	14
25168	NP-BO_FHCRC (37)	11	0	0	0	11
