# Supplementary material for: Context-dependent effects of CDKN2A and other 9p21 gene losses during the evolution of esophageal cancer
Source: Nat Cancer. 2025 Jan 3;6(1):158–74. doi: 10.1038/s43018-024-00876-0 (PMC11779637; doi:10.1038/s43018-024-00876-0)
Supplement: Supplementary file 11 — Numerical source data. [file 43018_2024_876_MOESM11_ESM.xlsx]

## Sheet: EDF2A
Sample	Death	Number of weeks survived	CDKN2A status
932be7813	TRUE	256.43	Heterodel
d9ae1705c	TRUE	255.86	WT
46ef3d4db	TRUE	253.86	Heterodel
8e4d0a4d3	TRUE	251.14	WT
0289a1f38	TRUE	250.14	WT
acf69aa66	TRUE	244.29	Heterodel
069aafe57	TRUE	243.14	WT
3f033a231	TRUE	241	WT
TCGA-IG-A4QS	FALSE	1.14	WT
d79836f11	TRUE	235.86	WT
350f647ea	TRUE	233.29	WT
TCGA-L5-A8NV	TRUE	228.43	WT
TCGA-L5-A88Y	FALSE	1.57	WT
b384683d8	TRUE	225.29	WT
99ab26351	FALSE	5.57	WT
9144df5d3	FALSE	6	WT
c313c88fb	FALSE	6.71	WT
f9d19a40c	TRUE	219.86	WT
0985a2e91	TRUE	217.57	WT
aed32e1e7	FALSE	7.86	WT
TCGA-L5-A88V	FALSE	11.29	WT
be9162257	TRUE	216.14	WT
900fdae05	TRUE	216	WT
eb2129a38	TRUE	215.71	WT
be9687927	TRUE	215	WT
d297f88c6	TRUE	210.71	WT
da39706c9	FALSE	13.14	WT
ebb906810	TRUE	209.14	WT
c9db481ed	TRUE	208.57	WT
493bf7322	TRUE	206.86	WT
TCGA-L5-A43C	FALSE	13.71	Heterodel
141c4e0d1	TRUE	206.57	WT
f46615999	TRUE	206.57	WT
7d9612b5b	TRUE	205.43	WT
c4053e960	TRUE	204.43	Heterodel
TCGA-L5-A4OG	FALSE	14.57	WT
TCGA-L5-A4OE	FALSE	15.29	WT
TCGA-L5-A4OF	FALSE	16	WT
7fcadaf8b	TRUE	201.86	WT
TCGA-L5-A8NW	TRUE	200.29	WT
TCGA-L5-A891	FALSE	16.29	WT
7f7a57bd9	TRUE	198.57	WT
d41765eaa	FALSE	16.5714	WT
158cfbabc	TRUE	197.86	WT
d48cde4ed	TRUE	197.14	WT
TCGA-V5-AASX	FALSE	19.29	WT
0e5e7475f	FALSE	19.86	Heterodel
afd3f0c53	TRUE	193	WT
5b45e0020	FALSE	20.57	WT
701fa3d4c	FALSE	20.71	Heterodel
206327a32	TRUE	191.43	WT
ef236a08e	TRUE	191.43	Heterodel
66af59b0d	FALSE	20.86	WT
TCGA-V5-A7RE	FALSE	20.86	WT
b1e3464f5	FALSE	21.14	Heterodel
89cc2856c	TRUE	186.14	WT
c5470714d	FALSE	21.57	WT
637545992	TRUE	184.14	WT
d2736f3a3	TRUE	183.71	WT
0de0307fe	FALSE	21.57	WT
c70a5489c	TRUE	183.43	Heterodel
ab989ee52	FALSE	21.71	WT
f44e0972c	TRUE	181.29	WT
3ff03763c	TRUE	180.14	WT
7f0630d49	FALSE	22.7143	WT
602b856b5	FALSE	23	WT
6b340cf77	FALSE	23.14	WT
a624a0c1c	TRUE	176.86	Heterodel
87da2f92c	TRUE	175.71	Heterodel
0cee7e0cf	TRUE	174.14	WT
bd0b25935	TRUE	174	WT
04b6b19b8	FALSE	23.43	WT
06b180435	TRUE	171.86	WT
TCGA-L5-A8NN	FALSE	23.57	WT
ec1b7dd05	FALSE	23.71	WT
fa37be852	FALSE	24.14	WT
e3120ebea	FALSE	25.57	Heterodel
99a5de132	FALSE	25.71	WT
8303c32a7	TRUE	171.71	WT
dee48b7aa	TRUE	170.57	WT
bc79e2fab	TRUE	170	WT
217290062	TRUE	169.43	WT
614cc93bb	FALSE	26	WT
f0a60d6e4	TRUE	168.43	Heterodel
8f456a908	TRUE	166.86	Heterodel
5a6c12d7e	TRUE	165.71	WT
0c6dec712	TRUE	164.71	Heterodel
fb00842bd	TRUE	164.29	Heterodel
a59804475	TRUE	161.43	WT
e2ca22034	TRUE	161.29	WT
0922fcb4d	TRUE	160.14	WT
648b43348	TRUE	160.14	WT
ebb888c43	TRUE	159.71	WT
ab48348ac	FALSE	26.57	WT
771051e58	FALSE	27	WT
b9c6a8e35	FALSE	27	WT
2747cb2bd	TRUE	157.57	WT
8fd78f482	TRUE	156.57	WT
77e647a05	TRUE	155.57	WT
TCGA-L5-A4OJ	FALSE	27.86	WT
61aa1e867	FALSE	29.14	WT
9883b3fa0	FALSE	30.29	Heterodel
TCGA-L5-A4OP	FALSE	31.14	Heterodel
TCGA-IC-A6RE	FALSE	33.43	WT
cc918e359	TRUE	151	WT
a753fb902	TRUE	149.71	WT
ba9c1d3b5	TRUE	148.43	WT
TCGA-L5-A8NR	FALSE	37.86	WT
3fd961132	TRUE	147.86	WT
cd34a2626	TRUE	145.71	WT
TCGA-L7-A6VZ	FALSE	38	WT
d82a8c024	TRUE	144.57	WT
f3e697844	TRUE	144.43	WT
1abf4349b	TRUE	143.57	Heterodel
b87e55cef	TRUE	143.57	WT
74854df07	TRUE	142.71	WT
ff1ae3388	TRUE	142.57	WT
444866aec	FALSE	45	WT
db31fa7c8	TRUE	142.57	WT
bb03a57a2	FALSE	46.29	WT
aaf797b82	TRUE	141	Heterodel
TCGA-2H-A9GR	TRUE	141	WT
2368c29b6	TRUE	140.14	WT
0723f0d9f	FALSE	47.57	Heterodel
9c1aa33d8	FALSE	48	WT
d40d194d9	TRUE	138.29	Heterodel
5bfe33809	TRUE	138.14	WT
e4e15116e	TRUE	136.57	WT
TCGA-2H-A9GH	TRUE	135.86	WT
80ef2dc3a	TRUE	135.71	WT
TCGA-L5-A8NL	FALSE	57.43	WT
TCGA-L5-A8NS	FALSE	58.29	WT
ceb8fe089	FALSE	59.71	Heterodel
46289e477	TRUE	135.43	WT
d4524f903	FALSE	62.57	Heterodel
5ecb377ad	TRUE	135	WT
21201b61e	FALSE	63.71	WT
85b73e907	TRUE	134	WT
TCGA-R6-A6L4	FALSE	63.86	WT
cd056b00c	FALSE	65.14	WT
cdbcf2fc8	TRUE	133.57	WT
a8abb113e	TRUE	132.86	WT
b48f3b8f2	TRUE	132.29	WT
e3806a66e	FALSE	68.86	WT
3681b57c4	TRUE	131.86	WT
b8bfd2905	TRUE	130.86	WT
4f7206365	TRUE	130.14	WT
fbfc6db2b	TRUE	130	WT
4b9474ab1	TRUE	129.71	WT
d5f6a018c	FALSE	68.86	WT
a504c27a1	TRUE	127.14	WT
a548137db	TRUE	126.71	WT
76d9fb0e6	FALSE	71.29	Heterodel
16ecc4c79	TRUE	125.71	WT
41e985aa5	TRUE	125.57	WT
f751ad9c5	TRUE	123.57	WT
73f510889	FALSE	75.29	WT
ffedffc3c	TRUE	123.57	WT
250e75e0c	TRUE	122.71	Heterodel
a307c661f	TRUE	122.57	WT
691be6996	FALSE	77.29	WT
TCGA-JY-A93E	FALSE	78.57	WT
TCGA-ZR-A9CJ	FALSE	78.71	WT
7d8254a43	TRUE	120.71	WT
887c41c3b	TRUE	120.71	WT
6e270bf02	TRUE	120.57	Heterodel
8ec9d907c	TRUE	118.86	WT
0f4a8719d	FALSE	82.86	WT
TCGA-L5-A4OH	FALSE	84.71	Heterodel
29c92c826	TRUE	118.14	WT
5a14b5248	FALSE	85.57	Heterodel
3abbfc149	TRUE	117.43	WT
adcfdf622	TRUE	116	Heterodel
b31a257ce	TRUE	113.86	Heterodel
335a0dc4a	TRUE	113.57	WT
4f47f6288	TRUE	112.57	WT
8793b7894	TRUE	112.43	WT
c72589bc8	FALSE	97.71	Heterodel
9bc97847e	FALSE	99	Heterodel
a2bf88aa7	TRUE	111.43	WT
e225fb7c1	TRUE	109.86	WT
604eb83f1	TRUE	106.86	WT
365829ef5	TRUE	106.71	WT
826cb806c	TRUE	104.71	Heterodel
e5c42fa30	TRUE	104	WT
aacbb2aa0	TRUE	103	Heterodel
TCGA-JY-A93C	FALSE	100.71	WT
ed57add98	TRUE	102.71	WT
0963f143c	FALSE	100.86	WT
89b5c9629	TRUE	99.29	WT
d24acdce6	TRUE	99.14	WT
TCGA-VR-A8EQ	TRUE	99.14	WT
33770e7a2	FALSE	105.29	Heterodel
314b3b441	TRUE	97.71	WT
0b6e16480	FALSE	105.86	WT
4853570ea	TRUE	97.57	WT
f8b3f47b0	TRUE	96	Heterodel
aa65a09b4	TRUE	96	WT
8bb02ce92	TRUE	95.71	Heterodel
f42281020	TRUE	94.71	Heterodel
41db2179d	TRUE	93.86	Heterodel
f3ff3bc6b	FALSE	109.57	WT
f8a084f18	TRUE	93.14	Heterodel
TCGA-JY-A938	FALSE	110.43	Heterodel
7b0547496	FALSE	111.14	WT
a114d905e	TRUE	92.86	WT
832394f24	FALSE	114.57	WT
ababdefc8	FALSE	114.86	Heterodel
ee95705ca	TRUE	92.43	WT
0df54561b	TRUE	92.14	WT
f3c6585c8	TRUE	91.57	WT
d0fa7f8f9	TRUE	91	WT
TCGA-L5-A8NT	FALSE	117.86	WT
e690adbb9	TRUE	89.86	WT
3ff515d0b	TRUE	89.57	WT
20b4d892f	FALSE	118.29	WT
6e8fdfbc1	FALSE	122.29	WT
f12cb40ba	TRUE	89.43	WT
54b73a928	FALSE	122.71	Heterodel
a5cf51ceb	FALSE	123.86	WT
27766c234	FALSE	124.71	Heterodel
ddbe3673f	TRUE	89.43	Heterodel
TCGA-L5-A4OU	FALSE	126	WT
b7540e1d2	TRUE	87.57	WT
e477e3136	FALSE	127.86	Heterodel
5db38d1d8	FALSE	128.14	Heterodel
32f6dd0cf	TRUE	86.71	Heterodel
2cd38ee9d	TRUE	86.57	WT
5efa2bbba	TRUE	86.57	WT
fb7630da0	TRUE	85.57	WT
TCGA-R6-A6XG	FALSE	128.57	WT
5b04c05bf	TRUE	85.14	WT
f0404cb35	FALSE	130	WT
c95add458	TRUE	85	Heterodel
48bba8066	TRUE	83.14	Heterodel
3ecd9b003	TRUE	82.86	WT
TCGA-L5-A4OS	FALSE	133.57	WT
cf8b408a7	TRUE	82.29	WT
95efeed47	TRUE	82.14	WT
a46434e58	TRUE	81.71	WT
eceb44da1	FALSE	139.29	WT
4fdfef5cf	TRUE	81.29	WT
9e84b160a	TRUE	81.14	WT
0be16d4bd	TRUE	81.14	WT
e371d3d80	TRUE	81	Heterodel
03e7a6e35	TRUE	80.57	Heterodel
29b39fa54	FALSE	141.71	WT
TCGA-L5-A4ON	TRUE	79.71	Heterodel
6b5067457	TRUE	79.57	Heterodel
57a0663fa	TRUE	79.43	WT
af2e66fc3	TRUE	79.14	WT
712aa4687	FALSE	142.43	Heterodel
a3b92e881	FALSE	144.43	Heterodel
d9b28bce2_a	FALSE	144.57	WT
d9b28bce2_b	FALSE	144.57	WT
484335598	TRUE	78	WT
e93d48436	TRUE	77.43	WT
6da5c064f	TRUE	76.14	WT
288598f7e	TRUE	76.14	Heterodel
ac37eb43a	TRUE	75.71	WT
b79580c5b	FALSE	144.86	WT
bbac0528c	FALSE	145	WT
03037cb67	TRUE	75.29	WT
459474357	TRUE	74.71	Heterodel
6b3917db4	TRUE	74.57	WT
717c0ec0d	TRUE	74.57	WT
7e5fe5468	TRUE	73.86	WT
47c4c85db	TRUE	73.57	WT
74ffea604	TRUE	73.57	WT
30faced8a	TRUE	72.86	WT
66fe3d762	TRUE	72.86	WT
929bd4be9	TRUE	72.57	WT
0a90e804a	FALSE	151.86	WT
04e7cbcad	FALSE	152	WT
5ef2dbc6e	TRUE	71.86	WT
d1d692f97	FALSE	152.29	WT
559cea0ac	TRUE	71.14	WT
5fe64ce86	FALSE	156.71	Heterodel
TCGA-2H-A9GO	TRUE	70.57	WT
TCGA-JY-A6FH	FALSE	156.86	WT
bd1f49af4	TRUE	70.29	WT
ffec2a7d8	TRUE	70	Heterodel
8a35d108e	TRUE	69.86	WT
6e6ffd2fa	TRUE	69.86	Heterodel
23b4e52e3	FALSE	162.57	WT
TCGA-R6-A8W5	TRUE	68.57	WT
11524e868	FALSE	166.57	WT
18ca78d45	TRUE	68.29	WT
97a8da910	TRUE	68.29	WT
62d006ea1	TRUE	68	WT
70f91704e	FALSE	166.86	WT
64565a24a	TRUE	67.86	WT
b36a54f39	FALSE	167.57	WT
934fe8480	TRUE	67.43	WT
957f3903f	TRUE	66.86	Heterodel
2210bc79b	FALSE	170	WT
94c34e247	TRUE	66.71	Heterodel
862394623	TRUE	66.71	WT
d7858b21b	FALSE	174.43	WT
beb05056c	FALSE	176	Heterodel
d4c95d741	FALSE	176.71	WT
86c633a43	FALSE	178.43	WT
6045efd15	FALSE	179	WT
022659a2e	FALSE	180	WT
e4831d0fe	FALSE	182.14	WT
5dccbd390	FALSE	183.57	WT
450b76863	FALSE	183.71	Heterodel
3709a5a3c	TRUE	66.43	Heterodel
92f5771b0	FALSE	184.14	WT
45d679e5a	FALSE	184.14	WT
5d3174b10	TRUE	65.71	Heterodel
d065daff8	FALSE	187.43	WT
5321f79ed	TRUE	65.14	WT
94649c5b2	TRUE	65.14	WT
8debf2cb5	TRUE	64.14	WT
0b64dd9e1	FALSE	187.43	WT
56486710d	FALSE	187.71	WT
688c6f0b2	FALSE	190.29	WT
17c659187	TRUE	64	WT
66d29a68f	TRUE	62.71	Heterodel
ffeb8c1a1	TRUE	62.57	Heterodel
02453f630	FALSE	195.29	Heterodel
35daab102	FALSE	196	Heterodel
9f1c8dc43	TRUE	61.57	WT
TCGA-2H-A9GM	TRUE	60.57	WT
TCGA-VR-AA4D	FALSE	196.86	WT
425b9ea61	FALSE	203.86	WT
48140cb1d	FALSE	204.29	Heterodel
639da7c0e	FALSE	206.71	Heterodel
f00bf10ff	TRUE	59.43	WT
1aa5c1b7d	TRUE	59.29	Heterodel
f943aaf3c	TRUE	58.71	Heterodel
752170f0d	FALSE	208.71	WT
809f380be	TRUE	58.71	Heterodel
TCGA-L5-A8NI	TRUE	58.57	WT
9aa3acd19	TRUE	58.43	WT
69f1b2078	TRUE	57.71	Heterodel
15ebf6a68	TRUE	57.57	Heterodel
ef3eb8a93	TRUE	57.43	WT
ca5d2c191	TRUE	57.43	WT
2a7d03d9b	FALSE	209.71	WT
a7376de8b	FALSE	211.86	WT
8cf58ec6a	TRUE	57.14	Heterodel
efc5e9dc9	FALSE	211.86	Heterodel
d91afc2f2	TRUE	56.86	WT
36b945ee0	FALSE	212	Heterodel
bf9bdc838	TRUE	56.29	WT
TCGA-L5-A8NH	TRUE	56.14	WT
a65430734	TRUE	56	WT
80a954bba	TRUE	55.71	WT
43776438d	TRUE	55.71	WT
3acd7b5ce	TRUE	55.57	WT
37d543070	FALSE	213	WT
f3918486d	FALSE	215.57	WT
8901e06df	FALSE	218.71	WT
283bc39bc	FALSE	219.14	Heterodel
4a1eab27e	FALSE	220.57	WT
66b579b67	FALSE	220.71	WT
cb5a5cc03	FALSE	222.14	Heterodel
75e7a2d79	FALSE	222.86	WT
ff17d702f	FALSE	223.29	Heterodel
87e7bd70a	FALSE	226.43	WT
00acfce2f	FALSE	227.86	WT
7b32d7b4f	FALSE	232.29	WT
6666fd464	TRUE	55	WT
b83276e27	TRUE	55	WT
0690f4911	FALSE	237.43	WT
7fe6a4964	FALSE	238	WT
5d0094894	FALSE	238.14	WT
00e5e53d7	FALSE	239	WT
a6d223164	TRUE	55	WT
c954fcf01	TRUE	54.86	WT
e28ac921f	FALSE	239.43	WT
fd3c269ac	FALSE	240	Heterodel
6904b15af	FALSE	240.14	Heterodel
TCGA-L5-A8NE	FALSE	241.14	WT
3d9f6a63a	FALSE	241.57	WT
c8520defc	FALSE	243.71	WT
7cb74681c	FALSE	246.57	WT
c7bfd214f	TRUE	54.43	Heterodel
4e8a9e9de	TRUE	54	WT
38344aa74	FALSE	247.29	WT
65563f8e7	FALSE	248	WT
e4b80679f	TRUE	53.29	Heterodel
2d757385b	FALSE	248.29	WT
94cf9c15b	FALSE	248.86	WT
39402fc51	TRUE	52.86	WT
9fe4684a2	TRUE	52.71	Heterodel
cbb3fe135	TRUE	52.43	WT
40386f4d5	FALSE	249.86	Heterodel
1791449d2	FALSE	255.43	Heterodel
70ce8868c	FALSE	258.71	Heterodel
26d51bb9b	FALSE	260	WT
1958e3fe4	FALSE	260	WT
3677fc279	FALSE	260	WT
e692cad27	FALSE	260	WT
c4c62c28a	TRUE	50.29	WT
5506c0aa4	FALSE	260	WT
cafa1c4cb	TRUE	50.29	Heterodel
02d3c7c00	TRUE	49.86	WT
da18c31db	TRUE	49.29	Heterodel
b5487a371	FALSE	260	WT
b26feac50	TRUE	49	WT
c2d64ae0a	FALSE	260	WT
db8bd4b1a	FALSE	260	Heterodel
70d958f9e	TRUE	48.71	WT
9c4df4e50	TRUE	47.57	WT
b0eb9438e	FALSE	260	WT
aa0d11420	FALSE	260	WT
b2e760141	FALSE	260	WT
9994b9bcd	FALSE	260	WT
63e247323	TRUE	47.57	WT
870e93691	TRUE	47.43	WT
a3cb977c0	TRUE	47.43	Heterodel
ec1086015	TRUE	47	Heterodel
432cf8bca	FALSE	260	WT
3d2fe7bef	FALSE	260	WT
2abea9834	TRUE	46.57	WT
cb737093f	FALSE	260	Heterodel
a3688c009	FALSE	260	WT
a32f20566	FALSE	260	Heterodel
2613d0db5	TRUE	46.57	Heterodel
dbdc97310	TRUE	46.29	WT
87aebaab1	TRUE	45	Heterodel
639c6f5a4	TRUE	44.71	WT
c17bf44d1	FALSE	260	Heterodel
35a0a3049	FALSE	260	WT
8208e34f9	TRUE	44.57	WT
4b835a2c9	TRUE	44.43	WT
8d2e40d78	TRUE	44.29	WT
9bede39d7	TRUE	43.86	WT
238cdb161	TRUE	43.57	WT
767f6feb5	FALSE	260	WT
6c53d8df4	TRUE	43.57	WT
29d537cdd	TRUE	43.29	WT
e9302f889	TRUE	42.71	WT
39967f206	TRUE	42.14	WT
8fa0d17c9	TRUE	42	WT
91b806330	TRUE	42	Heterodel
fadb396bc	TRUE	41.43	Heterodel
2a20a6519	TRUE	41.29	Heterodel
fef5388f0	TRUE	41.14	WT
60c45a7da	TRUE	41	Heterodel
0c8958d7b	TRUE	41	WT
f837f5031	TRUE	40.57	WT
6ddc6b0eb	TRUE	40	WT
76fc1cfd4	TRUE	40	WT
8c2c7b950	TRUE	39.71	WT
ad1144985	TRUE	39.43	Heterodel
edac86eb9	TRUE	39.43	WT
d3012eb5c	FALSE	260	Heterodel
bb045204c	FALSE	260	WT
b9ea87e34	FALSE	260	Heterodel
bd8b41d77	FALSE	260	WT
1b2666062	FALSE	260	WT
81ed35f07	FALSE	260	WT
efab5fcee	TRUE	39	Heterodel
TCGA-2H-A9GN	TRUE	38.86	WT
ede9d5169	FALSE	260	WT
9b0e5f00d	TRUE	38.71	WT
e47a532bb	TRUE	38.71	Heterodel
856ab6587	TRUE	37.57	WT
fb1c71971	FALSE	260	Heterodel
580f02295	TRUE	36.86	WT
cb6204c30	TRUE	36.14	Heterodel
674447974	FALSE	260	Heterodel
76c9e4b9a	TRUE	35.57	Heterodel
2fb1c6063	TRUE	35.57	WT
5508a1953	TRUE	35.14	WT
7bc2eb9cb	FALSE	260	WT
TCGA-R6-A6DN	TRUE	34.71	WT
69445a60b	TRUE	34.43	WT
0f48df246	FALSE	260	Heterodel
3d2fee3d7	TRUE	34.14	WT
70224ed44	TRUE	33.57	WT
TCGA-2H-A9GK	TRUE	33.14	Heterodel
TCGA-R6-A6DQ	TRUE	33	WT
04616fe60	FALSE	260	WT
d06edce9b	FALSE	260	WT
d05303a53	TRUE	32.29	Heterodel
TCGA-L5-A4OX	TRUE	32.29	WT
736816540	FALSE	260	WT
bc79d401d	TRUE	31.57	WT
86068b946	FALSE	260	Heterodel
TCGA-L5-A4OW	TRUE	31	WT
1a7f4e2b2	TRUE	30.71	WT
730015334	FALSE	260	WT
5108af817	FALSE	260	WT
e7af9a8f5	FALSE	260	WT
adef0e9ec	FALSE	260	WT
3d6f94f34	FALSE	260	WT
TCGA-RE-A7BO	TRUE	30.43	WT
02cc37502	TRUE	30.14	Heterodel
b5ac3e448	FALSE	260	Heterodel
490ae7348	TRUE	30	WT
298220242	FALSE	260	WT
1eb70f19a	FALSE	260	Heterodel
8b8bfea3a	TRUE	29.29	WT
9a498e8b1	FALSE	260	WT
ec3960b75	FALSE	260	WT
a25ba6991	TRUE	28.29	Heterodel
c38c7f036	FALSE	260	Heterodel
7c73cc544	FALSE	260	WT
eb01c179c	FALSE	260	WT
TCGA-R6-A6XQ	TRUE	27.57	WT
71311839d	FALSE	260	WT
b31dbb31a	FALSE	260	Heterodel
cdb7558b3	TRUE	26.71	WT
2638c364b	TRUE	26.57	WT
TCGA-2H-A9GL	TRUE	25.71	WT
3180f8e34	FALSE	260	Heterodel
eeec562d1	FALSE	260	Heterodel
80f413de9	TRUE	25.14	WT
93db044aa	FALSE	260	WT
c92b6c3dc	TRUE	25	WT
2e84eea0e	TRUE	24.43	WT
3fff03c9f	TRUE	24.43	WT
66c14ba22	TRUE	23.57	WT
50da2d6b3	FALSE	260	WT
96abdb3df	FALSE	260	WT
bb12d9bb2	FALSE	260	WT
6bb03952b	FALSE	260	WT
TCGA-V5-A7RB	TRUE	23	Heterodel
cda8761be	FALSE	260	WT
908457166	FALSE	260	WT
d20a89efc	FALSE	260	WT
290d0ca5c	FALSE	260	WT
fff28d604	FALSE	260	WT
398e77278	FALSE	260	WT
134b51c64	TRUE	22.71	WT
7c965565b	FALSE	260	WT
729ae39c6	FALSE	260	WT
6de777c2a	TRUE	22.71	WT
a575fa3a0	FALSE	260	Heterodel
75ce1bd6d	FALSE	260	WT
TCGA-R6-A6KZ	TRUE	22	WT
62731af34	TRUE	21.86	Heterodel
1395dc4ab	FALSE	260	WT
b8b7637a8	FALSE	260	Heterodel
932e83995	FALSE	260	WT
040c323ac	FALSE	260	WT
2c6216458	FALSE	260	WT
b5217a260	FALSE	260	WT
997182d49	FALSE	260	WT
310c15dac	FALSE	260	WT
ca7711a37	FALSE	260	WT
071d0791a	FALSE	260	WT
5da22e009	FALSE	260	WT
577ecc292	FALSE	260	WT
e6f859f4f	FALSE	260	WT
c4a9bc403	FALSE	260	WT
46e490c97	FALSE	260	WT
6dbb23b5b	FALSE	260	WT
c68720506	TRUE	21.71	WT
TCGA-L5-A4OT	TRUE	21.29	WT
58109bce6	TRUE	19.71	WT
0c596e131	FALSE	260	Heterodel
34f4a1f2b	FALSE	260	WT
1527bc8b5	FALSE	260	WT
6c92f8b77	TRUE	18.14	WT
05fb093d1	FALSE	260	WT
2567f5779	FALSE	260	WT
04feb20b0	FALSE	260	Heterodel
cd65d105e	FALSE	260	WT
TCGA-L5-A8NU	FALSE	260	Heterodel
5e8016e0d	FALSE	260	Heterodel
e5bce2d83	FALSE	260	WT
abe0a2a74	FALSE	260	WT
5e49d3e75	FALSE	260	WT
133e21428	FALSE	260	Heterodel
43964f503	TRUE	16.14	WT
b2f3a00c6	TRUE	14.86	WT
4400030f9	TRUE	14.71	WT
TCGA-L5-A4OR	TRUE	13.71	WT
a7e6decaf	TRUE	13.29	WT
TCGA-R6-A8W8	TRUE	12.57	WT
TCGA-L5-A8NF	TRUE	11.57	Heterodel
1871a4662	TRUE	10.57	Heterodel
513a077ab	TRUE	9.14	WT
eeed56715	TRUE	8.29	WT
27daa3627	TRUE	8.14	WT
f741eb745	TRUE	7.29	WT
TCGA-L5-A4OQ	TRUE	6	WT

## Sheet: EDF2B-F
Sample	Number of weeks survived	Death	CCND1 status	TP53 status	CDKN1A status	CCNE1 status	MDM2 status
932be7813	256.43	TRUE	WT	LoF	WT	WT	WT
d9ae1705c	255.86	TRUE	WT	LoF	WT	WT	WT
P-0027754-T01-IM6	0	FALSE	WT	LoF	WT	GoF	WT
46ef3d4db	253.86	TRUE	GoF	LoF	WT	WT	WT
P-0034372-T01-IM6	0	FALSE	WT	LoF	WT	WT	WT
cfb4c3f27	253.71	TRUE	WT	WT	WT	WT	WT
8e4d0a4d3	251.14	TRUE	WT	LoF	LoF	GoF	WT
P-0038124-T01-IM6	0	FALSE	WT	LoF	WT	WT	WT
0289a1f38	250.14	TRUE	WT	LoF	WT	WT	WT
69acfce1b	248.29	TRUE	WT	LoF	WT	WT	WT
P-0007653-T01-IM5	247.95	TRUE	WT	LoF	WT	WT	WT
acf69aa66	244.29	TRUE	GoF	LoF	WT	GoF	WT
069aafe57	243.14	TRUE	WT	LoF	WT	WT	GoF
3f033a231	241	TRUE	WT	WT	WT	WT	GoF
P-0038294-T01-IM6	0	FALSE	WT	WT	WT	WT	WT
TCGA-IG-A4QS	1.14	FALSE	WT	LoF	WT	WT	WT
d79836f11	235.86	TRUE	WT	WT	WT	WT	WT
7138a8187	235.14	TRUE	WT	LoF	WT	WT	WT
350f647ea	233.29	TRUE	WT	LoF	WT	WT	WT
0a60808f0	230.43	TRUE	WT	LoF	WT	WT	WT
TCGA-L5-A8NV	228.43	TRUE	GoF	LoF	WT	WT	WT
TCGA-L5-A88Y	1.57	FALSE	WT	LoF	WT	WT	WT
TCGA-R6-A8WC	3.14	FALSE	WT	LoF	WT	WT	WT
660c9e00a	226.71	TRUE	WT	WT	WT	WT	WT
b384683d8	225.29	TRUE	WT	WT	WT	WT	WT
99ab26351	5.57	FALSE	WT	LoF	WT	WT	WT
f0b27a5c1	223.57	TRUE	WT	LoF	WT	WT	WT
9144df5d3	6	FALSE	WT	LoF	WT	WT	WT
c313c88fb	6.71	FALSE	GoF	WT	WT	WT	WT
P-0003536-T02-IM5	221.85	TRUE	WT	LoF	WT	WT	GoF
f9d19a40c	219.86	TRUE	WT	LoF	WT	WT	WT
0985a2e91	217.57	TRUE	WT	LoF	WT	WT	WT
aed32e1e7	7.86	FALSE	GoF	WT	WT	WT	WT
P-0041211-T01-IM6	8.7	FALSE	WT	LoF	WT	WT	WT
TCGA-L5-A88V	11.29	FALSE	GoF	LoF	WT	WT	WT
P-0005767-T02-IM5	217.5	TRUE	WT	LoF	WT	WT	WT
P-0034625-T01-IM6	13.05	FALSE	WT	LoF	WT	WT	WT
be9162257	216.14	TRUE	WT	LoF	WT	WT	WT
900fdae05	216	TRUE	WT	LoF	WT	GoF	WT
eb2129a38	215.71	TRUE	WT	WT	WT	WT	WT
be9687927	215	TRUE	WT	LoF	WT	WT	WT
fea8e6717	214	TRUE	WT	LoF	WT	WT	WT
a6cc44cba	214	TRUE	WT	LoF	WT	WT	WT
P-0026611-T01-IM6	213.15	TRUE	WT	LoF	WT	WT	WT
d297f88c6	210.71	TRUE	WT	LoF	WT	WT	WT
da39706c9	13.14	FALSE	WT	LoF	WT	WT	WT
4f659330e	209.29	TRUE	WT	LoF	LoF	WT	WT
ebb906810	209.14	TRUE	WT	LoF	WT	WT	WT
c9db481ed	208.57	TRUE	WT	WT	WT	WT	WT
4a1132bd3	208.57	TRUE	WT	LoF	WT	WT	WT
251e8f9e3	207.29	TRUE	WT	WT	WT	WT	WT
493bf7322	206.86	TRUE	WT	LoF	WT	WT	WT
TCGA-L5-A43C	13.71	FALSE	WT	LoF	WT	WT	WT
141c4e0d1	206.57	TRUE	WT	LoF	WT	WT	WT
f46615999	206.57	TRUE	WT	LoF	WT	WT	WT
7d9612b5b	205.43	TRUE	WT	LoF	WT	WT	WT
TCGA-L5-A4OO	14.43	FALSE	WT	LoF	WT	WT	GoF
P-0001298-T01-IM3	204.45	TRUE	WT	LoF	WT	WT	WT
P-0006748-T01-IM5	204.45	TRUE	WT	LoF	WT	WT	WT
P-0009066-T01-IM5	204.45	TRUE	WT	LoF	WT	WT	WT
c4053e960	204.43	TRUE	WT	WT	WT	WT	WT
da859c8e9	202.43	TRUE	WT	LoF	WT	WT	WT
TCGA-L5-A4OG	14.57	FALSE	WT	LoF	WT	WT	WT
TCGA-L5-A4OE	15.29	FALSE	WT	LoF	WT	WT	WT
TCGA-L5-A4OF	16	FALSE	WT	WT	WT	WT	WT
7fcadaf8b	201.86	TRUE	WT	LoF	WT	WT	WT
P-0003630-T01-IM5	201.709	TRUE	WT	LoF	WT	WT	WT
TCGA-L5-A8NW	200.29	TRUE	GoF	LoF	WT	WT	WT
TCGA-L5-A891	16.29	FALSE	WT	LoF	WT	WT	WT
7f7a57bd9	198.57	TRUE	WT	LoF	WT	GoF	WT
TCGA-Q9-A6FW	16.43	FALSE	WT	WT	WT	WT	WT
d41765eaa	16.5714	FALSE	WT	LoF	WT	WT	WT
158cfbabc	197.86	TRUE	WT	LoF	WT	GoF	WT
d48cde4ed	197.14	TRUE	WT	LoF	WT	GoF	WT
P-0002712-T01-IM3	195.75	TRUE	WT	LoF	WT	WT	GoF
6b923e620	18.86	FALSE	WT	LoF	WT	WT	WT
P-0003630-T02-IM5	195.75	TRUE	WT	LoF	WT	WT	WT
16f3200d0	19	FALSE	WT	LoF	WT	WT	WT
P-0003981-T01-IM3	194.141	TRUE	WT	LoF	WT	GoF	WT
TCGA-V5-AASX	19.29	FALSE	WT	LoF	WT	WT	WT
0e5e7475f	19.86	FALSE	WT	LoF	WT	WT	WT
YJ-her-002-P1	194.141	TRUE	WT	LoF	WT	GoF	WT
afd3f0c53	193	TRUE	GoF	WT	WT	WT	GoF
a75a28c07	20.14	FALSE	WT	WT	WT	WT	WT
5b45e0020	20.57	FALSE	WT	LoF	WT	WT	WT
701fa3d4c	20.71	FALSE	WT	LoF	WT	WT	WT
206327a32	191.43	TRUE	WT	WT	WT	GoF	WT
ef236a08e	191.43	TRUE	WT	WT	WT	GoF	WT
P-0005978-T01-IM5	191.4	TRUE	WT	WT	WT	WT	WT
P-0009872-T01-IM5	191.4	TRUE	WT	LoF	WT	WT	WT
7a376ec15	190.57	TRUE	WT	LoF	WT	WT	WT
66af59b0d	20.86	FALSE	WT	WT	WT	WT	WT
TCGA-V5-A7RE	20.86	FALSE	WT	LoF	WT	WT	WT
0055e71c7	188.43	TRUE	WT	WT	WT	WT	WT
b1e3464f5	21.14	FALSE	WT	LoF	WT	WT	WT
89cc2856c	186.14	TRUE	WT	WT	WT	WT	WT
c5470714d	21.57	FALSE	WT	LoF	WT	WT	WT
fcc7b6daf	185.43	TRUE	WT	LoF	WT	WT	WT
637545992	184.14	TRUE	WT	WT	WT	WT	WT
d2736f3a3	183.71	TRUE	WT	LoF	WT	WT	WT
0de0307fe	21.57	FALSE	WT	WT	WT	WT	WT
c70a5489c	183.43	TRUE	WT	LoF	WT	WT	WT
ab989ee52	21.71	FALSE	WT	LoF	WT	WT	WT
P-0044018-T01-IM6	21.75	FALSE	WT	LoF	WT	WT	WT
P-0046195-T01-IM6	21.75	FALSE	WT	LoF	WT	WT	WT
f44e0972c	181.29	TRUE	GoF	LoF	WT	WT	WT
ea9ee2acb	21.86	FALSE	GoF	LoF	WT	WT	WT
3ff03763c	180.14	TRUE	WT	WT	WT	WT	WT
d399b2fe8	22.5714	FALSE	WT	LoF	WT	WT	WT
7f0630d49	22.7143	FALSE	GoF	LoF	WT	WT	WT
602b856b5	23	FALSE	WT	WT	WT	WT	WT
12247dcf3	179.43	TRUE	WT	LoF	WT	WT	WT
6b340cf77	23.14	FALSE	WT	LoF	LoF	GoF	WT
P-0001543-T01-IM3	178.35	TRUE	WT	WT	WT	WT	GoF
P-0007164-T01-IM5	178.35	TRUE	WT	LoF	WT	WT	WT
5653075df	177.71	TRUE	WT	WT	WT	WT	GoF
a624a0c1c	176.86	TRUE	WT	LoF	WT	WT	WT
815b14fc8	176.57	TRUE	WT	LoF	WT	WT	WT
87da2f92c	175.71	TRUE	WT	LoF	WT	GoF	WT
0cee7e0cf	174.14	TRUE	GoF	LoF	WT	WT	WT
bd0b25935	174	TRUE	WT	WT	WT	WT	WT
P-0000444-T02-IM5	174	TRUE	WT	LoF	WT	WT	WT
P-0006519-T01-IM5	174	TRUE	WT	LoF	WT	WT	WT
d483a0d60	172	TRUE	WT	LoF	WT	WT	WT
04b6b19b8	23.43	FALSE	WT	LoF	WT	WT	WT
06b180435	171.86	TRUE	WT	WT	WT	WT	WT
TCGA-L5-A8NN	23.57	FALSE	WT	WT	WT	WT	WT
ec1b7dd05	23.71	FALSE	WT	LoF	WT	WT	WT
fa37be852	24.14	FALSE	WT	LoF	WT	WT	WT
e3120ebea	25.57	FALSE	WT	LoF	WT	WT	WT
99a5de132	25.71	FALSE	WT	WT	WT	WT	WT
8303c32a7	171.71	TRUE	WT	WT	WT	WT	WT
dee48b7aa	170.57	TRUE	GoF	LoF	WT	WT	WT
bc79e2fab	170	TRUE	WT	LoF	WT	WT	WT
217290062	169.43	TRUE	WT	LoF	LoF	WT	WT
614cc93bb	26	FALSE	WT	WT	WT	WT	WT
37b56a8f3	26	FALSE	WT	LoF	WT	WT	WT
P-0042519-T01-IM6	26.1	FALSE	WT	LoF	WT	WT	WT
f0a60d6e4	168.43	TRUE	GoF	WT	WT	WT	WT
8f456a908	166.86	TRUE	WT	WT	WT	WT	WT
6ba738d1b	166	TRUE	WT	LoF	WT	WT	WT
5a6c12d7e	165.71	TRUE	WT	LoF	WT	WT	WT
0c6dec712	164.71	TRUE	GoF	LoF	WT	WT	WT
fb00842bd	164.29	TRUE	WT	LoF	WT	WT	WT
a59804475	161.43	TRUE	GoF	WT	WT	WT	WT
b27786b76	161.43	TRUE	WT	WT	WT	WT	WT
e2ca22034	161.29	TRUE	WT	LoF	WT	WT	WT
P-0009065-T01-IM5	161.081	TRUE	WT	LoF	WT	WT	WT
P-0009065-T02-IM5	161.081	TRUE	WT	LoF	WT	WT	WT
P-0002883-T02-IM5	160.95	TRUE	WT	LoF	WT	WT	WT
P-0006148-T01-IM5	160.95	TRUE	WT	LoF	WT	WT	WT
f9b321ca7	160.71	TRUE	WT	LoF	WT	WT	WT
0922fcb4d	160.14	TRUE	WT	LoF	WT	WT	WT
648b43348	160.14	TRUE	WT	LoF	WT	GoF	WT
ebb888c43	159.71	TRUE	WT	WT	WT	WT	GoF
ab48348ac	26.57	FALSE	WT	WT	WT	GoF	WT
771051e58	27	FALSE	WT	LoF	WT	WT	WT
b9c6a8e35	27	FALSE	WT	LoF	WT	GoF	WT
2747cb2bd	157.57	TRUE	GoF	WT	WT	WT	GoF
P-0007845-T01-IM5	156.6	TRUE	WT	LoF	WT	WT	WT
P-0016311-T01-IM6	156.6	TRUE	WT	LoF	WT	WT	WT
8fd78f482	156.57	TRUE	WT	WT	WT	WT	WT
77e647a05	155.57	TRUE	WT	LoF	WT	WT	WT
TCGA-L5-A4OJ	27.86	FALSE	WT	LoF	WT	WT	WT
61aa1e867	29.14	FALSE	WT	LoF	WT	WT	GoF
9883b3fa0	30.29	FALSE	WT	LoF	WT	WT	WT
9b03b9e1b	155.29	TRUE	WT	WT	WT	WT	WT
913ce613b	153.14	TRUE	WT	WT	WT	WT	WT
P-0000178-T01-IM3	152.25	TRUE	WT	LoF	WT	GoF	WT
P-0049074-T01-IM6	30.45	FALSE	WT	LoF	WT	WT	WT
P-0018710-T01-IM6	152.25	TRUE	WT	WT	WT	GoF	GoF
TCGA-L5-A4OP	31.14	FALSE	WT	WT	WT	WT	WT
TCGA-IC-A6RE	33.43	FALSE	WT	LoF	WT	GoF	WT
cc918e359	151	TRUE	WT	LoF	WT	WT	WT
P-0042994-T01-IM6	34.8	FALSE	WT	LoF	WT	WT	WT
TCGA-V5-AASW	35.43	FALSE	WT	LoF	WT	WT	WT
375287943	150.14	TRUE	WT	LoF	LoF	GoF	WT
a753fb902	149.71	TRUE	WT	LoF	WT	WT	WT
ba9c1d3b5	148.43	TRUE	WT	LoF	WT	WT	WT
c5952a637	36.71	FALSE	WT	LoF	WT	WT	WT
TCGA-L5-A8NR	37.86	FALSE	WT	WT	WT	GoF	WT
0bde7a9c5	148.14	TRUE	WT	LoF	WT	WT	WT
P-0001510-T01-IM3	147.9	TRUE	WT	LoF	WT	WT	WT
P-0032592-T01-IM6	147.9	TRUE	WT	LoF	WT	WT	WT
3fd961132	147.86	TRUE	WT	LoF	LoF	GoF	WT
7ae50f527	146.57	TRUE	WT	LoF	WT	WT	WT
cd34a2626	145.71	TRUE	WT	LoF	WT	WT	WT
TCGA-L7-A6VZ	38	FALSE	WT	LoF	WT	WT	WT
d82a8c024	144.57	TRUE	WT	LoF	WT	WT	WT
f3e697844	144.43	TRUE	WT	LoF	WT	WT	WT
2bad03c19	143.71	TRUE	WT	LoF	WT	WT	WT
TCGA-S8-A6BV	38.14	FALSE	WT	LoF	WT	WT	WT
1abf4349b	143.57	TRUE	WT	LoF	WT	WT	WT
P-0043612-T01-IM6	39.15	FALSE	GoF	LoF	WT	WT	WT
b87e55cef	143.57	TRUE	WT	LoF	WT	WT	WT
P-0043694-T01-IM6	39.15	FALSE	GoF	LoF	WT	WT	WT
P-0002801-T01-IM3	143.55	TRUE	WT	LoF	WT	GoF	WT
P-0029546-T01-IM6	43.5	FALSE	WT	LoF	WT	WT	WT
P-0009785-T01-IM5	143.55	TRUE	WT	WT	WT	WT	WT
P-0031955-T02-IM6	43.5	FALSE	WT	LoF	WT	WT	WT
P-0032393-T01-IM6	143.55	TRUE	WT	LoF	WT	WT	WT
74854df07	142.71	TRUE	WT	LoF	WT	WT	WT
ff1ae3388	142.57	TRUE	WT	WT	WT	WT	WT
P-0046535-T01-IM6	43.5	FALSE	WT	LoF	WT	WT	WT
444866aec	45	FALSE	WT	LoF	WT	WT	WT
db31fa7c8	142.57	TRUE	WT	WT	WT	WT	WT
P-0008926-T01-IM5	141.244	TRUE	WT	WT	WT	WT	WT
e068bb52d	141.14	TRUE	WT	LoF	WT	WT	WT
bb03a57a2	46.29	FALSE	WT	WT	WT	WT	WT
aaf797b82	141	TRUE	WT	WT	WT	WT	WT
TCGA-2H-A9GR	141	TRUE	WT	LoF	WT	WT	WT
2368c29b6	140.14	TRUE	WT	LoF	WT	WT	WT
0723f0d9f	47.57	FALSE	WT	LoF	WT	WT	WT
P-0001495-T01-IM3	139.505	TRUE	WT	LoF	WT	WT	WT
P-0001495-T02-IM5	139.505	TRUE	WT	LoF	WT	WT	WT
9c1aa33d8	48	FALSE	WT	LoF	WT	WT	WT
d40d194d9	138.29	TRUE	WT	LoF	WT	WT	WT
d74d36850	50.43	FALSE	GoF	WT	WT	WT	GoF
5bfe33809	138.14	TRUE	WT	LoF	WT	WT	WT
e4e15116e	136.57	TRUE	WT	WT	WT	WT	WT
YJ-her-004-P	51.1995	FALSE	WT	WT	WT	WT	WT
29aee1dbe	135.86	TRUE	WT	WT	WT	WT	WT
TCGA-2H-A9GH	135.86	TRUE	WT	LoF	WT	GoF	WT
P-0043614-T01-IM6	52.2	FALSE	WT	LoF	WT	WT	WT
80ef2dc3a	135.71	TRUE	WT	LoF	WT	WT	WT
P-0043963-T01-IM6	52.2	FALSE	WT	WT	WT	WT	WT
P-0031758-T01-IM6	56.55	FALSE	WT	WT	WT	GoF	WT
P-0042315-T01-IM6	56.55	FALSE	WT	LoF	WT	WT	WT
P-0042998-T02-IM6	56.55	FALSE	WT	LoF	WT	WT	WT
P-0044010-T01-IM6	56.55	FALSE	WT	LoF	WT	WT	WT
TCGA-L5-A8NL	57.43	FALSE	WT	LoF	WT	WT	WT
TCGA-L5-A8NS	58.29	FALSE	WT	LoF	WT	WT	WT
ceb8fe089	59.71	FALSE	WT	LoF	WT	WT	WT
P-0036974-T01-IM6	60.9	FALSE	WT	LoF	WT	WT	WT
P-0042157-T01-IM6	60.9	FALSE	WT	LoF	WT	WT	WT
46289e477	135.43	TRUE	WT	LoF	WT	WT	WT
P-0043932-T01-IM6	60.9	FALSE	WT	LoF	WT	WT	WT
d4524f903	62.57	FALSE	WT	LoF	WT	WT	WT
5ecb377ad	135	TRUE	WT	LoF	WT	WT	WT
P-0016008-T01-IM6	63.6405	FALSE	WT	WT	WT	WT	WT
P-0001495-T03-IM5	134.85	TRUE	WT	LoF	WT	WT	WT
21201b61e	63.71	FALSE	WT	LoF	WT	WT	WT
85b73e907	134	TRUE	WT	LoF	WT	WT	WT
TCGA-R6-A6L4	63.86	FALSE	WT	LoF	WT	WT	WT
cd056b00c	65.14	FALSE	WT	WT	WT	WT	WT
P-0041942-T01-IM6	65.25	FALSE	WT	LoF	WT	WT	WT
P-0042497-T01-IM6	65.25	FALSE	WT	LoF	WT	WT	WT
P-0046620-T01-IM6	65.25	FALSE	WT	LoF	WT	WT	WT
cdbcf2fc8	133.57	TRUE	WT	LoF	WT	WT	WT
a8abb113e	132.86	TRUE	GoF	WT	WT	WT	GoF
b48f3b8f2	132.29	TRUE	WT	LoF	WT	WT	WT
e3806a66e	68.86	FALSE	WT	LoF	WT	GoF	WT
3681b57c4	131.86	TRUE	WT	LoF	WT	WT	WT
abd72ff6c	131	TRUE	WT	LoF	WT	WT	WT
b8bfd2905	130.86	TRUE	WT	LoF	WT	WT	WT
4f7206365	130.14	TRUE	WT	LoF	WT	WT	WT
fbfc6db2b	130	TRUE	WT	LoF	WT	WT	WT
4b9474ab1	129.71	TRUE	WT	LoF	WT	WT	WT
5d753c98c	129.43	TRUE	WT	LoF	WT	WT	WT
d5f6a018c	68.86	FALSE	WT	WT	WT	WT	WT
P-0025146-T01-IM6	69.6	FALSE	WT	WT	WT	WT	WT
P-0033810-T01-IM6	69.6	FALSE	GoF	WT	WT	WT	GoF
P-0038447-T01-IM6	69.6	FALSE	WT	LoF	WT	WT	WT
88bbe83f6	127.43	TRUE	WT	LoF	WT	WT	WT
21c3e02f4	127.29	TRUE	WT	LoF	WT	WT	WT
9ea99e16e	127.29	TRUE	WT	LoF	WT	WT	WT
P-0039596-T01-IM6	69.6	FALSE	WT	LoF	WT	WT	WT
a504c27a1	127.14	TRUE	GoF	LoF	WT	WT	WT
P-0043994-T01-IM6	69.6	FALSE	WT	LoF	WT	WT	WT
a548137db	126.71	TRUE	WT	LoF	WT	WT	WT
P-0000870-T01-IM3	126.15	TRUE	WT	LoF	WT	WT	WT
P-0009631-T01-IM5	126.15	TRUE	WT	LoF	WT	WT	WT
76d9fb0e6	71.29	FALSE	WT	LoF	WT	WT	WT
P-0029319-T01-IM6	126.15	TRUE	WT	LoF	WT	WT	WT
16ecc4c79	125.71	TRUE	WT	LoF	WT	WT	WT
TCGA-L5-A8NJ	71.57	FALSE	WT	LoF	WT	WT	WT
41e985aa5	125.57	TRUE	GoF	LoF	WT	WT	WT
c74b76432	124.86	TRUE	WT	LoF	WT	WT	WT
s_YJ_her_013_P	124.845	TRUE	GoF	WT	WT	WT	WT
s_YJ_her_013_X1	124.845	TRUE	GoF	WT	WT	WT	WT
e84d029db	123.71	TRUE	WT	WT	WT	WT	WT
f751ad9c5	123.57	TRUE	WT	LoF	WT	WT	WT
P-0037409-T01-IM6	73.95	FALSE	WT	LoF	WT	GoF	WT
P-0038245-T01-IM6	73.95	FALSE	WT	LoF	WT	WT	WT
P-0038297-T01-IM6	73.95	FALSE	WT	LoF	WT	WT	WT
64bd3d290	74.43	FALSE	WT	LoF	WT	WT	WT
86017cbde	74.86	FALSE	WT	LoF	LoF	WT	WT
73f510889	75.29	FALSE	WT	WT	WT	WT	WT
ffedffc3c	123.57	TRUE	WT	LoF	WT	WT	WT
250e75e0c	122.71	TRUE	WT	LoF	WT	WT	WT
a307c661f	122.57	TRUE	WT	WT	WT	WT	GoF
0a85375cb	122.14	TRUE	WT	LoF	WT	WT	WT
TCGA-M9-A5M8	76.57	FALSE	WT	WT	WT	WT	WT
691be6996	77.29	FALSE	WT	WT	WT	WT	WT
P-0037508-T01-IM6	78.3	FALSE	WT	WT	WT	WT	WT
P-0003248-T01-IM5	121.8	TRUE	WT	LoF	WT	WT	WT
P-0037534-T01-IM6	78.3	FALSE	WT	LoF	WT	WT	WT
TCGA-JY-A93E	78.57	FALSE	GoF	LoF	WT	WT	WT
TCGA-ZR-A9CJ	78.71	FALSE	WT	LoF	WT	WT	WT
P-0008318-T01-IM5	121.8	TRUE	WT	LoF	WT	WT	WT
P-0007227-T01-IM5	81.6495	FALSE	WT	WT	WT	WT	WT
P-0009067-T01-IM5	121.8	TRUE	GoF	WT	WT	WT	GoF
P-0016187-T01-IM6	121.8	TRUE	WT	LoF	WT	WT	WT
7d8254a43	120.71	TRUE	WT	LoF	WT	WT	WT
P-0011284-T01-IM5	82.3455	FALSE	WT	LoF	WT	WT	WT
887c41c3b	120.71	TRUE	WT	LoF	WT	GoF	WT
6e270bf02	120.57	TRUE	WT	LoF	WT	WT	WT
8ec9d907c	118.86	TRUE	WT	WT	WT	WT	WT
0f4a8719d	82.86	FALSE	GoF	LoF	WT	WT	WT
TCGA-L5-A4OH	84.71	FALSE	WT	WT	WT	WT	WT
P-0015641-T01-IM6	118.755	TRUE	WT	WT	WT	WT	WT
1f57b334e	84.86	FALSE	WT	LoF	WT	WT	WT
29c92c826	118.14	TRUE	WT	LoF	WT	WT	WT
5a14b5248	85.57	FALSE	GoF	LoF	WT	WT	GoF
P-0036212-T01-IM6	87	FALSE	WT	LoF	WT	WT	WT
P-0000221-T01-IM3	117.45	TRUE	WT	LoF	WT	GoF	WT
P-0027240-T01-IM6	117.45	TRUE	WT	LoF	WT	WT	WT
3abbfc149	117.43	TRUE	WT	LoF	LoF	WT	WT
P-0010317-T01-IM5	116.275	TRUE	WT	LoF	WT	WT	WT
P-0036911-T01-IM6	87	FALSE	WT	WT	WT	GoF	WT
8e7b04ed4	87.14	FALSE	WT	LoF	WT	GoF	WT
adcfdf622	116	TRUE	GoF	LoF	WT	WT	WT
7873d357d	87.14	FALSE	WT	LoF	WT	WT	WT
P-0033743-T01-IM6	91.35	FALSE	WT	WT	WT	WT	WT
b31a257ce	113.86	TRUE	GoF	LoF	WT	WT	WT
P-0033853-T01-IM6	91.35	FALSE	WT	LoF	WT	WT	WT
335a0dc4a	113.57	TRUE	WT	WT	LoF	WT	WT
P-0033857-T01-IM6	91.35	FALSE	WT	LoF	WT	WT	WT
P-0035772-T01-IM6	91.35	FALSE	WT	WT	WT	WT	WT
P-0037007-T01-IM6	91.35	FALSE	WT	LoF	WT	WT	WT
P-0005300-T01-IM5	113.1	TRUE	WT	LoF	WT	WT	WT
P-0029669-T01-IM6	113.1	TRUE	WT	WT	WT	WT	WT
92e63aeec	112.71	TRUE	GoF	LoF	WT	WT	WT
4f47f6288	112.57	TRUE	WT	LoF	WT	GoF	WT
8793b7894	112.43	TRUE	WT	WT	WT	WT	WT
P-0042222-T01-IM6	91.35	FALSE	WT	LoF	WT	GoF	WT
625721c0e	94.14	FALSE	WT	LoF	WT	WT	WT
P-0034128-T01-IM6	95.7	FALSE	WT	LoF	WT	WT	WT
596c8faf7	112	TRUE	WT	WT	WT	WT	WT
c72589bc8	97.71	FALSE	WT	LoF	WT	WT	WT
9bc97847e	99	FALSE	WT	WT	WT	WT	WT
TCGA-2H-A9GF	112	TRUE	WT	WT	WT	WT	WT
a2bf88aa7	111.43	TRUE	WT	LoF	WT	WT	WT
s_YJ_her_008_P	111.23	TRUE	WT	LoF	WT	WT	WT
P-0016069-T01-IM6	109.924	TRUE	WT	LoF	WT	WT	WT
P-0032640-T01-IM6	100.05	FALSE	GoF	LoF	WT	WT	WT
e225fb7c1	109.86	TRUE	WT	LoF	WT	WT	WT
fc9a6db44	109.43	TRUE	WT	LoF	WT	WT	WT
P-0006448-T01-IM5	108.75	TRUE	GoF	LoF	WT	WT	WT
P-0034751-T01-IM6	108.75	TRUE	WT	LoF	WT	WT	WT
c4576ef69	108.71	TRUE	GoF	WT	WT	WT	GoF
P-0033084-T01-IM6	100.05	FALSE	WT	LoF	WT	WT	WT
d2f9a56f0	107.29	TRUE	WT	WT	WT	WT	WT
P-0035812-T01-IM6	100.05	FALSE	WT	LoF	WT	WT	WT
604eb83f1	106.86	TRUE	WT	LoF	WT	WT	WT
365829ef5	106.71	TRUE	GoF	LoF	WT	WT	WT
e1ab389f5	106.71	TRUE	GoF	WT	WT	WT	GoF
P-0000144-T01-IM3	106.575	TRUE	WT	LoF	WT	WT	WT
70145187b	106.29	TRUE	WT	LoF	WT	WT	WT
77977ef04	104.86	TRUE	WT	WT	WT	WT	GoF
a672f9244	104.86	TRUE	WT	LoF	WT	WT	WT
826cb806c	104.71	TRUE	WT	LoF	WT	WT	WT
P-0035875-T01-IM6	100.05	FALSE	WT	LoF	WT	WT	WT
P-0029660-T01-IM6	104.4	TRUE	WT	LoF	WT	WT	WT
dad677864	104.14	TRUE	WT	LoF	WT	WT	WT
e5c42fa30	104	TRUE	WT	WT	WT	GoF	WT
P-0002710-T01-IM3	103.4	TRUE	WT	LoF	WT	WT	WT
e20913fae	103.14	TRUE	WT	LoF	WT	WT	WT
aacbb2aa0	103	TRUE	WT	WT	WT	GoF	WT
TCGA-JY-A93C	100.71	FALSE	WT	LoF	WT	WT	WT
26f2fa25e	103	TRUE	GoF	LoF	WT	WT	WT
3cfe27e0c	102.86	TRUE	WT	LoF	WT	GoF	WT
ed57add98	102.71	TRUE	WT	LoF	WT	WT	WT
a291ec924	100.71	TRUE	WT	LoF	WT	WT	WT
0963f143c	100.86	FALSE	WT	LoF	WT	GoF	WT
b8ce819fc	101.71	FALSE	WT	WT	WT	WT	GoF
P-0029630-T01-IM6	104.4	FALSE	WT	LoF	WT	WT	WT
P-0005106-T01-IM5	100.05	TRUE	WT	LoF	WT	WT	WT
89b5c9629	99.29	TRUE	WT	LoF	WT	WT	GoF
d24acdce6	99.14	TRUE	WT	LoF	WT	WT	WT
P-0032628-T01-IM6	104.4	FALSE	WT	LoF	WT	WT	WT
P-0036499-T01-IM6	104.4	FALSE	WT	WT	WT	WT	WT
P-0038150-T01-IM6	104.4	FALSE	WT	WT	WT	WT	WT
TCGA-VR-A8EQ	99.14	TRUE	WT	LoF	WT	WT	WT
33770e7a2	105.29	FALSE	WT	WT	WT	WT	WT
314b3b441	97.71	TRUE	WT	WT	WT	GoF	WT
0b6e16480	105.86	FALSE	WT	LoF	WT	WT	WT
4853570ea	97.57	TRUE	WT	LoF	WT	WT	WT
640af42bc	107.14	FALSE	WT	LoF	WT	WT	WT
875bfbff4	108.57	FALSE	WT	LoF	WT	WT	WT
34dbf2ee9	96.29	TRUE	WT	LoF	WT	WT	WT
f8b3f47b0	96	TRUE	WT	LoF	WT	WT	WT
aa65a09b4	96	TRUE	WT	LoF	WT	WT	WT
P-0031866-T01-IM6	108.75	FALSE	WT	LoF	WT	WT	WT
8bb02ce92	95.71	TRUE	WT	LoF	WT	WT	WT
P-0008271-T01-IM5	95.7	TRUE	GoF	LoF	WT	WT	WT
P-0037621-T01-IM6	108.75	FALSE	GoF	LoF	WT	WT	WT
P-0027686-T01-IM6	95.7	TRUE	WT	WT	WT	WT	GoF
P-0029144-T01-IM6	95.7	TRUE	WT	WT	WT	WT	WT
P-0036485-T01-IM6	95.7	TRUE	WT	LoF	WT	WT	WT
f42281020	94.71	TRUE	WT	LoF	WT	WT	WT
0c18dae92	94.29	TRUE	WT	WT	WT	WT	GoF
P-0037656-T01-IM6	108.75	FALSE	WT	WT	WT	WT	GoF
41db2179d	93.86	TRUE	WT	LoF	WT	WT	WT
f3ff3bc6b	109.57	FALSE	WT	LoF	WT	WT	WT
TCGA-JY-A93D	109.86	FALSE	WT	LoF	WT	WT	WT
f8a084f18	93.14	TRUE	WT	LoF	WT	GoF	WT
TCGA-JY-A938	110.43	FALSE	WT	LoF	WT	WT	WT
7b0547496	111.14	FALSE	WT	LoF	WT	WT	WT
a114d905e	92.86	TRUE	WT	LoF	WT	GoF	WT
P-0032728-T01-IM6	113.1	FALSE	WT	LoF	WT	WT	GoF
832394f24	114.57	FALSE	WT	LoF	WT	WT	WT
ababdefc8	114.86	FALSE	WT	LoF	WT	WT	WT
ee95705ca	92.43	TRUE	WT	LoF	WT	WT	GoF
0df54561b	92.14	TRUE	GoF	LoF	WT	WT	WT
efffc70b8	92	TRUE	WT	LoF	WT	WT	WT
5b557890e	91.71	TRUE	WT	LoF	WT	WT	WT
f3c6585c8	91.57	TRUE	WT	WT	WT	WT	WT
P-0008305-T01-IM5	91.35	TRUE	WT	LoF	WT	WT	WT
3ab7a7b5f	115.71	FALSE	WT	LoF	WT	GoF	WT
P-0001137-T01-IM3	117.45	FALSE	WT	LoF	WT	GoF	WT
P-0010220-T01-IM5	91.35	TRUE	WT	LoF	WT	WT	WT
d0fa7f8f9	91	TRUE	WT	LoF	WT	GoF	WT
P-0029024-T01-IM6	117.45	FALSE	WT	LoF	WT	WT	WT
TCGA-L5-A8NT	117.86	FALSE	WT	LoF	WT	WT	WT
e690adbb9	89.86	TRUE	WT	LoF	WT	GoF	WT
3ff515d0b	89.57	TRUE	WT	LoF	WT	WT	WT
96395be68	89.43	TRUE	WT	LoF	WT	WT	WT
20b4d892f	118.29	FALSE	WT	LoF	LoF	WT	WT
P-0004605-T01-IM5	118.624	FALSE	WT	LoF	WT	WT	WT
6e8fdfbc1	122.29	FALSE	WT	LoF	WT	WT	WT
f12cb40ba	89.43	TRUE	WT	WT	WT	WT	WT
54b73a928	122.71	FALSE	WT	LoF	WT	GoF	WT
a5cf51ceb	123.86	FALSE	WT	LoF	WT	WT	WT
66a2d0738	124	FALSE	WT	LoF	WT	WT	WT
27766c234	124.71	FALSE	WT	LoF	WT	WT	WT
ddbe3673f	89.43	TRUE	WT	LoF	WT	WT	WT
TCGA-L5-A4OU	126	FALSE	GoF	LoF	WT	WT	WT
ad911862a	88.86	TRUE	WT	LoF	WT	WT	WT
P-0025889-T01-IM6	126.15	FALSE	WT	LoF	WT	WT	WT
P-0029123-T01-IM6	126.15	FALSE	GoF	LoF	WT	WT	WT
e3271ccee	88.14	TRUE	WT	LoF	WT	WT	WT
b7540e1d2	87.57	TRUE	WT	LoF	WT	WT	WT
P-0001275-T01-IM3	87	TRUE	WT	WT	WT	WT	GoF
P-0022952-T01-IM6	87	TRUE	WT	LoF	WT	WT	WT
P-0032700-T01-IM6	126.15	FALSE	WT	LoF	WT	GoF	WT
e477e3136	127.86	FALSE	GoF	LoF	WT	WT	WT
P-0027254-T01-IM6	87	TRUE	WT	LoF	WT	WT	WT
5db38d1d8	128.14	FALSE	WT	LoF	WT	WT	WT
P-0037737-T01-IM6	87	TRUE	GoF	LoF	WT	WT	WT
9eb4ff818	86.71	TRUE	WT	WT	LoF	WT	WT
32f6dd0cf	86.71	TRUE	WT	LoF	WT	GoF	WT
2cd38ee9d	86.57	TRUE	WT	LoF	WT	WT	WT
5efa2bbba	86.57	TRUE	WT	LoF	WT	WT	WT
fb7630da0	85.57	TRUE	WT	LoF	WT	WT	WT
TCGA-R6-A6XG	128.57	FALSE	WT	WT	WT	WT	WT
5b04c05bf	85.14	TRUE	GoF	LoF	WT	WT	WT
f0404cb35	130	FALSE	WT	LoF	WT	WT	WT
c95add458	85	TRUE	WT	WT	WT	WT	GoF
P-0026175-T01-IM6	130.5	FALSE	WT	LoF	WT	GoF	WT
P-0027661-T01-IM6	130.5	FALSE	WT	LoF	WT	GoF	WT
97530512f	84.29	TRUE	WT	LoF	WT	WT	WT
e3c882402	83.71	TRUE	WT	LoF	WT	WT	WT
48bba8066	83.14	TRUE	WT	LoF	WT	WT	WT
P-0027939-T01-IM6	130.5	FALSE	WT	LoF	WT	WT	WT
3ecd9b003	82.86	TRUE	WT	LoF	LoF	WT	WT
P-0001077-T01-IM3	82.65	TRUE	WT	LoF	WT	WT	WT
P-0005500-T01-IM5	82.65	TRUE	WT	WT	WT	WT	WT
P-0034515-T01-IM6	130.5	FALSE	WT	LoF	WT	WT	WT
TCGA-L5-A4OS	133.57	FALSE	WT	WT	WT	GoF	WT
P-0007895-T01-IM5	82.65	TRUE	WT	LoF	WT	GoF	WT
c4577b943	82.57	TRUE	WT	WT	WT	WT	WT
P-0027124-T01-IM6	134.85	FALSE	WT	LoF	WT	WT	WT
cf8b408a7	82.29	TRUE	WT	WT	WT	WT	WT
P-0027241-T01-IM6	134.85	FALSE	WT	WT	WT	WT	WT
P-0027359-T01-IM6	134.85	FALSE	WT	LoF	WT	GoF	WT
95efeed47	82.14	TRUE	WT	WT	WT	GoF	WT
P-0028931-T01-IM6	134.85	FALSE	WT	LoF	WT	WT	WT
P-0034172-T01-IM6	134.85	FALSE	WT	LoF	WT	GoF	WT
d36f85415	138.86	FALSE	WT	LoF	WT	WT	WT
a46434e58	81.71	TRUE	WT	LoF	WT	WT	WT
eceb44da1	139.29	FALSE	WT	LoF	WT	WT	WT
5dc4cf7cf	140	FALSE	WT	LoF	WT	WT	WT
4fdfef5cf	81.29	TRUE	WT	LoF	WT	WT	WT
9e84b160a	81.14	TRUE	GoF	LoF	WT	WT	WT
0be16d4bd	81.14	TRUE	WT	LoF	WT	GoF	WT
e371d3d80	81	TRUE	WT	WT	WT	WT	GoF
7ca7845fe	80.71	TRUE	WT	LoF	WT	WT	WT
03e7a6e35	80.57	TRUE	WT	LoF	WT	WT	WT
1776ba1eb	80.14	TRUE	WT	LoF	WT	WT	WT
29b39fa54	141.71	FALSE	WT	LoF	WT	WT	WT
TCGA-L5-A4ON	79.71	TRUE	WT	LoF	WT	WT	WT
6b5067457	79.57	TRUE	WT	LoF	WT	WT	WT
57a0663fa	79.43	TRUE	WT	LoF	WT	GoF	WT
af2e66fc3	79.14	TRUE	GoF	LoF	WT	WT	WT
33213ed76	142.29	FALSE	WT	WT	WT	WT	WT
712aa4687	142.43	FALSE	GoF	LoF	WT	WT	WT
a3b92e881	144.43	FALSE	WT	LoF	WT	WT	WT
445fe324c	78.43	TRUE	WT	WT	WT	WT	WT
P-0034369-T01-IM6	78.3	TRUE	WT	LoF	WT	WT	WT
d9b28bce2_a	144.57	FALSE	WT	LoF	WT	WT	WT
2e9faf288	78.14	TRUE	WT	LoF	WT	WT	WT
d9b28bce2_b	144.57	FALSE	WT	LoF	WT	WT	WT
484335598	78	TRUE	WT	LoF	WT	WT	WT
2ebb7adee	77.57	TRUE	WT	LoF	WT	WT	WT
e93d48436	77.43	TRUE	WT	WT	WT	WT	WT
dc28fc658	77.14	TRUE	WT	WT	WT	WT	WT
90687ad9d	76.71	TRUE	WT	WT	WT	WT	WT
78a21864a	76.43	TRUE	WT	LoF	WT	WT	WT
6da5c064f	76.14	TRUE	GoF	WT	WT	WT	WT
288598f7e	76.14	TRUE	WT	LoF	WT	WT	WT
ac37eb43a	75.71	TRUE	GoF	WT	WT	WT	WT
b79580c5b	144.86	FALSE	WT	LoF	WT	WT	WT
24bacec57	75.57	TRUE	WT	LoF	WT	WT	WT
bbac0528c	145	FALSE	WT	WT	WT	WT	WT
67cb9bc91	75.57	TRUE	WT	LoF	WT	WT	WT
6d2f4e01b	75.57	TRUE	WT	WT	WT	WT	WT
03037cb67	75.29	TRUE	WT	LoF	WT	WT	WT
459474357	74.71	TRUE	WT	LoF	WT	WT	WT
6b3917db4	74.57	TRUE	WT	LoF	WT	WT	WT
717c0ec0d	74.57	TRUE	WT	WT	WT	WT	WT
cb69d1fba	74.57	TRUE	WT	LoF	WT	WT	WT
e4eff69a9	74.29	TRUE	WT	WT	WT	GoF	WT
P-0006877-T01-IM5	73.95	TRUE	WT	LoF	WT	WT	WT
P-0006880-T01-IM5	73.95	TRUE	GoF	LoF	WT	WT	WT
P-0032852-T01-IM6	73.95	TRUE	WT	LoF	WT	WT	WT
7e5fe5468	73.86	TRUE	WT	LoF	WT	WT	WT
47c4c85db	73.57	TRUE	GoF	LoF	WT	WT	WT
74ffea604	73.57	TRUE	WT	WT	WT	GoF	WT
257c59264	73.14	TRUE	WT	LoF	WT	WT	WT
30faced8a	72.86	TRUE	WT	LoF	LoF	WT	WT
92cefde85	145.43	FALSE	WT	LoF	WT	WT	WT
66fe3d762	72.86	TRUE	WT	LoF	WT	WT	WT
929bd4be9	72.57	TRUE	WT	LoF	WT	WT	WT
60a8253f1	72.43	TRUE	GoF	WT	WT	WT	WT
P-0024258-T01-IM6	147.9	FALSE	WT	LoF	WT	WT	WT
582a58518	151.29	FALSE	GoF	LoF	WT	WT	WT
0a90e804a	151.86	FALSE	WT	WT	WT	WT	WT
04e7cbcad	152	FALSE	WT	WT	WT	WT	GoF
P-0001855-T03-IM6	152.119	FALSE	WT	LoF	WT	WT	WT
5ef2dbc6e	71.86	TRUE	WT	WT	WT	WT	WT
P-0027267-T01-IM6	152.25	FALSE	WT	LoF	WT	WT	WT
d1d692f97	152.29	FALSE	WT	LoF	WT	WT	WT
bdd4bcbed	71.71	TRUE	WT	WT	WT	WT	WT
P-0001733-T01-IM3	152.381	FALSE	WT	LoF	WT	WT	WT
559cea0ac	71.14	TRUE	WT	LoF	WT	WT	WT
TCGA-L5-A8NG	156.29	FALSE	WT	LoF	WT	WT	WT
5fe64ce86	156.71	FALSE	WT	LoF	WT	WT	WT
TCGA-2H-A9GO	70.57	TRUE	WT	LoF	WT	WT	WT
TCGA-JY-A6FH	156.86	FALSE	WT	LoF	WT	GoF	WT
bd1f49af4	70.29	TRUE	GoF	LoF	WT	WT	WT
ffec2a7d8	70	TRUE	GoF	LoF	WT	WT	WT
8a35d108e	69.86	TRUE	WT	LoF	WT	WT	WT
6e6ffd2fa	69.86	TRUE	WT	LoF	WT	WT	WT
P-0025031-T02-IM6	160.95	FALSE	WT	LoF	WT	WT	WT
23b4e52e3	162.57	FALSE	WT	WT	WT	WT	WT
e0b6c14f4	163.57	FALSE	GoF	LoF	WT	WT	WT
P-0000716-T01-IM3	69.6	TRUE	WT	LoF	WT	WT	WT
P-0009637-T01-IM5	69.6	TRUE	WT	LoF	WT	WT	WT
P-0020169-T01-IM6	69.6	TRUE	WT	WT	WT	WT	WT
P-0031963-T01-IM6	69.6	TRUE	GoF	LoF	WT	WT	WT
8034cb668	69.29	TRUE	WT	LoF	WT	GoF	WT
b8b2821ff	68.71	TRUE	GoF	LoF	WT	WT	WT
TCGA-R6-A8W5	68.57	TRUE	WT	LoF	WT	GoF	WT
11524e868	166.57	FALSE	WT	WT	WT	WT	WT
18ca78d45	68.29	TRUE	WT	LoF	WT	WT	WT
97a8da910	68.29	TRUE	WT	LoF	WT	WT	WT
62d006ea1	68	TRUE	GoF	WT	WT	WT	GoF
70f91704e	166.86	FALSE	WT	LoF	WT	WT	WT
64565a24a	67.86	TRUE	GoF	WT	WT	WT	WT
b36a54f39	167.57	FALSE	WT	LoF	WT	WT	WT
a11e64951	67.71	TRUE	WT	LoF	WT	WT	WT
P-0018439-T01-IM6	169.65	FALSE	WT	WT	WT	WT	WT
P-0020175-T01-IM6	169.65	FALSE	WT	LoF	WT	WT	WT
P-0023553-T01-IM6	169.65	FALSE	WT	LoF	WT	WT	WT
934fe8480	67.43	TRUE	WT	LoF	WT	WT	WT
957f3903f	66.86	TRUE	WT	LoF	WT	WT	GoF
2210bc79b	170	FALSE	WT	LoF	WT	WT	WT
94c34e247	66.71	TRUE	WT	LoF	WT	WT	WT
862394623	66.71	TRUE	GoF	LoF	WT	WT	WT
P-0033558-T01-IM6	174	FALSE	WT	LoF	WT	WT	WT
d7858b21b	174.43	FALSE	WT	WT	WT	WT	WT
beb05056c	176	FALSE	WT	LoF	WT	WT	GoF
71d5a935b	176.71	FALSE	WT	WT	WT	WT	WT
d4c95d741	176.71	FALSE	WT	LoF	WT	WT	WT
86c633a43	178.43	FALSE	WT	WT	WT	WT	WT
6045efd15	179	FALSE	WT	LoF	WT	WT	WT
022659a2e	180	FALSE	WT	WT	WT	WT	WT
25e28ea26	181.71	FALSE	GoF	WT	WT	WT	WT
e4831d0fe	182.14	FALSE	WT	LoF	WT	WT	WT
5dccbd390	183.57	FALSE	WT	LoF	WT	WT	WT
450b76863	183.71	FALSE	WT	LoF	WT	GoF	WT
3709a5a3c	66.43	TRUE	GoF	LoF	WT	WT	WT
P-0000112-T01-IM3	65.9895	TRUE	WT	LoF	WT	WT	WT
92f5771b0	184.14	FALSE	WT	LoF	WT	WT	WT
45d679e5a	184.14	FALSE	WT	WT	WT	WT	WT
P-0018340-T01-IM6	187.05	FALSE	GoF	LoF	WT	WT	WT
5d3174b10	65.71	TRUE	WT	LoF	WT	WT	WT
P-0002044-T01-IM3	65.25	TRUE	WT	LoF	WT	WT	WT
P-0016233-T01-IM6	65.25	TRUE	WT	LoF	WT	WT	WT
P-0020226-T01-IM6	65.25	TRUE	WT	LoF	WT	WT	WT
P-0026760-T01-IM6	65.25	TRUE	WT	LoF	WT	WT	WT
P-0041108-T01-IM6	65.25	TRUE	GoF	WT	WT	WT	WT
d065daff8	187.43	FALSE	WT	WT	WT	WT	WT
5321f79ed	65.14	TRUE	WT	LoF	WT	WT	WT
94649c5b2	65.14	TRUE	WT	LoF	WT	WT	WT
8debf2cb5	64.14	TRUE	WT	LoF	WT	WT	WT
0b64dd9e1	187.43	FALSE	WT	LoF	WT	WT	WT
56486710d	187.71	FALSE	WT	LoF	WT	WT	WT
4a0cad0b0	188.29	FALSE	WT	LoF	WT	WT	WT
688c6f0b2	190.29	FALSE	WT	LoF	WT	WT	WT
17c659187	64	TRUE	WT	WT	WT	WT	WT
d4e800c00	63.57	TRUE	WT	LoF	WT	WT	WT
a29375231	63.57	TRUE	GoF	LoF	WT	WT	WT
5fe63c5af	63	TRUE	GoF	LoF	WT	WT	WT
66d29a68f	62.71	TRUE	GoF	LoF	WT	WT	WT
ba008d842	190.57	FALSE	WT	LoF	WT	WT	GoF
ffeb8c1a1	62.57	TRUE	WT	LoF	WT	WT	WT
TCGA-2H-A9GI	62.14	TRUE	WT	WT	WT	WT	WT
02453f630	195.29	FALSE	GoF	LoF	WT	WT	WT
35daab102	196	FALSE	WT	LoF	LoF	WT	WT
9f1c8dc43	61.57	TRUE	WT	LoF	WT	WT	WT
P-0007572-T01-IM5	60.9	TRUE	WT	LoF	WT	WT	WT
P-0031925-T01-IM6	60.9	TRUE	WT	LoF	WT	WT	WT
04f3767cc	196.29	FALSE	WT	WT	WT	WT	WT
P-0039951-T01-IM6	60.9	TRUE	WT	LoF	WT	WT	WT
P-0042136-T01-IM6	60.9	TRUE	WT	LoF	WT	WT	WT
TCGA-2H-A9GM	60.57	TRUE	WT	WT	WT	WT	WT
TCGA-VR-AA4D	196.86	FALSE	WT	LoF	WT	WT	WT
fe1e56e91	199.57	FALSE	WT	WT	WT	WT	WT
P-0006078-T01-IM5	200.1	FALSE	WT	LoF	WT	WT	WT
9dbb90a23	59.57	TRUE	WT	WT	WT	WT	WT
425b9ea61	203.86	FALSE	WT	WT	WT	WT	WT
48140cb1d	204.29	FALSE	WT	LoF	WT	WT	WT
P-0014504-T01-IM6	204.45	FALSE	WT	LoF	WT	WT	WT
639da7c0e	206.71	FALSE	WT	LoF	WT	WT	WT
f00bf10ff	59.43	TRUE	WT	WT	WT	WT	WT
1aa5c1b7d	59.29	TRUE	GoF	LoF	WT	WT	WT
8812182da	59	TRUE	WT	LoF	WT	WT	WT
f943aaf3c	58.71	TRUE	WT	LoF	WT	WT	WT
c9ca23759	207.86	FALSE	WT	WT	WT	GoF	WT
752170f0d	208.71	FALSE	WT	LoF	WT	GoF	WT
809f380be	58.71	TRUE	WT	LoF	WT	WT	WT
P-0010429-T01-IM5	208.8	FALSE	WT	LoF	WT	WT	WT
TCGA-L5-A8NI	58.57	TRUE	GoF	LoF	WT	WT	WT
9aa3acd19	58.43	TRUE	WT	WT	WT	WT	WT
69f1b2078	57.71	TRUE	WT	WT	WT	WT	WT
15ebf6a68	57.57	TRUE	WT	LoF	WT	WT	WT
e308def3a	57.57	TRUE	GoF	LoF	WT	WT	WT
ef3eb8a93	57.43	TRUE	WT	LoF	WT	WT	WT
ca5d2c191	57.43	TRUE	WT	WT	WT	WT	WT
d2588a7ed	57.29	TRUE	WT	LoF	WT	WT	WT
2a7d03d9b	209.71	FALSE	WT	LoF	WT	WT	WT
a7376de8b	211.86	FALSE	WT	LoF	WT	WT	WT
8cf58ec6a	57.14	TRUE	GoF	LoF	WT	WT	WT
efc5e9dc9	211.86	FALSE	WT	LoF	WT	WT	WT
cb938cf52	57	TRUE	GoF	WT	WT	WT	WT
d91afc2f2	56.86	TRUE	WT	LoF	WT	GoF	WT
P-0005991-T01-IM5	56.55	TRUE	WT	LoF	WT	GoF	WT
36b945ee0	212	FALSE	WT	LoF	WT	WT	WT
P-0006919-T01-IM5	56.55	TRUE	WT	WT	WT	WT	WT
P-0038631-T01-IM6	56.55	TRUE	WT	LoF	WT	GoF	WT
bf9bdc838	56.29	TRUE	WT	WT	WT	WT	WT
TCGA-L5-A8NH	56.14	TRUE	WT	LoF	WT	WT	WT
a65430734	56	TRUE	GoF	LoF	WT	WT	WT
80a954bba	55.71	TRUE	WT	LoF	WT	WT	WT
43776438d	55.71	TRUE	WT	WT	WT	WT	WT
3acd7b5ce	55.57	TRUE	WT	LoF	WT	GoF	WT
7e66a482c	55.43	TRUE	WT	LoF	WT	WT	WT
078773cc3	55.43	TRUE	WT	WT	WT	WT	GoF
37d543070	213	FALSE	WT	LoF	WT	GoF	WT
f3918486d	215.57	FALSE	WT	WT	WT	GoF	WT
8901e06df	218.71	FALSE	WT	LoF	WT	WT	WT
283bc39bc	219.14	FALSE	WT	LoF	WT	WT	WT
4a1eab27e	220.57	FALSE	WT	LoF	WT	WT	WT
66b579b67	220.71	FALSE	WT	LoF	WT	WT	WT
cb5a5cc03	222.14	FALSE	GoF	WT	WT	WT	WT
75e7a2d79	222.86	FALSE	WT	LoF	WT	WT	WT
ff17d702f	223.29	FALSE	WT	WT	LoF	WT	WT
5ba2bfc82	224.43	FALSE	WT	LoF	WT	WT	WT
P-0007903-T01-IM5	226.2	FALSE	WT	LoF	WT	WT	WT
87e7bd70a	226.43	FALSE	WT	LoF	WT	WT	WT
de3b220bf	227.14	FALSE	WT	WT	WT	WT	WT
00acfce2f	227.86	FALSE	WT	LoF	WT	WT	WT
6e3e72a71	55.29	TRUE	WT	LoF	WT	WT	WT
f711fb39e	230.14	FALSE	WT	LoF	WT	WT	WT
60371515e	230.29	FALSE	WT	LoF	WT	WT	WT
fe0b3ead4	55.14	TRUE	WT	WT	WT	WT	GoF
29a625999	55.14	TRUE	WT	WT	WT	WT	WT
P-0009503-T01-IM5	230.55	FALSE	WT	LoF	WT	GoF	WT
TCGA-R6-A8WG	55.14	TRUE	WT	LoF	WT	WT	WT
7b32d7b4f	232.29	FALSE	WT	LoF	WT	WT	WT
6666fd464	55	TRUE	WT	LoF	WT	GoF	WT
b83276e27	55	TRUE	WT	LoF	WT	WT	WT
c663059a3	233.29	FALSE	WT	LoF	WT	WT	WT
0690f4911	237.43	FALSE	WT	LoF	WT	WT	WT
7fe6a4964	238	FALSE	WT	LoF	WT	WT	WT
5d0094894	238.14	FALSE	WT	LoF	WT	WT	WT
c3665bc6f	55	TRUE	GoF	WT	WT	WT	WT
00e5e53d7	239	FALSE	WT	LoF	WT	WT	WT
a6d223164	55	TRUE	WT	LoF	WT	WT	WT
c954fcf01	54.86	TRUE	WT	LoF	WT	WT	WT
e28ac921f	239.43	FALSE	WT	LoF	WT	WT	WT
fd3c269ac	240	FALSE	WT	LoF	WT	WT	WT
6904b15af	240.14	FALSE	WT	WT	WT	WT	WT
TCGA-L5-A8NE	241.14	FALSE	WT	WT	WT	GoF	GoF
3d9f6a63a	241.57	FALSE	WT	LoF	WT	WT	WT
c8520defc	243.71	FALSE	WT	LoF	WT	WT	WT
7cb74681c	246.57	FALSE	WT	WT	WT	WT	WT
c7bfd214f	54.43	TRUE	WT	LoF	WT	WT	WT
4e8a9e9de	54	TRUE	WT	LoF	WT	WT	WT
38344aa74	247.29	FALSE	WT	LoF	WT	WT	WT
c5f1b6f71	247.86	FALSE	WT	WT	WT	WT	WT
65563f8e7	248	FALSE	WT	WT	WT	GoF	WT
89bab9e7f	54	TRUE	WT	LoF	WT	WT	WT
e4b80679f	53.29	TRUE	WT	LoF	WT	WT	WT
8eaf6e7cd	53	TRUE	GoF	WT	WT	WT	WT
2d757385b	248.29	FALSE	WT	LoF	LoF	GoF	WT
94cf9c15b	248.86	FALSE	WT	LoF	WT	WT	WT
39402fc51	52.86	TRUE	GoF	LoF	WT	WT	WT
9fe4684a2	52.71	TRUE	GoF	LoF	WT	WT	WT
cbb3fe135	52.43	TRUE	WT	LoF	WT	WT	WT
40386f4d5	249.86	FALSE	WT	LoF	WT	WT	WT
P-0003894-T01-IM5	52.2	TRUE	WT	LoF	WT	WT	WT
P-0030587-T01-IM6	52.2	TRUE	WT	LoF	WT	WT	WT
P-0006357-T01-IM5	252.3	FALSE	WT	LoF	WT	WT	WT
P-0032275-T01-IM6	52.2	TRUE	WT	LoF	WT	WT	WT
7f03ba2fd	252.43	FALSE	WT	WT	WT	WT	WT
1791449d2	255.43	FALSE	WT	LoF	WT	WT	WT
70ce8868c	258.71	FALSE	WT	LoF	WT	WT	WT
P-0032604-T01-IM6	52.2	TRUE	WT	WT	WT	WT	WT
3f09772b9	260	FALSE	WT	LoF	WT	WT	WT
26d51bb9b	260	FALSE	GoF	LoF	WT	WT	WT
P-0042981-T01-IM6	52.2	TRUE	WT	LoF	WT	WT	WT
1958e3fe4	260	FALSE	WT	LoF	WT	WT	WT
3677fc279	260	FALSE	WT	WT	WT	WT	GoF
4e7133d22	51.43	TRUE	WT	LoF	WT	WT	WT
e692cad27	260	FALSE	WT	LoF	WT	WT	WT
c4c62c28a	50.29	TRUE	WT	WT	WT	WT	WT
5506c0aa4	260	FALSE	WT	LoF	WT	WT	WT
cafa1c4cb	50.29	TRUE	WT	LoF	WT	WT	WT
02d3c7c00	49.86	TRUE	WT	WT	WT	WT	WT
b0d1263ea	49.57	TRUE	WT	LoF	WT	WT	WT
da18c31db	49.29	TRUE	WT	WT	WT	WT	WT
e98422b6e	260	FALSE	WT	LoF	WT	WT	WT
b5487a371	260	FALSE	WT	WT	WT	WT	GoF
b26feac50	49	TRUE	WT	LoF	WT	WT	WT
c2d64ae0a	260	FALSE	WT	LoF	WT	GoF	WT
db8bd4b1a	260	FALSE	WT	WT	WT	WT	WT
70d958f9e	48.71	TRUE	WT	LoF	WT	GoF	WT
767a66449	47.86	TRUE	GoF	LoF	WT	WT	WT
fbcc66da7	47.86	TRUE	WT	LoF	WT	WT	WT
P-0000977-T01-IM3	47.85	TRUE	WT	LoF	WT	WT	WT
P-0004016-T01-IM5	47.85	TRUE	WT	LoF	WT	WT	WT
P-0005899-T01-IM5	47.85	TRUE	WT	LoF	WT	WT	WT
9c4df4e50	47.57	TRUE	WT	WT	WT	WT	WT
b0eb9438e	260	FALSE	WT	LoF	WT	WT	WT
aa0d11420	260	FALSE	WT	LoF	WT	WT	WT
985acc6a7	47.57	TRUE	WT	LoF	WT	WT	WT
b2e760141	260	FALSE	WT	WT	WT	WT	WT
9994b9bcd	260	FALSE	WT	LoF	WT	WT	WT
63e247323	47.57	TRUE	GoF	LoF	WT	WT	WT
870e93691	47.43	TRUE	GoF	LoF	WT	WT	WT
a3cb977c0	47.43	TRUE	WT	LoF	WT	WT	WT
YJ-her-005-P1	47.2845	TRUE	WT	LoF	WT	WT	WT
YJ-her-005-P2	47.2845	TRUE	WT	LoF	WT	WT	WT
ec1086015	47	TRUE	GoF	WT	WT	WT	WT
b207ab03c	260	FALSE	WT	LoF	WT	WT	WT
432cf8bca	260	FALSE	WT	LoF	WT	WT	WT
3d2fe7bef	260	FALSE	WT	WT	WT	WT	WT
d8a4d13ab	260	FALSE	WT	LoF	WT	WT	WT
2abea9834	46.57	TRUE	GoF	LoF	WT	WT	WT
cb737093f	260	FALSE	WT	LoF	WT	WT	WT
a3688c009	260	FALSE	WT	LoF	WT	GoF	WT
a32f20566	260	FALSE	WT	LoF	WT	WT	WT
2613d0db5	46.57	TRUE	WT	WT	WT	WT	WT
dbdc97310	46.29	TRUE	WT	LoF	WT	WT	WT
f766c67a2	45.86	TRUE	WT	WT	WT	WT	WT
ebf7ea541	45.71	TRUE	WT	WT	WT	WT	WT
87aebaab1	45	TRUE	GoF	LoF	WT	WT	WT
4441444a8	44.86	TRUE	WT	LoF	WT	WT	WT
639c6f5a4	44.71	TRUE	WT	LoF	WT	WT	WT
c17bf44d1	260	FALSE	WT	LoF	WT	WT	WT
35a0a3049	260	FALSE	WT	LoF	WT	WT	WT
8208e34f9	44.57	TRUE	WT	LoF	WT	GoF	WT
4b835a2c9	44.43	TRUE	GoF	WT	WT	WT	WT
8d2e40d78	44.29	TRUE	WT	LoF	WT	WT	WT
9bede39d7	43.86	TRUE	WT	LoF	WT	WT	WT
6da40d823	43.71	TRUE	WT	LoF	WT	WT	WT
238cdb161	43.57	TRUE	WT	LoF	WT	WT	WT
767f6feb5	260	FALSE	WT	LoF	WT	WT	WT
6c53d8df4	43.57	TRUE	WT	LoF	WT	WT	WT
P-0034542-T01-IM6	43.5	TRUE	WT	LoF	WT	WT	WT
P-0034916-T01-IM6	43.5	TRUE	WT	LoF	WT	WT	WT
29d537cdd	43.29	TRUE	WT	LoF	WT	WT	WT
e9302f889	42.71	TRUE	WT	LoF	WT	WT	WT
39967f206	42.14	TRUE	GoF	WT	LoF	WT	WT
8fa0d17c9	42	TRUE	WT	LoF	WT	WT	WT
91b806330	42	TRUE	WT	LoF	WT	WT	WT
fb3b80812	260	FALSE	WT	LoF	WT	WT	WT
fadb396bc	41.43	TRUE	WT	LoF	WT	GoF	WT
2a20a6519	41.29	TRUE	WT	LoF	WT	GoF	WT
fef5388f0	41.14	TRUE	WT	LoF	WT	WT	WT
60c45a7da	41	TRUE	WT	LoF	WT	WT	WT
0c8958d7b	41	TRUE	WT	LoF	WT	WT	WT
f837f5031	40.57	TRUE	WT	LoF	WT	WT	WT
6ddc6b0eb	40	TRUE	WT	WT	WT	WT	WT
76fc1cfd4	40	TRUE	WT	LoF	WT	WT	WT
8c2c7b950	39.71	TRUE	WT	WT	WT	WT	WT
ad1144985	39.43	TRUE	WT	LoF	WT	WT	WT
edac86eb9	39.43	TRUE	WT	LoF	WT	WT	WT
P-0001323-T01-IM3	39.15	TRUE	WT	WT	WT	GoF	WT
d3012eb5c	260	FALSE	WT	LoF	WT	WT	WT
P-0003547-T01-IM5	39.15	TRUE	WT	LoF	WT	WT	WT
bb045204c	260	FALSE	GoF	LoF	WT	WT	GoF
P-0004616-T01-IM5	39.15	TRUE	WT	LoF	WT	WT	WT
P-0009055-T01-IM5	39.15	TRUE	WT	LoF	WT	WT	WT
P-0017167-T01-IM6	39.15	TRUE	WT	LoF	WT	WT	WT
P-0021993-T01-IM6	39.15	TRUE	WT	LoF	WT	GoF	WT
P-0023373-T01-IM6	39.15	TRUE	WT	LoF	WT	WT	WT
P-0023409-T01-IM6	39.15	TRUE	WT	LoF	WT	WT	WT
d0f07dbe5	260	FALSE	WT	LoF	WT	WT	WT
P-0031438-T01-IM6	39.15	TRUE	WT	LoF	WT	WT	WT
b9ea87e34	260	FALSE	WT	LoF	WT	WT	WT
P-0038857-T01-IM6	39.15	TRUE	WT	LoF	WT	WT	WT
bd8b41d77	260	FALSE	WT	LoF	WT	WT	WT
1b2666062	260	FALSE	WT	LoF	WT	WT	WT
P-0044049-T01-IM6	39.15	TRUE	WT	LoF	WT	WT	WT
81ed35f07	260	FALSE	WT	LoF	WT	WT	WT
ce9a52664	260	FALSE	GoF	WT	WT	WT	GoF
efab5fcee	39	TRUE	WT	LoF	WT	WT	WT
TCGA-2H-A9GN	38.86	TRUE	WT	LoF	WT	WT	WT
ede9d5169	260	FALSE	WT	LoF	WT	GoF	WT
9b0e5f00d	38.71	TRUE	WT	LoF	LoF	WT	WT
06aa3e8ba	38.71	TRUE	WT	WT	WT	WT	WT
e47a532bb	38.71	TRUE	WT	LoF	WT	WT	WT
856ab6587	37.57	TRUE	WT	LoF	WT	WT	WT
6a52e81f5	37	TRUE	GoF	WT	WT	WT	GoF
fb1c71971	260	FALSE	WT	LoF	WT	WT	WT
580f02295	36.86	TRUE	WT	LoF	WT	WT	WT
1653fc362	36.29	TRUE	WT	LoF	WT	WT	WT
cb6204c30	36.14	TRUE	GoF	LoF	WT	GoF	WT
c60ea332a	35.86	TRUE	WT	WT	WT	WT	WT
674447974	260	FALSE	WT	LoF	WT	WT	WT
76c9e4b9a	35.57	TRUE	GoF	LoF	WT	WT	WT
2fb1c6063	35.57	TRUE	WT	WT	WT	WT	WT
5508a1953	35.14	TRUE	WT	LoF	WT	WT	WT
P-0000225-T01-IM3	34.8	TRUE	GoF	LoF	WT	WT	WT
P-0003914-T01-IM3	34.8	TRUE	WT	LoF	WT	WT	WT
P-0021235-T01-IM6	34.8	TRUE	WT	LoF	WT	WT	WT
7bc2eb9cb	260	FALSE	WT	LoF	WT	WT	WT
P-0022144-T01-IM6	34.8	TRUE	GoF	LoF	WT	WT	WT
P-0031129-T02-IM6	34.8	TRUE	WT	WT	WT	WT	GoF
P-0034060-T01-IM6	34.8	TRUE	WT	LoF	WT	WT	WT
42a2b2ad8	260	FALSE	WT	LoF	WT	WT	WT
P-0039321-T01-IM6	34.8	TRUE	GoF	WT	WT	WT	GoF
TCGA-R6-A6DN	34.71	TRUE	GoF	LoF	WT	WT	WT
69445a60b	34.43	TRUE	GoF	LoF	WT	WT	WT
ffe2e6c27	260	FALSE	WT	LoF	WT	WT	WT
0f48df246	260	FALSE	WT	LoF	WT	WT	WT
3d2fee3d7	34.14	TRUE	WT	LoF	WT	WT	WT
70224ed44	33.57	TRUE	WT	LoF	WT	WT	WT
TCGA-2H-A9GK	33.14	TRUE	WT	LoF	WT	WT	WT
TCGA-R6-A6DQ	33	TRUE	WT	LoF	WT	WT	WT
04616fe60	260	FALSE	WT	LoF	WT	WT	WT
d06edce9b	260	FALSE	WT	LoF	WT	WT	WT
d05303a53	32.29	TRUE	WT	LoF	WT	GoF	WT
TCGA-L5-A4OX	32.29	TRUE	WT	LoF	WT	WT	WT
736816540	260	FALSE	WT	LoF	WT	WT	WT
823eddf54	31.86	TRUE	WT	LoF	WT	WT	WT
492baa585	31.71	TRUE	WT	WT	WT	WT	WT
bc79d401d	31.57	TRUE	WT	LoF	WT	WT	WT
86068b946	260	FALSE	WT	LoF	WT	WT	WT
TCGA-L5-A4OW	31	TRUE	WT	LoF	WT	WT	WT
1a7f4e2b2	30.71	TRUE	WT	LoF	WT	WT	WT
P-0000383-T01-IM3	30.45	TRUE	GoF	LoF	WT	WT	WT
P-0003477-T01-IM5	30.45	TRUE	WT	LoF	WT	WT	WT
P-0005312-T01-IM5	30.45	TRUE	WT	LoF	WT	WT	WT
P-0023194-T01-IM6	30.45	TRUE	WT	WT	WT	GoF	WT
730015334	260	FALSE	GoF	WT	WT	WT	GoF
5108af817	260	FALSE	WT	LoF	WT	WT	WT
e7af9a8f5	260	FALSE	WT	LoF	WT	WT	WT
adef0e9ec	260	FALSE	WT	LoF	WT	WT	WT
e8c62d34a	260	FALSE	WT	LoF	WT	GoF	WT
3d6f94f34	260	FALSE	WT	WT	WT	WT	GoF
P-0038461-T01-IM6	30.45	TRUE	WT	LoF	WT	WT	WT
P-0038582-T01-IM6	30.45	TRUE	WT	LoF	WT	WT	WT
6729b3146	260	FALSE	WT	LoF	WT	WT	WT
TCGA-RE-A7BO	30.43	TRUE	WT	WT	WT	WT	WT
02cc37502	30.14	TRUE	WT	WT	WT	GoF	WT
b5ac3e448	260	FALSE	WT	WT	WT	WT	GoF
490ae7348	30	TRUE	WT	LoF	WT	WT	WT
298220242	260	FALSE	WT	LoF	WT	WT	WT
e2aeac309	260	FALSE	WT	WT	WT	WT	GoF
1eb70f19a	260	FALSE	WT	LoF	WT	WT	WT
8b8bfea3a	29.29	TRUE	WT	LoF	WT	GoF	WT
9a498e8b1	260	FALSE	WT	LoF	WT	WT	WT
ec3960b75	260	FALSE	WT	LoF	WT	WT	WT
a25ba6991	28.29	TRUE	WT	LoF	WT	GoF	WT
c38c7f036	260	FALSE	WT	LoF	WT	WT	WT
7c73cc544	260	FALSE	GoF	LoF	WT	WT	WT
eb01c179c	260	FALSE	WT	WT	WT	WT	WT
e4ba04d76	27.57	TRUE	WT	WT	WT	WT	WT
TCGA-R6-A6XQ	27.57	TRUE	GoF	LoF	WT	WT	WT
71311839d	260	FALSE	GoF	LoF	WT	WT	WT
b31dbb31a	260	FALSE	WT	WT	WT	WT	WT
cdb7558b3	26.71	TRUE	WT	LoF	WT	WT	WT
2638c364b	26.57	TRUE	WT	LoF	WT	WT	WT
P-0000899-T01-IM3	26.1	TRUE	WT	LoF	WT	WT	WT
P-0009563-T01-IM5	26.1	TRUE	WT	LoF	WT	WT	WT
TCGA-2H-A9GL	25.71	TRUE	WT	LoF	WT	WT	WT
3180f8e34	260	FALSE	WT	LoF	WT	GoF	WT
eeec562d1	260	FALSE	GoF	LoF	WT	WT	WT
80f413de9	25.14	TRUE	WT	WT	WT	WT	WT
93db044aa	260	FALSE	WT	LoF	WT	WT	WT
c92b6c3dc	25	TRUE	WT	WT	WT	WT	WT
6136fd416	24.71	TRUE	WT	WT	WT	WT	GoF
2e84eea0e	24.43	TRUE	WT	LoF	LoF	GoF	WT
3fff03c9f	24.43	TRUE	WT	LoF	WT	GoF	WT
66c14ba22	23.57	TRUE	WT	LoF	WT	WT	WT
50da2d6b3	260	FALSE	WT	WT	WT	WT	WT
96abdb3df	260	FALSE	WT	LoF	WT	WT	WT
bb12d9bb2	260	FALSE	GoF	LoF	WT	WT	WT
6bb03952b	260	FALSE	WT	LoF	WT	WT	WT
TCGA-V5-A7RB	23	TRUE	WT	LoF	WT	WT	WT
cda8761be	260	FALSE	WT	LoF	WT	GoF	WT
908457166	260	FALSE	WT	LoF	WT	GoF	WT
d20a89efc	260	FALSE	WT	WT	WT	WT	WT
290d0ca5c	260	FALSE	WT	WT	WT	WT	WT
fff28d604	260	FALSE	WT	LoF	WT	WT	WT
398e77278	260	FALSE	WT	LoF	WT	WT	WT
134b51c64	22.71	TRUE	GoF	WT	WT	WT	WT
7c965565b	260	FALSE	GoF	LoF	WT	GoF	WT
729ae39c6	260	FALSE	WT	LoF	WT	WT	WT
6de777c2a	22.71	TRUE	WT	WT	WT	GoF	WT
57b7a98ac	260	FALSE	WT	LoF	WT	WT	WT
a575fa3a0	260	FALSE	WT	LoF	WT	WT	GoF
953dec19d	22.43	TRUE	WT	WT	WT	WT	WT
75ce1bd6d	260	FALSE	WT	LoF	WT	WT	WT
TCGA-R6-A6KZ	22	TRUE	WT	LoF	WT	WT	WT
62731af34	21.86	TRUE	GoF	LoF	WT	WT	WT
1395dc4ab	260	FALSE	WT	LoF	WT	WT	WT
b8b7637a8	260	FALSE	GoF	LoF	WT	GoF	WT
932e83995	260	FALSE	WT	WT	WT	WT	WT
040c323ac	260	FALSE	WT	LoF	WT	WT	WT
P-0000186-T01-IM3	21.75	TRUE	WT	LoF	WT	WT	WT
2c6216458	260	FALSE	WT	LoF	WT	GoF	WT
P-0022787-T01-IM6	21.75	TRUE	WT	LoF	WT	WT	WT
b5217a260	260	FALSE	WT	WT	WT	WT	WT
997182d49	260	FALSE	WT	LoF	WT	GoF	GoF
310c15dac	260	FALSE	GoF	LoF	WT	WT	WT
ca7711a37	260	FALSE	WT	WT	WT	WT	WT
071d0791a	260	FALSE	WT	WT	WT	WT	WT
5da22e009	260	FALSE	WT	LoF	WT	GoF	WT
29b372cac	260	FALSE	GoF	WT	WT	WT	WT
577ecc292	260	FALSE	WT	WT	WT	WT	WT
P-0036827-T01-IM6	21.75	TRUE	WT	WT	WT	WT	WT
e6f859f4f	260	FALSE	WT	WT	WT	WT	WT
fca831cd5	260	FALSE	WT	LoF	WT	WT	WT
c4a9bc403	260	FALSE	WT	WT	WT	WT	WT
46e490c97	260	FALSE	WT	LoF	WT	WT	WT
b9c930ab6	260	FALSE	WT	LoF	WT	WT	WT
6dbb23b5b	260	FALSE	WT	LoF	WT	WT	WT
P-0042800-T01-IM6	21.75	TRUE	GoF	LoF	WT	WT	WT
c68720506	21.71	TRUE	GoF	LoF	WT	WT	WT
TCGA-L5-A4OT	21.29	TRUE	WT	LoF	WT	WT	WT
58109bce6	19.71	TRUE	WT	WT	WT	WT	WT
P-0000776-T01-IM3	19.575	TRUE	GoF	LoF	WT	WT	WT
0c596e131	260	FALSE	WT	LoF	WT	WT	WT
e6c11c6fb	19.29	TRUE	GoF	WT	WT	WT	WT
TCGA-2H-A9GQ	18.29	TRUE	WT	LoF	WT	WT	WT
34f4a1f2b	260	FALSE	GoF	LoF	WT	WT	WT
1527bc8b5	260	FALSE	WT	WT	WT	WT	WT
6c92f8b77	18.14	TRUE	WT	LoF	WT	GoF	WT
05fb093d1	260	FALSE	WT	LoF	WT	WT	WT
2567f5779	260	FALSE	WT	LoF	WT	WT	WT
04feb20b0	260	FALSE	WT	LoF	WT	WT	WT
b095be882	260	FALSE	GoF	WT	WT	WT	WT
cd65d105e	260	FALSE	GoF	LoF	WT	WT	WT
P-0000787-T01-IM3	17.4	TRUE	WT	WT	WT	WT	WT
P-0001194-T01-IM3	17.4	TRUE	WT	LoF	WT	WT	WT
TCGA-JY-A6FB	260	FALSE	WT	LoF	WT	WT	WT
TCGA-L5-A8NU	260	FALSE	WT	WT	WT	WT	WT
5e8016e0d	260	FALSE	WT	LoF	WT	WT	WT
83e5f80b1	260	FALSE	GoF	LoF	WT	WT	WT
e5bce2d83	260	FALSE	WT	WT	WT	GoF	WT
abe0a2a74	260	FALSE	WT	WT	WT	WT	WT
5e49d3e75	260	FALSE	WT	LoF	WT	WT	WT
f0e5bb894	260	FALSE	GoF	LoF	WT	WT	WT
e1b2d7684	260	FALSE	WT	LoF	WT	WT	WT
3b5faf7fa	260	FALSE	GoF	LoF	WT	GoF	WT
133e21428	260	FALSE	WT	WT	WT	WT	WT
P-0027185-T01-IM6	17.4	TRUE	WT	WT	WT	WT	WT
P-0000485-T01-IM3	260	FALSE	WT	LoF	WT	WT	WT
P-0028491-T01-IM6	17.4	TRUE	WT	LoF	WT	WT	WT
P-0000538-T01-IM3	260	FALSE	WT	LoF	WT	WT	WT
P-0002454-T01-IM3	260	FALSE	WT	LoF	WT	WT	WT
P-0004076-T01-IM5	260	FALSE	WT	LoF	WT	WT	WT
ec7c039d2	16.86	TRUE	WT	LoF	WT	WT	WT
43964f503	16.14	TRUE	GoF	LoF	WT	WT	WT
b2f3a00c6	14.86	TRUE	WT	WT	WT	WT	WT
4400030f9	14.71	TRUE	WT	LoF	WT	WT	WT
d905f253b	14.29	TRUE	WT	LoF	WT	WT	WT
P-0004958-T01-IM5	260	FALSE	WT	LoF	WT	WT	WT
P-0005930-T01-IM5	260	FALSE	WT	LoF	WT	WT	WT
TCGA-L5-A4OR	13.71	TRUE	WT	LoF	WT	WT	WT
a7e6decaf	13.29	TRUE	WT	WT	WT	WT	WT
TCGA-R6-A8W8	12.57	TRUE	WT	LoF	WT	WT	WT
P-0005984-T01-IM5	260	FALSE	WT	LoF	WT	GoF	WT
P-0006010-T02-IM6	260	FALSE	WT	WT	WT	WT	WT
TCGA-L5-A8NF	11.57	TRUE	GoF	WT	WT	WT	GoF
1871a4662	10.57	TRUE	WT	LoF	WT	WT	WT
6e3abcccf	10	TRUE	WT	LoF	WT	WT	WT
P-0006333-T01-IM5	260	FALSE	WT	WT	WT	GoF	WT
513a077ab	9.14	TRUE	WT	LoF	WT	GoF	WT
P-0006732-T01-IM5	260	FALSE	WT	LoF	WT	WT	WT
P-0003078-T01-IM5	8.7	TRUE	WT	LoF	WT	WT	WT
P-0007290-T02-IM5	260	FALSE	WT	WT	WT	WT	WT
P-0046464-T01-IM6	8.7	TRUE	GoF	LoF	WT	WT	WT
eeed56715	8.29	TRUE	WT	LoF	WT	WT	WT
27daa3627	8.14	TRUE	WT	WT	WT	WT	WT
f741eb745	7.29	TRUE	WT	LoF	WT	WT	WT
6be55759a	7.29	TRUE	WT	WT	WT	WT	WT
P-0009739-T01-IM5	260	FALSE	WT	LoF	WT	WT	WT
TCGA-L5-A4OQ	6	TRUE	WT	LoF	WT	WT	WT
7848bd725	4.57	TRUE	WT	WT	WT	GoF	GoF
P-0022100-T01-IM6	260	FALSE	WT	LoF	WT	WT	WT
P-0043812-T01-IM6	260	FALSE	WT	LoF	WT	WT	WT
P-0009400-T01-IM5	260	FALSE	GoF	WT	WT	WT	WT
P-0019272-T01-IM6	52.1429	FALSE	GoF	LoF	WT	WT	WT
P-0024243-T01-IM6	8.69049	FALSE	WT	WT	WT	WT	WT
P-0009100-T01-IM5	8.69049	TRUE	WT	LoF	WT	WT	GoF
