# Supplementary material for: Context-dependent effects of CDKN2A and other 9p21 gene losses during the evolution of esophageal cancer
Source: Nat Cancer. 2025 Jan 3;6(1):158–74. doi: 10.1038/s43018-024-00876-0 (PMC11779637; doi:10.1038/s43018-024-00876-0)
Supplement: Supplementary file 12 — Numerical source data. [file 43018_2024_876_MOESM12_ESM.xlsx]

## Sheet: EDF3
Gene symbol	Sample	Normalised gene expression
MLLT3	GTEX.111CU.0626.SM.5EGHL	3.931
MLLT3	GTEX.111CU.0726.SM.5GZYD	3.079
MLLT3	GTEX.111CU.0826.SM.5EGIJ	3.694
MLLT3	GTEX.11O72.1926.SM.5PNW1	6.196
MLLT3	GTEX.11O72.2026.SM.5N9G8	7.563
MLLT3	GTEX.11OF3.2226.SM.5986F	2.688
MLLT3	GTEX.11OF3.2326.SM.5GU73	5.488
MLLT3	GTEX.11ONC.1426.SM.5N9F4	4.928
MLLT3	GTEX.11ONC.1526.SM.5GU6S	3.605
MLLT3	GTEX.11P7K.1226.SM.5HL4X	6.138
MLLT3	GTEX.11P7K.1326.SM.5BC5G	3.801
MLLT3	GTEX.11P7K.1426.SM.5EGKY	5.521
MLLT3	GTEX.11P81.0826.SM.5P9GR	3.916
MLLT3	GTEX.11P81.0926.SM.59874	5.729
MLLT3	GTEX.11P81.1026.SM.5GU54	5.73
MLLT3	GTEX.11P82.0426.SM.5HL5D	5.564
MLLT3	GTEX.11P82.0526.SM.5986P	3.411
MLLT3	GTEX.11P82.0626.SM.5PNYK	5.144
MLLT3	GTEX.11TT1.0426.SM.5EGI9	2.792
MLLT3	GTEX.11TT1.0526.SM.5P9JO	1.276
MLLT3	GTEX.11TT1.0626.SM.5GU4X	3.183
MLLT3	GTEX.11TUW.1226.SM.5GU7C	2.663
MLLT3	GTEX.11TUW.1326.SM.5EQKV	2.252
MLLT3	GTEX.12BJ1.1426.SM.5BC5Q	3.201
MLLT3	GTEX.12BJ1.1526.SM.5LUAQ	4.09
MLLT3	GTEX.12BJ1.1626.SM.5HL8Y	2.567
MLLT3	GTEX.12C56.0426.SM.5FQU1	4.986
MLLT3	GTEX.12C56.1126.SM.5FQTO	5.193
MLLT3	GTEX.12C56.1226.SM.5FQSU	3.911
MLLT3	GTEX.12WSN.1826.SM.5LZUT	3.777
MLLT3	GTEX.12WSN.5013.SM.7P8P9	4.508
MLLT3	GTEX.12WSN.5016.SM.7DUGY	5.314
MLLT3	GTEX.12ZZW.1726.SM.5DUVD	3.608
MLLT3	GTEX.12ZZX.1326.SM.5DUWI	1.636
MLLT3	GTEX.13113.5010.SM.7RHFP	4.397
MLLT3	GTEX.131XE.1226.SM.5EGKF	5.948
MLLT3	GTEX.131XE.1426.SM.5HL7V	4.6
MLLT3	GTEX.131XE.1526.SM.5KM1A	7.315
MLLT3	GTEX.131XF.0826.SM.5GICG	5.089
MLLT3	GTEX.131XF.1126.SM.5HL8J	5.599
MLLT3	GTEX.131XF.5007.SM.7PC34	6.335
MLLT3	GTEX.131XG.0926.SM.5LZW5	3.011
MLLT3	GTEX.131XG.1026.SM.5GCMX	4.189
MLLT3	GTEX.131XG.1126.SM.5DUWR	4.942
MLLT3	GTEX.139TU.1226.SM.5J2NL	4.737
MLLT3	GTEX.139TU.1326.SM.5LZXW	3.53
MLLT3	GTEX.139UW.1126.SM.5IJEJ	3.528
MLLT3	GTEX.139YR.1626.SM.5IJGK	4.578
MLLT3	GTEX.139YR.1726.SM.5IFFK	3.157
MLLT3	GTEX.139YR.1826.SM.5LZXA	5.491
MLLT3	GTEX.13CF3.1526.SM.5J2NB	3.379
MLLT3	GTEX.13CF3.1626.SM.5IFG9	2.208
MLLT3	GTEX.13CF3.1726.SM.5LU9E	5.107
MLLT3	GTEX.13D11.1826.SM.5J2NM	7.52
MLLT3	GTEX.13D11.1926.SM.5IFGB	4.751
MLLT3	GTEX.13D11.2026.SM.5IJBK	4.936
MLLT3	GTEX.13FH7.0526.SM.5IJF8	3.861
MLLT3	GTEX.13FH7.0626.SM.5KLZD	4.273
MLLT3	GTEX.13FH7.0726.SM.5J2NK	5.197
MLLT3	GTEX.13FHO.1726.SM.DPRZX	3.261
MLLT3	GTEX.13FHO.1826.SM.5K7Y6	6.421
MLLT3	GTEX.13FHP.1526.SM.5IJGE	1.179
MLLT3	GTEX.13FHP.1626.SM.5N9FK	3.852
MLLT3	GTEX.13FLV.1126.SM.5J2NO	3.167
MLLT3	GTEX.13FLV.1226.SM.5IJBZ	6.933
MLLT3	GTEX.13FLV.1326.SM.5L3EJ	6.405
MLLT3	GTEX.13FTW.1526.SM.5LZXC	4.958
MLLT3	GTEX.13FTW.1626.SM.5KM4N	3.626
MLLT3	GTEX.13FTW.1926.SM.5K7Y4	5.362
MLLT3	GTEX.13FTX.0526.SM.5IFGS	4.154
MLLT3	GTEX.13G51.0926.SM.5IFFU	5.016
MLLT3	GTEX.13G51.1026.SM.5K7YQ	4.699
MLLT3	GTEX.13JVG.2026.SM.5KM1N	3.868
MLLT3	GTEX.13N1W.1926.SM.5IJCH	5.435
MLLT3	GTEX.13NYB.0826.SM.5MR4V	4.84
MLLT3	GTEX.13NYB.0926.SM.5IFFA	1.621
MLLT3	GTEX.13NYB.1326.SM.5K7Y1	6.656
MLLT3	GTEX.13NZB.1226.SM.5J2MW	3.134
MLLT3	GTEX.13O1R.1326.SM.5IJF5	1.45
MLLT3	GTEX.13O1R.1526.SM.5J1O7	2.488
MLLT3	GTEX.13O21.0626.SM.5IJDI	4.19
MLLT3	GTEX.13O21.0726.SM.5L3EG	5
MLLT3	GTEX.13O21.0826.SM.5J2NU	5.679
MLLT3	GTEX.13O3P.1326.SM.5K7Y8	5.002
MLLT3	GTEX.13O3P.2726.SM.5KM2R	5.684
MLLT3	GTEX.13O3Q.0826.SM.5IFGF	3.532
MLLT3	GTEX.13O61.0926.SM.5IFFE	6.775
MLLT3	GTEX.13O61.1026.SM.5L3F6	7.682
MLLT3	GTEX.13O61.1226.SM.5KM21	5.822
MLLT3	GTEX.13OVG.0626.SM.5IFEP	3.236
MLLT3	GTEX.13OVG.0926.SM.5J2OJ	5.111
MLLT3	GTEX.13OVG.1026.SM.5KLZ3	5.067
MLLT3	GTEX.13QJ3.1726.SM.5RQK9	4.402
MLLT3	GTEX.13QJ3.1826.SM.5S2PT	4.15
MLLT3	GTEX.13QJ3.1926.SM.5QGQM	4.672
MLLT3	GTEX.13RTJ.1426.SM.793B3	2.983
MLLT3	GTEX.13RTK.0426.SM.5RQHT	5.164
MLLT3	GTEX.13RTK.0526.SM.5S2QF	3.802
MLLT3	GTEX.13RTK.0626.SM.5Q5EK	4.709
MLLT3	GTEX.13S86.0726.SM.5Q5DH	6.28
MLLT3	GTEX.13S86.0826.SM.5SI6J	3.957
MLLT3	GTEX.13SLX.1726.SM.5Q5E5	4.759
MLLT3	GTEX.13SLX.1926.SM.5ZZUR	7.17
MLLT3	GTEX.13U4I.1126.SM.5LU3S	4.312
MLLT3	GTEX.13U4I.1226.SM.5LU5M	6.39
MLLT3	GTEX.13U4I.1326.SM.5KM25	4.9
MLLT3	GTEX.13VXT.1826.SM.5KM2F	5.789
MLLT3	GTEX.13VXU.1126.SM.5LU3U	5.838
MLLT3	GTEX.13W3W.1626.SM.5LU35	4.429
MLLT3	GTEX.13W3W.1726.SM.5LU4A	5.387
MLLT3	GTEX.13W3W.1826.SM.5IJDE	4.273
MLLT3	GTEX.13W46.1926.SM.5J2MF	4.15
MLLT3	GTEX.13X6H.1326.SM.5LU42	2.466
MLLT3	GTEX.13X6H.1426.SM.5SI91	9.637
MLLT3	GTEX.13X6H.1526.SM.5Q5E2	7.886
MLLT3	GTEX.13X6I.1026.SM.5LU4C	4.733
MLLT3	GTEX.13X6J.1626.SM.5Q5CV	2.38
MLLT3	GTEX.13X6J.1726.SM.5TDCS	3.404
MLLT3	GTEX.13X6K.2126.SM.5O9D4	4.68
MLLT3	GTEX.13X6K.2226.SM.79OMI	5.134
MLLT3	GTEX.13YAN.1826.SM.5LU3Q	5.355
MLLT3	GTEX.13YAN.1926.SM.7EPH9	3.155
MLLT3	GTEX.13YAN.2026.SM.5Q5EY	3.843
MLLT3	GTEX.144FL.2626.SM.5TDCW	6.199
MLLT3	GTEX.144FL.2726.SM.5O98Z	4.132
MLLT3	GTEX.144GL.2226.SM.79OMD	3.221
MLLT3	GTEX.144GM.1426.SM.5LU31	2.809
MLLT3	GTEX.144GM.1526.SM.79OJM	2.018
MLLT3	GTEX.144GM.1626.SM.5O9AG	2.916
MLLT3	GTEX.144GN.0626.SM.5O9B2	4.302
MLLT3	GTEX.144GO.2726.SM.5O9A2	5.692
MLLT3	GTEX.145LS.1826.SM.5LUAZ	7.52
MLLT3	GTEX.145LS.2026.SM.5Q5D7	7.647
MLLT3	GTEX.145LT.1126.SM.5LUA1	4.518
MLLT3	GTEX.145LT.1226.SM.5Q5BZ	6.329
MLLT3	GTEX.145LT.1326.SM.5O9AQ	4.518
MLLT3	GTEX.145LU.0926.SM.79OJL	2.641
MLLT3	GTEX.145LV.1326.SM.5S2QI	3.771
MLLT3	GTEX.145LV.1426.SM.5Q5BV	5.543
FOCAD	GTEX.111CU.0626.SM.5EGHL	7.653
FOCAD	GTEX.111CU.0726.SM.5GZYD	6.335
FOCAD	GTEX.111CU.0826.SM.5EGIJ	4.338
FOCAD	GTEX.11O72.1926.SM.5PNW1	6.596
FOCAD	GTEX.11O72.2026.SM.5N9G8	8.548
FOCAD	GTEX.11OF3.2226.SM.5986F	4.524
FOCAD	GTEX.11OF3.2326.SM.5GU73	6.401
FOCAD	GTEX.11ONC.1426.SM.5N9F4	5.803
FOCAD	GTEX.11ONC.1526.SM.5GU6S	6.427
FOCAD	GTEX.11P7K.1226.SM.5HL4X	4.803
FOCAD	GTEX.11P7K.1326.SM.5BC5G	9.037
FOCAD	GTEX.11P7K.1426.SM.5EGKY	6.8
FOCAD	GTEX.11P81.0826.SM.5P9GR	7.221
FOCAD	GTEX.11P81.0926.SM.59874	4.69
FOCAD	GTEX.11P81.1026.SM.5GU54	4.619
FOCAD	GTEX.11P82.0426.SM.5HL5D	4.663
FOCAD	GTEX.11P82.0526.SM.5986P	5.567
FOCAD	GTEX.11P82.0626.SM.5PNYK	5.172
FOCAD	GTEX.11TT1.0426.SM.5EGI9	5.39
FOCAD	GTEX.11TT1.0526.SM.5P9JO	7.569
FOCAD	GTEX.11TT1.0626.SM.5GU4X	8.668
FOCAD	GTEX.11TUW.1226.SM.5GU7C	2.571
FOCAD	GTEX.11TUW.1326.SM.5EQKV	3.403
FOCAD	GTEX.12BJ1.1426.SM.5BC5Q	4.978
FOCAD	GTEX.12BJ1.1526.SM.5LUAQ	4.979
FOCAD	GTEX.12BJ1.1626.SM.5HL8Y	6.023
FOCAD	GTEX.12C56.0426.SM.5FQU1	2.786
FOCAD	GTEX.12C56.1126.SM.5FQTO	3.633
FOCAD	GTEX.12C56.1226.SM.5FQSU	6.569
FOCAD	GTEX.12WSN.1826.SM.5LZUT	4.955
FOCAD	GTEX.12WSN.5013.SM.7P8P9	4.972
FOCAD	GTEX.12WSN.5016.SM.7DUGY	5.397
FOCAD	GTEX.12ZZW.1726.SM.5DUVD	6.609
FOCAD	GTEX.12ZZX.1326.SM.5DUWI	5.469
FOCAD	GTEX.13113.5010.SM.7RHFP	5.949
FOCAD	GTEX.131XE.1226.SM.5EGKF	7.351
FOCAD	GTEX.131XE.1426.SM.5HL7V	5.362
FOCAD	GTEX.131XE.1526.SM.5KM1A	8.196
FOCAD	GTEX.131XF.0826.SM.5GICG	8.757
FOCAD	GTEX.131XF.1126.SM.5HL8J	5.061
FOCAD	GTEX.131XF.5007.SM.7PC34	5.262
FOCAD	GTEX.131XG.0926.SM.5LZW5	4.506
FOCAD	GTEX.131XG.1026.SM.5GCMX	6.656
FOCAD	GTEX.131XG.1126.SM.5DUWR	4.635
FOCAD	GTEX.139TU.1226.SM.5J2NL	7.722
FOCAD	GTEX.139TU.1326.SM.5LZXW	4.819
FOCAD	GTEX.139UW.1126.SM.5IJEJ	4.864
FOCAD	GTEX.139YR.1626.SM.5IJGK	8.521
FOCAD	GTEX.139YR.1726.SM.5IFFK	6.714
FOCAD	GTEX.139YR.1826.SM.5LZXA	9.081
FOCAD	GTEX.13CF3.1526.SM.5J2NB	5.09
FOCAD	GTEX.13CF3.1626.SM.5IFG9	6.658
FOCAD	GTEX.13CF3.1726.SM.5LU9E	5.406
FOCAD	GTEX.13D11.1826.SM.5J2NM	5.643
FOCAD	GTEX.13D11.1926.SM.5IFGB	7.757
FOCAD	GTEX.13D11.2026.SM.5IJBK	6.656
FOCAD	GTEX.13FH7.0526.SM.5IJF8	8.626
FOCAD	GTEX.13FH7.0626.SM.5KLZD	5.05
FOCAD	GTEX.13FH7.0726.SM.5J2NK	5.872
FOCAD	GTEX.13FHO.1726.SM.DPRZX	9.16
FOCAD	GTEX.13FHO.1826.SM.5K7Y6	9.329
FOCAD	GTEX.13FHP.1526.SM.5IJGE	2.611
FOCAD	GTEX.13FHP.1626.SM.5N9FK	4.39
FOCAD	GTEX.13FLV.1126.SM.5J2NO	5.904
FOCAD	GTEX.13FLV.1226.SM.5IJBZ	8.52
FOCAD	GTEX.13FLV.1326.SM.5L3EJ	7.467
FOCAD	GTEX.13FTW.1526.SM.5LZXC	3.923
FOCAD	GTEX.13FTW.1626.SM.5KM4N	7.268
FOCAD	GTEX.13FTW.1926.SM.5K7Y4	5.186
FOCAD	GTEX.13FTX.0526.SM.5IFGS	6.53
FOCAD	GTEX.13G51.0926.SM.5IFFU	6.109
FOCAD	GTEX.13G51.1026.SM.5K7YQ	6.113
FOCAD	GTEX.13JVG.2026.SM.5KM1N	5.919
FOCAD	GTEX.13N1W.1926.SM.5IJCH	9.309
FOCAD	GTEX.13NYB.0826.SM.5MR4V	7.47
FOCAD	GTEX.13NYB.0926.SM.5IFFA	4.48
FOCAD	GTEX.13NYB.1326.SM.5K7Y1	7.795
FOCAD	GTEX.13NZB.1226.SM.5J2MW	6.414
FOCAD	GTEX.13O1R.1326.SM.5IJF5	4.47
FOCAD	GTEX.13O1R.1526.SM.5J1O7	3.828
FOCAD	GTEX.13O21.0626.SM.5IJDI	9.447
FOCAD	GTEX.13O21.0726.SM.5L3EG	7.235
FOCAD	GTEX.13O21.0826.SM.5J2NU	5.201
FOCAD	GTEX.13O3P.1326.SM.5K7Y8	6.416
FOCAD	GTEX.13O3P.2726.SM.5KM2R	7.402
FOCAD	GTEX.13O3Q.0826.SM.5IFGF	6.253
FOCAD	GTEX.13O61.0926.SM.5IFFE	7.66
FOCAD	GTEX.13O61.1026.SM.5L3F6	7.57
FOCAD	GTEX.13O61.1226.SM.5KM21	5.319
FOCAD	GTEX.13OVG.0626.SM.5IFEP	7.378
FOCAD	GTEX.13OVG.0926.SM.5J2OJ	6.283
FOCAD	GTEX.13OVG.1026.SM.5KLZ3	4.748
FOCAD	GTEX.13QJ3.1726.SM.5RQK9	5.788
FOCAD	GTEX.13QJ3.1826.SM.5S2PT	6.452
FOCAD	GTEX.13QJ3.1926.SM.5QGQM	6.181
FOCAD	GTEX.13RTJ.1426.SM.793B3	4.359
FOCAD	GTEX.13RTK.0426.SM.5RQHT	5.097
FOCAD	GTEX.13RTK.0526.SM.5S2QF	6.298
FOCAD	GTEX.13RTK.0626.SM.5Q5EK	4.499
FOCAD	GTEX.13S86.0726.SM.5Q5DH	7.961
FOCAD	GTEX.13S86.0826.SM.5SI6J	9.619
FOCAD	GTEX.13SLX.1726.SM.5Q5E5	6.763
FOCAD	GTEX.13SLX.1926.SM.5ZZUR	10.78
FOCAD	GTEX.13U4I.1126.SM.5LU3S	8.791
FOCAD	GTEX.13U4I.1226.SM.5LU5M	8.157
FOCAD	GTEX.13U4I.1326.SM.5KM25	7.162
FOCAD	GTEX.13VXT.1826.SM.5KM2F	5.45
FOCAD	GTEX.13VXU.1126.SM.5LU3U	5.84
FOCAD	GTEX.13W3W.1626.SM.5LU35	7.839
FOCAD	GTEX.13W3W.1726.SM.5LU4A	5.606
FOCAD	GTEX.13W3W.1826.SM.5IJDE	9.271
FOCAD	GTEX.13W46.1926.SM.5J2MF	5.508
FOCAD	GTEX.13X6H.1326.SM.5LU42	8.263
FOCAD	GTEX.13X6H.1426.SM.5SI91	6.596
FOCAD	GTEX.13X6H.1526.SM.5Q5E2	6.515
FOCAD	GTEX.13X6I.1026.SM.5LU4C	13.74
FOCAD	GTEX.13X6J.1626.SM.5Q5CV	3.152
FOCAD	GTEX.13X6J.1726.SM.5TDCS	4.601
FOCAD	GTEX.13X6K.2126.SM.5O9D4	8.821
FOCAD	GTEX.13X6K.2226.SM.79OMI	8.79
FOCAD	GTEX.13YAN.1826.SM.5LU3Q	7.089
FOCAD	GTEX.13YAN.1926.SM.7EPH9	7.068
FOCAD	GTEX.13YAN.2026.SM.5Q5EY	6.781
FOCAD	GTEX.144FL.2626.SM.5TDCW	8.055
FOCAD	GTEX.144FL.2726.SM.5O98Z	9.108
FOCAD	GTEX.144GL.2226.SM.79OMD	4.426
FOCAD	GTEX.144GM.1426.SM.5LU31	6.641
FOCAD	GTEX.144GM.1526.SM.79OJM	4.738
FOCAD	GTEX.144GM.1626.SM.5O9AG	6.165
FOCAD	GTEX.144GN.0626.SM.5O9B2	8.849
FOCAD	GTEX.144GO.2726.SM.5O9A2	9.185
FOCAD	GTEX.145LS.1826.SM.5LUAZ	10.17
FOCAD	GTEX.145LS.2026.SM.5Q5D7	11.22
FOCAD	GTEX.145LT.1126.SM.5LUA1	7.688
FOCAD	GTEX.145LT.1226.SM.5Q5BZ	5.833
FOCAD	GTEX.145LT.1326.SM.5O9AQ	6.114
FOCAD	GTEX.145LU.0926.SM.79OJL	5.277
FOCAD	GTEX.145LV.1326.SM.5S2QI	6.939
FOCAD	GTEX.145LV.1426.SM.5Q5BV	5.069
HACD4	GTEX.111CU.0626.SM.5EGHL	16.12
HACD4	GTEX.111CU.0726.SM.5GZYD	1.821
HACD4	GTEX.111CU.0826.SM.5EGIJ	5.933
HACD4	GTEX.11O72.1926.SM.5PNW1	6.643
HACD4	GTEX.11O72.2026.SM.5N9G8	5.605
HACD4	GTEX.11OF3.2226.SM.5986F	3.083
HACD4	GTEX.11OF3.2326.SM.5GU73	5.758
HACD4	GTEX.11ONC.1426.SM.5N9F4	3.765
HACD4	GTEX.11ONC.1526.SM.5GU6S	1.072
HACD4	GTEX.11P7K.1226.SM.5HL4X	11.44
HACD4	GTEX.11P7K.1326.SM.5BC5G	1.019
HACD4	GTEX.11P7K.1426.SM.5EGKY	6.707
HACD4	GTEX.11P81.0826.SM.5P9GR	1.577
HACD4	GTEX.11P81.0926.SM.59874	13.73
HACD4	GTEX.11P81.1026.SM.5GU54	10.28
HACD4	GTEX.11P82.0426.SM.5HL5D	13.27
HACD4	GTEX.11P82.0526.SM.5986P	2.376
HACD4	GTEX.11P82.0626.SM.5PNYK	6.797
HACD4	GTEX.11TT1.0426.SM.5EGI9	5.175
HACD4	GTEX.11TT1.0526.SM.5P9JO	1.626
HACD4	GTEX.11TT1.0626.SM.5GU4X	4.638
HACD4	GTEX.11TUW.1226.SM.5GU7C	1.136
HACD4	GTEX.11TUW.1326.SM.5EQKV	0.9123
HACD4	GTEX.12BJ1.1426.SM.5BC5Q	8.83
HACD4	GTEX.12BJ1.1526.SM.5LUAQ	10.33
HACD4	GTEX.12BJ1.1626.SM.5HL8Y	1.316
HACD4	GTEX.12C56.0426.SM.5FQU1	7.312
HACD4	GTEX.12C56.1126.SM.5FQTO	7.034
HACD4	GTEX.12C56.1226.SM.5FQSU	2.497
HACD4	GTEX.12WSN.1826.SM.5LZUT	2.639
HACD4	GTEX.12WSN.5013.SM.7P8P9	3.063
HACD4	GTEX.12WSN.5016.SM.7DUGY	5.408
HACD4	GTEX.12ZZW.1726.SM.5DUVD	1.957
HACD4	GTEX.12ZZX.1326.SM.5DUWI	1.401
HACD4	GTEX.13113.5010.SM.7RHFP	7.761
HACD4	GTEX.131XE.1226.SM.5EGKF	9.647
HACD4	GTEX.131XE.1426.SM.5HL7V	2.023
HACD4	GTEX.131XE.1526.SM.5KM1A	12.27
HACD4	GTEX.131XF.0826.SM.5GICG	2.347
HACD4	GTEX.131XF.1126.SM.5HL8J	10.89
HACD4	GTEX.131XF.5007.SM.7PC34	12.08
HACD4	GTEX.131XG.0926.SM.5LZW5	2.881
HACD4	GTEX.131XG.1026.SM.5GCMX	1.77
HACD4	GTEX.131XG.1126.SM.5DUWR	4.918
HACD4	GTEX.139TU.1226.SM.5J2NL	2.207
HACD4	GTEX.139TU.1326.SM.5LZXW	3.384
HACD4	GTEX.139UW.1126.SM.5IJEJ	1.209
HACD4	GTEX.139YR.1626.SM.5IJGK	9.999
HACD4	GTEX.139YR.1726.SM.5IFFK	1.809
HACD4	GTEX.139YR.1826.SM.5LZXA	7.876
HACD4	GTEX.13CF3.1526.SM.5J2NB	6.008
HACD4	GTEX.13CF3.1626.SM.5IFG9	2.119
HACD4	GTEX.13CF3.1726.SM.5LU9E	5.216
HACD4	GTEX.13D11.1826.SM.5J2NM	16.56
HACD4	GTEX.13D11.1926.SM.5IFGB	2.676
HACD4	GTEX.13D11.2026.SM.5IJBK	9.631
HACD4	GTEX.13FH7.0526.SM.5IJF8	2.498
HACD4	GTEX.13FH7.0626.SM.5KLZD	6.364
HACD4	GTEX.13FH7.0726.SM.5J2NK	10.41
HACD4	GTEX.13FHO.1726.SM.DPRZX	1.993
HACD4	GTEX.13FHO.1826.SM.5K7Y6	10.01
HACD4	GTEX.13FHP.1526.SM.5IJGE	0.5154
HACD4	GTEX.13FHP.1626.SM.5N9FK	2.622
HACD4	GTEX.13FLV.1126.SM.5J2NO	2.93
HACD4	GTEX.13FLV.1226.SM.5IJBZ	9.895
HACD4	GTEX.13FLV.1326.SM.5L3EJ	9.002
HACD4	GTEX.13FTW.1526.SM.5LZXC	11.05
HACD4	GTEX.13FTW.1626.SM.5KM4N	2.494
HACD4	GTEX.13FTW.1926.SM.5K7Y4	11.51
HACD4	GTEX.13FTX.0526.SM.5IFGS	1.953
HACD4	GTEX.13G51.0926.SM.5IFFU	3.016
HACD4	GTEX.13G51.1026.SM.5K7YQ	7.26
HACD4	GTEX.13JVG.2026.SM.5KM1N	4.37
HACD4	GTEX.13N1W.1926.SM.5IJCH	4.723
HACD4	GTEX.13NYB.0826.SM.5MR4V	6.494
HACD4	GTEX.13NYB.0926.SM.5IFFA	1.329
HACD4	GTEX.13NYB.1326.SM.5K7Y1	8.829
HACD4	GTEX.13NZB.1226.SM.5J2MW	0.832
HACD4	GTEX.13O1R.1326.SM.5IJF5	1.37
HACD4	GTEX.13O1R.1526.SM.5J1O7	3.37
HACD4	GTEX.13O21.0626.SM.5IJDI	2.852
HACD4	GTEX.13O21.0726.SM.5L3EG	5.594
HACD4	GTEX.13O21.0826.SM.5J2NU	13.63
HACD4	GTEX.13O3P.1326.SM.5K7Y8	5.375
HACD4	GTEX.13O3P.2726.SM.5KM2R	7.739
HACD4	GTEX.13O3Q.0826.SM.5IFGF	2.022
HACD4	GTEX.13O61.0926.SM.5IFFE	2.54
HACD4	GTEX.13O61.1026.SM.5L3F6	16.77
HACD4	GTEX.13O61.1226.SM.5KM21	9.416
HACD4	GTEX.13OVG.0626.SM.5IFEP	1.871
HACD4	GTEX.13OVG.0926.SM.5J2OJ	12.32
HACD4	GTEX.13OVG.1026.SM.5KLZ3	8.467
HACD4	GTEX.13QJ3.1726.SM.5RQK9	1.435
HACD4	GTEX.13QJ3.1826.SM.5S2PT	6.624
HACD4	GTEX.13QJ3.1926.SM.5QGQM	6.566
HACD4	GTEX.13RTJ.1426.SM.793B3	2.136
HACD4	GTEX.13RTK.0426.SM.5RQHT	14.59
HACD4	GTEX.13RTK.0526.SM.5S2QF	1.568
HACD4	GTEX.13RTK.0626.SM.5Q5EK	13.19
HACD4	GTEX.13S86.0726.SM.5Q5DH	9.187
HACD4	GTEX.13S86.0826.SM.5SI6J	2.196
HACD4	GTEX.13SLX.1726.SM.5Q5E5	4.014
HACD4	GTEX.13SLX.1926.SM.5ZZUR	9.873
HACD4	GTEX.13U4I.1126.SM.5LU3S	3.559
HACD4	GTEX.13U4I.1226.SM.5LU5M	10.72
HACD4	GTEX.13U4I.1326.SM.5KM25	8.954
HACD4	GTEX.13VXT.1826.SM.5KM2F	9.312
HACD4	GTEX.13VXU.1126.SM.5LU3U	5.614
HACD4	GTEX.13W3W.1626.SM.5LU35	1.698
HACD4	GTEX.13W3W.1726.SM.5LU4A	9.14
HACD4	GTEX.13W3W.1826.SM.5IJDE	7.273
HACD4	GTEX.13W46.1926.SM.5J2MF	1.769
HACD4	GTEX.13X6H.1326.SM.5LU42	1.341
HACD4	GTEX.13X6H.1426.SM.5SI91	15.95
HACD4	GTEX.13X6H.1526.SM.5Q5E2	11.48
HACD4	GTEX.13X6I.1026.SM.5LU4C	3.291
HACD4	GTEX.13X6J.1626.SM.5Q5CV	2.145
HACD4	GTEX.13X6J.1726.SM.5TDCS	3.818
HACD4	GTEX.13X6K.2126.SM.5O9D4	5.255
HACD4	GTEX.13X6K.2226.SM.79OMI	10.66
HACD4	GTEX.13YAN.1826.SM.5LU3Q	7.186
HACD4	GTEX.13YAN.1926.SM.7EPH9	1.353
HACD4	GTEX.13YAN.2026.SM.5Q5EY	4.202
HACD4	GTEX.144FL.2626.SM.5TDCW	6.823
HACD4	GTEX.144FL.2726.SM.5O98Z	3.027
HACD4	GTEX.144GL.2226.SM.79OMD	3.27
HACD4	GTEX.144GM.1426.SM.5LU31	1.365
HACD4	GTEX.144GM.1526.SM.79OJM	6.882
HACD4	GTEX.144GM.1626.SM.5O9AG	13.29
HACD4	GTEX.144GN.0626.SM.5O9B2	1.567
HACD4	GTEX.144GO.2726.SM.5O9A2	2.053
HACD4	GTEX.145LS.1826.SM.5LUAZ	4.055
HACD4	GTEX.145LS.2026.SM.5Q5D7	9.326
HACD4	GTEX.145LT.1126.SM.5LUA1	2.299
HACD4	GTEX.145LT.1226.SM.5Q5BZ	11.23
HACD4	GTEX.145LT.1326.SM.5O9AQ	5.055
HACD4	GTEX.145LU.0926.SM.79OJL	1.61
HACD4	GTEX.145LV.1326.SM.5S2QI	1.052
HACD4	GTEX.145LV.1426.SM.5Q5BV	9.514
IFNB1	GTEX.111CU.0626.SM.5EGHL	0.1095
IFNB1	GTEX.111CU.0726.SM.5GZYD	0
IFNB1	GTEX.111CU.0826.SM.5EGIJ	0
IFNB1	GTEX.11O72.1926.SM.5PNW1	0
IFNB1	GTEX.11O72.2026.SM.5N9G8	0
IFNB1	GTEX.11OF3.2226.SM.5986F	0
IFNB1	GTEX.11OF3.2326.SM.5GU73	0
IFNB1	GTEX.11ONC.1426.SM.5N9F4	0
IFNB1	GTEX.11ONC.1526.SM.5GU6S	0.1093
IFNB1	GTEX.11P7K.1226.SM.5HL4X	0
IFNB1	GTEX.11P7K.1326.SM.5BC5G	0
IFNB1	GTEX.11P7K.1426.SM.5EGKY	0
IFNB1	GTEX.11P81.0826.SM.5P9GR	0
IFNB1	GTEX.11P81.0926.SM.59874	0
IFNB1	GTEX.11P81.1026.SM.5GU54	0
IFNB1	GTEX.11P82.0426.SM.5HL5D	0
IFNB1	GTEX.11P82.0526.SM.5986P	0
IFNB1	GTEX.11P82.0626.SM.5PNYK	0
IFNB1	GTEX.11TT1.0426.SM.5EGI9	0
IFNB1	GTEX.11TT1.0526.SM.5P9JO	0
IFNB1	GTEX.11TT1.0626.SM.5GU4X	0
IFNB1	GTEX.11TUW.1226.SM.5GU7C	0
IFNB1	GTEX.11TUW.1326.SM.5EQKV	0
IFNB1	GTEX.12BJ1.1426.SM.5BC5Q	0
IFNB1	GTEX.12BJ1.1526.SM.5LUAQ	0
IFNB1	GTEX.12BJ1.1626.SM.5HL8Y	0
IFNB1	GTEX.12C56.0426.SM.5FQU1	0
IFNB1	GTEX.12C56.1126.SM.5FQTO	0
IFNB1	GTEX.12C56.1226.SM.5FQSU	0
IFNB1	GTEX.12WSN.1826.SM.5LZUT	0
IFNB1	GTEX.12WSN.5013.SM.7P8P9	0
IFNB1	GTEX.12WSN.5016.SM.7DUGY	0
IFNB1	GTEX.12ZZW.1726.SM.5DUVD	0
IFNB1	GTEX.12ZZX.1326.SM.5DUWI	0
IFNB1	GTEX.13113.5010.SM.7RHFP	0
IFNB1	GTEX.131XE.1226.SM.5EGKF	0
IFNB1	GTEX.131XE.1426.SM.5HL7V	0
IFNB1	GTEX.131XE.1526.SM.5KM1A	0
IFNB1	GTEX.131XF.0826.SM.5GICG	0
IFNB1	GTEX.131XF.1126.SM.5HL8J	0
IFNB1	GTEX.131XF.5007.SM.7PC34	0.06712
IFNB1	GTEX.131XG.0926.SM.5LZW5	0
IFNB1	GTEX.131XG.1026.SM.5GCMX	0
IFNB1	GTEX.131XG.1126.SM.5DUWR	0
IFNB1	GTEX.139TU.1226.SM.5J2NL	0
IFNB1	GTEX.139TU.1326.SM.5LZXW	0
IFNB1	GTEX.139UW.1126.SM.5IJEJ	0
IFNB1	GTEX.139YR.1626.SM.5IJGK	0
IFNB1	GTEX.139YR.1726.SM.5IFFK	0
IFNB1	GTEX.139YR.1826.SM.5LZXA	0
IFNB1	GTEX.13CF3.1526.SM.5J2NB	0
IFNB1	GTEX.13CF3.1626.SM.5IFG9	0
IFNB1	GTEX.13CF3.1726.SM.5LU9E	0
IFNB1	GTEX.13D11.1826.SM.5J2NM	0
IFNB1	GTEX.13D11.1926.SM.5IFGB	0
IFNB1	GTEX.13D11.2026.SM.5IJBK	0
IFNB1	GTEX.13FH7.0526.SM.5IJF8	0
IFNB1	GTEX.13FH7.0626.SM.5KLZD	0
IFNB1	GTEX.13FH7.0726.SM.5J2NK	0
IFNB1	GTEX.13FHO.1726.SM.DPRZX	0.1016
IFNB1	GTEX.13FHO.1826.SM.5K7Y6	0
IFNB1	GTEX.13FHP.1526.SM.5IJGE	0.06779
IFNB1	GTEX.13FHP.1626.SM.5N9FK	0
IFNB1	GTEX.13FLV.1126.SM.5J2NO	0
IFNB1	GTEX.13FLV.1226.SM.5IJBZ	0
IFNB1	GTEX.13FLV.1326.SM.5L3EJ	0
IFNB1	GTEX.13FTW.1526.SM.5LZXC	0
IFNB1	GTEX.13FTW.1626.SM.5KM4N	0
IFNB1	GTEX.13FTW.1926.SM.5K7Y4	0
IFNB1	GTEX.13FTX.0526.SM.5IFGS	0
IFNB1	GTEX.13G51.0926.SM.5IFFU	0
IFNB1	GTEX.13G51.1026.SM.5K7YQ	0
IFNB1	GTEX.13JVG.2026.SM.5KM1N	0.196
IFNB1	GTEX.13N1W.1926.SM.5IJCH	0
IFNB1	GTEX.13NYB.0826.SM.5MR4V	0.09274
IFNB1	GTEX.13NYB.0926.SM.5IFFA	0
IFNB1	GTEX.13NYB.1326.SM.5K7Y1	0
IFNB1	GTEX.13NZB.1226.SM.5J2MW	0
IFNB1	GTEX.13O1R.1326.SM.5IJF5	0
IFNB1	GTEX.13O1R.1526.SM.5J1O7	0
IFNB1	GTEX.13O21.0626.SM.5IJDI	0
IFNB1	GTEX.13O21.0726.SM.5L3EG	0
IFNB1	GTEX.13O21.0826.SM.5J2NU	0
IFNB1	GTEX.13O3P.1326.SM.5K7Y8	0
IFNB1	GTEX.13O3P.2726.SM.5KM2R	0
IFNB1	GTEX.13O3Q.0826.SM.5IFGF	0
IFNB1	GTEX.13O61.0926.SM.5IFFE	0
IFNB1	GTEX.13O61.1026.SM.5L3F6	0
IFNB1	GTEX.13O61.1226.SM.5KM21	0
IFNB1	GTEX.13OVG.0626.SM.5IFEP	0.07275
IFNB1	GTEX.13OVG.0926.SM.5J2OJ	0.08908
IFNB1	GTEX.13OVG.1026.SM.5KLZ3	0
IFNB1	GTEX.13QJ3.1726.SM.5RQK9	0
IFNB1	GTEX.13QJ3.1826.SM.5S2PT	0
IFNB1	GTEX.13QJ3.1926.SM.5QGQM	0
IFNB1	GTEX.13RTJ.1426.SM.793B3	0
IFNB1	GTEX.13RTK.0426.SM.5RQHT	0
IFNB1	GTEX.13RTK.0526.SM.5S2QF	0
IFNB1	GTEX.13RTK.0626.SM.5Q5EK	0
IFNB1	GTEX.13S86.0726.SM.5Q5DH	0
IFNB1	GTEX.13S86.0826.SM.5SI6J	0
IFNB1	GTEX.13SLX.1726.SM.5Q5E5	0
IFNB1	GTEX.13SLX.1926.SM.5ZZUR	0.1251
IFNB1	GTEX.13U4I.1126.SM.5LU3S	0
IFNB1	GTEX.13U4I.1226.SM.5LU5M	0.05512
IFNB1	GTEX.13U4I.1326.SM.5KM25	0
IFNB1	GTEX.13VXT.1826.SM.5KM2F	0
IFNB1	GTEX.13VXU.1126.SM.5LU3U	0
IFNB1	GTEX.13W3W.1626.SM.5LU35	0
IFNB1	GTEX.13W3W.1726.SM.5LU4A	0
IFNB1	GTEX.13W3W.1826.SM.5IJDE	0.06409
IFNB1	GTEX.13W46.1926.SM.5J2MF	0
IFNB1	GTEX.13X6H.1326.SM.5LU42	0
IFNB1	GTEX.13X6H.1426.SM.5SI91	0
IFNB1	GTEX.13X6H.1526.SM.5Q5E2	0
IFNB1	GTEX.13X6I.1026.SM.5LU4C	0
IFNB1	GTEX.13X6J.1626.SM.5Q5CV	0.04703
IFNB1	GTEX.13X6J.1726.SM.5TDCS	0
IFNB1	GTEX.13X6K.2126.SM.5O9D4	0
IFNB1	GTEX.13X6K.2226.SM.79OMI	0
IFNB1	GTEX.13YAN.1826.SM.5LU3Q	0
IFNB1	GTEX.13YAN.1926.SM.7EPH9	0
IFNB1	GTEX.13YAN.2026.SM.5Q5EY	0
IFNB1	GTEX.144FL.2626.SM.5TDCW	0.07299
IFNB1	GTEX.144FL.2726.SM.5O98Z	0
IFNB1	GTEX.144GL.2226.SM.79OMD	0
IFNB1	GTEX.144GM.1426.SM.5LU31	0
IFNB1	GTEX.144GM.1526.SM.79OJM	0
IFNB1	GTEX.144GM.1626.SM.5O9AG	0
IFNB1	GTEX.144GN.0626.SM.5O9B2	0
IFNB1	GTEX.144GO.2726.SM.5O9A2	0
IFNB1	GTEX.145LS.1826.SM.5LUAZ	0
IFNB1	GTEX.145LS.2026.SM.5Q5D7	0
IFNB1	GTEX.145LT.1126.SM.5LUA1	0
IFNB1	GTEX.145LT.1226.SM.5Q5BZ	0
IFNB1	GTEX.145LT.1326.SM.5O9AQ	0
IFNB1	GTEX.145LU.0926.SM.79OJL	0
IFNB1	GTEX.145LV.1326.SM.5S2QI	0
IFNB1	GTEX.145LV.1426.SM.5Q5BV	0
IFNW1	GTEX.111CU.0626.SM.5EGHL	0
IFNW1	GTEX.111CU.0726.SM.5GZYD	0
IFNW1	GTEX.111CU.0826.SM.5EGIJ	0.05463
IFNW1	GTEX.11O72.1926.SM.5PNW1	0
IFNW1	GTEX.11O72.2026.SM.5N9G8	0
IFNW1	GTEX.11OF3.2226.SM.5986F	0
IFNW1	GTEX.11OF3.2326.SM.5GU73	0
IFNW1	GTEX.11ONC.1426.SM.5N9F4	0.03264
IFNW1	GTEX.11ONC.1526.SM.5GU6S	0
IFNW1	GTEX.11P7K.1226.SM.5HL4X	0
IFNW1	GTEX.11P7K.1326.SM.5BC5G	0
IFNW1	GTEX.11P7K.1426.SM.5EGKY	0.04016
IFNW1	GTEX.11P81.0826.SM.5P9GR	0
IFNW1	GTEX.11P81.0926.SM.59874	0.03771
IFNW1	GTEX.11P81.1026.SM.5GU54	0
IFNW1	GTEX.11P82.0426.SM.5HL5D	0.03935
IFNW1	GTEX.11P82.0526.SM.5986P	0
IFNW1	GTEX.11P82.0626.SM.5PNYK	0
IFNW1	GTEX.11TT1.0426.SM.5EGI9	0.05239
IFNW1	GTEX.11TT1.0526.SM.5P9JO	0
IFNW1	GTEX.11TT1.0626.SM.5GU4X	0
IFNW1	GTEX.11TUW.1226.SM.5GU7C	0.04762
IFNW1	GTEX.11TUW.1326.SM.5EQKV	0
IFNW1	GTEX.12BJ1.1426.SM.5BC5Q	0
IFNW1	GTEX.12BJ1.1526.SM.5LUAQ	0
IFNW1	GTEX.12BJ1.1626.SM.5HL8Y	0
IFNW1	GTEX.12C56.0426.SM.5FQU1	0.03911
IFNW1	GTEX.12C56.1126.SM.5FQTO	0
IFNW1	GTEX.12C56.1226.SM.5FQSU	0
IFNW1	GTEX.12WSN.1826.SM.5LZUT	0
IFNW1	GTEX.12WSN.5013.SM.7P8P9	0
IFNW1	GTEX.12WSN.5016.SM.7DUGY	0
IFNW1	GTEX.12ZZW.1726.SM.5DUVD	0
IFNW1	GTEX.12ZZX.1326.SM.5DUWI	0
IFNW1	GTEX.13113.5010.SM.7RHFP	0
IFNW1	GTEX.131XE.1226.SM.5EGKF	0
IFNW1	GTEX.131XE.1426.SM.5HL7V	0
IFNW1	GTEX.131XE.1526.SM.5KM1A	0
IFNW1	GTEX.131XF.0826.SM.5GICG	0
IFNW1	GTEX.131XF.1126.SM.5HL8J	0
IFNW1	GTEX.131XF.5007.SM.7PC34	0
IFNW1	GTEX.131XG.0926.SM.5LZW5	0.05018
IFNW1	GTEX.131XG.1026.SM.5GCMX	0
IFNW1	GTEX.131XG.1126.SM.5DUWR	0
IFNW1	GTEX.139TU.1226.SM.5J2NL	0
IFNW1	GTEX.139TU.1326.SM.5LZXW	0
IFNW1	GTEX.139UW.1126.SM.5IJEJ	0
IFNW1	GTEX.139YR.1626.SM.5IJGK	0
IFNW1	GTEX.139YR.1726.SM.5IFFK	0
IFNW1	GTEX.139YR.1826.SM.5LZXA	0.04932
IFNW1	GTEX.13CF3.1526.SM.5J2NB	0
IFNW1	GTEX.13CF3.1626.SM.5IFG9	0
IFNW1	GTEX.13CF3.1726.SM.5LU9E	0
IFNW1	GTEX.13D11.1826.SM.5J2NM	0.03844
IFNW1	GTEX.13D11.1926.SM.5IFGB	0.03986
IFNW1	GTEX.13D11.2026.SM.5IJBK	0.04953
IFNW1	GTEX.13FH7.0526.SM.5IJF8	0
IFNW1	GTEX.13FH7.0626.SM.5KLZD	0
IFNW1	GTEX.13FH7.0726.SM.5J2NK	0.0399
IFNW1	GTEX.13FHO.1726.SM.DPRZX	0
IFNW1	GTEX.13FHO.1826.SM.5K7Y6	0.02975
IFNW1	GTEX.13FHP.1526.SM.5IJGE	0
IFNW1	GTEX.13FHP.1626.SM.5N9FK	0
IFNW1	GTEX.13FLV.1126.SM.5J2NO	0
IFNW1	GTEX.13FLV.1226.SM.5IJBZ	0
IFNW1	GTEX.13FLV.1326.SM.5L3EJ	0
IFNW1	GTEX.13FTW.1526.SM.5LZXC	0
IFNW1	GTEX.13FTW.1626.SM.5KM4N	0
IFNW1	GTEX.13FTW.1926.SM.5K7Y4	0.1019
IFNW1	GTEX.13FTX.0526.SM.5IFGS	0
IFNW1	GTEX.13G51.0926.SM.5IFFU	0
IFNW1	GTEX.13G51.1026.SM.5K7YQ	0.1122
IFNW1	GTEX.13JVG.2026.SM.5KM1N	0
IFNW1	GTEX.13N1W.1926.SM.5IJCH	0
IFNW1	GTEX.13NYB.0826.SM.5MR4V	0
IFNW1	GTEX.13NYB.0926.SM.5IFFA	0
IFNW1	GTEX.13NYB.1326.SM.5K7Y1	0
IFNW1	GTEX.13NZB.1226.SM.5J2MW	0.03808
IFNW1	GTEX.13O1R.1326.SM.5IJF5	0
IFNW1	GTEX.13O1R.1526.SM.5J1O7	0
IFNW1	GTEX.13O21.0626.SM.5IJDI	0.04995
IFNW1	GTEX.13O21.0726.SM.5L3EG	0
IFNW1	GTEX.13O21.0826.SM.5J2NU	0.04295
IFNW1	GTEX.13O3P.1326.SM.5K7Y8	0
IFNW1	GTEX.13O3P.2726.SM.5KM2R	0
IFNW1	GTEX.13O3Q.0826.SM.5IFGF	0
IFNW1	GTEX.13O61.0926.SM.5IFFE	0.04392
IFNW1	GTEX.13O61.1026.SM.5L3F6	0.0572
IFNW1	GTEX.13O61.1226.SM.5KM21	0
IFNW1	GTEX.13OVG.0626.SM.5IFEP	0.01617
IFNW1	GTEX.13OVG.0926.SM.5J2OJ	0.03961
IFNW1	GTEX.13OVG.1026.SM.5KLZ3	0
IFNW1	GTEX.13QJ3.1726.SM.5RQK9	0
IFNW1	GTEX.13QJ3.1826.SM.5S2PT	0
IFNW1	GTEX.13QJ3.1926.SM.5QGQM	0.02717
IFNW1	GTEX.13RTJ.1426.SM.793B3	0
IFNW1	GTEX.13RTK.0426.SM.5RQHT	0
IFNW1	GTEX.13RTK.0526.SM.5S2QF	0
IFNW1	GTEX.13RTK.0626.SM.5Q5EK	0
IFNW1	GTEX.13S86.0726.SM.5Q5DH	0.02382
IFNW1	GTEX.13S86.0826.SM.5SI6J	0
IFNW1	GTEX.13SLX.1726.SM.5Q5E5	0
IFNW1	GTEX.13SLX.1926.SM.5ZZUR	0.139
IFNW1	GTEX.13U4I.1126.SM.5LU3S	0
IFNW1	GTEX.13U4I.1226.SM.5LU5M	0.1715
IFNW1	GTEX.13U4I.1326.SM.5KM25	0
IFNW1	GTEX.13VXT.1826.SM.5KM2F	0.03684
IFNW1	GTEX.13VXU.1126.SM.5LU3U	0
IFNW1	GTEX.13W3W.1626.SM.5LU35	0.03408
IFNW1	GTEX.13W3W.1726.SM.5LU4A	0.04529
IFNW1	GTEX.13W3W.1826.SM.5IJDE	0
IFNW1	GTEX.13W46.1926.SM.5J2MF	0
IFNW1	GTEX.13X6H.1326.SM.5LU42	0
IFNW1	GTEX.13X6H.1426.SM.5SI91	0.07872
IFNW1	GTEX.13X6H.1526.SM.5Q5E2	0
IFNW1	GTEX.13X6I.1026.SM.5LU4C	0
IFNW1	GTEX.13X6J.1626.SM.5Q5CV	0
IFNW1	GTEX.13X6J.1726.SM.5TDCS	0
IFNW1	GTEX.13X6K.2126.SM.5O9D4	0
IFNW1	GTEX.13X6K.2226.SM.79OMI	0.147
IFNW1	GTEX.13YAN.1826.SM.5LU3Q	0
IFNW1	GTEX.13YAN.1926.SM.7EPH9	0
IFNW1	GTEX.13YAN.2026.SM.5Q5EY	0.1142
IFNW1	GTEX.144FL.2626.SM.5TDCW	0.01623
IFNW1	GTEX.144FL.2726.SM.5O98Z	0
IFNW1	GTEX.144GL.2226.SM.79OMD	0
IFNW1	GTEX.144GM.1426.SM.5LU31	0.03814
IFNW1	GTEX.144GM.1526.SM.79OJM	0
IFNW1	GTEX.144GM.1626.SM.5O9AG	0.04882
IFNW1	GTEX.144GN.0626.SM.5O9B2	0.01944
IFNW1	GTEX.144GO.2726.SM.5O9A2	0
IFNW1	GTEX.145LS.1826.SM.5LUAZ	0
IFNW1	GTEX.145LS.2026.SM.5Q5D7	0.04944
IFNW1	GTEX.145LT.1126.SM.5LUA1	0.02568
IFNW1	GTEX.145LT.1226.SM.5Q5BZ	0
IFNW1	GTEX.145LT.1326.SM.5O9AQ	0.0646
IFNW1	GTEX.145LU.0926.SM.79OJL	0
IFNW1	GTEX.145LV.1326.SM.5S2QI	0
IFNW1	GTEX.145LV.1426.SM.5Q5BV	0
IFNA21	GTEX.111CU.0626.SM.5EGHL	0.04593
IFNA21	GTEX.111CU.0726.SM.5GZYD	0
IFNA21	GTEX.111CU.0826.SM.5EGIJ	0
IFNA21	GTEX.11O72.1926.SM.5PNW1	0.04839
IFNA21	GTEX.11O72.2026.SM.5N9G8	0
IFNA21	GTEX.11OF3.2226.SM.5986F	0
IFNA21	GTEX.11OF3.2326.SM.5GU73	0
IFNA21	GTEX.11ONC.1426.SM.5N9F4	0
IFNA21	GTEX.11ONC.1526.SM.5GU6S	0
IFNA21	GTEX.11P7K.1226.SM.5HL4X	0
IFNA21	GTEX.11P7K.1326.SM.5BC5G	0
IFNA21	GTEX.11P7K.1426.SM.5EGKY	0.07578
IFNA21	GTEX.11P81.0826.SM.5P9GR	0.04014
IFNA21	GTEX.11P81.0926.SM.59874	0.1779
IFNA21	GTEX.11P81.1026.SM.5GU54	0
IFNA21	GTEX.11P82.0426.SM.5HL5D	0.07425
IFNA21	GTEX.11P82.0526.SM.5986P	0
IFNA21	GTEX.11P82.0626.SM.5PNYK	0
IFNA21	GTEX.11TT1.0426.SM.5EGI9	0
IFNA21	GTEX.11TT1.0526.SM.5P9JO	0
IFNA21	GTEX.11TT1.0626.SM.5GU4X	0
IFNA21	GTEX.11TUW.1226.SM.5GU7C	0.1797
IFNA21	GTEX.11TUW.1326.SM.5EQKV	0
IFNA21	GTEX.12BJ1.1426.SM.5BC5Q	0
IFNA21	GTEX.12BJ1.1526.SM.5LUAQ	0.2193
IFNA21	GTEX.12BJ1.1626.SM.5HL8Y	0
IFNA21	GTEX.12C56.0426.SM.5FQU1	0
IFNA21	GTEX.12C56.1126.SM.5FQTO	0
IFNA21	GTEX.12C56.1226.SM.5FQSU	0
IFNA21	GTEX.12WSN.1826.SM.5LZUT	0
IFNA21	GTEX.12WSN.5013.SM.7P8P9	0
IFNA21	GTEX.12WSN.5016.SM.7DUGY	0
IFNA21	GTEX.12ZZW.1726.SM.5DUVD	0
IFNA21	GTEX.12ZZX.1326.SM.5DUWI	0
IFNA21	GTEX.13113.5010.SM.7RHFP	0
IFNA21	GTEX.131XE.1226.SM.5EGKF	0
IFNA21	GTEX.131XE.1426.SM.5HL7V	0
IFNA21	GTEX.131XE.1526.SM.5KM1A	0
IFNA21	GTEX.131XF.0826.SM.5GICG	0
IFNA21	GTEX.131XF.1126.SM.5HL8J	0.1024
IFNA21	GTEX.131XF.5007.SM.7PC34	0
IFNA21	GTEX.131XG.0926.SM.5LZW5	0.1894
IFNA21	GTEX.131XG.1026.SM.5GCMX	0
IFNA21	GTEX.131XG.1126.SM.5DUWR	0.1017
IFNA21	GTEX.139TU.1226.SM.5J2NL	0
IFNA21	GTEX.139TU.1326.SM.5LZXW	0
IFNA21	GTEX.139UW.1126.SM.5IJEJ	0
IFNA21	GTEX.139YR.1626.SM.5IJGK	0
IFNA21	GTEX.139YR.1726.SM.5IFFK	0
IFNA21	GTEX.139YR.1826.SM.5LZXA	0
IFNA21	GTEX.13CF3.1526.SM.5J2NB	0.06299
IFNA21	GTEX.13CF3.1626.SM.5IFG9	0
IFNA21	GTEX.13CF3.1726.SM.5LU9E	0
IFNA21	GTEX.13D11.1826.SM.5J2NM	0
IFNA21	GTEX.13D11.1926.SM.5IFGB	0
IFNA21	GTEX.13D11.2026.SM.5IJBK	0
IFNA21	GTEX.13FH7.0526.SM.5IJF8	0
IFNA21	GTEX.13FH7.0626.SM.5KLZD	0.07488
IFNA21	GTEX.13FH7.0726.SM.5J2NK	0.07528
IFNA21	GTEX.13FHO.1726.SM.DPRZX	0
IFNA21	GTEX.13FHO.1826.SM.5K7Y6	0
IFNA21	GTEX.13FHP.1526.SM.5IJGE	0
IFNA21	GTEX.13FHP.1626.SM.5N9FK	0
IFNA21	GTEX.13FLV.1126.SM.5J2NO	0
IFNA21	GTEX.13FLV.1226.SM.5IJBZ	0.1018
IFNA21	GTEX.13FLV.1326.SM.5L3EJ	0
IFNA21	GTEX.13FTW.1526.SM.5LZXC	0.08314
IFNA21	GTEX.13FTW.1626.SM.5KM4N	0
IFNA21	GTEX.13FTW.1926.SM.5K7Y4	0
IFNA21	GTEX.13FTX.0526.SM.5IFGS	0
IFNA21	GTEX.13G51.0926.SM.5IFFU	0
IFNA21	GTEX.13G51.1026.SM.5K7YQ	0.1058
IFNA21	GTEX.13JVG.2026.SM.5KM1N	0
IFNA21	GTEX.13N1W.1926.SM.5IJCH	0.2693
IFNA21	GTEX.13NYB.0826.SM.5MR4V	0.0778
IFNA21	GTEX.13NYB.0926.SM.5IFFA	0
IFNA21	GTEX.13NYB.1326.SM.5K7Y1	0.1293
IFNA21	GTEX.13NZB.1226.SM.5J2MW	0
IFNA21	GTEX.13O1R.1326.SM.5IJF5	0
IFNA21	GTEX.13O1R.1526.SM.5J1O7	0
IFNA21	GTEX.13O21.0626.SM.5IJDI	0
IFNA21	GTEX.13O21.0726.SM.5L3EG	0
IFNA21	GTEX.13O21.0826.SM.5J2NU	0.08104
IFNA21	GTEX.13O3P.1326.SM.5K7Y8	0
IFNA21	GTEX.13O3P.2726.SM.5KM2R	0.0476
IFNA21	GTEX.13O3Q.0826.SM.5IFGF	0
IFNA21	GTEX.13O61.0926.SM.5IFFE	0
IFNA21	GTEX.13O61.1026.SM.5L3F6	0.2698
IFNA21	GTEX.13O61.1226.SM.5KM21	0.08798
IFNA21	GTEX.13OVG.0626.SM.5IFEP	0
IFNA21	GTEX.13OVG.0926.SM.5J2OJ	0
IFNA21	GTEX.13OVG.1026.SM.5KLZ3	0.06818
IFNA21	GTEX.13QJ3.1726.SM.5RQK9	0.1014
IFNA21	GTEX.13QJ3.1826.SM.5S2PT	0
IFNA21	GTEX.13QJ3.1926.SM.5QGQM	0.1025
IFNA21	GTEX.13RTJ.1426.SM.793B3	0
IFNA21	GTEX.13RTK.0426.SM.5RQHT	0.07489
IFNA21	GTEX.13RTK.0526.SM.5S2QF	0
IFNA21	GTEX.13RTK.0626.SM.5Q5EK	0
IFNA21	GTEX.13S86.0726.SM.5Q5DH	0
IFNA21	GTEX.13S86.0826.SM.5SI6J	0
IFNA21	GTEX.13SLX.1726.SM.5Q5E5	0
IFNA21	GTEX.13SLX.1926.SM.5ZZUR	0.4197
IFNA21	GTEX.13U4I.1126.SM.5LU3S	0
IFNA21	GTEX.13U4I.1226.SM.5LU5M	0.09248
IFNA21	GTEX.13U4I.1326.SM.5KM25	0.08813
IFNA21	GTEX.13VXT.1826.SM.5KM2F	0
IFNA21	GTEX.13VXU.1126.SM.5LU3U	0
IFNA21	GTEX.13W3W.1626.SM.5LU35	0
IFNA21	GTEX.13W3W.1726.SM.5LU4A	0.1709
IFNA21	GTEX.13W3W.1826.SM.5IJDE	0
IFNA21	GTEX.13W46.1926.SM.5J2MF	0
IFNA21	GTEX.13X6H.1326.SM.5LU42	0
IFNA21	GTEX.13X6H.1426.SM.5SI91	0
IFNA21	GTEX.13X6H.1526.SM.5Q5E2	0.2177
IFNA21	GTEX.13X6I.1026.SM.5LU4C	0
IFNA21	GTEX.13X6J.1626.SM.5Q5CV	0
IFNA21	GTEX.13X6J.1726.SM.5TDCS	0
IFNA21	GTEX.13X6K.2126.SM.5O9D4	0
IFNA21	GTEX.13X6K.2226.SM.79OMI	0
IFNA21	GTEX.13YAN.1826.SM.5LU3Q	0
IFNA21	GTEX.13YAN.1926.SM.7EPH9	0
IFNA21	GTEX.13YAN.2026.SM.5Q5EY	0.07181
IFNA21	GTEX.144FL.2626.SM.5TDCW	0.03061
IFNA21	GTEX.144FL.2726.SM.5O98Z	0
IFNA21	GTEX.144GL.2226.SM.79OMD	0.03826
IFNA21	GTEX.144GM.1426.SM.5LU31	0
IFNA21	GTEX.144GM.1526.SM.79OJM	0
IFNA21	GTEX.144GM.1626.SM.5O9AG	0
IFNA21	GTEX.144GN.0626.SM.5O9B2	0
IFNA21	GTEX.144GO.2726.SM.5O9A2	0
IFNA21	GTEX.145LS.1826.SM.5LUAZ	0
IFNA21	GTEX.145LS.2026.SM.5Q5D7	0
IFNA21	GTEX.145LT.1126.SM.5LUA1	0
IFNA21	GTEX.145LT.1226.SM.5Q5BZ	0.1344
IFNA21	GTEX.145LT.1326.SM.5O9AQ	0.1625
IFNA21	GTEX.145LU.0926.SM.79OJL	0
IFNA21	GTEX.145LV.1326.SM.5S2QI	0
IFNA21	GTEX.145LV.1426.SM.5Q5BV	0
IFNA4	GTEX.111CU.0626.SM.5EGHL	0
IFNA4	GTEX.111CU.0726.SM.5GZYD	0
IFNA4	GTEX.111CU.0826.SM.5EGIJ	0
IFNA4	GTEX.11O72.1926.SM.5PNW1	0
IFNA4	GTEX.11O72.2026.SM.5N9G8	0
IFNA4	GTEX.11OF3.2226.SM.5986F	0
IFNA4	GTEX.11OF3.2326.SM.5GU73	0
IFNA4	GTEX.11ONC.1426.SM.5N9F4	0
IFNA4	GTEX.11ONC.1526.SM.5GU6S	0
IFNA4	GTEX.11P7K.1226.SM.5HL4X	0
IFNA4	GTEX.11P7K.1326.SM.5BC5G	0
IFNA4	GTEX.11P7K.1426.SM.5EGKY	0
IFNA4	GTEX.11P81.0826.SM.5P9GR	0
IFNA4	GTEX.11P81.0926.SM.59874	0
IFNA4	GTEX.11P81.1026.SM.5GU54	0
IFNA4	GTEX.11P82.0426.SM.5HL5D	0
IFNA4	GTEX.11P82.0526.SM.5986P	0
IFNA4	GTEX.11P82.0626.SM.5PNYK	0
IFNA4	GTEX.11TT1.0426.SM.5EGI9	0
IFNA4	GTEX.11TT1.0526.SM.5P9JO	0
IFNA4	GTEX.11TT1.0626.SM.5GU4X	0
IFNA4	GTEX.11TUW.1226.SM.5GU7C	0
IFNA4	GTEX.11TUW.1326.SM.5EQKV	0
IFNA4	GTEX.12BJ1.1426.SM.5BC5Q	0
IFNA4	GTEX.12BJ1.1526.SM.5LUAQ	0
IFNA4	GTEX.12BJ1.1626.SM.5HL8Y	0
IFNA4	GTEX.12C56.0426.SM.5FQU1	0
IFNA4	GTEX.12C56.1126.SM.5FQTO	0.07974
IFNA4	GTEX.12C56.1226.SM.5FQSU	0
IFNA4	GTEX.12WSN.1826.SM.5LZUT	0
IFNA4	GTEX.12WSN.5013.SM.7P8P9	0
IFNA4	GTEX.12WSN.5016.SM.7DUGY	0
IFNA4	GTEX.12ZZW.1726.SM.5DUVD	0
IFNA4	GTEX.12ZZX.1326.SM.5DUWI	0
IFNA4	GTEX.13113.5010.SM.7RHFP	0
IFNA4	GTEX.131XE.1226.SM.5EGKF	0
IFNA4	GTEX.131XE.1426.SM.5HL7V	0
IFNA4	GTEX.131XE.1526.SM.5KM1A	0
IFNA4	GTEX.131XF.0826.SM.5GICG	0
IFNA4	GTEX.131XF.1126.SM.5HL8J	0
IFNA4	GTEX.131XF.5007.SM.7PC34	0
IFNA4	GTEX.131XG.0926.SM.5LZW5	0
IFNA4	GTEX.131XG.1026.SM.5GCMX	0
IFNA4	GTEX.131XG.1126.SM.5DUWR	0
IFNA4	GTEX.139TU.1226.SM.5J2NL	0
IFNA4	GTEX.139TU.1326.SM.5LZXW	0
IFNA4	GTEX.139UW.1126.SM.5IJEJ	0
IFNA4	GTEX.139YR.1626.SM.5IJGK	0
IFNA4	GTEX.139YR.1726.SM.5IFFK	0
IFNA4	GTEX.139YR.1826.SM.5LZXA	0
IFNA4	GTEX.13CF3.1526.SM.5J2NB	0
IFNA4	GTEX.13CF3.1626.SM.5IFG9	0
IFNA4	GTEX.13CF3.1726.SM.5LU9E	0
IFNA4	GTEX.13D11.1826.SM.5J2NM	0
IFNA4	GTEX.13D11.1926.SM.5IFGB	0
IFNA4	GTEX.13D11.2026.SM.5IJBK	0
IFNA4	GTEX.13FH7.0526.SM.5IJF8	0
IFNA4	GTEX.13FH7.0626.SM.5KLZD	0
IFNA4	GTEX.13FH7.0726.SM.5J2NK	0
IFNA4	GTEX.13FHO.1726.SM.DPRZX	0
IFNA4	GTEX.13FHO.1826.SM.5K7Y6	0
IFNA4	GTEX.13FHP.1526.SM.5IJGE	0
IFNA4	GTEX.13FHP.1626.SM.5N9FK	0
IFNA4	GTEX.13FLV.1126.SM.5J2NO	0
IFNA4	GTEX.13FLV.1226.SM.5IJBZ	0
IFNA4	GTEX.13FLV.1326.SM.5L3EJ	0
IFNA4	GTEX.13FTW.1526.SM.5LZXC	0
IFNA4	GTEX.13FTW.1626.SM.5KM4N	0
IFNA4	GTEX.13FTW.1926.SM.5K7Y4	0
IFNA4	GTEX.13FTX.0526.SM.5IFGS	0
IFNA4	GTEX.13G51.0926.SM.5IFFU	0
IFNA4	GTEX.13G51.1026.SM.5K7YQ	0
IFNA4	GTEX.13JVG.2026.SM.5KM1N	0
IFNA4	GTEX.13N1W.1926.SM.5IJCH	0
IFNA4	GTEX.13NYB.0826.SM.5MR4V	0
IFNA4	GTEX.13NYB.0926.SM.5IFFA	0
IFNA4	GTEX.13NYB.1326.SM.5K7Y1	0
IFNA4	GTEX.13NZB.1226.SM.5J2MW	0
IFNA4	GTEX.13O1R.1326.SM.5IJF5	0
IFNA4	GTEX.13O1R.1526.SM.5J1O7	0
IFNA4	GTEX.13O21.0626.SM.5IJDI	0
IFNA4	GTEX.13O21.0726.SM.5L3EG	0
IFNA4	GTEX.13O21.0826.SM.5J2NU	0
IFNA4	GTEX.13O3P.1326.SM.5K7Y8	0
IFNA4	GTEX.13O3P.2726.SM.5KM2R	0
IFNA4	GTEX.13O3Q.0826.SM.5IFGF	0
IFNA4	GTEX.13O61.0926.SM.5IFFE	0
IFNA4	GTEX.13O61.1026.SM.5L3F6	0
IFNA4	GTEX.13O61.1226.SM.5KM21	0
IFNA4	GTEX.13OVG.0626.SM.5IFEP	0
IFNA4	GTEX.13OVG.0926.SM.5J2OJ	0
IFNA4	GTEX.13OVG.1026.SM.5KLZ3	0
IFNA4	GTEX.13QJ3.1726.SM.5RQK9	0
IFNA4	GTEX.13QJ3.1826.SM.5S2PT	0
IFNA4	GTEX.13QJ3.1926.SM.5QGQM	0
IFNA4	GTEX.13RTJ.1426.SM.793B3	0
IFNA4	GTEX.13RTK.0426.SM.5RQHT	0
IFNA4	GTEX.13RTK.0526.SM.5S2QF	0
IFNA4	GTEX.13RTK.0626.SM.5Q5EK	0
IFNA4	GTEX.13S86.0726.SM.5Q5DH	0
IFNA4	GTEX.13S86.0826.SM.5SI6J	0
IFNA4	GTEX.13SLX.1726.SM.5Q5E5	0
IFNA4	GTEX.13SLX.1926.SM.5ZZUR	0.1099
IFNA4	GTEX.13U4I.1126.SM.5LU3S	0
IFNA4	GTEX.13U4I.1226.SM.5LU5M	0
IFNA4	GTEX.13U4I.1326.SM.5KM25	0
IFNA4	GTEX.13VXT.1826.SM.5KM2F	0
IFNA4	GTEX.13VXU.1126.SM.5LU3U	0
IFNA4	GTEX.13W3W.1626.SM.5LU35	0
IFNA4	GTEX.13W3W.1726.SM.5LU4A	0
IFNA4	GTEX.13W3W.1826.SM.5IJDE	0
IFNA4	GTEX.13W46.1926.SM.5J2MF	0
IFNA4	GTEX.13X6H.1326.SM.5LU42	0
IFNA4	GTEX.13X6H.1426.SM.5SI91	0
IFNA4	GTEX.13X6H.1526.SM.5Q5E2	0
IFNA4	GTEX.13X6I.1026.SM.5LU4C	0
IFNA4	GTEX.13X6J.1626.SM.5Q5CV	0
IFNA4	GTEX.13X6J.1726.SM.5TDCS	0
IFNA4	GTEX.13X6K.2126.SM.5O9D4	0
IFNA4	GTEX.13X6K.2226.SM.79OMI	0
IFNA4	GTEX.13YAN.1826.SM.5LU3Q	0
IFNA4	GTEX.13YAN.1926.SM.7EPH9	0
IFNA4	GTEX.13YAN.2026.SM.5Q5EY	0
IFNA4	GTEX.144FL.2626.SM.5TDCW	0
IFNA4	GTEX.144FL.2726.SM.5O98Z	0
IFNA4	GTEX.144GL.2226.SM.79OMD	0
IFNA4	GTEX.144GM.1426.SM.5LU31	0
IFNA4	GTEX.144GM.1526.SM.79OJM	0
IFNA4	GTEX.144GM.1626.SM.5O9AG	0
IFNA4	GTEX.144GN.0626.SM.5O9B2	0
IFNA4	GTEX.144GO.2726.SM.5O9A2	0
IFNA4	GTEX.145LS.1826.SM.5LUAZ	0
IFNA4	GTEX.145LS.2026.SM.5Q5D7	0
IFNA4	GTEX.145LT.1126.SM.5LUA1	0
IFNA4	GTEX.145LT.1226.SM.5Q5BZ	0
IFNA4	GTEX.145LT.1326.SM.5O9AQ	0
IFNA4	GTEX.145LU.0926.SM.79OJL	0
IFNA4	GTEX.145LV.1326.SM.5S2QI	0
IFNA4	GTEX.145LV.1426.SM.5Q5BV	0
IFNA7	GTEX.111CU.0626.SM.5EGHL	0
IFNA7	GTEX.111CU.0726.SM.5GZYD	0
IFNA7	GTEX.111CU.0826.SM.5EGIJ	0
IFNA7	GTEX.11O72.1926.SM.5PNW1	0
IFNA7	GTEX.11O72.2026.SM.5N9G8	0
IFNA7	GTEX.11OF3.2226.SM.5986F	0
IFNA7	GTEX.11OF3.2326.SM.5GU73	0
IFNA7	GTEX.11ONC.1426.SM.5N9F4	0
IFNA7	GTEX.11ONC.1526.SM.5GU6S	0
IFNA7	GTEX.11P7K.1226.SM.5HL4X	0
IFNA7	GTEX.11P7K.1326.SM.5BC5G	0
IFNA7	GTEX.11P7K.1426.SM.5EGKY	0
IFNA7	GTEX.11P81.0826.SM.5P9GR	0
IFNA7	GTEX.11P81.0926.SM.59874	0
IFNA7	GTEX.11P81.1026.SM.5GU54	0
IFNA7	GTEX.11P82.0426.SM.5HL5D	0
IFNA7	GTEX.11P82.0526.SM.5986P	0
IFNA7	GTEX.11P82.0626.SM.5PNYK	0
IFNA7	GTEX.11TT1.0426.SM.5EGI9	0
IFNA7	GTEX.11TT1.0526.SM.5P9JO	0
IFNA7	GTEX.11TT1.0626.SM.5GU4X	0
IFNA7	GTEX.11TUW.1226.SM.5GU7C	0
IFNA7	GTEX.11TUW.1326.SM.5EQKV	0
IFNA7	GTEX.12BJ1.1426.SM.5BC5Q	0
IFNA7	GTEX.12BJ1.1526.SM.5LUAQ	0
IFNA7	GTEX.12BJ1.1626.SM.5HL8Y	0
IFNA7	GTEX.12C56.0426.SM.5FQU1	0
IFNA7	GTEX.12C56.1126.SM.5FQTO	0
IFNA7	GTEX.12C56.1226.SM.5FQSU	0
IFNA7	GTEX.12WSN.1826.SM.5LZUT	0
IFNA7	GTEX.12WSN.5013.SM.7P8P9	0
IFNA7	GTEX.12WSN.5016.SM.7DUGY	0
IFNA7	GTEX.12ZZW.1726.SM.5DUVD	0
IFNA7	GTEX.12ZZX.1326.SM.5DUWI	0
IFNA7	GTEX.13113.5010.SM.7RHFP	0
IFNA7	GTEX.131XE.1226.SM.5EGKF	0
IFNA7	GTEX.131XE.1426.SM.5HL7V	0
IFNA7	GTEX.131XE.1526.SM.5KM1A	0
IFNA7	GTEX.131XF.0826.SM.5GICG	0
IFNA7	GTEX.131XF.1126.SM.5HL8J	0
IFNA7	GTEX.131XF.5007.SM.7PC34	0
IFNA7	GTEX.131XG.0926.SM.5LZW5	0
IFNA7	GTEX.131XG.1026.SM.5GCMX	0
IFNA7	GTEX.131XG.1126.SM.5DUWR	0
IFNA7	GTEX.139TU.1226.SM.5J2NL	0
IFNA7	GTEX.139TU.1326.SM.5LZXW	0
IFNA7	GTEX.139UW.1126.SM.5IJEJ	0
IFNA7	GTEX.139YR.1626.SM.5IJGK	0
IFNA7	GTEX.139YR.1726.SM.5IFFK	0
IFNA7	GTEX.139YR.1826.SM.5LZXA	0
IFNA7	GTEX.13CF3.1526.SM.5J2NB	0
IFNA7	GTEX.13CF3.1626.SM.5IFG9	0
IFNA7	GTEX.13CF3.1726.SM.5LU9E	0
IFNA7	GTEX.13D11.1826.SM.5J2NM	0
IFNA7	GTEX.13D11.1926.SM.5IFGB	0
IFNA7	GTEX.13D11.2026.SM.5IJBK	0
IFNA7	GTEX.13FH7.0526.SM.5IJF8	0
IFNA7	GTEX.13FH7.0626.SM.5KLZD	0
IFNA7	GTEX.13FH7.0726.SM.5J2NK	0
IFNA7	GTEX.13FHO.1726.SM.DPRZX	0
IFNA7	GTEX.13FHO.1826.SM.5K7Y6	0
IFNA7	GTEX.13FHP.1526.SM.5IJGE	0
IFNA7	GTEX.13FHP.1626.SM.5N9FK	0
IFNA7	GTEX.13FLV.1126.SM.5J2NO	0
IFNA7	GTEX.13FLV.1226.SM.5IJBZ	0
IFNA7	GTEX.13FLV.1326.SM.5L3EJ	0
IFNA7	GTEX.13FTW.1526.SM.5LZXC	0
IFNA7	GTEX.13FTW.1626.SM.5KM4N	0
IFNA7	GTEX.13FTW.1926.SM.5K7Y4	0
IFNA7	GTEX.13FTX.0526.SM.5IFGS	0
IFNA7	GTEX.13G51.0926.SM.5IFFU	0
IFNA7	GTEX.13G51.1026.SM.5K7YQ	0
IFNA7	GTEX.13JVG.2026.SM.5KM1N	0
IFNA7	GTEX.13N1W.1926.SM.5IJCH	0
IFNA7	GTEX.13NYB.0826.SM.5MR4V	0
IFNA7	GTEX.13NYB.0926.SM.5IFFA	0
IFNA7	GTEX.13NYB.1326.SM.5K7Y1	0
IFNA7	GTEX.13NZB.1226.SM.5J2MW	0
IFNA7	GTEX.13O1R.1326.SM.5IJF5	0
IFNA7	GTEX.13O1R.1526.SM.5J1O7	0
IFNA7	GTEX.13O21.0626.SM.5IJDI	0
IFNA7	GTEX.13O21.0726.SM.5L3EG	0
IFNA7	GTEX.13O21.0826.SM.5J2NU	0
IFNA7	GTEX.13O3P.1326.SM.5K7Y8	0
IFNA7	GTEX.13O3P.2726.SM.5KM2R	0.06614
IFNA7	GTEX.13O3Q.0826.SM.5IFGF	0
IFNA7	GTEX.13O61.0926.SM.5IFFE	0
IFNA7	GTEX.13O61.1026.SM.5L3F6	0
IFNA7	GTEX.13O61.1226.SM.5KM21	0
IFNA7	GTEX.13OVG.0626.SM.5IFEP	0
IFNA7	GTEX.13OVG.0926.SM.5J2OJ	0
IFNA7	GTEX.13OVG.1026.SM.5KLZ3	0
IFNA7	GTEX.13QJ3.1726.SM.5RQK9	0
IFNA7	GTEX.13QJ3.1826.SM.5S2PT	0
IFNA7	GTEX.13QJ3.1926.SM.5QGQM	0
IFNA7	GTEX.13RTJ.1426.SM.793B3	0
IFNA7	GTEX.13RTK.0426.SM.5RQHT	0
IFNA7	GTEX.13RTK.0526.SM.5S2QF	0
IFNA7	GTEX.13RTK.0626.SM.5Q5EK	0
IFNA7	GTEX.13S86.0726.SM.5Q5DH	0
IFNA7	GTEX.13S86.0826.SM.5SI6J	0
IFNA7	GTEX.13SLX.1726.SM.5Q5E5	0
IFNA7	GTEX.13SLX.1926.SM.5ZZUR	0.2187
IFNA7	GTEX.13U4I.1126.SM.5LU3S	0
IFNA7	GTEX.13U4I.1226.SM.5LU5M	0
IFNA7	GTEX.13U4I.1326.SM.5KM25	0
IFNA7	GTEX.13VXT.1826.SM.5KM2F	0
IFNA7	GTEX.13VXU.1126.SM.5LU3U	0
IFNA7	GTEX.13W3W.1626.SM.5LU35	0
IFNA7	GTEX.13W3W.1726.SM.5LU4A	0
IFNA7	GTEX.13W3W.1826.SM.5IJDE	0
IFNA7	GTEX.13W46.1926.SM.5J2MF	0
IFNA7	GTEX.13X6H.1326.SM.5LU42	0
IFNA7	GTEX.13X6H.1426.SM.5SI91	0
IFNA7	GTEX.13X6H.1526.SM.5Q5E2	0
IFNA7	GTEX.13X6I.1026.SM.5LU4C	0
IFNA7	GTEX.13X6J.1626.SM.5Q5CV	0
IFNA7	GTEX.13X6J.1726.SM.5TDCS	0
IFNA7	GTEX.13X6K.2126.SM.5O9D4	0
IFNA7	GTEX.13X6K.2226.SM.79OMI	0
IFNA7	GTEX.13YAN.1826.SM.5LU3Q	0
IFNA7	GTEX.13YAN.1926.SM.7EPH9	0
IFNA7	GTEX.13YAN.2026.SM.5Q5EY	0
IFNA7	GTEX.144FL.2626.SM.5TDCW	0
IFNA7	GTEX.144FL.2726.SM.5O98Z	0
IFNA7	GTEX.144GL.2226.SM.79OMD	0
IFNA7	GTEX.144GM.1426.SM.5LU31	0
IFNA7	GTEX.144GM.1526.SM.79OJM	0
IFNA7	GTEX.144GM.1626.SM.5O9AG	0
IFNA7	GTEX.144GN.0626.SM.5O9B2	0
IFNA7	GTEX.144GO.2726.SM.5O9A2	0
IFNA7	GTEX.145LS.1826.SM.5LUAZ	0
IFNA7	GTEX.145LS.2026.SM.5Q5D7	0
IFNA7	GTEX.145LT.1126.SM.5LUA1	0
IFNA7	GTEX.145LT.1226.SM.5Q5BZ	0
IFNA7	GTEX.145LT.1326.SM.5O9AQ	0
IFNA7	GTEX.145LU.0926.SM.79OJL	0
IFNA7	GTEX.145LV.1326.SM.5S2QI	0
IFNA7	GTEX.145LV.1426.SM.5Q5BV	0
IFNA10	GTEX.111CU.0626.SM.5EGHL	0
IFNA10	GTEX.111CU.0726.SM.5GZYD	0
IFNA10	GTEX.111CU.0826.SM.5EGIJ	0
IFNA10	GTEX.11O72.1926.SM.5PNW1	0
IFNA10	GTEX.11O72.2026.SM.5N9G8	0
IFNA10	GTEX.11OF3.2226.SM.5986F	0
IFNA10	GTEX.11OF3.2326.SM.5GU73	0
IFNA10	GTEX.11ONC.1426.SM.5N9F4	0
IFNA10	GTEX.11ONC.1526.SM.5GU6S	0
IFNA10	GTEX.11P7K.1226.SM.5HL4X	0
IFNA10	GTEX.11P7K.1326.SM.5BC5G	0
IFNA10	GTEX.11P7K.1426.SM.5EGKY	0
IFNA10	GTEX.11P81.0826.SM.5P9GR	0
IFNA10	GTEX.11P81.0926.SM.59874	0
IFNA10	GTEX.11P81.1026.SM.5GU54	0
IFNA10	GTEX.11P82.0426.SM.5HL5D	0
IFNA10	GTEX.11P82.0526.SM.5986P	0
IFNA10	GTEX.11P82.0626.SM.5PNYK	0
IFNA10	GTEX.11TT1.0426.SM.5EGI9	0
IFNA10	GTEX.11TT1.0526.SM.5P9JO	0
IFNA10	GTEX.11TT1.0626.SM.5GU4X	0
IFNA10	GTEX.11TUW.1226.SM.5GU7C	0
IFNA10	GTEX.11TUW.1326.SM.5EQKV	0
IFNA10	GTEX.12BJ1.1426.SM.5BC5Q	0
IFNA10	GTEX.12BJ1.1526.SM.5LUAQ	0
IFNA10	GTEX.12BJ1.1626.SM.5HL8Y	0
IFNA10	GTEX.12C56.0426.SM.5FQU1	0
IFNA10	GTEX.12C56.1126.SM.5FQTO	0
IFNA10	GTEX.12C56.1226.SM.5FQSU	0
IFNA10	GTEX.12WSN.1826.SM.5LZUT	0
IFNA10	GTEX.12WSN.5013.SM.7P8P9	0
IFNA10	GTEX.12WSN.5016.SM.7DUGY	0
IFNA10	GTEX.12ZZW.1726.SM.5DUVD	0
IFNA10	GTEX.12ZZX.1326.SM.5DUWI	0
IFNA10	GTEX.13113.5010.SM.7RHFP	0
IFNA10	GTEX.131XE.1226.SM.5EGKF	0
IFNA10	GTEX.131XE.1426.SM.5HL7V	0
IFNA10	GTEX.131XE.1526.SM.5KM1A	0
IFNA10	GTEX.131XF.0826.SM.5GICG	0
IFNA10	GTEX.131XF.1126.SM.5HL8J	0
IFNA10	GTEX.131XF.5007.SM.7PC34	0
IFNA10	GTEX.131XG.0926.SM.5LZW5	0
IFNA10	GTEX.131XG.1026.SM.5GCMX	0
IFNA10	GTEX.131XG.1126.SM.5DUWR	0
IFNA10	GTEX.139TU.1226.SM.5J2NL	0
IFNA10	GTEX.139TU.1326.SM.5LZXW	0
IFNA10	GTEX.139UW.1126.SM.5IJEJ	0
IFNA10	GTEX.139YR.1626.SM.5IJGK	0
IFNA10	GTEX.139YR.1726.SM.5IFFK	0
IFNA10	GTEX.139YR.1826.SM.5LZXA	0
IFNA10	GTEX.13CF3.1526.SM.5J2NB	0
IFNA10	GTEX.13CF3.1626.SM.5IFG9	0
IFNA10	GTEX.13CF3.1726.SM.5LU9E	0
IFNA10	GTEX.13D11.1826.SM.5J2NM	0
IFNA10	GTEX.13D11.1926.SM.5IFGB	0
IFNA10	GTEX.13D11.2026.SM.5IJBK	0
IFNA10	GTEX.13FH7.0526.SM.5IJF8	0
IFNA10	GTEX.13FH7.0626.SM.5KLZD	0
IFNA10	GTEX.13FH7.0726.SM.5J2NK	0
IFNA10	GTEX.13FHO.1726.SM.DPRZX	0
IFNA10	GTEX.13FHO.1826.SM.5K7Y6	0
IFNA10	GTEX.13FHP.1526.SM.5IJGE	0
IFNA10	GTEX.13FHP.1626.SM.5N9FK	0
IFNA10	GTEX.13FLV.1126.SM.5J2NO	0
IFNA10	GTEX.13FLV.1226.SM.5IJBZ	0
IFNA10	GTEX.13FLV.1326.SM.5L3EJ	0
IFNA10	GTEX.13FTW.1526.SM.5LZXC	0
IFNA10	GTEX.13FTW.1626.SM.5KM4N	0
IFNA10	GTEX.13FTW.1926.SM.5K7Y4	0
IFNA10	GTEX.13FTX.0526.SM.5IFGS	0
IFNA10	GTEX.13G51.0926.SM.5IFFU	0
IFNA10	GTEX.13G51.1026.SM.5K7YQ	0
IFNA10	GTEX.13JVG.2026.SM.5KM1N	0
IFNA10	GTEX.13N1W.1926.SM.5IJCH	0
IFNA10	GTEX.13NYB.0826.SM.5MR4V	0
IFNA10	GTEX.13NYB.0926.SM.5IFFA	0
IFNA10	GTEX.13NYB.1326.SM.5K7Y1	0
IFNA10	GTEX.13NZB.1226.SM.5J2MW	0
IFNA10	GTEX.13O1R.1326.SM.5IJF5	0.03958
IFNA10	GTEX.13O1R.1526.SM.5J1O7	0
IFNA10	GTEX.13O21.0626.SM.5IJDI	0
IFNA10	GTEX.13O21.0726.SM.5L3EG	0
IFNA10	GTEX.13O21.0826.SM.5J2NU	0
IFNA10	GTEX.13O3P.1326.SM.5K7Y8	0
IFNA10	GTEX.13O3P.2726.SM.5KM2R	0
IFNA10	GTEX.13O3Q.0826.SM.5IFGF	0
IFNA10	GTEX.13O61.0926.SM.5IFFE	0
IFNA10	GTEX.13O61.1026.SM.5L3F6	0
IFNA10	GTEX.13O61.1226.SM.5KM21	0
IFNA10	GTEX.13OVG.0626.SM.5IFEP	0
IFNA10	GTEX.13OVG.0926.SM.5J2OJ	0
IFNA10	GTEX.13OVG.1026.SM.5KLZ3	0
IFNA10	GTEX.13QJ3.1726.SM.5RQK9	0
IFNA10	GTEX.13QJ3.1826.SM.5S2PT	0
IFNA10	GTEX.13QJ3.1926.SM.5QGQM	0
IFNA10	GTEX.13RTJ.1426.SM.793B3	0
IFNA10	GTEX.13RTK.0426.SM.5RQHT	0
IFNA10	GTEX.13RTK.0526.SM.5S2QF	0
IFNA10	GTEX.13RTK.0626.SM.5Q5EK	0
IFNA10	GTEX.13S86.0726.SM.5Q5DH	0
IFNA10	GTEX.13S86.0826.SM.5SI6J	0
IFNA10	GTEX.13SLX.1726.SM.5Q5E5	0
IFNA10	GTEX.13SLX.1926.SM.5ZZUR	0.5578
IFNA10	GTEX.13U4I.1126.SM.5LU3S	0
IFNA10	GTEX.13U4I.1226.SM.5LU5M	0
IFNA10	GTEX.13U4I.1326.SM.5KM25	0
IFNA10	GTEX.13VXT.1826.SM.5KM2F	0
IFNA10	GTEX.13VXU.1126.SM.5LU3U	0
IFNA10	GTEX.13W3W.1626.SM.5LU35	0
IFNA10	GTEX.13W3W.1726.SM.5LU4A	0
IFNA10	GTEX.13W3W.1826.SM.5IJDE	0
IFNA10	GTEX.13W46.1926.SM.5J2MF	0
IFNA10	GTEX.13X6H.1326.SM.5LU42	0
IFNA10	GTEX.13X6H.1426.SM.5SI91	0
IFNA10	GTEX.13X6H.1526.SM.5Q5E2	0
IFNA10	GTEX.13X6I.1026.SM.5LU4C	0
IFNA10	GTEX.13X6J.1626.SM.5Q5CV	0
IFNA10	GTEX.13X6J.1726.SM.5TDCS	0
IFNA10	GTEX.13X6K.2126.SM.5O9D4	0
IFNA10	GTEX.13X6K.2226.SM.79OMI	0
IFNA10	GTEX.13YAN.1826.SM.5LU3Q	0
IFNA10	GTEX.13YAN.1926.SM.7EPH9	0
IFNA10	GTEX.13YAN.2026.SM.5Q5EY	0
IFNA10	GTEX.144FL.2626.SM.5TDCW	0
IFNA10	GTEX.144FL.2726.SM.5O98Z	0
IFNA10	GTEX.144GL.2226.SM.79OMD	0
IFNA10	GTEX.144GM.1426.SM.5LU31	0
IFNA10	GTEX.144GM.1526.SM.79OJM	0
IFNA10	GTEX.144GM.1626.SM.5O9AG	0
IFNA10	GTEX.144GN.0626.SM.5O9B2	0
IFNA10	GTEX.144GO.2726.SM.5O9A2	0.1016
IFNA10	GTEX.145LS.1826.SM.5LUAZ	0
IFNA10	GTEX.145LS.2026.SM.5Q5D7	0
IFNA10	GTEX.145LT.1126.SM.5LUA1	0
IFNA10	GTEX.145LT.1226.SM.5Q5BZ	0
IFNA10	GTEX.145LT.1326.SM.5O9AQ	0.0864
IFNA10	GTEX.145LU.0926.SM.79OJL	0
IFNA10	GTEX.145LV.1326.SM.5S2QI	0
IFNA10	GTEX.145LV.1426.SM.5Q5BV	0
IFNA16	GTEX.111CU.0626.SM.5EGHL	0
IFNA16	GTEX.111CU.0726.SM.5GZYD	0
IFNA16	GTEX.111CU.0826.SM.5EGIJ	0
IFNA16	GTEX.11O72.1926.SM.5PNW1	0
IFNA16	GTEX.11O72.2026.SM.5N9G8	0
IFNA16	GTEX.11OF3.2226.SM.5986F	0
IFNA16	GTEX.11OF3.2326.SM.5GU73	0
IFNA16	GTEX.11ONC.1426.SM.5N9F4	0
IFNA16	GTEX.11ONC.1526.SM.5GU6S	0
IFNA16	GTEX.11P7K.1226.SM.5HL4X	0
IFNA16	GTEX.11P7K.1326.SM.5BC5G	0
IFNA16	GTEX.11P7K.1426.SM.5EGKY	0
IFNA16	GTEX.11P81.0826.SM.5P9GR	0
IFNA16	GTEX.11P81.0926.SM.59874	0
IFNA16	GTEX.11P81.1026.SM.5GU54	0
IFNA16	GTEX.11P82.0426.SM.5HL5D	0
IFNA16	GTEX.11P82.0526.SM.5986P	0
IFNA16	GTEX.11P82.0626.SM.5PNYK	0
IFNA16	GTEX.11TT1.0426.SM.5EGI9	0
IFNA16	GTEX.11TT1.0526.SM.5P9JO	0
IFNA16	GTEX.11TT1.0626.SM.5GU4X	0
IFNA16	GTEX.11TUW.1226.SM.5GU7C	0
IFNA16	GTEX.11TUW.1326.SM.5EQKV	0
IFNA16	GTEX.12BJ1.1426.SM.5BC5Q	0
IFNA16	GTEX.12BJ1.1526.SM.5LUAQ	0
IFNA16	GTEX.12BJ1.1626.SM.5HL8Y	0
IFNA16	GTEX.12C56.0426.SM.5FQU1	0
IFNA16	GTEX.12C56.1126.SM.5FQTO	0
IFNA16	GTEX.12C56.1226.SM.5FQSU	0
IFNA16	GTEX.12WSN.1826.SM.5LZUT	0
IFNA16	GTEX.12WSN.5013.SM.7P8P9	0
IFNA16	GTEX.12WSN.5016.SM.7DUGY	0
IFNA16	GTEX.12ZZW.1726.SM.5DUVD	0
IFNA16	GTEX.12ZZX.1326.SM.5DUWI	0
IFNA16	GTEX.13113.5010.SM.7RHFP	0
IFNA16	GTEX.131XE.1226.SM.5EGKF	0
IFNA16	GTEX.131XE.1426.SM.5HL7V	0
IFNA16	GTEX.131XE.1526.SM.5KM1A	0
IFNA16	GTEX.131XF.0826.SM.5GICG	0
IFNA16	GTEX.131XF.1126.SM.5HL8J	0
IFNA16	GTEX.131XF.5007.SM.7PC34	0
IFNA16	GTEX.131XG.0926.SM.5LZW5	0
IFNA16	GTEX.131XG.1026.SM.5GCMX	0
IFNA16	GTEX.131XG.1126.SM.5DUWR	0
IFNA16	GTEX.139TU.1226.SM.5J2NL	0
IFNA16	GTEX.139TU.1326.SM.5LZXW	0
IFNA16	GTEX.139UW.1126.SM.5IJEJ	0
IFNA16	GTEX.139YR.1626.SM.5IJGK	0
IFNA16	GTEX.139YR.1726.SM.5IFFK	0
IFNA16	GTEX.139YR.1826.SM.5LZXA	0
IFNA16	GTEX.13CF3.1526.SM.5J2NB	0
IFNA16	GTEX.13CF3.1626.SM.5IFG9	0
IFNA16	GTEX.13CF3.1726.SM.5LU9E	0
IFNA16	GTEX.13D11.1826.SM.5J2NM	0
IFNA16	GTEX.13D11.1926.SM.5IFGB	0
IFNA16	GTEX.13D11.2026.SM.5IJBK	0
IFNA16	GTEX.13FH7.0526.SM.5IJF8	0
IFNA16	GTEX.13FH7.0626.SM.5KLZD	0
IFNA16	GTEX.13FH7.0726.SM.5J2NK	0
IFNA16	GTEX.13FHO.1726.SM.DPRZX	0
IFNA16	GTEX.13FHO.1826.SM.5K7Y6	0
IFNA16	GTEX.13FHP.1526.SM.5IJGE	0
IFNA16	GTEX.13FHP.1626.SM.5N9FK	0
IFNA16	GTEX.13FLV.1126.SM.5J2NO	0
IFNA16	GTEX.13FLV.1226.SM.5IJBZ	0
IFNA16	GTEX.13FLV.1326.SM.5L3EJ	0
IFNA16	GTEX.13FTW.1526.SM.5LZXC	0
IFNA16	GTEX.13FTW.1626.SM.5KM4N	0
IFNA16	GTEX.13FTW.1926.SM.5K7Y4	0
IFNA16	GTEX.13FTX.0526.SM.5IFGS	0
IFNA16	GTEX.13G51.0926.SM.5IFFU	0
IFNA16	GTEX.13G51.1026.SM.5K7YQ	0
IFNA16	GTEX.13JVG.2026.SM.5KM1N	0
IFNA16	GTEX.13N1W.1926.SM.5IJCH	0
IFNA16	GTEX.13NYB.0826.SM.5MR4V	0
IFNA16	GTEX.13NYB.0926.SM.5IFFA	0
IFNA16	GTEX.13NYB.1326.SM.5K7Y1	0
IFNA16	GTEX.13NZB.1226.SM.5J2MW	0
IFNA16	GTEX.13O1R.1326.SM.5IJF5	0
IFNA16	GTEX.13O1R.1526.SM.5J1O7	0
IFNA16	GTEX.13O21.0626.SM.5IJDI	0
IFNA16	GTEX.13O21.0726.SM.5L3EG	0
IFNA16	GTEX.13O21.0826.SM.5J2NU	0
IFNA16	GTEX.13O3P.1326.SM.5K7Y8	0
IFNA16	GTEX.13O3P.2726.SM.5KM2R	0
IFNA16	GTEX.13O3Q.0826.SM.5IFGF	0
IFNA16	GTEX.13O61.0926.SM.5IFFE	0
IFNA16	GTEX.13O61.1026.SM.5L3F6	0
IFNA16	GTEX.13O61.1226.SM.5KM21	0
IFNA16	GTEX.13OVG.0626.SM.5IFEP	0
IFNA16	GTEX.13OVG.0926.SM.5J2OJ	0
IFNA16	GTEX.13OVG.1026.SM.5KLZ3	0
IFNA16	GTEX.13QJ3.1726.SM.5RQK9	0
IFNA16	GTEX.13QJ3.1826.SM.5S2PT	0
IFNA16	GTEX.13QJ3.1926.SM.5QGQM	0
IFNA16	GTEX.13RTJ.1426.SM.793B3	0
IFNA16	GTEX.13RTK.0426.SM.5RQHT	0
IFNA16	GTEX.13RTK.0526.SM.5S2QF	0
IFNA16	GTEX.13RTK.0626.SM.5Q5EK	0
IFNA16	GTEX.13S86.0726.SM.5Q5DH	0
IFNA16	GTEX.13S86.0826.SM.5SI6J	0
IFNA16	GTEX.13SLX.1726.SM.5Q5E5	0
IFNA16	GTEX.13SLX.1926.SM.5ZZUR	0.2288
IFNA16	GTEX.13U4I.1126.SM.5LU3S	0
IFNA16	GTEX.13U4I.1226.SM.5LU5M	0
IFNA16	GTEX.13U4I.1326.SM.5KM25	0
IFNA16	GTEX.13VXT.1826.SM.5KM2F	0
IFNA16	GTEX.13VXU.1126.SM.5LU3U	0
IFNA16	GTEX.13W3W.1626.SM.5LU35	0
IFNA16	GTEX.13W3W.1726.SM.5LU4A	0
IFNA16	GTEX.13W3W.1826.SM.5IJDE	0
IFNA16	GTEX.13W46.1926.SM.5J2MF	0
IFNA16	GTEX.13X6H.1326.SM.5LU42	0
IFNA16	GTEX.13X6H.1426.SM.5SI91	0
IFNA16	GTEX.13X6H.1526.SM.5Q5E2	0
IFNA16	GTEX.13X6I.1026.SM.5LU4C	0
IFNA16	GTEX.13X6J.1626.SM.5Q5CV	0
IFNA16	GTEX.13X6J.1726.SM.5TDCS	0
IFNA16	GTEX.13X6K.2126.SM.5O9D4	0
IFNA16	GTEX.13X6K.2226.SM.79OMI	0.121
IFNA16	GTEX.13YAN.1826.SM.5LU3Q	0
IFNA16	GTEX.13YAN.1926.SM.7EPH9	0
IFNA16	GTEX.13YAN.2026.SM.5Q5EY	0
IFNA16	GTEX.144FL.2626.SM.5TDCW	0
IFNA16	GTEX.144FL.2726.SM.5O98Z	0
IFNA16	GTEX.144GL.2226.SM.79OMD	0
IFNA16	GTEX.144GM.1426.SM.5LU31	0
IFNA16	GTEX.144GM.1526.SM.79OJM	0
IFNA16	GTEX.144GM.1626.SM.5O9AG	0
IFNA16	GTEX.144GN.0626.SM.5O9B2	0
IFNA16	GTEX.144GO.2726.SM.5O9A2	0
IFNA16	GTEX.145LS.1826.SM.5LUAZ	0
IFNA16	GTEX.145LS.2026.SM.5Q5D7	0
IFNA16	GTEX.145LT.1126.SM.5LUA1	0
IFNA16	GTEX.145LT.1226.SM.5Q5BZ	0
IFNA16	GTEX.145LT.1326.SM.5O9AQ	0
IFNA16	GTEX.145LU.0926.SM.79OJL	0
IFNA16	GTEX.145LV.1326.SM.5S2QI	0
IFNA16	GTEX.145LV.1426.SM.5Q5BV	0
IFNA17	GTEX.111CU.0626.SM.5EGHL	0
IFNA17	GTEX.111CU.0726.SM.5GZYD	0
IFNA17	GTEX.111CU.0826.SM.5EGIJ	0
IFNA17	GTEX.11O72.1926.SM.5PNW1	0
IFNA17	GTEX.11O72.2026.SM.5N9G8	0
IFNA17	GTEX.11OF3.2226.SM.5986F	0
IFNA17	GTEX.11OF3.2326.SM.5GU73	0
IFNA17	GTEX.11ONC.1426.SM.5N9F4	0
IFNA17	GTEX.11ONC.1526.SM.5GU6S	0
IFNA17	GTEX.11P7K.1226.SM.5HL4X	0
IFNA17	GTEX.11P7K.1326.SM.5BC5G	0
IFNA17	GTEX.11P7K.1426.SM.5EGKY	0
IFNA17	GTEX.11P81.0826.SM.5P9GR	0
IFNA17	GTEX.11P81.0926.SM.59874	0
IFNA17	GTEX.11P81.1026.SM.5GU54	0
IFNA17	GTEX.11P82.0426.SM.5HL5D	0
IFNA17	GTEX.11P82.0526.SM.5986P	0
IFNA17	GTEX.11P82.0626.SM.5PNYK	0
IFNA17	GTEX.11TT1.0426.SM.5EGI9	0
IFNA17	GTEX.11TT1.0526.SM.5P9JO	0
IFNA17	GTEX.11TT1.0626.SM.5GU4X	0
IFNA17	GTEX.11TUW.1226.SM.5GU7C	0
IFNA17	GTEX.11TUW.1326.SM.5EQKV	0
IFNA17	GTEX.12BJ1.1426.SM.5BC5Q	0
IFNA17	GTEX.12BJ1.1526.SM.5LUAQ	0
IFNA17	GTEX.12BJ1.1626.SM.5HL8Y	0
IFNA17	GTEX.12C56.0426.SM.5FQU1	0
IFNA17	GTEX.12C56.1126.SM.5FQTO	0
IFNA17	GTEX.12C56.1226.SM.5FQSU	0
IFNA17	GTEX.12WSN.1826.SM.5LZUT	0
IFNA17	GTEX.12WSN.5013.SM.7P8P9	0
IFNA17	GTEX.12WSN.5016.SM.7DUGY	0
IFNA17	GTEX.12ZZW.1726.SM.5DUVD	0
IFNA17	GTEX.12ZZX.1326.SM.5DUWI	0
IFNA17	GTEX.13113.5010.SM.7RHFP	0
IFNA17	GTEX.131XE.1226.SM.5EGKF	0
IFNA17	GTEX.131XE.1426.SM.5HL7V	0
IFNA17	GTEX.131XE.1526.SM.5KM1A	0
IFNA17	GTEX.131XF.0826.SM.5GICG	0
IFNA17	GTEX.131XF.1126.SM.5HL8J	0
IFNA17	GTEX.131XF.5007.SM.7PC34	0
IFNA17	GTEX.131XG.0926.SM.5LZW5	0
IFNA17	GTEX.131XG.1026.SM.5GCMX	0
IFNA17	GTEX.131XG.1126.SM.5DUWR	0
IFNA17	GTEX.139TU.1226.SM.5J2NL	0
IFNA17	GTEX.139TU.1326.SM.5LZXW	0
IFNA17	GTEX.139UW.1126.SM.5IJEJ	0
IFNA17	GTEX.139YR.1626.SM.5IJGK	0
IFNA17	GTEX.139YR.1726.SM.5IFFK	0
IFNA17	GTEX.139YR.1826.SM.5LZXA	0
IFNA17	GTEX.13CF3.1526.SM.5J2NB	0
IFNA17	GTEX.13CF3.1626.SM.5IFG9	0
IFNA17	GTEX.13CF3.1726.SM.5LU9E	0
IFNA17	GTEX.13D11.1826.SM.5J2NM	0
IFNA17	GTEX.13D11.1926.SM.5IFGB	0
IFNA17	GTEX.13D11.2026.SM.5IJBK	0
IFNA17	GTEX.13FH7.0526.SM.5IJF8	0
IFNA17	GTEX.13FH7.0626.SM.5KLZD	0
IFNA17	GTEX.13FH7.0726.SM.5J2NK	0
IFNA17	GTEX.13FHO.1726.SM.DPRZX	0
IFNA17	GTEX.13FHO.1826.SM.5K7Y6	0
IFNA17	GTEX.13FHP.1526.SM.5IJGE	0
IFNA17	GTEX.13FHP.1626.SM.5N9FK	0
IFNA17	GTEX.13FLV.1126.SM.5J2NO	0
IFNA17	GTEX.13FLV.1226.SM.5IJBZ	0
IFNA17	GTEX.13FLV.1326.SM.5L3EJ	0
IFNA17	GTEX.13FTW.1526.SM.5LZXC	0
IFNA17	GTEX.13FTW.1626.SM.5KM4N	0
IFNA17	GTEX.13FTW.1926.SM.5K7Y4	0
IFNA17	GTEX.13FTX.0526.SM.5IFGS	0
IFNA17	GTEX.13G51.0926.SM.5IFFU	0
IFNA17	GTEX.13G51.1026.SM.5K7YQ	0
IFNA17	GTEX.13JVG.2026.SM.5KM1N	0
IFNA17	GTEX.13N1W.1926.SM.5IJCH	0
IFNA17	GTEX.13NYB.0826.SM.5MR4V	0
IFNA17	GTEX.13NYB.0926.SM.5IFFA	0
IFNA17	GTEX.13NYB.1326.SM.5K7Y1	0
IFNA17	GTEX.13NZB.1226.SM.5J2MW	0
IFNA17	GTEX.13O1R.1326.SM.5IJF5	0
IFNA17	GTEX.13O1R.1526.SM.5J1O7	0
IFNA17	GTEX.13O21.0626.SM.5IJDI	0
IFNA17	GTEX.13O21.0726.SM.5L3EG	0
IFNA17	GTEX.13O21.0826.SM.5J2NU	0
IFNA17	GTEX.13O3P.1326.SM.5K7Y8	0
IFNA17	GTEX.13O3P.2726.SM.5KM2R	0
IFNA17	GTEX.13O3Q.0826.SM.5IFGF	0
IFNA17	GTEX.13O61.0926.SM.5IFFE	0
IFNA17	GTEX.13O61.1026.SM.5L3F6	0
IFNA17	GTEX.13O61.1226.SM.5KM21	0.09193
IFNA17	GTEX.13OVG.0626.SM.5IFEP	0
IFNA17	GTEX.13OVG.0926.SM.5J2OJ	0
IFNA17	GTEX.13OVG.1026.SM.5KLZ3	0
IFNA17	GTEX.13QJ3.1726.SM.5RQK9	0
IFNA17	GTEX.13QJ3.1826.SM.5S2PT	0
IFNA17	GTEX.13QJ3.1926.SM.5QGQM	0
IFNA17	GTEX.13RTJ.1426.SM.793B3	0
IFNA17	GTEX.13RTK.0426.SM.5RQHT	0
IFNA17	GTEX.13RTK.0526.SM.5S2QF	0
IFNA17	GTEX.13RTK.0626.SM.5Q5EK	0
IFNA17	GTEX.13S86.0726.SM.5Q5DH	0
IFNA17	GTEX.13S86.0826.SM.5SI6J	0
IFNA17	GTEX.13SLX.1726.SM.5Q5E5	0
IFNA17	GTEX.13SLX.1926.SM.5ZZUR	0.4385
IFNA17	GTEX.13U4I.1126.SM.5LU3S	0
IFNA17	GTEX.13U4I.1226.SM.5LU5M	0
IFNA17	GTEX.13U4I.1326.SM.5KM25	0
IFNA17	GTEX.13VXT.1826.SM.5KM2F	0
IFNA17	GTEX.13VXU.1126.SM.5LU3U	0
IFNA17	GTEX.13W3W.1626.SM.5LU35	0
IFNA17	GTEX.13W3W.1726.SM.5LU4A	0
IFNA17	GTEX.13W3W.1826.SM.5IJDE	0.1124
IFNA17	GTEX.13W46.1926.SM.5J2MF	0
IFNA17	GTEX.13X6H.1326.SM.5LU42	0
IFNA17	GTEX.13X6H.1426.SM.5SI91	0
IFNA17	GTEX.13X6H.1526.SM.5Q5E2	0
IFNA17	GTEX.13X6I.1026.SM.5LU4C	0
IFNA17	GTEX.13X6J.1626.SM.5Q5CV	0
IFNA17	GTEX.13X6J.1726.SM.5TDCS	0
IFNA17	GTEX.13X6K.2126.SM.5O9D4	0
IFNA17	GTEX.13X6K.2226.SM.79OMI	0
IFNA17	GTEX.13YAN.1826.SM.5LU3Q	0
IFNA17	GTEX.13YAN.1926.SM.7EPH9	0
IFNA17	GTEX.13YAN.2026.SM.5Q5EY	0
IFNA17	GTEX.144FL.2626.SM.5TDCW	0
IFNA17	GTEX.144FL.2726.SM.5O98Z	0
IFNA17	GTEX.144GL.2226.SM.79OMD	0
IFNA17	GTEX.144GM.1426.SM.5LU31	0
IFNA17	GTEX.144GM.1526.SM.79OJM	0
IFNA17	GTEX.144GM.1626.SM.5O9AG	0
IFNA17	GTEX.144GN.0626.SM.5O9B2	0
IFNA17	GTEX.144GO.2726.SM.5O9A2	0
IFNA17	GTEX.145LS.1826.SM.5LUAZ	0
IFNA17	GTEX.145LS.2026.SM.5Q5D7	0
IFNA17	GTEX.145LT.1126.SM.5LUA1	0
IFNA17	GTEX.145LT.1226.SM.5Q5BZ	0
IFNA17	GTEX.145LT.1326.SM.5O9AQ	0
IFNA17	GTEX.145LU.0926.SM.79OJL	0
IFNA17	GTEX.145LV.1326.SM.5S2QI	0.1013
IFNA17	GTEX.145LV.1426.SM.5Q5BV	0
IFNA14	GTEX.111CU.0626.SM.5EGHL	0
IFNA14	GTEX.111CU.0726.SM.5GZYD	0
IFNA14	GTEX.111CU.0826.SM.5EGIJ	0
IFNA14	GTEX.11O72.1926.SM.5PNW1	0
IFNA14	GTEX.11O72.2026.SM.5N9G8	0
IFNA14	GTEX.11OF3.2226.SM.5986F	0
IFNA14	GTEX.11OF3.2326.SM.5GU73	0
IFNA14	GTEX.11ONC.1426.SM.5N9F4	0
IFNA14	GTEX.11ONC.1526.SM.5GU6S	0
IFNA14	GTEX.11P7K.1226.SM.5HL4X	0
IFNA14	GTEX.11P7K.1326.SM.5BC5G	0
IFNA14	GTEX.11P7K.1426.SM.5EGKY	0
IFNA14	GTEX.11P81.0826.SM.5P9GR	0
IFNA14	GTEX.11P81.0926.SM.59874	0.0736
IFNA14	GTEX.11P81.1026.SM.5GU54	0
IFNA14	GTEX.11P82.0426.SM.5HL5D	0
IFNA14	GTEX.11P82.0526.SM.5986P	0
IFNA14	GTEX.11P82.0626.SM.5PNYK	0
IFNA14	GTEX.11TT1.0426.SM.5EGI9	0
IFNA14	GTEX.11TT1.0526.SM.5P9JO	0
IFNA14	GTEX.11TT1.0626.SM.5GU4X	0
IFNA14	GTEX.11TUW.1226.SM.5GU7C	0
IFNA14	GTEX.11TUW.1326.SM.5EQKV	0
IFNA14	GTEX.12BJ1.1426.SM.5BC5Q	0
IFNA14	GTEX.12BJ1.1526.SM.5LUAQ	0
IFNA14	GTEX.12BJ1.1626.SM.5HL8Y	0
IFNA14	GTEX.12C56.0426.SM.5FQU1	0
IFNA14	GTEX.12C56.1126.SM.5FQTO	0
IFNA14	GTEX.12C56.1226.SM.5FQSU	0
IFNA14	GTEX.12WSN.1826.SM.5LZUT	0
IFNA14	GTEX.12WSN.5013.SM.7P8P9	0
IFNA14	GTEX.12WSN.5016.SM.7DUGY	0
IFNA14	GTEX.12ZZW.1726.SM.5DUVD	0
IFNA14	GTEX.12ZZX.1326.SM.5DUWI	0
IFNA14	GTEX.13113.5010.SM.7RHFP	0
IFNA14	GTEX.131XE.1226.SM.5EGKF	0
IFNA14	GTEX.131XE.1426.SM.5HL7V	0
IFNA14	GTEX.131XE.1526.SM.5KM1A	0
IFNA14	GTEX.131XF.0826.SM.5GICG	0
IFNA14	GTEX.131XF.1126.SM.5HL8J	0
IFNA14	GTEX.131XF.5007.SM.7PC34	0
IFNA14	GTEX.131XG.0926.SM.5LZW5	0
IFNA14	GTEX.131XG.1026.SM.5GCMX	0
IFNA14	GTEX.131XG.1126.SM.5DUWR	0
IFNA14	GTEX.139TU.1226.SM.5J2NL	0
IFNA14	GTEX.139TU.1326.SM.5LZXW	0
IFNA14	GTEX.139UW.1126.SM.5IJEJ	0
IFNA14	GTEX.139YR.1626.SM.5IJGK	0
IFNA14	GTEX.139YR.1726.SM.5IFFK	0
IFNA14	GTEX.139YR.1826.SM.5LZXA	0
IFNA14	GTEX.13CF3.1526.SM.5J2NB	0
IFNA14	GTEX.13CF3.1626.SM.5IFG9	0
IFNA14	GTEX.13CF3.1726.SM.5LU9E	0
IFNA14	GTEX.13D11.1826.SM.5J2NM	0
IFNA14	GTEX.13D11.1926.SM.5IFGB	0
IFNA14	GTEX.13D11.2026.SM.5IJBK	0
IFNA14	GTEX.13FH7.0526.SM.5IJF8	0
IFNA14	GTEX.13FH7.0626.SM.5KLZD	0
IFNA14	GTEX.13FH7.0726.SM.5J2NK	0
IFNA14	GTEX.13FHO.1726.SM.DPRZX	0
IFNA14	GTEX.13FHO.1826.SM.5K7Y6	0
IFNA14	GTEX.13FHP.1526.SM.5IJGE	0
IFNA14	GTEX.13FHP.1626.SM.5N9FK	0
IFNA14	GTEX.13FLV.1126.SM.5J2NO	0
IFNA14	GTEX.13FLV.1226.SM.5IJBZ	0
IFNA14	GTEX.13FLV.1326.SM.5L3EJ	0
IFNA14	GTEX.13FTW.1526.SM.5LZXC	0
IFNA14	GTEX.13FTW.1626.SM.5KM4N	0
IFNA14	GTEX.13FTW.1926.SM.5K7Y4	0
IFNA14	GTEX.13FTX.0526.SM.5IFGS	0
IFNA14	GTEX.13G51.0926.SM.5IFFU	0
IFNA14	GTEX.13G51.1026.SM.5K7YQ	0
IFNA14	GTEX.13JVG.2026.SM.5KM1N	0
IFNA14	GTEX.13N1W.1926.SM.5IJCH	0
IFNA14	GTEX.13NYB.0826.SM.5MR4V	0
IFNA14	GTEX.13NYB.0926.SM.5IFFA	0
IFNA14	GTEX.13NYB.1326.SM.5K7Y1	0
IFNA14	GTEX.13NZB.1226.SM.5J2MW	0
IFNA14	GTEX.13O1R.1326.SM.5IJF5	0
IFNA14	GTEX.13O1R.1526.SM.5J1O7	0
IFNA14	GTEX.13O21.0626.SM.5IJDI	0.09747
IFNA14	GTEX.13O21.0726.SM.5L3EG	0
IFNA14	GTEX.13O21.0826.SM.5J2NU	0
IFNA14	GTEX.13O3P.1326.SM.5K7Y8	0
IFNA14	GTEX.13O3P.2726.SM.5KM2R	0
IFNA14	GTEX.13O3Q.0826.SM.5IFGF	0
IFNA14	GTEX.13O61.0926.SM.5IFFE	0
IFNA14	GTEX.13O61.1026.SM.5L3F6	0
IFNA14	GTEX.13O61.1226.SM.5KM21	0
IFNA14	GTEX.13OVG.0626.SM.5IFEP	0
IFNA14	GTEX.13OVG.0926.SM.5J2OJ	0
IFNA14	GTEX.13OVG.1026.SM.5KLZ3	0
IFNA14	GTEX.13QJ3.1726.SM.5RQK9	0
IFNA14	GTEX.13QJ3.1826.SM.5S2PT	0
IFNA14	GTEX.13QJ3.1926.SM.5QGQM	0
IFNA14	GTEX.13RTJ.1426.SM.793B3	0
IFNA14	GTEX.13RTK.0426.SM.5RQHT	0
IFNA14	GTEX.13RTK.0526.SM.5S2QF	0
IFNA14	GTEX.13RTK.0626.SM.5Q5EK	0.03479
IFNA14	GTEX.13S86.0726.SM.5Q5DH	0
IFNA14	GTEX.13S86.0826.SM.5SI6J	0
IFNA14	GTEX.13SLX.1726.SM.5Q5E5	0
IFNA14	GTEX.13SLX.1926.SM.5ZZUR	0.5426
IFNA14	GTEX.13U4I.1126.SM.5LU3S	0
IFNA14	GTEX.13U4I.1226.SM.5LU5M	0
IFNA14	GTEX.13U4I.1326.SM.5KM25	0
IFNA14	GTEX.13VXT.1826.SM.5KM2F	0
IFNA14	GTEX.13VXU.1126.SM.5LU3U	0
IFNA14	GTEX.13W3W.1626.SM.5LU35	0
IFNA14	GTEX.13W3W.1726.SM.5LU4A	0
IFNA14	GTEX.13W3W.1826.SM.5IJDE	0
IFNA14	GTEX.13W46.1926.SM.5J2MF	0
IFNA14	GTEX.13X6H.1326.SM.5LU42	0
IFNA14	GTEX.13X6H.1426.SM.5SI91	0
IFNA14	GTEX.13X6H.1526.SM.5Q5E2	0
IFNA14	GTEX.13X6I.1026.SM.5LU4C	0
IFNA14	GTEX.13X6J.1626.SM.5Q5CV	0
IFNA14	GTEX.13X6J.1726.SM.5TDCS	0
IFNA14	GTEX.13X6K.2126.SM.5O9D4	0
IFNA14	GTEX.13X6K.2226.SM.79OMI	0
IFNA14	GTEX.13YAN.1826.SM.5LU3Q	0.1181
IFNA14	GTEX.13YAN.1926.SM.7EPH9	0
IFNA14	GTEX.13YAN.2026.SM.5Q5EY	0
IFNA14	GTEX.144FL.2626.SM.5TDCW	0
IFNA14	GTEX.144FL.2726.SM.5O98Z	0
IFNA14	GTEX.144GL.2226.SM.79OMD	0
IFNA14	GTEX.144GM.1426.SM.5LU31	0
IFNA14	GTEX.144GM.1526.SM.79OJM	0
IFNA14	GTEX.144GM.1626.SM.5O9AG	0
IFNA14	GTEX.144GN.0626.SM.5O9B2	0
IFNA14	GTEX.144GO.2726.SM.5O9A2	0.09885
IFNA14	GTEX.145LS.1826.SM.5LUAZ	0
IFNA14	GTEX.145LS.2026.SM.5Q5D7	0
IFNA14	GTEX.145LT.1126.SM.5LUA1	0
IFNA14	GTEX.145LT.1226.SM.5Q5BZ	0
IFNA14	GTEX.145LT.1326.SM.5O9AQ	0
IFNA14	GTEX.145LU.0926.SM.79OJL	0
IFNA14	GTEX.145LV.1326.SM.5S2QI	0
IFNA14	GTEX.145LV.1426.SM.5Q5BV	0
IFNA5	GTEX.111CU.0626.SM.5EGHL	0.09531
IFNA5	GTEX.111CU.0726.SM.5GZYD	0.1508
IFNA5	GTEX.111CU.0826.SM.5EGIJ	0.1069
IFNA5	GTEX.11O72.1926.SM.5PNW1	0
IFNA5	GTEX.11O72.2026.SM.5N9G8	0.07671
IFNA5	GTEX.11OF3.2226.SM.5986F	0
IFNA5	GTEX.11OF3.2326.SM.5GU73	0.08182
IFNA5	GTEX.11ONC.1426.SM.5N9F4	0.09583
IFNA5	GTEX.11ONC.1526.SM.5GU6S	0
IFNA5	GTEX.11P7K.1226.SM.5HL4X	0
IFNA5	GTEX.11P7K.1326.SM.5BC5G	0
IFNA5	GTEX.11P7K.1426.SM.5EGKY	0
IFNA5	GTEX.11P81.0826.SM.5P9GR	0
IFNA5	GTEX.11P81.0926.SM.59874	0.1476
IFNA5	GTEX.11P81.1026.SM.5GU54	0
IFNA5	GTEX.11P82.0426.SM.5HL5D	0.07703
IFNA5	GTEX.11P82.0526.SM.5986P	0
IFNA5	GTEX.11P82.0626.SM.5PNYK	0
IFNA5	GTEX.11TT1.0426.SM.5EGI9	0
IFNA5	GTEX.11TT1.0526.SM.5P9JO	0
IFNA5	GTEX.11TT1.0626.SM.5GU4X	0
IFNA5	GTEX.11TUW.1226.SM.5GU7C	0.4661
IFNA5	GTEX.11TUW.1326.SM.5EQKV	0
IFNA5	GTEX.12BJ1.1426.SM.5BC5Q	0
IFNA5	GTEX.12BJ1.1526.SM.5LUAQ	0
IFNA5	GTEX.12BJ1.1626.SM.5HL8Y	0
IFNA5	GTEX.12C56.0426.SM.5FQU1	0.3063
IFNA5	GTEX.12C56.1126.SM.5FQTO	0
IFNA5	GTEX.12C56.1226.SM.5FQSU	0
IFNA5	GTEX.12WSN.1826.SM.5LZUT	0
IFNA5	GTEX.12WSN.5013.SM.7P8P9	0
IFNA5	GTEX.12WSN.5016.SM.7DUGY	0.07828
IFNA5	GTEX.12ZZW.1726.SM.5DUVD	0.09307
IFNA5	GTEX.12ZZX.1326.SM.5DUWI	0
IFNA5	GTEX.13113.5010.SM.7RHFP	0
IFNA5	GTEX.131XE.1226.SM.5EGKF	0.3041
IFNA5	GTEX.131XE.1426.SM.5HL7V	0.09218
IFNA5	GTEX.131XE.1526.SM.5KM1A	0.04817
IFNA5	GTEX.131XF.0826.SM.5GICG	0.03465
IFNA5	GTEX.131XF.1126.SM.5HL8J	0.3186
IFNA5	GTEX.131XF.5007.SM.7PC34	0.02921
IFNA5	GTEX.131XG.0926.SM.5LZW5	0.09822
IFNA5	GTEX.131XG.1026.SM.5GCMX	0
IFNA5	GTEX.131XG.1126.SM.5DUWR	0.1056
IFNA5	GTEX.139TU.1226.SM.5J2NL	0.1547
IFNA5	GTEX.139TU.1326.SM.5LZXW	0
IFNA5	GTEX.139UW.1126.SM.5IJEJ	0.1606
IFNA5	GTEX.139YR.1626.SM.5IJGK	0
IFNA5	GTEX.139YR.1726.SM.5IFFK	0
IFNA5	GTEX.139YR.1826.SM.5LZXA	0
IFNA5	GTEX.13CF3.1526.SM.5J2NB	0
IFNA5	GTEX.13CF3.1626.SM.5IFG9	0
IFNA5	GTEX.13CF3.1726.SM.5LU9E	0
IFNA5	GTEX.13D11.1826.SM.5J2NM	0
IFNA5	GTEX.13D11.1926.SM.5IFGB	0
IFNA5	GTEX.13D11.2026.SM.5IJBK	0.09696
IFNA5	GTEX.13FH7.0526.SM.5IJF8	0.156
IFNA5	GTEX.13FH7.0626.SM.5KLZD	0
IFNA5	GTEX.13FH7.0726.SM.5J2NK	0
IFNA5	GTEX.13FHO.1726.SM.DPRZX	0.08841
IFNA5	GTEX.13FHO.1826.SM.5K7Y6	0.2329
IFNA5	GTEX.13FHP.1526.SM.5IJGE	0.118
IFNA5	GTEX.13FHP.1626.SM.5N9FK	0
IFNA5	GTEX.13FLV.1126.SM.5J2NO	0
IFNA5	GTEX.13FLV.1226.SM.5IJBZ	0
IFNA5	GTEX.13FLV.1326.SM.5L3EJ	0.1432
IFNA5	GTEX.13FTW.1526.SM.5LZXC	0
IFNA5	GTEX.13FTW.1626.SM.5KM4N	0
IFNA5	GTEX.13FTW.1926.SM.5K7Y4	0
IFNA5	GTEX.13FTX.0526.SM.5IFGS	0
IFNA5	GTEX.13G51.0926.SM.5IFFU	0
IFNA5	GTEX.13G51.1026.SM.5K7YQ	0.1098
IFNA5	GTEX.13JVG.2026.SM.5KM1N	0.08531
IFNA5	GTEX.13N1W.1926.SM.5IJCH	0.6985
IFNA5	GTEX.13NYB.0826.SM.5MR4V	0.2421
IFNA5	GTEX.13NYB.0926.SM.5IFFA	0
IFNA5	GTEX.13NYB.1326.SM.5K7Y1	0
IFNA5	GTEX.13NZB.1226.SM.5J2MW	0
IFNA5	GTEX.13O1R.1326.SM.5IJF5	0.03862
IFNA5	GTEX.13O1R.1526.SM.5J1O7	0.1827
IFNA5	GTEX.13O21.0626.SM.5IJDI	0
IFNA5	GTEX.13O21.0726.SM.5L3EG	0.1163
IFNA5	GTEX.13O21.0826.SM.5J2NU	0.1682
IFNA5	GTEX.13O3P.1326.SM.5K7Y8	0
IFNA5	GTEX.13O3P.2726.SM.5KM2R	0.1975
IFNA5	GTEX.13O3Q.0826.SM.5IFGF	0
IFNA5	GTEX.13O61.0926.SM.5IFFE	0
IFNA5	GTEX.13O61.1026.SM.5L3F6	0.05598
IFNA5	GTEX.13O61.1226.SM.5KM21	0.2282
IFNA5	GTEX.13OVG.0626.SM.5IFEP	0.06331
IFNA5	GTEX.13OVG.0926.SM.5J2OJ	0
IFNA5	GTEX.13OVG.1026.SM.5KLZ3	0.03537
IFNA5	GTEX.13QJ3.1726.SM.5RQK9	0.1052
IFNA5	GTEX.13QJ3.1826.SM.5S2PT	0
IFNA5	GTEX.13QJ3.1926.SM.5QGQM	0.1063
IFNA5	GTEX.13RTJ.1426.SM.793B3	0
IFNA5	GTEX.13RTK.0426.SM.5RQHT	0.0777
IFNA5	GTEX.13RTK.0526.SM.5S2QF	0
IFNA5	GTEX.13RTK.0626.SM.5Q5EK	0.0698
IFNA5	GTEX.13S86.0726.SM.5Q5DH	0.09325
IFNA5	GTEX.13S86.0826.SM.5SI6J	0.04063
IFNA5	GTEX.13SLX.1726.SM.5Q5E5	0
IFNA5	GTEX.13SLX.1926.SM.5ZZUR	0.7076
IFNA5	GTEX.13U4I.1126.SM.5LU3S	0.1002
IFNA5	GTEX.13U4I.1226.SM.5LU5M	0.1919
IFNA5	GTEX.13U4I.1326.SM.5KM25	0.09144
IFNA5	GTEX.13VXT.1826.SM.5KM2F	0.0721
IFNA5	GTEX.13VXU.1126.SM.5LU3U	0
IFNA5	GTEX.13W3W.1626.SM.5LU35	0
IFNA5	GTEX.13W3W.1726.SM.5LU4A	0
IFNA5	GTEX.13W3W.1826.SM.5IJDE	0
IFNA5	GTEX.13W46.1926.SM.5J2MF	0
IFNA5	GTEX.13X6H.1326.SM.5LU42	0
IFNA5	GTEX.13X6H.1426.SM.5SI91	0
IFNA5	GTEX.13X6H.1526.SM.5Q5E2	0
IFNA5	GTEX.13X6I.1026.SM.5LU4C	0
IFNA5	GTEX.13X6J.1626.SM.5Q5CV	0.2046
IFNA5	GTEX.13X6J.1726.SM.5TDCS	0.2053
IFNA5	GTEX.13X6K.2126.SM.5O9D4	0
IFNA5	GTEX.13X6K.2226.SM.79OMI	0
IFNA5	GTEX.13YAN.1826.SM.5LU3Q	0
IFNA5	GTEX.13YAN.1926.SM.7EPH9	0.2633
IFNA5	GTEX.13YAN.2026.SM.5Q5EY	0.3725
IFNA5	GTEX.144FL.2626.SM.5TDCW	0
IFNA5	GTEX.144FL.2726.SM.5O98Z	0
IFNA5	GTEX.144GL.2226.SM.79OMD	0.07938
IFNA5	GTEX.144GM.1426.SM.5LU31	0
IFNA5	GTEX.144GM.1526.SM.79OJM	0
IFNA5	GTEX.144GM.1626.SM.5O9AG	0
IFNA5	GTEX.144GN.0626.SM.5O9B2	0
IFNA5	GTEX.144GO.2726.SM.5O9A2	0
IFNA5	GTEX.145LS.1826.SM.5LUAZ	0
IFNA5	GTEX.145LS.2026.SM.5Q5D7	0.1936
IFNA5	GTEX.145LT.1126.SM.5LUA1	0
IFNA5	GTEX.145LT.1226.SM.5Q5BZ	0
IFNA5	GTEX.145LT.1326.SM.5O9AQ	0
IFNA5	GTEX.145LU.0926.SM.79OJL	0
IFNA5	GTEX.145LV.1326.SM.5S2QI	0
IFNA5	GTEX.145LV.1426.SM.5Q5BV	0.169
KLHL9	GTEX.111CU.0626.SM.5EGHL	13.63
KLHL9	GTEX.111CU.0726.SM.5GZYD	12.73
KLHL9	GTEX.111CU.0826.SM.5EGIJ	12.75
KLHL9	GTEX.11O72.1926.SM.5PNW1	11.22
KLHL9	GTEX.11O72.2026.SM.5N9G8	12.82
KLHL9	GTEX.11OF3.2226.SM.5986F	8.38
KLHL9	GTEX.11OF3.2326.SM.5GU73	10.03
KLHL9	GTEX.11ONC.1426.SM.5N9F4	6.51
KLHL9	GTEX.11ONC.1526.SM.5GU6S	7.704
KLHL9	GTEX.11P7K.1226.SM.5HL4X	14.87
KLHL9	GTEX.11P7K.1326.SM.5BC5G	10.86
KLHL9	GTEX.11P7K.1426.SM.5EGKY	16.88
KLHL9	GTEX.11P81.0826.SM.5P9GR	13.72
KLHL9	GTEX.11P81.0926.SM.59874	17.35
KLHL9	GTEX.11P81.1026.SM.5GU54	16.4
KLHL9	GTEX.11P82.0426.SM.5HL5D	14.91
KLHL9	GTEX.11P82.0526.SM.5986P	12.03
KLHL9	GTEX.11P82.0626.SM.5PNYK	12.58
KLHL9	GTEX.11TT1.0426.SM.5EGI9	15.21
KLHL9	GTEX.11TT1.0526.SM.5P9JO	11.34
KLHL9	GTEX.11TT1.0626.SM.5GU4X	17.18
KLHL9	GTEX.11TUW.1226.SM.5GU7C	5.1
KLHL9	GTEX.11TUW.1326.SM.5EQKV	8.411
KLHL9	GTEX.12BJ1.1426.SM.5BC5Q	13.74
KLHL9	GTEX.12BJ1.1526.SM.5LUAQ	12.35
KLHL9	GTEX.12BJ1.1626.SM.5HL8Y	8.878
KLHL9	GTEX.12C56.0426.SM.5FQU1	13.36
KLHL9	GTEX.12C56.1126.SM.5FQTO	14.18
KLHL9	GTEX.12C56.1226.SM.5FQSU	10.07
KLHL9	GTEX.12WSN.1826.SM.5LZUT	16.93
KLHL9	GTEX.12WSN.5013.SM.7P8P9	15.55
KLHL9	GTEX.12WSN.5016.SM.7DUGY	24.9
KLHL9	GTEX.12ZZW.1726.SM.5DUVD	13.83
KLHL9	GTEX.12ZZX.1326.SM.5DUWI	9.228
KLHL9	GTEX.13113.5010.SM.7RHFP	21.85
KLHL9	GTEX.131XE.1226.SM.5EGKF	14.29
KLHL9	GTEX.131XE.1426.SM.5HL7V	14.36
KLHL9	GTEX.131XE.1526.SM.5KM1A	20.68
KLHL9	GTEX.131XF.0826.SM.5GICG	12.76
KLHL9	GTEX.131XF.1126.SM.5HL8J	12.23
KLHL9	GTEX.131XF.5007.SM.7PC34	10.23
KLHL9	GTEX.131XG.0926.SM.5LZW5	9.041
KLHL9	GTEX.131XG.1026.SM.5GCMX	8.312
KLHL9	GTEX.131XG.1126.SM.5DUWR	7.946
KLHL9	GTEX.139TU.1226.SM.5J2NL	12.3
KLHL9	GTEX.139TU.1326.SM.5LZXW	6.41
KLHL9	GTEX.139UW.1126.SM.5IJEJ	10.24
KLHL9	GTEX.139YR.1626.SM.5IJGK	17.52
KLHL9	GTEX.139YR.1726.SM.5IFFK	12.65
KLHL9	GTEX.139YR.1826.SM.5LZXA	16.6
KLHL9	GTEX.13CF3.1526.SM.5J2NB	11.13
KLHL9	GTEX.13CF3.1626.SM.5IFG9	11.6
KLHL9	GTEX.13CF3.1726.SM.5LU9E	13.74
KLHL9	GTEX.13D11.1826.SM.5J2NM	16.98
KLHL9	GTEX.13D11.1926.SM.5IFGB	14.01
KLHL9	GTEX.13D11.2026.SM.5IJBK	16.58
KLHL9	GTEX.13FH7.0526.SM.5IJF8	12.3
KLHL9	GTEX.13FH7.0626.SM.5KLZD	13.58
KLHL9	GTEX.13FH7.0726.SM.5J2NK	16.39
KLHL9	GTEX.13FHO.1726.SM.DPRZX	14.38
KLHL9	GTEX.13FHO.1826.SM.5K7Y6	14
KLHL9	GTEX.13FHP.1526.SM.5IJGE	2.381
KLHL9	GTEX.13FHP.1626.SM.5N9FK	6.564
KLHL9	GTEX.13FLV.1126.SM.5J2NO	5.755
KLHL9	GTEX.13FLV.1226.SM.5IJBZ	8.039
KLHL9	GTEX.13FLV.1326.SM.5L3EJ	8.815
KLHL9	GTEX.13FTW.1526.SM.5LZXC	11.91
KLHL9	GTEX.13FTW.1626.SM.5KM4N	8.218
KLHL9	GTEX.13FTW.1926.SM.5K7Y4	13.08
KLHL9	GTEX.13FTX.0526.SM.5IFGS	11.87
KLHL9	GTEX.13G51.0926.SM.5IFFU	11.51
KLHL9	GTEX.13G51.1026.SM.5K7YQ	8.01
KLHL9	GTEX.13JVG.2026.SM.5KM1N	11.68
KLHL9	GTEX.13N1W.1926.SM.5IJCH	9.237
KLHL9	GTEX.13NYB.0826.SM.5MR4V	9.634
KLHL9	GTEX.13NYB.0926.SM.5IFFA	3.565
KLHL9	GTEX.13NYB.1326.SM.5K7Y1	13.48
KLHL9	GTEX.13NZB.1226.SM.5J2MW	9.708
KLHL9	GTEX.13O1R.1326.SM.5IJF5	11.43
KLHL9	GTEX.13O1R.1526.SM.5J1O7	10.74
KLHL9	GTEX.13O21.0626.SM.5IJDI	16.87
KLHL9	GTEX.13O21.0726.SM.5L3EG	14.84
KLHL9	GTEX.13O21.0826.SM.5J2NU	15.32
KLHL9	GTEX.13O3P.1326.SM.5K7Y8	12.99
KLHL9	GTEX.13O3P.2726.SM.5KM2R	13.06
KLHL9	GTEX.13O3Q.0826.SM.5IFGF	6.723
KLHL9	GTEX.13O61.0926.SM.5IFFE	15.18
KLHL9	GTEX.13O61.1026.SM.5L3F6	17.36
KLHL9	GTEX.13O61.1226.SM.5KM21	10.84
KLHL9	GTEX.13OVG.0626.SM.5IFEP	10.26
KLHL9	GTEX.13OVG.0926.SM.5J2OJ	12.01
KLHL9	GTEX.13OVG.1026.SM.5KLZ3	9.274
KLHL9	GTEX.13QJ3.1726.SM.5RQK9	9.2
KLHL9	GTEX.13QJ3.1826.SM.5S2PT	9.419
KLHL9	GTEX.13QJ3.1926.SM.5QGQM	11
KLHL9	GTEX.13RTJ.1426.SM.793B3	10.55
KLHL9	GTEX.13RTK.0426.SM.5RQHT	13.57
KLHL9	GTEX.13RTK.0526.SM.5S2QF	11.52
KLHL9	GTEX.13RTK.0626.SM.5Q5EK	11.2
KLHL9	GTEX.13S86.0726.SM.5Q5DH	16.72
KLHL9	GTEX.13S86.0826.SM.5SI6J	13.11
KLHL9	GTEX.13SLX.1726.SM.5Q5E5	8.807
KLHL9	GTEX.13SLX.1926.SM.5ZZUR	9.032
KLHL9	GTEX.13U4I.1126.SM.5LU3S	18.62
KLHL9	GTEX.13U4I.1226.SM.5LU5M	18.57
KLHL9	GTEX.13U4I.1326.SM.5KM25	17.64
KLHL9	GTEX.13VXT.1826.SM.5KM2F	13.26
KLHL9	GTEX.13VXU.1126.SM.5LU3U	14.48
KLHL9	GTEX.13W3W.1626.SM.5LU35	12.18
KLHL9	GTEX.13W3W.1726.SM.5LU4A	11.47
KLHL9	GTEX.13W3W.1826.SM.5IJDE	14.15
KLHL9	GTEX.13W46.1926.SM.5J2MF	12.86
KLHL9	GTEX.13X6H.1326.SM.5LU42	13.13
KLHL9	GTEX.13X6H.1426.SM.5SI91	12.27
KLHL9	GTEX.13X6H.1526.SM.5Q5E2	13.46
KLHL9	GTEX.13X6I.1026.SM.5LU4C	14.98
KLHL9	GTEX.13X6J.1626.SM.5Q5CV	5.808
KLHL9	GTEX.13X6J.1726.SM.5TDCS	7.053
KLHL9	GTEX.13X6K.2126.SM.5O9D4	19.35
KLHL9	GTEX.13X6K.2226.SM.79OMI	13.99
KLHL9	GTEX.13YAN.1826.SM.5LU3Q	18.94
KLHL9	GTEX.13YAN.1926.SM.7EPH9	13.17
KLHL9	GTEX.13YAN.2026.SM.5Q5EY	10.83
KLHL9	GTEX.144FL.2626.SM.5TDCW	10.36
KLHL9	GTEX.144FL.2726.SM.5O98Z	16.34
KLHL9	GTEX.144GL.2226.SM.79OMD	7.677
KLHL9	GTEX.144GM.1426.SM.5LU31	11.08
KLHL9	GTEX.144GM.1526.SM.79OJM	10.04
KLHL9	GTEX.144GM.1626.SM.5O9AG	10.73
KLHL9	GTEX.144GN.0626.SM.5O9B2	16.02
KLHL9	GTEX.144GO.2726.SM.5O9A2	14.42
KLHL9	GTEX.145LS.1826.SM.5LUAZ	15.79
KLHL9	GTEX.145LS.2026.SM.5Q5D7	18.54
KLHL9	GTEX.145LT.1126.SM.5LUA1	14.8
KLHL9	GTEX.145LT.1226.SM.5Q5BZ	10.61
KLHL9	GTEX.145LT.1326.SM.5O9AQ	11.58
KLHL9	GTEX.145LU.0926.SM.79OJL	6.508
KLHL9	GTEX.145LV.1326.SM.5S2QI	9.084
KLHL9	GTEX.145LV.1426.SM.5Q5BV	13.84
IFNA6	GTEX.111CU.0626.SM.5EGHL	0
IFNA6	GTEX.111CU.0726.SM.5GZYD	0
IFNA6	GTEX.111CU.0826.SM.5EGIJ	0
IFNA6	GTEX.11O72.1926.SM.5PNW1	0
IFNA6	GTEX.11O72.2026.SM.5N9G8	0
IFNA6	GTEX.11OF3.2226.SM.5986F	0
IFNA6	GTEX.11OF3.2326.SM.5GU73	0
IFNA6	GTEX.11ONC.1426.SM.5N9F4	0.04084
IFNA6	GTEX.11ONC.1526.SM.5GU6S	0
IFNA6	GTEX.11P7K.1226.SM.5HL4X	0
IFNA6	GTEX.11P7K.1326.SM.5BC5G	0
IFNA6	GTEX.11P7K.1426.SM.5EGKY	0
IFNA6	GTEX.11P81.0826.SM.5P9GR	0
IFNA6	GTEX.11P81.0926.SM.59874	0
IFNA6	GTEX.11P81.1026.SM.5GU54	0
IFNA6	GTEX.11P82.0426.SM.5HL5D	0.04924
IFNA6	GTEX.11P82.0526.SM.5986P	0
IFNA6	GTEX.11P82.0626.SM.5PNYK	0.04092
IFNA6	GTEX.11TT1.0426.SM.5EGI9	0
IFNA6	GTEX.11TT1.0526.SM.5P9JO	0
IFNA6	GTEX.11TT1.0626.SM.5GU4X	0
IFNA6	GTEX.11TUW.1226.SM.5GU7C	0
IFNA6	GTEX.11TUW.1326.SM.5EQKV	0
IFNA6	GTEX.12BJ1.1426.SM.5BC5Q	0
IFNA6	GTEX.12BJ1.1526.SM.5LUAQ	0
IFNA6	GTEX.12BJ1.1626.SM.5HL8Y	0
IFNA6	GTEX.12C56.0426.SM.5FQU1	0
IFNA6	GTEX.12C56.1126.SM.5FQTO	0
IFNA6	GTEX.12C56.1226.SM.5FQSU	0
IFNA6	GTEX.12WSN.1826.SM.5LZUT	0
IFNA6	GTEX.12WSN.5013.SM.7P8P9	0
IFNA6	GTEX.12WSN.5016.SM.7DUGY	0.05004
IFNA6	GTEX.12ZZW.1726.SM.5DUVD	0
IFNA6	GTEX.12ZZX.1326.SM.5DUWI	0
IFNA6	GTEX.13113.5010.SM.7RHFP	0.02201
IFNA6	GTEX.131XE.1226.SM.5EGKF	0
IFNA6	GTEX.131XE.1426.SM.5HL7V	0
IFNA6	GTEX.131XE.1526.SM.5KM1A	0
IFNA6	GTEX.131XF.0826.SM.5GICG	0
IFNA6	GTEX.131XF.1126.SM.5HL8J	0
IFNA6	GTEX.131XF.5007.SM.7PC34	0
IFNA6	GTEX.131XG.0926.SM.5LZW5	0
IFNA6	GTEX.131XG.1026.SM.5GCMX	0
IFNA6	GTEX.131XG.1126.SM.5DUWR	0
IFNA6	GTEX.139TU.1226.SM.5J2NL	0
IFNA6	GTEX.139TU.1326.SM.5LZXW	0
IFNA6	GTEX.139UW.1126.SM.5IJEJ	0
IFNA6	GTEX.139YR.1626.SM.5IJGK	0
IFNA6	GTEX.139YR.1726.SM.5IFFK	0
IFNA6	GTEX.139YR.1826.SM.5LZXA	0
IFNA6	GTEX.13CF3.1526.SM.5J2NB	0
IFNA6	GTEX.13CF3.1626.SM.5IFG9	0
IFNA6	GTEX.13CF3.1726.SM.5LU9E	0
[truncated: 1,615 more rows]
